# Supplementary material for: Analysis of nearly 3000 archaeal genomes from terrestrial geothermal springs sheds light on interconnected biogeochemical processes
Source: Nat Commun. 2024 May 14;15:4066. doi: 10.1038/s41467-024-48498-5 (PMC11094006; doi:10.1038/s41467-024-48498-5)
Supplement: Supplementary file 4 — Supplementary Data 1 [file 41467_2024_48498_MOESM4_ESM.xlsx]

## Sheet: SD1
Supplementary Data 1. Overview of 152 samples in Tengchong geothermal springs.
Sample name	Sampling time	Spring name	Spring label	Raw data (Gb)	Clean data (Gb)	pH-based grouping	Temperature-based grouping	Sampling season	pH	Temperature (℃)	EC (ms/cm)	Salinity (g/kg)	Cl− (mg/kg)	SO42− (mg/kg)	Organic matter (g/kg)	Total organic carbon (g/kg)	Total N (g/kg)	Total P (g/kg)	NH3-N (mg/kg)	NO3−-N (mg/kg)	NO2−-N (mg/kg)
201601_DRTY-4	201601	Di Re Ti Yan	DRTY-4	24.6	23.2	5.5 ≤ pH ＜ 8.5	60 ≤ Temperature < 80℃	Winter	5.59	77	NA	NA	NA	NA	NA	10.8	NA	NA	NA	NA	NA
201601_DRTY-6	201601	Di Re Ti Yan	DRTY-6	21.6	20.6	5.5 ≤ pH ＜ 8.5	Temperature < 60℃	Winter	6.07	50	NA	NA	6.83443	825.097	NA	9.76	NA	NA	9.91146	5.24367	10.7947
201601_DRTY-7	201601	Di Re Ti Yan	DRTY-7	17.4	16.4	5.5 ≤ pH ＜ 8.5	Temperature < 60℃	Winter	6.02	55.8	NA	NA	5.89886	2050.39	NA	11.2	NA	NA	NA	3.49747	8.22339
201601_GMQS	201601	Gu Ming Quan	GMQS	15	14.4	pH ≥8.5	Temperature ≥ 80℃	Winter	9	89.4	NA	NA	654.818	41.3079	NA	0.0332	NA	NA	6.61763	3.94564	25.4702
201601_JZ-2	201601	Jin Ze	JZ-2	22.4	21	5.5 ≤ pH ＜ 8.5	60 ≤ Temperature < 80℃	Winter	6.5	75	NA	NA	141.365	18.6124	NA	0.677	NA	NA	3.35502	3.52885	21.2704
201601_ZZQ	201601	Zhen Zhu Quan	ZZQ	20.6	19.4	pH < 5.5	Temperature ≥ 80℃	Winter	5.4	90	NA	NA	63.3533	206.836	NA	0.0874	NA	NA	6.50813	5.75121	0.740555
201705_DRC	201705	Di Re Chi	DRC	47.4	40.1	pH ≥8.5	Temperature ≥ 80℃	Winter	8.7	88	NA	NA	309.185	19.4108	NA	NA	NA	NA	NA	1.72116	2.65163
201705_DRTY-1	201705	Di Re Ti Yan	DRTY-1	31.2	24	pH < 5.5	60 ≤ Temperature < 80℃	Winter	4.5	67	NA	NA	3.78592	274.223	NA	NA	NA	NA	NA	1.7033	2.07604
201705_DRTY-3	201705	Di Re Ti Yan	DRTY-3	29.2	25.2	pH < 5.5	Temperature < 60℃	Winter	4	59	NA	NA	2.64411	581.017	NA	NA	NA	NA	NA	4.79819	NA
201705_DRTY-6	201705	Di Re Ti Yan	DRTY-6	32.2	29.4	5.5 ≤ pH ＜ 8.5	60 ≤ Temperature < 80℃	Winter	6	60	NA	NA	4.7501	1037.25	NA	NA	NA	NA	4.21556	2.5631	NA
201705_DRTY-8	201705	Di Re Ti Yan	DRTY-8	34.8	28.6	NA	NA	NA	NA	NA	NA	NA	NA	NA	NA	NA	NA	NA	NA	NA	NA
201705_DRTY-9	201705	Di Re Ti Yan	DRTY-9	45.4	33.2	NA	NA	NA	NA	NA	NA	NA	NA	NA	NA	NA	NA	NA	NA	NA	NA
201705_GMQP	201705	Gu Ming Quan	GMQP	33.16	30.14	pH ≥8.5	Temperature ≥ 80℃	Winter	9.6	87	NA	NA	276.484	3.79262	NA	NA	NA	NA	NA	1.19519	2.35234
201705_JZ-1	201705	Jin Ze	JZ-1	32.56	28.98	5.5 ≤ pH ＜ 8.5	Temperature ≥ 80℃	Winter	7.3	86.5	NA	NA	149.935	29.7415	NA	NA	NA	NA	NA	0.1514	17.4505
201705_JZ-2	201705	Jin Ze	JZ-2	36.64	33.2	5.5 ≤ pH ＜ 8.5	60 ≤ Temperature < 80℃	Winter	7.6	63	NA	NA	136.054	26.8263	NA	NA	NA	NA	NA	0.302242	16.3738
201705_JZ-3	201705	Jin Ze	JZ-3	33.9	30.26	5.5 ≤ pH ＜ 8.5	60 ≤ Temperature < 80℃	Winter	7.6	71	NA	NA	202.486	41.6142	NA	NA	NA	NA	NA	0.208655	21.3634
201705_QQ	201705	Qiao Quan	QQ	31.42	28.78	5.5 ≤ pH ＜ 8.5	60 ≤ Temperature < 80℃	Winter	7.2	77	NA	NA	163.667	46.4566	NA	NA	NA	NA	NA	1.18612	2.26906
201705_SRBZ	201705	Shui Re Bao Zha	SRBZ	31.22	28.56	5.5 ≤ pH ＜ 8.5	Temperature < 60℃	Winter	7	59	NA	NA	212.028	40.3832	NA	NA	NA	NA	NA	1.37007	2.26687
201705_ZMQR	201705	Zi Mei Quan	ZMQR	44.4	34.8	pH ≥8.5	Temperature ≥ 80℃	Winter	9.5	98	NA	NA	397.969	6.72287	NA	NA	NA	NA	NA	2.06856	2.53304
201709_DRTY-3	201709	Di Re Ti Yan	DRTY-3	52.46	43.38	pH < 5.5	Temperature < 60℃	Summer	4	54	NA	NA	NA	3264.98	42.594	24.7065	1.55912	0.166386	69.5172	8.34207	NA
201709_DRTY-6	201709	Di Re Ti Yan	DRTY-6	36.28	33.4	pH < 5.5	Temperature < 60℃	Summer	5	58	NA	NA	NA	1816.61	18.0033	10.4428	1.08522	0.156913	24.7362	3.71043	NA
201709_DRTY-7	201709	Di Re Ti Yan	DRTY-7	36	33.54	pH < 5.5	Temperature < 60℃	Summer	2	50	NA	NA	NA	10720.6	318.241	184.595	3.77501	0.351115	130.065	26.0129	NA
201709_DRTY-9	201709	Di Re Ti Yan	DRTY-9	40.52	36.98	pH < 5.5	60 ≤ Temperature < 80℃	Summer	2.5	62	NA	NA	NA	6535.74	183.644	106.522	2.34188	0.373391	81.0823	11.7938	NA
201709_GMQP	201709	Gu Ming Quan	GMQP	28.52	26.5	pH ≥8.5	Temperature ≥ 80℃	Summer	9.5	87	NA	NA	NA	460.794	18.332	10.6334	0.937467	0.148939	69.9696	5.24772	NA
201709_GMQS	201709	Gu Ming Quan	GMQS	32.4	31.14	pH ≥8.5	Temperature ≥ 80℃	Summer	9.5	97.5	NA	NA	NA	357.112	1.66754	0.967251	0.0686444	0.125065	1.6128	2.1504	NA
201709_GXS	201709	Gong Xiao She	GXS	46.48	43.7	pH ≥8.5	60 ≤ Temperature < 80℃	Summer	8.5	72	NA	NA	NA	34.3682	4.7723	2.76816	0.49066	0.21426	5.376	0.5376	NA
201709_HHBFW-2	201709	He Hua Bian Fu Wa	HHBFW-2	35.74	33.3	NA	NA	NA	8	NA	NA	NA	218.788	5.95152	NA	NA	NA	NA	NA	1.32719	2.25959
201709_HMZ	201709	Ha Ma Zui	HMZ	39.48	35.98	5.5 ≤ pH ＜ 8.5	Temperature < 60℃	Summer	8	40	NA	NA	NA	NA	NA	NA	NA	NA	NA	NA	NA
201709_JZ-1	201709	Jin Ze	JZ-1	38.86	36.28	pH ≥8.5	60 ≤ Temperature < 80℃	Summer	8.5	79	NA	NA	NA	794.368	22.5128	13.0585	0.566415	0.509807	6.72	2.016	NA
201709_JZ-2	201709	Jin Ze	JZ-2	34.34	31.76	5.5 ≤ pH ＜ 8.5	Temperature < 60℃	Summer	8	55.5	NA	NA	NA	1480.87	10.149	5.88688	0.377018	0.270506	8.71195	1.63349	NA
201709_JZ-3	201709	Jin Ze	JZ-3	41.64	37.72	5.5 ≤ pH ＜ 8.5	60 ≤ Temperature < 80℃	Summer	8	65	NA	NA	NA	196.823	5.32094	3.08639	0.394034	0.226363	5.376	1.6128	NA
201709_JZ-4	201709	Jin Ze	JZ-4	26.22	24.7	5.5 ≤ pH ＜ 8.5	Temperature < 60℃	Summer	6.5	38	NA	NA	NA	696.895	19.2179	11.1473	0.695023	0.312084	49.4522	5.2749	NA
201709_QQ	201709	Qiao Quan	QQ	48.9	43.48	5.5 ≤ pH ＜ 8.5	60 ≤ Temperature < 80℃	Summer	7.5	68.5	NA	NA	NA	NA	NA	NA	NA	NA	NA	NA	NA
201709_SRBZ-2	201709	Shui Re Bao Zha	SRBZ-2	35.84	32.9	pH ≥8.5	Temperature ≥ 80℃	Summer	9	94.5	NA	NA	NA	NA	NA	NA	NA	NA	NA	NA	NA
201709_SZTDM-1b	201709	Shi Zi Tou Dui Mian	SZTDM-1b	39.24	36.2	pH ≥8.5	Temperature ≥ 80℃	Summer	8.5	90	NA	NA	NA	NA	NA	NA	NA	NA	NA	NA	NA
201709_SZTDM-1c	201709	Shi Zi Tou Dui Mian	SZTDM-1c	36.3	34.32	pH ≥8.5	Temperature ≥ 80℃	Summer	8.5	80	NA	NA	NA	NA	NA	NA	NA	NA	NA	NA	NA
201709_SZTDM-2	201709	Shi Zi Tou Dui Mian	SZTDM-2	32.08	30.48	5.5 ≤ pH ＜ 8.5	Temperature < 60℃	Summer	7	54	NA	NA	NA	NA	NA	NA	NA	NA	NA	NA	NA
201709_ZMQL	201709	Zi Mei Quan	ZMQL	35	33.34	pH ≥8.5	Temperature ≥ 80℃	Summer	9.5	95	NA	NA	NA	1762.45	3.85404	2.23552	0.122367	0.100137	6.9888	0.5376	NA
201709_ZMQR	201709	Zi Mei Quan	ZMQR	33.94	32.36	pH ≥8.5	Temperature ≥ 80℃	Summer	9.5	92	NA	NA	NA	608.087	2.43259	1.41101	0.117944	0.074223	4.8384	2.1504	NA
201803_DRTY-3	201803	Di Re Ti Yan	DRTY-3	33.46	30.66	pH < 5.5	Temperature < 60℃	Winter	5	50.8	0.914	6.82	82.725	686.2	11.4377	158.333	0.281949	0.0954829	5.8254	15.5344	0.19418
201803_DRTY-5	201803	Di Re Ti Yan	DRTY-5	30.32	27.04	pH < 5.5	60 ≤ Temperature < 80℃	Winter	4	64.8	1.532	9.69	99.27	1395.6	50.0079	121.667	0.21266	0.0769494	10.6799	0.9709	0.38836
201803_DRTY-6	201803	Di Re Ti Yan	DRTY-6	45.84	42.78	pH < 5.5	Temperature < 60℃	Winter	5	53.2	0.582	3.15	4.9635	448.175	4.81618	38.3333	0.118174	0.146972	5.8254	0.9709	0.19418
201803_DRTY-7	201803	Di Re Ti Yan	DRTY-7	46.26	40.96	pH < 5.5	Temperature < 60℃	Winter	3	58	2.62	18.7	5.79075	2253.75	19.3875	71.6667	0.424984	0.200941	10.6799	0.48545	0.29127
201803_DRTY-8	201803	Di Re Ti Yan	DRTY-8	36.32	28.38	pH < 5.5	Temperature ≥ 80℃	Winter	5	80.3	1.96	13.22	4.13625	1948.25	24.9304	113.333	0.239524	0.416815	8.7381	0.9709	0.48545
201803_DRTY-9	201803	Di Re Ti Yan	DRTY-9	38.72	35.3	pH < 5.5	Temperature < 60℃	Winter	4	48	5.71	45.62	827.25	8374.62	140.393	928.333	1.18789	0.186279	96.1191	0.9709	0.48545
201803_GMQP	201803	Gu Ming Quan	GMQP	35.26	33	pH ≥8.5	Temperature ≥ 80℃	Winter	9	80.5	0.811	3.165	601.411	129.85	13.9697	215	0.439828	0.181443	5.8254	0.9709	0.19418
201803_GXS	201803	Gong Xiao She	GXS	39.58	35.82	5.5 ≤ pH ＜ 8.5	60 ≤ Temperature < 80℃	Winter	8	67.8	0.125	0.605	30.6083	6.175	0.473201	33.3333	0.0953323	0.265056	3.8836	8.7381	0.38836
201803_HHBFW-2	201803	He Hua Bian Fu Wa	HHBFW-2	35.7	33.5	5.5 ≤ pH ＜ 8.5	60 ≤ Temperature < 80℃	Winter	8	66.8	0.618	2.81	222.53	364.925	10.7363	166.667	0.411966	0.145997	3.8836	2.9127	0.48545
201803_JZ-1	201803	Jin Ze	JZ-1	37.6	34.14	NA	NA	NA	7	NA	0.812	2.995	107.543	406.15	25.0108	88.3333	0.54119	0.418613	5.8254	1.9418	0.48545
201803_JZ-2	201803	Jin Ze	JZ-2	16.68	15.92	5.5 ≤ pH ＜ 8.5	Temperature < 60℃	Winter	7.5	48.8	0.723	2.755	124.088	348.3	24.4111	53.3333	0.478576	0.295944	3.8836	5.8254	0.38836
201803_JZ-3	201803	Jin Ze	JZ-3	36.52	32.62	NA	NA	NA	NA	NA	NA	NA	NA	NA	NA	NA	NA	NA	NA	NA	NA
201803_JZ-4	201803	Jin Ze	JZ-4	37.94	34.24	5.5 ≤ pH ＜ 8.5	Temperature < 60℃	Winter	8	52.2	0.512	2.145	124.088	187.325	12.2949	106.667	0.512087	0.271106	45.6323	2.9127	0.48545
201803_QQ	201803	Qiao Quan	QQ	42.16	20.5	5.5 ≤ pH ＜ 8.5	60 ≤ Temperature < 80℃	Winter	7	62.9	0.113	0.6	53.7713	41.1	4.9386	43.3333	0.196422	2.6694	1.9418	12.6217	0.38836
201803_SRBZ-1	201803	Shui Re Bao Zha	SRBZ-1	49.38	43.9	pH ≥8.5	Temperature ≥ 80℃	Winter	9	86.5	0.442	1.82	143.114	96.825	1.26062	26.6667	0.0424669	0.22332	5.8254	0.48545	0.29127
201803_SRBZ-2	201803	Shui Re Bao Zha	SRBZ-2	42.18	37.1	pH ≥8.5	Temperature ≥ 80℃	Winter	9	81.9	0.447	2.01	211.776	105.825	2.0423	61.6667	0.178203	0.0808022	3.8836	4.8545	0.38836
201803_ZMQR	201803	Zi Mei Quan	ZMQR	45.54	40.72	pH ≥8.5	Temperature ≥ 80℃	Winter	9	86.8	0.354	1.51	87.6885	71.65	1.72812	60	0.0431176	0.0600916	0.9709	2.9127	0.29127
201803_ZZQ	201803	Zhen Zhu Quan	ZZQ	44.06	38.88	5.5 ≤ pH ＜ 8.5	Temperature ≥ 80℃	Winter	6	89.1	0.153	0.57	17.3723	63.45	2.88296	25	0.0569741	0.090167	9.709	0.9709	0.9709
201808_BF2	201808	Bian Fu	BF2	32.68	29.02	NA	NA	NA	NA	NA	0.16	3.96	561.96	70.7291	11.929	6.91938	0.305045	0.145981	15.5344	6.21376	1.55344
201808_BF3	201808	Bian Fu	BF3	30.86	27.24	NA	NA	NA	NA	NA	0.123	6.45	1244.34	58.449	10.9906	6.37504	0.412914	0.183514	9.32064	46.6032	6.21376
201808_BF4	201808	Bian Fu	BF4	29.86	26.58	NA	NA	NA	NA	NA	NA	NA	NA	NA	NA	NA	NA	NA	NA	NA	NA
201808_DRTY-1	201808	Di Re Ti Yan	DRTY-1	28.22	24.6	pH < 5.5	Temperature < 60℃	Summer	4	55.6	0.557	13.26	778.716	1476.95	22.1268	12.8345	0.732604	0.160673	24.855	7.7672	1.55344
201808_DRTY-2	201808	Di Re Ti Yan	DRTY-2	31.46	28.86	pH < 5.5	Temperature < 60℃	Summer	4	53.8	0.098	4.95	1003.5	670.904	42.5487	24.6802	0.726634	0.300986	29.5154	12.4275	1.55344
201808_DRTY-3	201808	Di Re Ti Yan	DRTY-3	35.72	31.3	pH < 5.5	Temperature < 60℃	Summer	4	49.5	0.114	2.88	441.54	365.119	21.3561	12.3875	0.697727	0.12913	24.855	1.55344	1.55344
201808_DRTY-5	201808	Di Re Ti Yan	DRTY-5	37.68	31.18	pH < 5.5	60 ≤ Temperature < 80℃	Summer	4	63.7	0.099	2.58	449.568	347.62	88.1882	51.1533	0.433372	0.211487	24.855	1.55344	1.55344
201808_DRTY-6	201808	Di Re Ti Yan	DRTY-6	31.28	27.32	pH < 5.5	Temperature < 60℃	Summer	5	53.4	0.4	4.14	112.392	673.479	5.06924	2.94039	0.118538	0.121197	3.10688	3.10688	1.55344
201808_DRTY-8	201808	Di Re Ti Yan	DRTY-8	32.38	28.4	pH < 5.5	60 ≤ Temperature < 80℃	Summer	5	78.3	0.461	4.78	133.8	746.218	21.3147	12.3635	0.0768459	0.283582	3.10688	10.8741	1.55344
201808_DRTY-9	201808	Di Re Ti Yan	DRTY-9	31.14	27.6	pH < 5.5	Temperature < 60℃	Summer	3	58.2	0.177	11.1	842.94	1633.69	235.836	136.796	1.24942	0.229274	102.527	9.32064	3.10688
201808_GMQP	201808	Gu Ming Quan	GMQP	34.74	30.56	pH ≥8.5	Temperature ≥ 80℃	Summer	9	85.6	0.036	12.1875	5142.94	188.389	44.4528	25.7847	2.11606	0.279616	NA	NA	NA
201808_JZ-2	201808	Jin Ze	JZ-2	37.58	32.2	5.5 ≤ pH ＜ 8.5	Temperature < 60℃	Summer	8	51.8	1.237	11.78	141.828	1419.5	14.807	8.58875	0.810057	0.358717	472.246	4.66032	7.7672
201808_JZ-3	201808	Jin Ze	JZ-3	31.26	26.96	NA	NA	NA	NA	NA	2.24	20.5	4669.62	1114.13	10.5784	6.13595	0.999289	0.432621	344.087	3.10688	2.33016
201808_JZ-4	201808	Jin Ze	JZ-4	30.12	26.78	5.5 ≤ pH ＜ 8.5	Temperature < 60℃	Summer	8	52.3	0.156	1.4	152.532	83.2779	5.52747	3.20619	0.238314	0.233627	4.66032	1.55344	1.55344
201808_QQ	201808	Qiao Quan	QQ	28.68	25.62	5.5 ≤ pH ＜ 8.5	Temperature < 60℃	Summer	7	59.8	0.043	1.74	449.568	32.6436	5.07685	2.94481	0.294384	12.1135	9.32064	9.32064	1.55344
201808_SRBZ-1	201808	Shui Re Bao Zha	SRBZ-1	36.1	31.14	pH ≥8.5	Temperature ≥ 80℃	Summer	9	82.8	0.113	2.58	457.596	192.191	6.03662	3.50152	0.318826	0.288694	9.32064	7.7672	1.55344
201808_ZMQR	201808	Zi Mei Quan	ZMQR	30.84	26.88	pH ≥8.5	Temperature ≥ 80℃	Summer	9	87.5	0.229	1.86	133.8	253.411	4.43061	2.56996	0.0911643	0.0893206	1.55344	4.66032	1.55344
201901_DRTY-1	201901	Di Re Ti Yan	DRTY-1	30.28	22.36	pH < 5.5	60 ≤ Temperature < 80℃	Winter	3.53	74.4	0.187	1.18	120.42	221.552	6.13225	3.55699	0.279836	0.0975487	18.6413	5.43704	0.77672
201901_DRTY-2	201901	Di Re Ti Yan	DRTY-2	35.18	28.3	pH < 5.5	Temperature < 60℃	Winter	3.62	56.5	0.58	6.76	120.42	937.92	11.9121	6.90954	0.304	0.159551	20.9714	4.66032	1.55344
201901_DRTY-3	201901	Di Re Ti Yan	DRTY-3	33.38	29.46	pH < 5.5	Temperature < 60℃	Winter	3.52	54.4	0.211	1.72	214.08	279.881	8.45745	4.90571	0.247871	0.0977801	13.981	3.10688	0.77672
201901_DRTY-4	201901	Di Re Ti Yan	DRTY-4	28.56	24.66	pH < 5.5	60 ≤ Temperature < 80℃	Winter	3	75.3	0.075	6.04	272.952	907.039	59.8032	34.6886	0.100503	0.0534956	20.1947	3.10688	0.77672
201901_DRTY-6	201901	Di Re Ti Yan	DRTY-6	30.34	27.56	pH < 5.5	60 ≤ Temperature < 80℃	Winter	2	62.6	0.606	7.2	136.476	790.381	13.9767	8.10711	0.304807	0.141162	10.0974	1.55344	0.77672
201901_DRTY-9	201901	Di Re Ti Yan	DRTY-9	34.36	29.56	pH < 5.5	60 ≤ Temperature < 80℃	Winter	3.04	61.4	0.274	1.94	214.08	346.051	51.7778	30.0335	0.21525	0.118026	16.3111	5.43704	0.77672
201901_GMQP	201901	Gu Ming Quan	GMQP	32.1	28.76	NA	NA	NA	NA	NA	0.114	7.5	1364.76	55.8757	12.4867	7.24289	0.404331	0.15951	5.17813	41.4251	5.17813
201901_JZ-1	201901	Jin Ze	JZ-1	31.12	27.1	5.5 ≤ pH ＜ 8.5	60 ≤ Temperature < 80℃	Winter	6.57	75.3	0.301	2.42	181.968	219.836	22.3382	12.9572	0.617378	0.400717	4.66032	7.7672	0.77672
201901_JZ-2	201901	Jin Ze	JZ-2	33.32	29.26	5.5 ≤ pH ＜ 8.5	Temperature < 60℃	Winter	6.85	44.7	0.077	2.28	321.12	88.2278	7.62747	4.42428	0.161873	0.588705	3.10688	3.10688	1.55344
201901_JZ-3	201901	Jin Ze	JZ-3	36.04	31.48	5.5 ≤ pH ＜ 8.5	60 ≤ Temperature < 80℃	Winter	6.96	65.4	0.067	3.75	1003.5	156.236	25.9925	15.0769	2.00948	0.303921	9.32064	24.855	3.10688
201901_QQ	201901	Qiao Quan	QQ	30.66	27.78	5.5 ≤ pH ＜ 8.5	60 ≤ Temperature < 80℃	Winter	6.1	77.1	0.585	2.04	481.68	81.0224	10.4533	6.06337	0.459845	12.4369	13.981	9.32064	4.66032
201901_SRBZ-1	201901	Shui Re Bao Zha	SRBZ-1	29.42	26.36	5.5 ≤ pH ＜ 8.5	60 ≤ Temperature < 80℃	Winter	7.2	76	0.12	1.24	195.348	73.6707	8.60941	4.99386	0.0617547	0.265885	0.77672	2.33016	0.77672
201901_SRBZ-2	201901	Shui Re Bao Zha	SRBZ-2	28.94	25.38	5.5 ≤ pH ＜ 8.5	Temperature < 60℃	Winter	7.04	45.7	0.078	0.64	133.8	30.7817	1.17258	0.680153	0.142025	0.0972428	0.77672	3.10688	0.77672
201901_ZMQR	201901	Zi Mei Quan	ZMQR	28.86	26.44	pH ≥8.5	Temperature ≥ 80℃	Winter	8.5	85.5	0.172	2.01	381.33	132.637	2.61037	1.51413	0.115041	0.0845702	20.1947	7.7672	3.10688
201901_ZZQ	201901	Zhen Zhu Quan	ZZQ	33.96	30.34	5.5 ≤ pH ＜ 8.5	Temperature ≥ 80℃	Winter	7.35	92.5	0.083	0.4	206.052	40.732	1.98028	1.14865	0.0723035	0.0827237	25.6318	1.55344	1.55344
201907_DRTY-3	201907	Di Re Ti Yan	DRTY-3	37.92	33.8	pH < 5.5	Temperature < 60℃	Summer	4	55.8	0.158	1.66	147.18	177.634	14.2264	8.25196	0.636656	0.116294	12.4275	5.43704	1.55344
201907_DRTY-5	201907	Di Re Ti Yan	DRTY-5	35.16	26.34	pH < 5.5	60 ≤ Temperature < 80℃	Summer	5	69.8	0.137	1.18	165.912	104.208	67.5973	39.2096	0.397854	0.100082	45.0498	28.7386	3.10688
201907_DRTY-6	201907	Di Re Ti Yan	DRTY-6	36.04	32.14	pH < 5.5	Temperature < 60℃	Summer	3	58.8	0.332	8.5	120.42	514.176	6.90693	4.00634	0.186712	0.143228	4.66032	2.33016	0.77672
201907_DRTY-7	201907	Di Re Ti Yan	DRTY-7	33.44	29.22	pH < 5.5	60 ≤ Temperature < 80℃	Summer	3	62.1	1.801	1300	43.03	175.232	NA	5.93842	4.88525	0.292426	0.434296	2.93319	0.0102565
201907_GMQP	201907	Gu Ming Quan	GMQP	37.7	33.66	pH ≥8.5	Temperature ≥ 80℃	Summer	9.5	85	0.288	2.6	417.456	61.6618	5.55881	3.22437	0.184933	0.114311	1.55344	25.6318	0.77672
201907_GMQS	201907	Gu Ming Quan	GMQS	40.78	36.08	pH ≥8.5	Temperature ≥ 80℃	Summer	9.5	100	0.167	8.12	214.08	43.4769	2.86043	1.65918	0.0878477	0.0669452	2.33016	1.55344	0.77672
201907_GXS	201907	Gong Xiao She	GXS	35.16	31.96	5.5 ≤ pH ＜ 8.5	60 ≤ Temperature < 80℃	Summer	7.5	72.1	0.125	1.2	230.136	8.47943	3.72129	2.15852	0.481006	0.252431	0.77672	5.43704	0.77672
201907_JZ-1	201907	Jin Ze	JZ-1	31.72	28.78	5.5 ≤ pH ＜ 8.5	60 ≤ Temperature < 80℃	Summer	7	76.1	0.182	1.7	133.8	67.1516	36.9078	21.4082	0.874439	0.459985	2.33016	6.21376	0.77672
201907_JZ-2	201907	Jin Ze	JZ-2	39.9	35.76	5.5 ≤ pH ＜ 8.5	Temperature < 60℃	Summer	7.5	45.3	0.203	1.78	147.18	102.835	9.59726	5.56686	0.409204	0.577624	1.55344	5.43704	0.77672
201907_JZ-3	201907	Jin Ze	JZ-3	47.88	42.88	5.5 ≤ pH ＜ 8.5	60 ≤ Temperature < 80℃	Summer	7.5	68	0.204	4.41	453.582	59.5539	39.6234	22.9834	3.34373	0.365368	2.33016	9.32064	0.77672
201907_QQ	201907	Qiao Quan	QQ	37.58	33.6	5.5 ≤ pH ＜ 8.5	60 ≤ Temperature < 80℃	Summer	7	72	0.146	1.62	240.84	59.9462	6.96293	4.03882	0.349689	10.1474	17.8646	7.7672	1.55344
201907_SRBZ-1	201907	Shui Re Bao Zha	SRBZ-1	28.9	26.38	pH ≥8.5	Temperature ≥ 80℃	Summer	9	95	0.138	7.88	125.772	52.7409	2.20903	1.28134	0.0787349	0.0591168	1.55344	3.8836	0.77672
201912_DRTY-1	201912	Di Re Ti Yan	DRTY-1	36.26	31.9	pH < 5.5	60 ≤ Temperature < 80℃	Winter	3.4	64	0.128	0.72	160.56	139.891	2.93433	1.70205	0.175698	0.0659641	10.0974	9.32064	0.77672
201912_DRTY-10	201912	Di Re Ti Yan	DRTY-10	33.48	30.08	pH < 5.5	60 ≤ Temperature < 80℃	Winter	2.3	70	0.076	0.9	481.68	252.922	80.1403	46.4851	0.378081	0.111997	15.5344	0.77672	0.77672
201912_DRTY-2	201912	Di Re Ti Yan	DRTY-2	36.06	25.72	pH < 5.5	60 ≤ Temperature < 80℃	Winter	3	72	0.343	2.6	107.04	400.949	29.3196	17.0067	0.653463	0.223422	20.1947	6.99048	1.55344
201912_DRTY-3	201912	Di Re Ti Yan	DRTY-3	29.72	26.52	pH < 5.5	Temperature < 60℃	Winter	2.76	57	0.196	1	149.856	178.663	18.0439	10.4663	0.694275	0.0978079	20.1947	6.99048	1.55344
201912_DRTY-4	201912	Di Re Ti Yan	DRTY-4	28.08	25.46	pH < 5.5	60 ≤ Temperature < 80℃	Winter	2.4	78	0.138	1.1	187.32	164.595	29.9271	17.3591	0.085778	0.0755894	9.32064	7.7672	1.55344
201912_DRTY-5	201912	Di Re Ti Yan	DRTY-5	31.16	26.7	pH < 5.5	60 ≤ Temperature < 80℃	Winter	2.45	71	0.04	0.12	337.176	128.372	68.1403	39.5245	0.446949	0.10598	32.6222	9.32064	3.10688
201912_DRTY-6	201912	Di Re Ti Yan	DRTY-6	33.52	30.16	pH < 5.5	60 ≤ Temperature < 80℃	Winter	2.58	62	0.318	2.88	107.04	454.132	19.338	11.217	0.479972	0.194484	8.54392	3.8836	1.55344
201912_DRTY-7	201912	Di Re Ti Yan	DRTY-7	39.34	28.4	pH < 5.5	60 ≤ Temperature < 80℃	Winter	2.19	65	0.06	0.84	449.568	222.041	20.599	11.9484	0.133293	0.0508667	4.66032	4.66032	1.55344
201912_DRTY-9	201912	Di Re Ti Yan	DRTY-9	30.22	27.3	pH < 5.5	Temperature < 60℃	Winter	2.24	53	0.486	12.36	794.772	1716.04	229.643	133.204	1.1328	0.213098	31.0688	9.32064	1.55344
201912_GMQP	201912	Gu Ming Quan	GMQP	29.94	26.4	pH ≥8.5	Temperature ≥ 80℃	Winter	9.58	89	0.113	0.72	157.884	44.5062	1.28715	0.746608	0.116037	0.0429419	1.55344	7.7672	0.77672
201912_GXS	201912	Gong Xiao She	GXS	42.94	37.64	5.5 ≤ pH ＜ 8.5	60 ≤ Temperature < 80℃	Winter	8.36	72	0.113	0.9	125.772	19.1159	2.71313	1.57374	0.306869	0.241463	1.55344	5.43704	0.77672
201912_JZ-1	201912	Jin Ze	JZ-1	30.2	26.9	5.5 ≤ pH ＜ 8.5	60 ≤ Temperature < 80℃	Winter	7.13	76	NA	NA	NA	NA	29.6172	17.1794	0.541808	0.76049	NA	NA	NA
201912_JZ-2	201912	Jin Ze	JZ-2	49.52	41.64	5.5 ≤ pH ＜ 8.5	Temperature < 60℃	Winter	8.03	36	0.162	3.1	107.04	70.9258	4.44382	2.57762	0.11029	0.560461	3.10688	0.77672	0.77672
201912_JZ-3	201912	Jin Ze	JZ-3	34.04	30.2	5.5 ≤ pH ＜ 8.5	60 ≤ Temperature < 80℃	Winter	7.91	69	0.069	6.15	842.94	140.796	29.087	16.8718	2.53765	0.415637	5.17813	31.0688	5.17813
201912_QQ	201912	Qiao Quan	QQ	45.6	39.68	5.5 ≤ pH ＜ 8.5	60 ≤ Temperature < 80℃	Winter	7.91	71	0.085	1.62	578.016	74.8464	12.6474	7.33605	0.71553	9.55114	59.0307	4.66032	1.55344
201912_ZMQL	201912	Zi Mei Quan	ZMQL	30.46	27.08	pH ≥8.5	Temperature ≥ 80℃	Winter	9.73	93	0.08	1.68	337.176	129.401	3.56217	2.06623	0.11339	0.074375	0.77672	6.21376	0.77672
201912_ZMQR	201912	Zi Mei Quan	ZMQR	31.96	28.52	pH ≥8.5	Temperature ≥ 80℃	Winter	9.71	83	0.218	1.64	149.856	100.433	3.10698	1.80219	0.0824689	0.0861732	3.10688	15.5344	1.55344
202007_DRTY-16	202007	Di Re Ti Yan	DRTY-16	30	27.7	pH < 5.5	Temperature < 60℃	Summer	2.2	41	0.027	14.4	3452.04	511.717	117.381	68.0866	9.11783	0.541838	NA	NA	NA
202007_DRTY-18	202007	Di Re Ti Yan	DRTY-18	29.26	27.5	pH < 5.5	Temperature < 60℃	Summer	2.39	53.4	0.095	5.1	1043.64	843.318	115.696	67.1092	1.11745	0.206713	12.4275	9.32064	3.10688
202007_DRTY-19	202007	Di Re Ti Yan	DRTY-19	29.38	27.54	pH < 5.5	Temperature < 60℃	Summer	2.57	46.2	0.073	3.3	1726.02	1074.18	79.3331	46.0169	2.59611	0.143386	7.7672	23.3016	7.7672
202007_DRTY-2	202007	Di Re Ti Yan	DRTY-2	30	27.5	pH < 5.5	60 ≤ Temperature < 80℃	Summer	2.86	64.9	0.365	4.18	112.392	509.03	30.4093	17.6388	0.65171	0.178826	10.8741	3.10688	0.77672
202007_DRTY-3	202007	Di Re Ti Yan	DRTY-3	29.7	28.36	pH < 5.5	Temperature < 60℃	Summer	2.55	54.7	0.194	1.96	107.04	292.869	16.5831	9.61897	0.494726	0.102186	10.8741	10.0974	0.77672
202007_DRTY-6	202007	Di Re Ti Yan	DRTY-6	28.38	26.64	pH < 5.5	Temperature < 60℃	Summer	2.27	48.9	0.424	4.22	107.04	557.065	19.0336	11.0404	0.255653	0.155366	5.43704	6.99048	0.77672
202007_GXS	202007	Gong Xiao She	GXS	28.36	26.7	5.5 ≤ pH ＜ 8.5	60 ≤ Temperature < 80℃	Summer	7.7	71	0.106	0.84	123.096	17.7435	3.61711	2.09809	0.335253	0.246072	1.55344	10.8741	0.77672
202007_JZ-1	202007	Jin Ze	JZ-1	30.14	28.3	5.5 ≤ pH ＜ 8.5	60 ≤ Temperature < 80℃	Summer	7.1	72.8	0.206	1.7	208.728	30.0955	34.9128	20.251	0.643964	0.450656	2.33016	1.55344	0.77672
202007_JZ-2	202007	Jin Ze	JZ-2	39.88	34.84	5.5 ≤ pH ＜ 8.5	Temperature < 60℃	Summer	7.39	44.7	0.159	1.52	195.348	54.7996	3.65871	2.12222	0.304526	0.338758	1.55344	6.99048	0.77672
202007_QQ	202007	Qiao Quan	QQ	32.84	29.52	5.5 ≤ pH ＜ 8.5	60 ≤ Temperature < 80℃	Summer	6.79	63.7	0.163	1.8	347.88	41.4182	11.8445	6.87034	0.676182	9.00285	8.54392	2.33016	0.77672
202007_SRBZ-1	202007	Shui Re Bao Zha	SRBZ-1	38.04	33.58	pH ≥8.5	Temperature < 60℃	Summer	8.73	57.6	0.339	2.72	206.052	111.756	2.8906	1.67668	0.220488	0.167821	1.55344	5.43704	0.77672
202007_SZTDM	202007	Shi Zi Tou Dui Mian	SZTDM	41.22	37.62	pH ≥8.5	Temperature < 60℃	Summer	8.5	54.4	0.249	2.46	283.656	66.1223	10.9825	6.37034	0.612589	0.24578	16.3111	1.55344	1.55344
202101_DPZ-2	202101	Da Ping Zi	DPZ-2	32.92	30.96	5.5 ≤ pH ＜ 8.5	60 ≤ Temperature < 80℃	Winter	7.38	79	0.144	2.16	184.754	319.707	24.3665	14.1337	1.48149	0.340534	30.24	2.016	6.048
202101_DPZ-5	202101	Da Ping Zi	DPZ-5	36.62	32.4	5.5 ≤ pH ＜ 8.5	Temperature ≥ 80℃	Winter	7.6	88	0.112	1.08	208.853	209.804	6.17661	3.58272	0.39483	0.429362	40.32	2.52	2.52
202101_DRTY-10	202101	Di Re Ti Yan	DRTY-10	36.46	33.02	pH < 5.5	60 ≤ Temperature < 80℃	Winter	2.19	60	0.588	10.08	2209.02	2028.63	42.1825	24.4678	1.35516	0.316724	65.52	2.016	3.024
202101_DRTY-9	202101	Di Re Ti Yan	DRTY-9	30.78	27.54	pH < 5.5	60 ≤ Temperature < 80℃	Winter	2.38	60	1.062	20.28	4418.04	4677.86	17.9861	10.4328	1.04331	0.266385	56.448	2.016	10.08
202101_GMQP	202101	Gu Ming Quan	GMQP	23.94	22.38	pH ≥8.5	Temperature ≥ 80℃	Winter	9.43	82	0.214	5.52	249.017	234.098	16.0658	9.31892	0.573848	0.22977	12.096	10.08	1.008
202101_GXS	202101	Gong Xiao She	GXS	28.24	23.72	5.5 ≤ pH ＜ 8.5	60 ≤ Temperature < 80℃	Winter	8.01	75	0.088	0.8	249.017	75.6067	3.5138	2.03817	0.264018	0.335647	8.064	4.032	4.032
202101_HNT-1	202101	Hei Ni Tan	HNT-1	25.04	23.5	NA	NA	NA	6.62	58	0.033	3.8	843.444	42.5405	8.9962	5.21822	0.366679	0.441854	75.6	75.6	12.6
202101_HNT-10	202101	Hei Ni Tan	HNT-10	26.46	24.94	NA	NA	NA	6.84	42	0.051	0.36	176.722	43.2143	5.83127	3.38241	0.355744	0.388761	30.24	2.016	13.104
202101_HNT-1-1	202101	Hei Ni Tan	HNT-1-1	21.98	20.32	NA	NA	NA	7.66	23	0.031	6.4	843.444	19.4031	18.0534	10.4718	0.621982	0.547408	60.48	50.4	3.024
202101_HNT-1-2	202101	Hei Ni Tan	HNT-1-2	35.32	32.58	NA	NA	NA	6.87	32	0.038	1.2	421.722	9.70153	21.6134	12.5368	0.696774	0.416305	30.24	30.24	4.032
202101_HNT-2	202101	Hei Ni Tan	HNT-2	25.42	23.32	NA	NA	NA	6.62	46	0.034	0.8	421.722	9.70153	12.0396	6.98353	0.437547	0.422888	31.1753	6.23505	4.1567
202101_HNT-3	202101	Hei Ni Tan	HNT-3	27.88	25.76	NA	NA	NA	6.71	42	0.043	3	803.28	25.1874	61.0392	35.4056	1.91306	0.711455	30.24	10.08	4.032
202101_HNT-4	202101	Hei Ni Tan	HNT-4	35.36	33.3	NA	NA	NA	7.54	38	0.031	2	883.608	19.4031	22.9169	13.2929	0.603254	0.372295	0	60.48	4.032
202101_HNT-5	202101	Hei Ni Tan	HNT-5	25.28	23.82	NA	NA	NA	6.7	37	0.078	0.8	803.28	19.4031	11.7979	6.84332	0.661417	0.379343	60.48	3.024	17.136
202101_HNT-7	202101	Hei Ni Tan	HNT-7	28.22	26.48	NA	NA	NA	6.77	43	0.052	9.2	2168.86	142.925	42.4904	24.6464	1.88331	1.27084	116.308	38.7692	7.75385
202101_HNT-8	202101	Hei Ni Tan	HNT-8	20.3	19.08	NA	NA	NA	6.88	41	0.057	5.4	883.608	100.384	41.41	24.0197	1.63851	1.23062	96	6.4	25.6
202101_JZ-1	202101	Jin Ze	JZ-1	23.44	19.52	5.5 ≤ pH ＜ 8.5	60 ≤ Temperature < 80℃	Winter	6.96	75	0.124	2.28	249.017	186.666	21.7708	12.6281	0.548678	0.501707	24.192	8.064	2.4192
202101_JZ-2	202101	Jin Ze	JZ-2	23.2	19.6	5.5 ≤ pH ＜ 8.5	Temperature < 60℃	Winter	7.47	36	0.115	2.44	240.984	222.529	8.69633	5.04428	0.385985	0.520009	12.096	6.048	0.8064
202101_JZ-3	202101	Jin Ze	JZ-3	23.66	19.82	5.5 ≤ pH ＜ 8.5	60 ≤ Temperature < 80℃	Winter	7.87	67	0.065	3.8	461.886	122.497	18.4312	10.6909	1.66409	0.431518	40.32	20.16	3.024
202101_JZ-4	202101	Jin Ze	JZ-4	24.34	20.52	pH ≥8.5	Temperature < 60℃	Winter	8.64	26	1.812	NA	NA	NA	NA	NA	NA	NA	NA	NA	NA
202101_QQ	202101	Qiao Quan	QQ	22.64	18.98	5.5 ≤ pH ＜ 8.5	60 ≤ Temperature < 80℃	Winter	7.33	65	0.11	3.72	498.034	142.705	11.5387	6.69298	0.799603	9.79612	30.24	80.64	5.04
202101_ZZQ	202101	Zhen Zhu Quan	ZZQ	28.36	25.64	pH < 5.5	Temperature ≥ 80℃	Winter	3.6	90	0.01	0.04	184.754	25.8612	1.4443	0.837762	0.157946	0.0860814	16.128	4.032	0.8064
