# Supplementary material for: Analysis of nearly 3000 archaeal genomes from terrestrial geothermal springs sheds light on interconnected biogeochemical processes
Source: Nat Commun. 2024 May 14;15:4066. doi: 10.1038/s41467-024-48498-5 (PMC11094006; doi:10.1038/s41467-024-48498-5)
Supplement: Supplementary file 5 — Supplementary Data 2 [file 41467_2024_48498_MOESM5_ESM.xlsx]

## Sheet: SD2
Supplementary Data 2. Relative abundance of 8,757 representative rpS3 proteins in microbial communities.
rpS3	Taxonomy	201601_DRTY-4	201601_DRTY-6	201601_DRTY-7	201601_GMQS	201601_JZ-2	201601_ZZQ	201705_DRC	201705_DRTY-1	201705_DRTY-3	201705_DRTY-6	201705_DRTY-8	201705_DRTY-9	201705_GMQP	201705_JZ-1	201705_JZ-2	201705_JZ-3	201705_QQ	201705_SRBZ	201705_ZMQR	201709_DRTY-3	201709_DRTY-6	201709_DRTY-7	201709_DRTY-9	201709_GMQP	201709_GMQS	201709_GXS	201709_HHBFW-2	201709_HMZ	201709_JZ-1	201709_JZ-2	201709_JZ-3	201709_JZ-4	201709_QQ	201709_SRBZ-2	201709_SZTDM-1b	201709_SZTDM-1c	201709_SZTDM-2	201709_ZMQL	201709_ZMQR	201803_DRTY-3	201803_DRTY-5	201803_DRTY-6	201803_DRTY-7	201803_DRTY-8	201803_DRTY-9	201803_GMQP	201803_GXS	201803_HHBFW-2
NODE_103127_length_2245_4	d__Archaea	0	0	0	0	0	0	0	0	0	0	0	0	0	0	0.000259517	0	0	0	0	0	0	0	0	0	0	0	0	0	0	0.000259657	0	0.000144676	0	0	0	0	0	0	0	0	0	0	0	0	0	0	0	0
NODE_105022_length_903_1	d__Archaea	0	0	0	0	0	0	0	0	0	0	0	0	0	0	0	0	0	0	0	0	0	0	0	0	0	0	0	0	0	0	0	0	0	0	0	0	0	0	0	0	0	0	0	0	0	0	0	0
NODE_12503_length_5871_7	d__Archaea	0	0	0	0	0	0	0	0	0	0	0	0	0	0	0	0	0	0	0	0	0	0	0	0	0	0	0	0	0	0	0	0	0	0	0	0	0	0	0	0	0	0	0	0	0	0	0	2.08289e-05
NODE_160225_length_809_1	d__Archaea	0	0	0	0	0	0	0	0	0	0	0	0	0	0	0	0	0	0	0	0	0	0	0	0	0	0	0	0	0	0	0	0	0	0	0	0	0	0	0	0	0	0	0	0	0	0	0	2.93578e-05
NODE_175_length_225976_132	d__Archaea	0	0	0	0	0	0	0	0	0	0.0298179	0	0	5.91514e-05	0	0	4.54629e-05	0	0	0	0	0.0047901	0	0	0	0	0	0	0	0	0	0	0	0	0	0	0	0	0	0	0	0	0.00289617	1.37102e-05	0	0	0	0	0
NODE_19060_length_852_1	d__Archaea	0	0	0	0	0	0	0	0	0	0	0	0	0	0	0	0	0	0	0	0	0	0	0	0	0	0	0	0	0	0	0	0	0	0	0	0	0	0	0	0	0	0	2.20561e-05	0	0	0	0	0
NODE_19426_length_541_1	d__Archaea	0	0	0	0	0	0	0	0	0	0	0	0	0	0	0	0	0	0	0	0	0	0	0	0	0	0	0	0	0	0	0	0	0	0	0	0	0	0	0	0	0	0	0	0	0	0	0	0
NODE_20090_length_764_1	d__Archaea	0	0	0	0	0	0	0	0	0	0	0	0	0	0	0	0	0	0	0	0	0	0	0	0	0	0	0	0	0	0	0	0	0	0	0	0	0	0	0	0	0	0	0	0	0	0	0	0
NODE_22973_length_830_1	d__Archaea	0	0	0	0	0	0	0	0	0	0	0	0	0	0	0	0	0	0	0	0	0	0	0	0	0	0	0	0	0	0	0	0	0	0	0	0	0	0	0	0	0	0	0	0	0	0	0	0
NODE_23630_length_2309_2	d__Archaea	0	0	0	0	0	0	0	0	0	0	0	0	0	0.000242081	0	3.58314e-05	0	0	0	0	0	0	0	0	0	0	0	0	0.000132147	0	0	0	0	0	0	0	0	0	0	0	0	0	0	0	0	0	0	6.9153e-05
NODE_246138_length_916_2	d__Archaea	0	0	0	0	0	0	0	0	0	0	0	0	0	0	0	0	0	0	0	0	0	0	0	0	0	0	0	0	0	0	0	0	0	0	0	0	0	0	0	0	0	0	0	0	0	0	0	0
NODE_283137_length_1051_1	d__Archaea	0	0	0	0	0	0	0	0	0	0	0	0	0	0	0	0	0	0	0	0	0	0	0	0	0	0	0	0	0	0	0	0	0	0	0	0	0	0	0	0	0	0	0	0	0	0	0	0
NODE_347709_length_934_1	d__Archaea	0	0	0	0	0	0	0	0	0	0	0	0	0	0	0	0	0	0	0	0	0	0	0	0	0	0	0	0.000294343	0	0	0	0	0	0	0	0	0	0	0	0	0	0	0	0	0	0	0	0
NODE_354710_length_950_1	d__Archaea	0	0	0	0	0	0	0	0	0	0	0	0	0	0	0	0	0	0	0	0	0	0	0	0	0	0	0	0	0	0	0	0	0	0	0	0	0	0	0	0	0	0	0	0	0	0	0	0
NODE_397045_length_849_1	d__Archaea	0	0	0	0	0	0	0	0	0	0	0	0	0	0	0	0	0	0	0	0	0	0	0	0	0	0	0	0.000404414	0	0	0	0	0	0	0	0	0	0	0	0	0	0	0	0	0	0	0	0
NODE_398226_length_663_1	d__Archaea	0	0	0	0	0	0	0	0	0	0	0	0	0	0	0	0	0	0	0	0	0	0	0	0	0	0	0	0	0	0	0	0	0	0	0	0	0	0	0	0	0	0	0	0	0	0	0	0
NODE_450446_length_619_2	d__Archaea	0	0	0	0	0	0	0	0	0	0	0	0	0	0	0.000138014	0	0	0	0	0	0	0	0	0	0	0	0	0	0	5.60369e-05	0	0	0	0	0	0	0	0	0	0	0	0	0	0	0	0	0	0
NODE_52668_length_690_1	d__Archaea	0	0	0	0	0	0	0	0	0	0	0	0	0	0	0	0	0	0	0	0	0	0	0	0	0	0	0	0	0	0	0	0	0	0	0	0	0	0	0	0	0	0	0	0	0	0	0	0
NODE_67644_length_507_1	d__Archaea	0	0	0	0	0	0	0	0	0	0	0	0	0	0	0	0	0	0	0	0	0	0	0	0	0	0	0	0	0	0	0	0	0	0	0	0	0	0	0	0	0	0	0	0	0	0	0	0
NODE_832137_length_658_2	d__Archaea	0	0	0	0	0	0	0	0	0	0	0	0	0	0	0	0	0	0	0	0	0	0	0	0	0	0	0	0	0	0	0	0	0	0	0	0	0	0	0	0	0	0	0	0	0	0	0	0
NODE_89_length_94250_74	d__Archaea	0	0	0	0	0.00531718	0	0	0	0	0	0	0	0	0.00151708	0	0	0	0	0	0	0	0	0	0	0	0	0	0	0.000539222	0	0	0	0	0	0.000513514	0.000204851	0	0	0	0	0	0	0	0	0	0	0	0
NODE_255514_length_1011_3	d__Archaea;p__Aenigmatarchaeota;c__Aenigmatarchaeia	0	0	0	0	0	0	0	0	0	0	0	0	0	0	0.000275085	0	0	0	0	0	0	0	0	0	0	0	0	0	0	3.03228e-05	0	0	0	0	0	0	0	0	0	0	0	0	0	0	0	0	0	0
NODE_468968_length_585_2	d__Archaea;p__Aenigmatarchaeota;c__Aenigmatarchaeia	0	0	0	0	0	0	0	0	0	0	0	0	0	0	0	0	0	0	0	0	0	0	0	0	0	0	0	0	0	0	0	0	0	0	0	0	0	0	0	0	0	0	0	0	0	0	0	0
NODE_571291_length_607_2	d__Archaea;p__Aenigmatarchaeota;c__Aenigmatarchaeia	0	0	0	0	0	0	0	0	0	0	0	0	0	0	0	0	0	0	0	0	0	0	0	0	0	0	0	0	0	0	0	0	0	0	0	0	0	0	0	0	0	0	0	0	0	0	0	0
NODE_139802_length_1962_3	d__Archaea;p__Aenigmatarchaeota;c__Aenigmatarchaeia;o__Aenigmatarchaeales	0	0	0	0	0	0	0	0	0	0	0	0	0	0	2.38838e-05	0	0	0	0	0	0	0	0	0	0	0	0	0	0	0.000593528	0	0.00019006	0	0	0	0	0.000166612	0	0	0	0	0	0	0	0	0	0	0
NODE_166618_length_1467_3	d__Archaea;p__Aenigmatarchaeota;c__Aenigmatarchaeia;o__Aenigmatarchaeales	0	0	0	0	0	0	0	0	0	0	0	0	0	0	0.000241874	0	0	0	0	0	0	0	0	0	0	0	0	0	0	2.50233e-05	0	0.000654721	0	0	0	0	0	0	0	0	0	0	0	0	0	0	0	0
NODE_256249_length_1008_3	d__Archaea;p__Aenigmatarchaeota;c__Aenigmatarchaeia;o__Aenigmatarchaeales	0	0	0	0	0	0	0	0	0	0	0	0	0	0	0.000324842	0	0	0	0	0	0	0	0	0	0	0	0	0	0	0	0	0	0	0	0	0	0	0	0	0	0	0	0	0	0	0	0	0
NODE_295183_length_895_1	d__Archaea;p__Aenigmatarchaeota;c__Aenigmatarchaeia;o__Aenigmatarchaeales	0	0	0	0	0	0	0	0	0	0	0	0	0	0	0.000428421	0	0	0	0	0	0	0	0	0	0	0	0	0	0	0	0	0	0	0	0	0	0	0	0	0	0	0	0	0	0	0	0	0
NODE_44690_length_5441_2	d__Archaea;p__Aenigmatarchaeota;c__Aenigmatarchaeia;o__Aenigmatarchaeales	0	0	0	0	0	0	0	0	0	0	0	0	0	0	0	0	0	0	0	0	0	0	0	0	0	0	0	0	0	0	0	0.000352886	0	0	0	0	0	0	0	0	0	0	0	0	0	0	0	0
NODE_692849_length_887_2	d__Archaea;p__Aenigmatarchaeota;c__Aenigmatarchaeia;o__Aenigmatarchaeales	0	0	0	0	0	0	0	0	0	0	0	0	0	0	0	0	0	0	0	0	0	0	0	0	0	0	0	0	0	0	0	0.000179927	0	0	0	0	0	0	0	0	0	0	0	0	0	0	0	0
NODE_885917_length_746_2	d__Archaea;p__Aenigmatarchaeota;c__Aenigmatarchaeia;o__Aenigmatarchaeales	0	0	0	0	0	0	0	0	0	0	0	0	0	0	0	0	0	0	0	0	0	0	0	0	0	0	0	0	0	0	0	0.00011455	0	0	0	0	0	0	0	0	0	0	0	0	0	0	0	0
NODE_978230_length_696_2	d__Archaea;p__Aenigmatarchaeota;c__Aenigmatarchaeia;o__Aenigmatarchaeales	0	0	0	0	0	0	0	0	0	0	0	0	0	0	0	0	0	0	0	0	0	0	0	0	0	0	0	0	0	0	0	0	0	0	0	0	0	0	0	0	0	0	0	0	0	0	0	0
NODE_1014444_length_678_1	d__Archaea;p__Aenigmatarchaeota;c__Aenigmatarchaeia;o__Aenigmatarchaeales;f__Aenigmatarchaeaceae	0	0	0	0	0	0	0	0	0	0	0	0	0	0	0	0	0	0	0	0	0	0	0	0	0	0	0	0	0	0	0	0	0	0	0	0	0	0	0	0	0	0	0	0	0	0	0	0
NODE_97609_length_3115_7	d__Archaea;p__Aenigmatarchaeota;c__Aenigmatarchaeia;o__Aenigmatarchaeales;f__Aenigmatarchaeaceae;g__CS1-C013	0	0	0	0	0	0	0	0	0	0	0	0	0	0	0.000299598	0	0	0	0	0	0	0	0	0	0	0	0	0	0	0.000187061	0	0	0	0	0	0	5.00298e-05	0	0	0	0	0	0	0	0	0	0	0.00125086
NODE_19620_length_3416_2	d__Archaea;p__Aenigmatarchaeota;c__Aenigmatarchaeia;o__Aenigmatarchaeales;f__Aenigmatarchaeaceae;g__CS1-C013;s__CS1-C013 sp017608545	0	0	0	0	0	0	0	0	0	0	0	0	0	0	0	0	0	0	0	0	0	0	0	0	0	0	0	0	0	2.32293e-05	0	0	0	0	0	0	0	0	0	0	0	8.67057e-05	2.67983e-05	0	0	0	0	0
NODE_6846_length_17430_27	d__Archaea;p__Aenigmatarchaeota;c__Aenigmatarchaeia;o__Aenigmatarchaeales;f__JAHLMR01;g__JAHLMR01;s__JAHLMR01 sp018920255	0	8.34743e-05	0	0	0	0	0	0	0	0.0215109	0	0	0	0	0	5.77018e-05	4.23434e-05	0	0	0	0.00496977	0	0	0	0	0	0	0	0	0	0	0	5.83155e-05	0	0	0	4.21845e-05	0	0	0	0	0.00362676	0.0150572	0	0	0	0	0
NODE_94897_length_919_2	d__Archaea;p__Aenigmatarchaeota;c__Aenigmatarchaeia;o__Aenigmatarchaeales;f__JAHLMR01;g__JAHLMR01;s__JAHLMR01 sp018920255	0	0	0	0	0	0	0	0	0	2.1283e-05	0	0	0	0	0	0.000138101	0	0	0	0	0	0	0	0	0	0	0	0	0	0	0	0	0	0	0	0	0	0	0	0	0	2.59735e-05	0	0	0	0	0	0
NODE_7570_length_19166_5	d__Archaea;p__Aenigmatarchaeota;c__Aenigmatarchaeia;o__Aenigmatarchaeales;f__JAHLMS01;g__JAHLMS01;s__JAHLMS01 sp018920245	0	0	0	0	0	0	0	0	0	0	0	0	0	0	0.000606329	0	0	0	0	0	0	0	0	0	0	0	0	0	0	0.000547048	0	7.99245e-05	0	0	0	0	0	0	0	0	0	0	0	0	0	0	0	0
NODE_1023_length_53817_53	d__Archaea;p__Aenigmatarchaeota;c__Aenigmatarchaeia;o__CG10238-14	0	0	0	0	8.74719e-05	0	0	0	0	0	0	0	0	0.000349017	0	0	0.00317372	0	0	0	0	0	0	0	0	0	0	0	7.717e-05	0	0	0	0.000803216	0	0	0	0	0	0	0	0	0	0	0	0	0	0.000155048	0
NODE_105276_length_1676_1	d__Archaea;p__Aenigmatarchaeota;c__Aenigmatarchaeia;o__CG10238-14	0	0	0	0	0	0	0	0	0	0	0	0	0	0	0	0	0	0	0	0	7.68981e-05	0	0	0	0	0	0	0	0	0	0	0	2.71919e-05	0	0	0	0	0	0	0	0	2.40495e-05	0	0	0	0	0	0
NODE_116047_length_1311_1	d__Archaea;p__Aenigmatarchaeota;c__Aenigmatarchaeia;o__CG10238-14	0	0	0	0	0.000149707	0	0	0	0	0	0	0	0	0.00191493	1.99216e-05	0	0	0	0	0	0	0	0	0	0	0	0	0	0.00129982	0	0	0	0	0	0	0	0	0	0	0	0	0	0	0	0	0	0	0
NODE_129889_length_766_1	d__Archaea;p__Aenigmatarchaeota;c__Aenigmatarchaeia;o__CG10238-14	0	0	0	0	0	0	0	0	0	0	0	0	0	0	0	0	0	0	0	0	0	0	0	0	0	0	0	0	0	0	0	0	0	0	0	0	0	0	0	0	0	0	0	0	0	0	0	0.000463491
NODE_16373_length_2561_2	d__Archaea;p__Aenigmatarchaeota;c__Aenigmatarchaeia;o__CG10238-14	0	0	0	0	2.21174e-05	0	5.41989e-05	0	0	0	4.67638e-05	0	0	0.000316408	0	0	0	2.96097e-05	0	0	0	0	0	0	0	0	0	0	3.98253e-05	0	0	0	0	0	0	0.00120986	0	1.18614e-05	0	0	0	0	0	0	0	0	0	0
NODE_170499_length_1437_4	d__Archaea;p__Aenigmatarchaeota;c__Aenigmatarchaeia;o__CG10238-14	0	0	0	0	0	0	0	0	0	0	0	0	0	0	6.77488e-05	0	0	0	0	0	0	0	0	0	0	0	0	0	0	0	0	0	0	0	0	0	0	0	0	0	0	0	0	0	0	0	0	0
NODE_200495_length_1248_3	d__Archaea;p__Aenigmatarchaeota;c__Aenigmatarchaeia;o__CG10238-14	0	0	0	0	0	0	0	0	0	0	0	0	0	0	0.000313534	0	0	0	0	0	0	0	0	0	0	0	0	0	0	0.000160337	0	0	0	0	0	0	0	0	0	0	0	0	0	0	0	0	0	8.2329e-05
NODE_212666_length_537_1	d__Archaea;p__Aenigmatarchaeota;c__Aenigmatarchaeia;o__CG10238-14	0	0	0	0	0	0	0	0	0	0	0	0	0	0	0	0	0	0	0	0	0	0	0	0	0	0	0	0	0	0	0	0	0	0	0	0	0	0	0	0	0	0	0	0	0	0	0	0
NODE_262219_length_989_2	d__Archaea;p__Aenigmatarchaeota;c__Aenigmatarchaeia;o__CG10238-14	0	0	0	0	0	0	0	0	0	0	0	0	0	0	0.000299283	0	0	0	0	0	0	0	0	0	0	0	0	0	0	0.000319993	0	0	0	0	0	0	0	0	0	0	0	0	0	0	0	0	0	0.000190936
NODE_29583_length_2370_3	d__Archaea;p__Aenigmatarchaeota;c__Aenigmatarchaeia;o__CG10238-14	0	0	0	0	4.38085e-05	0	0	0	0	0	0	0	0	0.000158442	0	0	0	0	0	0	0	0	0	0	0	0	0	0	4.48737e-05	0	0	0	0	0	0	0	0	0	0	0	0	0	0	0	0	0	0	0
NODE_3486_length_13884_4	d__Archaea;p__Aenigmatarchaeota;c__Aenigmatarchaeia;o__CG10238-14	0	0	0	0	0	0	0	0	0	0	0	0	0	0	0	0	0	0	0	0	0	0	0	0	0	0	0	0	0	0	0	0	0	0	0	0	0	0	0	0	0	0	0	0	0	0	0	4.19067e-05
NODE_35954_length_5697_5	d__Archaea;p__Aenigmatarchaeota;c__Aenigmatarchaeia;o__CG10238-14	0	0	0	0	0	0	0	0	0	0	0	0	0	0	0.000332384	0	0	0	0	0	0	0	0	0	0	0	0	0	0	0.000239655	0	0	0	0	0	0	0	0	0	0	0	0	0	0	0	0	0	2.05799e-05
NODE_40068_length_982_3	d__Archaea;p__Aenigmatarchaeota;c__Aenigmatarchaeia;o__CG10238-14	0	0	0	0	0	0	0	0	0	0	0.000747147	0	0	9.90708e-05	0	0	0	0	0	0	0	0	0	0	0	0	0	0	0	0	0	0	0	0	0	0.000245817	0	7.38968e-05	3.59703e-05	0	0	0	0	0	0	0	0	0
NODE_41543_length_2068_3	d__Archaea;p__Aenigmatarchaeota;c__Aenigmatarchaeia;o__CG10238-14	0	0	0	0	3.35252e-05	0	0.000273788	0	0	0	0.000131855	0	0	0.000280312	0	0	0	0	0	0	0	0	0	0	0	0	0	0	5.24151e-05	0	0	0	0	0	1.999e-05	0.0031938	0	1.83927e-05	0	0	0	0	0	0	0	0	0	0
NODE_46494_length_1954_6	d__Archaea;p__Aenigmatarchaeota;c__Aenigmatarchaeia;o__CG10238-14	0	0	0	0	0.000515455	0	0	0	0	0	0	0	0	0.00171835	0	0	0	0	0	0	0	0	0	0	0	0	0	0	0.00108978	0	0	0	0	0	0	0	0	0	0	3.24612e-05	0	0	0	0	0	0	0	0
NODE_538652_length_599_2	d__Archaea;p__Aenigmatarchaeota;c__Aenigmatarchaeia;o__CG10238-14	0	0	0	0	0	0	0	0	0	0	0	0	0	0	3.35173e-05	0	0	0	0	0	0	0	0	0	0	0	9.06556e-05	0	0	0.000301404	0	0	0	0	0	0	0	0	0	0	0	0	0	0	0	0	0	0
NODE_548955_length_820_2	d__Archaea;p__Aenigmatarchaeota;c__Aenigmatarchaeia;o__CG10238-14	0	0	0	0	0	0	0	0	0	0	0	0	0	0	0	0	0	0	0	0	0	0	0	0	0	0	0	0	0	0	0	0	0	0	0	0	0	0	0	0	0	0	0	0	0	0	0	0.000304255
NODE_59177_length_945_3	d__Archaea;p__Aenigmatarchaeota;c__Aenigmatarchaeia;o__CG10238-14	0	0	0	0	0	0	0	0	0	0	0	0	0	0	0	0	0	0	0	0	0	0	0	0	0	0	0	0	0	0	0	0	0	0	0	3.03636e-05	0	0	0	0	0	0	0	0	0	0	0	0
NODE_61797_length_1476_2	d__Archaea;p__Aenigmatarchaeota;c__Aenigmatarchaeia;o__CG10238-14	0	0	0	0	0.00131869	0	2.54078e-05	0	0	0	0.00212686	0	0	0.00106288	0	0	0	0	0	0	0	0	0	0	0	0	0	0	0.000526857	0	0	0	0	0	0	0.000546046	0	1.11028e-05	0	0	0	0	0	0	0	0	0	0
NODE_624_length_36212_44	d__Archaea;p__Aenigmatarchaeota;c__Aenigmatarchaeia;o__CG10238-14	0	0	0	0	0	0	0	0	0	0	0	0	0	0	0	0	0	0	0	0	0	0	0	0	0	0	0	0	0	0.000104857	0	0	0	0	0	0	0	0	0	0	0	0	0	0	0	0	0	0
NODE_73214_length_1070_2	d__Archaea;p__Aenigmatarchaeota;c__Aenigmatarchaeia;o__CG10238-14	0	0	0	0	4.29742e-05	0	0	0	0	7.40722e-05	0	0	0	0.00020752	0	0	0	0	0	0	0	0	0	0	0	0	0	0	8.87352e-05	0	0	0	0	0	0	0	0	0	0	0	0	0	0.000147884	0	0	0	0	0
NODE_8985_length_7204_8	d__Archaea;p__Aenigmatarchaeota;c__Aenigmatarchaeia;o__CG10238-14	0	0	0	0	0.00143688	0	0	0	0	0	0	0	0	0.00589982	5.3745e-05	0	0	0	0	0	0	0	0	0	0	0	0	0	0.00204911	0	0	0	0	0	0	0	0.000190674	0	0	0	0	0	0	0	0	0	0	0.000151593
NODE_2771_length_16038_10	d__Archaea;p__Aenigmatarchaeota;c__Aenigmatarchaeia;o__CG10238-14;f__CG10238-14	0	0	0	0	0	0	0	0	0	0	0	0	0	0	5.701e-05	0	0	0	0	0	0	0	0	0	0	0	0	0	0	0	0	6.35337e-05	0	0	0	0	0	0	0	0	0	0	0	0	0	0	0	0
NODE_485950_length_726_1	d__Archaea;p__Aenigmatarchaeota;c__Aenigmatarchaeia;o__CG10238-14;f__CG10238-14	0	0	0	0	0	0	0	0	0	0	0	0	0	0	0.000110245	0	0	0	0	0	0	0	0	0	0	0	0	0	0	0	0	0	0	0	0	0	0	0	0	0	0	0	0	0	0	0	0	0
NODE_915314_length_771_2	d__Archaea;p__Aenigmatarchaeota;c__Aenigmatarchaeia;o__CG10238-14;f__CG10238-14	0	0	0	0	0	0	0	0	0	0	0	0	0	0	0	0	0	0	0	0	0	0	0	0	0	0	0	0	0	0	0	9.69582e-05	0	0	0	0	0	0	0	0	0	0	0	0	0	0	0	0
NODE_123865_length_2144_2	d__Archaea;p__Aenigmatarchaeota;c__Aenigmatarchaeia;o__CG10238-14;f__CG10238-14;g__JAHLMN01;s__JAHLMN01 sp018920345	0	0	0	0	0	0	0	0	0	0	0	0	0	0	0	0	0	0	0	0	0	0	0	0	0	0	0	0	0	0	0	0	0	0	0	0	0.000693426	0	0	0	0	0	0	0	0	0	0	0
NODE_3872_length_28828_38	d__Archaea;p__Aenigmatarchaeota;c__Aenigmatarchaeia;o__CG10238-14;f__CG10238-14;g__JAHLMN01;s__JAHLMN01 sp018920345	0	0	0	0	0	0	0	0	0	0.000813006	0	0	0	0	0	0.000605096	0	0	0	0	0	0	0	0	0	0	0	0	0	0	0	0	0	0	0	0	9.50303e-05	0	0	0	0	0	0	0	0	0	0	2.18524e-05
NODE_4126_length_12899_19	d__Archaea;p__Aenigmatarchaeota;c__Aenigmatarchaeia;o__CG10238-14;f__CG10238-14;g__JAHLMN01;s__JAHLMN01 sp018920345	0	0	0	0	0	0	0	0	0	0	0	0	0	5.1732e-05	0	4.6105e-05	0	0	0	0	0	0	0	0	0	0	0	0	5.90256e-05	0	0	0	0	0	0	0	0	0	0	0	0	0	0	0	0	0	0	0
NODE_69154_length_1217_3	d__Archaea;p__Aenigmatarchaeota;c__Aenigmatarchaeia;o__CG10238-14;f__CG10238-14;g__JAHLMN01;s__JAHLMN01 sp018920345	0.000376905	0.000582358	0.00768295	0	0	0	0	0	0	0.00216102	0	0	0	0	0	0.000453588	0.000292282	0.000253315	0	0	0.000351981	0	0	0	0	0	0	0	0	4.54172e-05	0	0	0.000794936	0	0	0	9.65423e-05	0	0	0	0	0	0.000258552	0	0	0	9.41531e-05	0.000566492
NODE_811711_length_593_1	d__Archaea;p__Aenigmatarchaeota;c__Aenigmatarchaeia;o__CG10238-14;f__CG10238-14;g__JAHLMN01;s__JAHLMN01 sp018920345	0	0	0	0	0	0	0	0	0	0	0	0	0	0	4.19434e-05	0	0	0	0	0	0	0	0	0	0	0	0	0	0	0	0	0	0	0	0	0	0	0	0	0	0	0	0	0	0	0	0	0.000289521
NODE_1408_length_28795_13	d__Archaea;p__Aenigmatarchaeota;c__Aenigmatarchaeia;o__CG10238-14;f__CG10238-14;g__JAHLMN01;s__JAHLMN01 sp018920365	0.00208087	0.0019426	0	0	0	0	0	0	0	0.000364097	0	0	0	0	0	0	0	2.89056e-05	0	0	0	0	0	0	0	0	0	0	0	0	0	8.05504e-05	0	0	0	0	0	0	0	0	0	0	0	0	0	0	0	0
NODE_196911_length_1292_2	d__Archaea;p__Aenigmatarchaeota;c__Aenigmatarchaeia;o__CG10238-14;f__CG10238-14;g__JAHLMN01;s__JAHLMN01 sp018920365	0	0	0	0	0	0	0	0	0	0	0	0	0	0	0	0	0	2.68539e-05	0	0	0	0	0	0	0	0.000398821	0.000501353	0	0	3.72617e-05	0	0	0	0	0	0	4.84848e-05	0	0	0	0	0	0	0	0	0	0	0
NODE_1373_length_27662_32	d__Archaea;p__Aenigmatarchaeota;c__Aenigmatarchaeia;o__CG10238-14;f__EX4484-224;g__JAHLMO01;s__JAHLMO01 sp018920305	0	0	0	0.00424776	0	0	0.00103399	0	0	0	0	7.29285e-05	0.00161435	0	0	0	0	0	0.00943907	0	0	0	0	0.00138322	0.00628991	0	0	0	0	0	0	0	0	1.90981e-05	0.0017114	3.3045e-05	0	0.00779647	0.0283875	0	0	0	0	0	0	0.00200465	0	0
NODE_13887_length_1248_2	d__Archaea;p__Aenigmatarchaeota;c__Aenigmatarchaeia;o__CG10238-14;f__EX4484-224;g__JAHLMO01;s__JAHLMO01 sp018920305	0	0	0	0	0	0	0	0	0	0	0	0	0	0	0	0	0	0	0	0	0	0	0	0	0	0	0	0	0	0	0	0	0	0	0	0	0	0	0	0	0	0	0	0.00025017	0	0	0	0
NODE_14457_length_4617_6	d__Archaea;p__Aenigmatarchaeota;c__Aenigmatarchaeia;o__CG10238-14;f__EX4484-224;g__JAHLMO01;s__JAHLMO01 sp018920305	0	0	0	8.3479e-05	7.60279e-05	0	0	0	0	0	0	0	0.000178805	0.000296869	0	0	0	0	4.95416e-05	0	0	0	0	2.84847e-05	0	0	0	0	0.000429718	0	0	0	0	0	4.84623e-05	6.609e-05	0	0.000157394	6.74804e-05	0	0	0	0	0	0	0	0	0
NODE_15086_length_1587_3	d__Archaea;p__Aenigmatarchaeota;c__Aenigmatarchaeia;o__CG10238-14;f__EX4484-224;g__JAHLMO01;s__JAHLMO01 sp018920305	0	0	0	6.09313e-05	0	0	1.41952e-05	0	0	0	0.000243578	0	3.251e-05	1.86475e-05	0	0	0	0	0.000255306	0	0	0	0	1.52666e-05	0	0	0	0	0	0	0	0	0	0	0.00010906	0.000165225	0	0.000773404	0.000120463	0	0	0	0	0.00202704	0	1.335e-05	0	0
NODE_1531_length_14496_4	d__Archaea;p__Aenigmatarchaeota;c__Aenigmatarchaeia;o__CG10238-14;f__EX4484-224;g__JAHLMO01;s__JAHLMO01 sp018920305	0.000248535	0.000308207	0.00123869	0	0	0	0	0	0	4.50128e-05	0.000227415	0	0	0	0	0	0	6.16232e-05	0	0	0	0	0	0	0	0	0	0	0	0	0	0	0	0	0	0	0	0	0	0	0	0	0	0	0	0	0	0
NODE_20166_length_3870_6	d__Archaea;p__Aenigmatarchaeota;c__Aenigmatarchaeia;o__CG10238-14;f__EX4484-224;g__JAHLMO01;s__JAHLMO01 sp018920305	0	0	0	0	0	0	0	0	0	0	0	0	0	1.86475e-05	0	0	0	0	0	0	0	0	0	0	0	0	0	0	0	0	0	0	0	0	0	0	0	1.24061e-05	0	0	0	0	0	0	0	0	0	0
NODE_247591_length_594_1	d__Archaea;p__Aenigmatarchaeota;c__Aenigmatarchaeia;o__CG10238-14;f__EX4484-224;g__JAHLMO01;s__JAHLMO01 sp018920305	0	0	0	5.85428e-05	0	0	0	0	0	0	0	0	0	0	0	0	0	0	0.000545326	0	0	0	0	0	0.000348344	0	0	0	0	0	0	0	0	0	2.31631e-05	0	0	0.000346306	0.00133998	0	0	0	0	0	0	7.69601e-05	0	0
NODE_259309_length_656_2	d__Archaea;p__Aenigmatarchaeota;c__Aenigmatarchaeia;o__CG10238-14;f__EX4484-224;g__JAHLMO01;s__JAHLMO01 sp018920305	0	0	0	4.63972e-05	0	0	0	0	0	0	0	0	5.01732e-05	4.91151e-05	0	0	0	0	0.000648876	0	0	0	0	2.37192e-05	0.000363331	0	0	0	0	0	0	0	0	0	0.000203649	0	0	0.000344511	0.00165457	0	0	0	0	0	0	8.2141e-05	0	0
NODE_3_length_684981_17	d__Archaea;p__Aenigmatarchaeota;c__Aenigmatarchaeia;o__CG10238-14;f__EX4484-224;g__JAHLMO01;s__JAHLMO01 sp018920305	0	0	0	0	0	0	8.49822e-05	0.000136055	0	0	4.89112e-05	0	0.00020709	0	0	0	0	0	0	0	0	0	0	1.5369e-05	0	0	0	0	0	0	0	0	0	0	1.21358e-05	0.00217074	0	3.72183e-05	0	0	0	0	0	0	0	1.335e-05	0	0
NODE_3534_length_9417_11	d__Archaea;p__Aenigmatarchaeota;c__Aenigmatarchaeia;o__CG10238-14;f__EX4484-224;g__JAHLMO01;s__JAHLMO01 sp018920305	0	0	0	0.000267694	2.3133e-05	0	7.09761e-05	0	0	0	0	0	0.00132024	3.7295e-05	0	0	0	3.09694e-05	0.00144629	0	0	0	0	8.8322e-05	0	0	0	0	7.96942e-05	0	0	0	0	0	0	3.3045e-05	0	0.000401299	0.000162176	0	0	0	0	0	0	0.000118193	0	0
NODE_35867_length_1402_1	d__Archaea;p__Aenigmatarchaeota;c__Aenigmatarchaeia;o__CG10238-14;f__EX4484-224;g__JAHLMO01;s__JAHLMO01 sp018920305	0	0	0	0	0	0	5.05875e-05	0	0	0	0	0	0	0.000110167	0	0	0	0	0	0	0	0	0	0	0	0	0	0	0	0	0	0	0	0	1.44145e-05	0.000231334	0	0	0	0	0	0	0	0	0	0	0	0
NODE_53262_length_1366_4	d__Archaea;p__Aenigmatarchaeota;c__Aenigmatarchaeia;o__CG10238-14;f__EX4484-224;g__JAHLMO01;s__JAHLMO01 sp018920305	8.34521e-05	0	0	0.0039431	0	0	5.17672e-05	0	0	0	4.79333e-05	0	0.000959268	0	0	0	0	0	0.00439866	0	0	0	0	0.000777065	0.00540503	0	0	0	0	0	0	0	0	0	0.000152428	0	0	0.00640433	0.0263067	0	0	0	0	0	0	0.00185229	0	0
NODE_68346_length_844_4	d__Archaea;p__Aenigmatarchaeota;c__Aenigmatarchaeia;o__CG10238-14;f__EX4484-224;g__JAHLMO01;s__JAHLMO01 sp018920305	0	0	0	0	0	0	0	0	0	0	0	0	0	0	0	0	0	0	0	0	0	0	0	0	0	0	0	0	0	0	0	0	0	0	0	0.000179014	0	0	0	0	0	0	0	0	0	0	0	0
NODE_71788_length_651_1	d__Archaea;p__Aenigmatarchaeota;c__Aenigmatarchaeia;o__CG10238-14;f__EX4484-224;g__JAHLMO01;s__JAHLMO01 sp018920305	0	0	0	0.000189518	3.91928e-05	0	0	0	0	0	7.30888e-05	0	0.000266057	0.000130459	0	0	0	0	0.000681498	0	0	0	0	2.37313e-05	0.000193579	0	0	0	0.000260389	0	0	0	0	0	0.000286725	0.0002598	0	0.000672784	0.00139537	0	0	0	0	0.000306435	0	1.25179e-05	0	0
NODE_83990_length_721_3	d__Archaea;p__Aenigmatarchaeota;c__Aenigmatarchaeia;o__CG10238-14;f__EX4484-224;g__JAHLMO01;s__JAHLMO01 sp018920305	0	0	0	0.000545002	3.59827e-05	0	0	0	0	0	0	0	0.000146486	0	0	0	0	0	0.000662631	0	0	0	0	0.00013946	0.000338011	0	0	0	0	0	0	0	0	0	0.000155805	0	0	0.000783393	0.00279341	0	0	0	0	0	0	0.000201438	0	0
NODE_853_length_12775_8	d__Archaea;p__Aenigmatarchaeota;c__Aenigmatarchaeia;o__CG10238-14;f__EX4484-224;g__JAHLMO01;s__JAHLMO01 sp018920305	0	8.6632e-05	0.00253764	0	4.60302e-05	0	0	0	0	5.72113e-05	0	0	0	0	0	0	0	3.08116e-05	0	0	0	0	0	0	0	0	0	0	0	0	0	0	0	0	0.000454557	3.27665e-05	0	0	0	0	0	0	0	0.00047925	0	0	2.67888e-05	0
NODE_8839_length_7322_7	d__Archaea;p__Aenigmatarchaeota;c__Aenigmatarchaeia;o__CG10238-14;f__EX4484-224;g__JAHLMO01;s__JAHLMO01 sp018920305	0	0	7.93036e-05	0	0.000670712	0	8.49822e-05	0	0	0	4.89112e-05	0	0.000123216	0.001436	0	0	0	0	0	0	0	0	0	3.0738e-05	0	0	0	0	0.000990552	0	0	0	0	0	1.21358e-05	0.00167385	0	0	0	0	0	0	0	0	0	5.06421e-05	0	0.000632879
NODE_97294_length_544_1	d__Archaea;p__Aenigmatarchaeota;c__Aenigmatarchaeia;o__CG10238-14;f__EX4484-224;g__JAHLMO01;s__JAHLMO01 sp018920305	0	0	0	0	0.000181364	0	0	0	0	0	0	0	0	7.30988e-05	0	0	0	0	0	0	0	0	0	0	0	0	0	0	0	0	0	0	0	0	0.00011798	0	0	0	0	0	0	0	0	0	0	0	0	0
NODE_13976_length_2880_5	d__Archaea;p__Aenigmatarchaeota;c__Aenigmatarchaeia;o__CG10238-14;f__EX4484-224;g__SpSt-28;s__SpSt-28 sp011047985	0	0	0	0	7.69256e-05	0	0	0	0	0	0.00113197	0	2.43029e-05	7.90271e-05	0	0	0	0	0	0	0	0	0	0	0	0	0	0	2.42051e-05	0	0	0	0	0	0	0.000388807	0	0	0	0	0	0	0	0	0	0	0	0
NODE_12083_length_5461_4	d__Archaea;p__Aenigmatarchaeota;c__Aenigmatarchaeia;o__CG10238-14;f__SCSR01	0	0	0	0	0.000728894	0	0	0	0	0	0	0	0	0.0040716	0	0	0	0	0	0	1.7101e-05	0	0	0	0	0	0	0	0.00234606	0	0	0	0	0	0	0	0	0	0	0	0	0	0	0	0	0	0	3.21331e-05
NODE_125368_length_717_1	d__Archaea;p__Aenigmatarchaeota;c__Aenigmatarchaeia;o__CG10238-14;f__SCSR01	0	0	0	0	0	0	0	0	0	0	0	0	0	0	0	0	0	0	0	0	6.29344e-05	0	0	0	0	0	0	0	0	0	0	0	0	0	0	0	0	0	0	0	0	0	0	0	0	0	0	0
NODE_128119_length_1847_1	d__Archaea;p__Aenigmatarchaeota;c__Aenigmatarchaeia;o__CG10238-14;f__SCSR01	0	0	0	0	0	0	0	0	0	0	0	0	0	0	0.00063256	0	0	0	0	0	0	0	0	0	0	0	0	0	0	0.000136912	0	0	0	0	0	0	0	0	0	0	0	0	0	0	0	0	0	4.96703e-05
NODE_158308_length_1535_4	d__Archaea;p__Aenigmatarchaeota;c__Aenigmatarchaeia;o__CG10238-14;f__SCSR01	0	0	0	0	0	0	0	0	0	0	0	0	0	0	0.000292388	0	0	0	0	0	0	0	0	0	0	0	0	0	0	5.26036e-05	0	0	0	0	0	0	0	0	0	0	0	0	0	0	0	0	0	0
NODE_20_length_291611_321	d__Archaea;p__Aenigmatarchaeota;c__Aenigmatarchaeia;o__CG10238-14;f__SCSR01	0	0	0	0	0	0	0	0	0	0	0	0	0	0	0.000147852	0	0	0	0	0	1.66421e-05	0	0	0	0	0	0	0	0	0.000183855	0	0	0	0	0	0	0.000139308	0	0	0	0	0	0	0	0	0	0	0.000154626
NODE_243017_length_924_2	d__Archaea;p__Aenigmatarchaeota;c__Aenigmatarchaeia;o__CG10238-14;f__SCSR01	0	0	0	0	0	0	0	0	0	0	0	0	0	0	0	0	0	0	0	0	0	0	0	0	0	0	0	0	0	0	0	0	0	0	0	0	0	0	0	0	0	0	0	0	0	0	0	0
NODE_253_length_67561_48	d__Archaea;p__Aenigmatarchaeota;c__Aenigmatarchaeia;o__CG10238-14;f__SCSR01	0	0	0	0	0	0	0	0	0	0	0	0	0	3.30772e-05	0	0	0	0	0	0	0	0	0	0	0	0	0	0	0	0	0	0	0	0	0	0	0	0	0	0	0	0	0	0	0	0	0	4.1584e-05
NODE_27_length_337520_327	d__Archaea;p__Aenigmatarchaeota;c__Aenigmatarchaeia;o__CG10238-14;f__SCSR01	0	0	0	0	0	0	0	0	0	0	0	0	0	0	0	0.000176423	0.00132736	0	0	0	0	0	0	0	0	0	0	0	0	0	0	0	0.000570999	0	0	0	0	0	0	0	0	0	0	0	0	0	0	3.66142e-05
NODE_294397_length_897_1	d__Archaea;p__Aenigmatarchaeota;c__Aenigmatarchaeia;o__CG10238-14;f__SCSR01	0	0	0	0	0	0	0	0	0	0	0	0	0	0	6.5402e-05	0	0	0	0	0	0	0	0	0	0	0	0	0	0	0	0	0	0	0	0	0	0	0	0	0	0	0	0	0	0	0	0	0
NODE_302_length_95810_41	d__Archaea;p__Aenigmatarchaeota;c__Aenigmatarchaeia;o__CG10238-14;f__SCSR01	0	0	0	0	0.000210781	0	0	0	0	0	0	0	0	0.00462482	0	0	0	0	0	0	0	0	0	0	0	0	0	0	0.00239288	0	0	0	0	0	0	0	0	0	0	0	0	0	0	0	0	0	0	0.000143433
NODE_330809_length_813_1	d__Archaea;p__Aenigmatarchaeota;c__Aenigmatarchaeia;o__CG10238-14;f__SCSR01	0	0	0	0	0	0	0	0	0	0	0	0	0	0	9.01531e-05	0	0	0	0	0	0	0	0	0	0	0	0	0	0	0	0	0	0	0	0	0	0	0	0	0	0	0	0	0	0	0	0	0
NODE_338808_length_869_1	d__Archaea;p__Aenigmatarchaeota;c__Aenigmatarchaeia;o__CG10238-14;f__SCSR01	0	0	0	0	0	0	0	0	0	0	0	0	0	0	3.94691e-05	0	0	0	0	0	0	0	0	0	0	0	0	0	0	0.000240892	0	0	0	0	0	0	0	0	0	0	0	0	0	0	0	0	0	0
NODE_346714_length_782_2	d__Archaea;p__Aenigmatarchaeota;c__Aenigmatarchaeia;o__CG10238-14;f__SCSR01	0	0	0	0	0	0	0	0	0	0	0	0	0	0	0.000106283	0	0	0	0	0	0	0	0	0	0	0	0	0	0	0	0	0	0	0	0	0	0	0	0	0	0	0	0	0	0	0	0	0
NODE_349975_length_776_1	d__Archaea;p__Aenigmatarchaeota;c__Aenigmatarchaeia;o__CG10238-14;f__SCSR01	0	0	0	0	0	0	0	0	0	0	0	0	0	0	0.00014054	0	0	0	0	0	0	0	0	0	0	0	0	0	0	0.000117023	0	0	0	0	0	0	0	0	0	0	0	0	0	0	0	0	0	0
NODE_399_length_117724_34	d__Archaea;p__Aenigmatarchaeota;c__Aenigmatarchaeia;o__CG10238-14;f__SCSR01	0	0	0	0	0	0	0	0	0	0	0	0	0	0	0.000559403	0	0	0	0	0	0	0	0	0	0	0	0	0	0	0.000220498	0	0	0	0	0	0	0	0	0	0	0	0	0	0	0	0	0	0
NODE_43454_length_2107_3	d__Archaea;p__Aenigmatarchaeota;c__Aenigmatarchaeia;o__CG10238-14;f__SCSR01	0	0	0	0	0	0	0	0	0	0.000442369	0	0	0	0	0	8.2452e-05	0	0	0	0	3.18772e-05	0	0	0	0	0	0	0	0	0	0	0	0	0	0	0	0	0	0	0	0	0	0	0	0	0	0	0
NODE_484105_length_728_1	d__Archaea;p__Aenigmatarchaeota;c__Aenigmatarchaeia;o__CG10238-14;f__SCSR01	0	0	0	0	0	0	0	0	0	0	0	0	0	0	0	0	0	0	0	0	0	0	0	0	0	0	0	0	0	0	0	0	0	0	0	0	0	0	0	0	0	0	0	0	0	0	0	0
NODE_552066_length_587_1	d__Archaea;p__Aenigmatarchaeota;c__Aenigmatarchaeia;o__CG10238-14;f__SCSR01	0	0	0	0	0	0	0	0	0	0	0	0	0	0	0.000139383	0	0	0	0	0	0	0	0	0	0	0	0	0	0	0.000357956	0	0	0	0	0	0	0	0	0	0	0	0	0	0	0	0	0	0
NODE_578339_length_785_3	d__Archaea;p__Aenigmatarchaeota;c__Aenigmatarchaeia;o__CG10238-14;f__SCSR01	0	0	0	0	0	0	0	0	0	0	0	0	0	0	0	0	0	0	0	0	0	0	0	0	0	0	0	0	0	0	0	0	0	0	0	0	0	0	0	0	0	0	0	0	0	0	0	0.000129353
NODE_6035_length_22379_25	d__Archaea;p__Aenigmatarchaeota;c__Aenigmatarchaeia;o__CG10238-14;f__SCSR01	0	0	0	0	0	0	0	0	0	0	0	0	0	0	0.000503142	0	0	0	0	0	0	0	0	0	0	0	0	0	0	5.10364e-05	0	0	0	0	0	0	0	0	0	0	0	0	0	0	0	0	0	0
NODE_645639_length_716_1	d__Archaea;p__Aenigmatarchaeota;c__Aenigmatarchaeia;o__CG10238-14;f__SCSR01	0	0	0	0	0	0	0	0	0	0	0	0	0	0.000347614	0	0	0	0	0	0	0	0	0	0	0	0	0	0	0.000286031	0	0	0	0	0	0	0	0	0	0	0	0	0	0	0	0	0	0	0.000107842
NODE_742_length_33748_17	d__Archaea;p__Aenigmatarchaeota;c__Aenigmatarchaeia;o__CG10238-14;f__SCSR01	0	0	0	0	0	0	0	0	0	0	0	0	0	0	0	0	0	0	0	0	0	0	0	0	0	0	0	0	0	0	0	0	0	0	0	0	0	0	0	0	0	0	0	0	0	0	0	0
NODE_815958_length_767_1	d__Archaea;p__Aenigmatarchaeota;c__Aenigmatarchaeia;o__CG10238-14;f__SCSR01	0	0	0	0	0	0	0	0	0	0	0	0	0	0	0	0	0	0	0	0	0	0	0	0	0	0	0	0	0	0	0	0.000481763	0	0	0	0	0	0	0	0	0	0	0	0	0	0	0	0
NODE_92718_length_2468_6	d__Archaea;p__Aenigmatarchaeota;c__Aenigmatarchaeia;o__CG10238-14;f__SCSR01	0	0	0	0	0	0	0	0	0	0	0	0	0	0	0.000155623	0	0	0	0	0	0	0	0	0	0	0	0	0	0	7.07808e-05	0	0	0	0	0	0	0	0	0	0	0	0	0	0	0	0	0	0
NODE_99857_length_2310_6	d__Archaea;p__Aenigmatarchaeota;c__Aenigmatarchaeia;o__CG10238-14;f__SCSR01	0	0	0	0	0	0	0	0	0	0	0	0	0	0	0.000176616	0	0	0	0	0	0	0	0	0	0	0	0	0	0	0.000272081	0	0	0	0	0	0	0	0	0	0	0	0	0	0	0	0	0	0
NODE_309508_length_1211_3	d__Archaea;p__Aenigmatarchaeota;c__Aenigmatarchaeia;o__CG10238-14;f__SCSR01;g__JABABT01;s__JABABT01 sp016213525	0	0	0	0	0	0	0	0	0	0	0	0	0	0	0	0	0	0	0	0	0	0	0	0	0	0	0	0	0	0	0	0	0	0	0	0	0	0	0	0	0	0	0	0	0	0	0	0
NODE_1156_length_64986_49	d__Archaea;p__Aenigmatarchaeota;c__Aenigmatarchaeia;o__CG10238-14;f__SCSR01;g__JACOWB01;s__JACOWB01 sp018920185	0	0	0	0	0	0	0	0	0	0	0	0	0	0	0.000345104	7.15362e-05	0.00311282	0	0	0	0	0	0	0	0	0	0	0	0	0.00052849	0	0	0.00108369	0	0	0	0	0	0	0	0	0	0	0	0	0	0	0
NODE_251934_length_739_2	d__Archaea;p__Aenigmatarchaeota;c__Aenigmatarchaeia;o__CG10238-14;f__SCSR01;g__JACOWB01;s__JACOWB01 sp018920185	0	0	0	0	0	0	0	0	0	0	0	0	0	0	0.00020811	6.80339e-05	0.00221876	0	0	0	0	0	0	0	0	0	0	0	0	0.00048764	0	0	0.00124725	0	0	0	0	0	0	0	0	0	0	0	0	0	0	0
NODE_160776_length_2145_3	d__Archaea;p__Aenigmatarchaeota;c__Aenigmatarchaeia;o__CG10238-14;f__SCSR01;g__SpSt-971;s__SpSt-971 sp011334385	0	0	0	0	0	0	0	0	0	0	0	0	0	0	0	0	0	0	0	0	0	0	0	0	0	0	0	0	0	0	0	0	0	0	0	0	0	0	0	0	0	0	0	0	0	0	0	0.000392752
NODE_169402_length_2061_2	d__Archaea;p__Aenigmatarchaeota;c__Aenigmatarchaeia;o__CG10238-14;f__SCSR01;g__SpSt-971;s__SpSt-971 sp011334385	0	0	0	0	0	0	0	0	0	6.60733e-05	0	0	0	0	0	0	0	0	0	0	0.000143143	0	0	0	0	0	0	0	0	0	0	0	0	0	0	0	0	0	0	0	0	0	0	0	0	0	0	0.000332303
NODE_215310_length_1225_1	d__Archaea;p__Aenigmatarchaeota;c__Aenigmatarchaeia;o__CG10238-14;f__SCSR01;g__SpSt-971;s__SpSt-971 sp011334385	0	0	0	0	0	0	0	0	0	0	0	0	0	0	0.000161618	0	0	0	0	0	0	0	0	0	0	0	0	0	0	0.000344687	0	0	0	0	0	0	0	0	0	0	0	0	0	0	0	0	0	0
NODE_269086_length_967_1	d__Archaea;p__Aenigmatarchaeota;c__Aenigmatarchaeia;o__CG10238-14;f__SCSR01;g__SpSt-971;s__SpSt-971 sp011334385	0	0	0	0	0	0	0	0	0	0	0	0	0	0	0.000398347	0	0	0	0	0	0	0	0	0	0	0	0	0	0	9.38039e-05	0	0	0	0	0	0	0	0	0	0	0	0	0	0	0	0	0	0
NODE_279977_length_1005_2	d__Archaea;p__Aenigmatarchaeota;c__Aenigmatarchaeia;o__CG10238-14;f__SCSR01;g__SpSt-971;s__SpSt-971 sp011334385	0	0	0	0	0	0	0	0	0	0	0	0	0	0	6.25452e-05	0	0	0	0	0	0	0	0	0	0	0	0	0	0	0.00048234	0	0	0	0	0	0	0	0	0	0	0	0	0	0	0	0	0	0.000487815
NODE_673_length_42454_30	d__Archaea;p__Aenigmatarchaeota;c__Aenigmatarchaeia;o__CG10238-14;f__SCSR01;g__SpSt-971;s__SpSt-971 sp011334385	0	0	0	0	0	0	0	0	0	0.000198985	0	0	0	0	1.93264e-05	0.000106424	0	0	0	0	0.000102478	0	0	0	0	0	0	0	0	0	0	0	0	0	0	0	0.000199221	0	0	0	0	6.56754e-05	0	0	0	0	0	3.40878e-05
NODE_779_length_56508_33	d__Archaea;p__Aenigmatarchaeota;c__Aenigmatarchaeia;o__CG10238-14;f__SCSR01;g__SpSt-971;s__SpSt-971 sp011334385	0	0	0	0	0.00275138	0	0	0	0	0	0	0	0	0.00501923	0	4.4023e-05	0	0	0	0	0	0	0	0	0	0	0	0	0.00166191	0	0	0	0	0	0	0	0	0	0	0	0	0	0	0	0	0	0	0
NODE_241312_length_1698_2	d__Archaea;p__Aenigmatarchaeota;c__Aenigmatarchaeia;o__GW2011-AR5	0	0	0	0	0	0	0	0	0	0	0	0	0	0	0	0	0	0	0	0	0	0	0	0	0	0	0	0	0	0	0	0.000369666	0	0	0	0	0	0	0	0	0	0	0	0	0	0	0	0
NODE_345783_length_838_1	d__Archaea;p__Aenigmatarchaeota;c__Aenigmatarchaeia;o__GW2011-AR5	0	0	0	0	0	0	0	0	0	0	0	0	0	0	0.000441039	0	0	0	0	0	0	0	0	0	0	0	0	0	0	0.00040525	0	6.08441e-05	0	0	0	0	0	0	0	0	0	0	0	0	0	0	0	0
NODE_447578_length_816_1	d__Archaea;p__Aenigmatarchaeota;c__Aenigmatarchaeia;o__GW2011-AR5	0	0	0.00033604	0	0	0	0.000870817	5.65433e-05	0	0	3.57774e-05	0	0	8.1739e-05	0	0.000520931	0	0.000497829	0	0	1.40389e-05	0	0	0	0	0	5.9668e-05	0	5.12155e-05	7.66887e-05	8.38759e-05	0	0.000565923	0	0	0.000561493	0.000182347	0	0	0	0	0	0	0	0	1.57521e-05	3.82361e-05	3.42907e-05
NODE_461_length_109751_60	d__Archaea;p__Aenigmatarchaeota;c__Aenigmatarchaeia;o__GW2011-AR5	0	0	0	0	0	0	0	0	0	0	0	0	0	0	0.00470599	0	0	0	0	0	0	0	0	0	0	0	0	0	0	0.00159914	0	0.000433487	0	0	0	0	0	0	0	0	0	0	0	0	0	0	0	0
NODE_2437_length_40773_40	d__Archaea;p__Aenigmatarchaeota;c__Aenigmatarchaeia;o__GW2011-AR5;f__GW2011-AR5	0	0	0	0	0	0	0	0	0	0	0	0	0	0	0.000846052	0	0	0	0	0	0	0	0	0	0	0	0	0	0	8.98963e-05	0	0	0	0	0	0	0	0	0	0	0	0	0	0	0	0	0	0
NODE_297264_length_836_2	d__Archaea;p__Aenigmatarchaeota;c__Aenigmatarchaeia;o__GW2011-AR5;f__GW2011-AR5	0	0	0	0	0	0	0	0	0	0	0	0	0	0	0	0	0	0	0	0	0	0	0	0	0	0	0	0	0	0	0	0.000115853	0	0	0	0	0	0	0	0	0	0	0	0	0	0	0	0
NODE_307447_length_1546_4	d__Archaea;p__Aenigmatarchaeota;c__Aenigmatarchaeia;o__GW2011-AR5;f__GW2011-AR5	0	0	0	0	0	0	0	0	0	0	0	0	0	0	5.3813e-05	0	0	0	0	0	0	0	0	0	0	0	0	0	0	0	0	7.13654e-05	0	0	0	0	0	0	0	0	0	0	0	0	0	0	0	0
NODE_715684_length_530_1	d__Archaea;p__Aenigmatarchaeota;c__Aenigmatarchaeia;o__GW2011-AR5;f__GW2011-AR5	0	0	0	0	0	0	0	0	0	0	0	0	0	0	0	0	0	0	0	0	0	0	0	0	0	0	0	0	0	0	0	0	0	0	0	0	3.40325e-05	0	0	0	0	0	0	0	0	0	0	0
NODE_96682_length_2022_4	d__Archaea;p__Aenigmatarchaeota;c__Aenigmatarchaeia;o__GW2011-AR5;f__GW2011-AR5	0	0	0	0	0	0	0	0	0	0	0	0	0	0	0	0	0	0	0	0	0	0	0	0	0	0	0	0	0	0	0	0.000316078	0	0	0	0	0	0	0	0	0	0	0	0	0	0	0	0
NODE_10172_length_9299_12	d__Archaea;p__Aenigmatarchaeota;c__Aenigmatarchaeia;o__GW2011-AR5;f__JAHLMP01;g__JAHLMP01;s__JAHLMP01 sp018920315	0	0	0	0	0	0	0	0	0	0	0	0	0	0	2.78545e-05	0.00047217	0	0	0	0	0	0	0	0	0	0	0	0	0	3.23127e-05	0	0	0	0	0	0	0	0	0	0	0	0	0	0	0	0	0	3.9408e-05
NODE_169076_length_1448_1	d__Archaea;p__Aenigmatarchaeota;c__Aenigmatarchaeia;o__GW2011-AR5;f__JAHLMP01;g__JAHLMP01;s__JAHLMP01 sp018920315	0	0	0	0	0	0	0	0	0	0	0	0	0	0	0.000415148	0	0	0	0	0	0	0	0	0	0	0	0	0	0	5.34181e-05	0	0	0	0	0	0	0	0	0	0	0	0	0	0	0	0	0	0.000279959
NODE_2445_length_24202_8	d__Archaea;p__Aenigmatarchaeota;c__Aenigmatarchaeia;o__GW2011-AR5;f__JAHLMP01;g__JAHLMP01;s__JAHLMP01 sp018920315	0	0	0	0	0.000142425	0	0	0	0	0	0	0	0	0.00159981	0	0	0	0	0	0	0	0	0	0	0	0	0	0	0.000802016	0	0	0	0	0	0	0.0025934	0	0	0	0	0	0	0	0	0	0	0	0.000171251
NODE_554_length_119036_109	d__Archaea;p__Aenigmatarchaeota;c__Aenigmatarchaeia;o__GW2011-AR5;f__JAHLMP01;g__JAHLMP01;s__JAHLMP01 sp018920315	0	0	0	0	0	0	0	0	0	0.0153543	0	0	0	0	8.22542e-05	0	0	0	0	0	0.00146362	0	0	0	0	0	0	0	0	0	0	0	0	0	0	0	0	0	0	0	0	0.000292384	0.000135195	0	0	0	0	0.000784057
NODE_16437_length_10835_22	d__Archaea;p__Aenigmatarchaeota;c__Aenigmatarchaeia;o__QMZP01	0	0	0	0	0	0	0	0	0	0	0	0	0	0	0.000548018	0	0	0	0	0	0	0	0	0	0	0	0	0	0	0.000110486	0	0	0	0	0	0	0	0	0	0	0	0	0	0	0	0	0	3.3258e-05
NODE_1647580_length_507_2	d__Archaea;p__Aenigmatarchaeota;c__Aenigmatarchaeia;o__QMZP01	0	0	0	0	0	0	0	0	0	0	0	0	0	0	0	0	0	0	0	0	0	0	0	0	0	0	0	0	0	0	0	0.000117595	0	0	0	0	0	0	0	0	0	0	0	0	0	0	0	0
NODE_29043_length_2926_5	d__Archaea;p__Aenigmatarchaeota;c__Aenigmatarchaeia;o__QMZP01	0	0	0	0	0	0	0	0	0	0	0	0	0	0	0.000143762	0.000316304	0	0	0	0	0	0	0	0	0	0	0	0	0	9.89488e-05	0	0	0	0	0	0	0	0	0	0	0	0	0	0	0	0	0	2.22673e-05
NODE_329255_length_817_1	d__Archaea;p__Aenigmatarchaeota;c__Aenigmatarchaeia;o__QMZP01	0	0	0	0	0	0	0	0	0	0	0	0	0	0	0.000284956	2.39622e-05	0	0	0	0	0	0	0	0	0	0	0	0	0	0.000126972	0	0	0	0	0	0	0	0	0	0	0	0	0	0	0	0	0	0
NODE_40994_length_2044_1	d__Archaea;p__Aenigmatarchaeota;c__Aenigmatarchaeia;o__QMZP01	0	0	0	0	0	0	0	0	0	0	0	0	0	0	0	6.71096e-05	0	0	0	0	0	0	0	0	0	0	0	0	0	0	0	0	0	0	0	0	0	0	0	0	0	0	0	0	0	0	0	0
NODE_42531_length_4928_5	d__Archaea;p__Aenigmatarchaeota;c__Aenigmatarchaeia;o__QMZP01	0	0	0	0	0	0	0	0	0	0	0	0	0	0	0.000370382	8.28898e-05	0	0	0	0	0	0	0	0	0	0	0	0	0	0	0	0	0	0	0	0	0.000138606	0	0	0	0	0	0	0	0	0	0	0.00144768
NODE_726252_length_551_2	d__Archaea;p__Aenigmatarchaeota;c__Aenigmatarchaeia;o__QMZP01	0	0	0	0	0	0	0	0	0	0	0	0	0	0	0	0	0	0	0	0	0	0	0	0	0	0	0	0	0	0	0	0	0	0	0	0	0.000121601	0	0	0	0	0	0	0	0	0	0	0.000162712
NODE_101635_length_3024_6	d__Archaea;p__Aenigmatarchaeota;c__Aenigmatarchaeia;o__QMZP01;f__QMZP01	0	0	0	0	0	0	0	0	0	0	0	0	0	0	0.00165941	0	0	0	0	0	0	0	0	0	0	0	0	0	0	0.000604075	0	0	0	0	0	0	0	0	0	0	0	0	0	0	0	0	0	0.000451468
NODE_17235_length_10439_6	d__Archaea;p__Aenigmatarchaeota;c__Aenigmatarchaeia;o__QMZP01;f__QMZP01	0	0	0	0	0	0	0	0	0	0	0	0	0	0	0.000634388	1.92242e-05	0	0	0	0	0	0	0	0	0	0	0	0	0	0.000117363	0	0.000316687	0	0	0	0	0.000194893	0	0	0	0	0	0	0	0	0	0	3.64483e-05
NODE_508734_length_544_1	d__Archaea;p__Aenigmatarchaeota;c__Aenigmatarchaeia;o__QMZP01;f__QMZP01	0	0	0	0	0	0	0	0	0	0	0	0	0	0	0.000164262	0	0	0	0	0	0	0	0	0	0	0	0	0	0	0	0	0	0	0	0	0	0	0	0	0	0	0	0	0	0	0	0	0
NODE_187030_length_852_1	d__Archaea;p__Altiarchaeota;c__Altiarchaeia	0	0	0	0	0	0	0	0	0	0	0	0	0	0	0	0	0	0	0	0	0	0	0	0	0	0	0	0	0	0	0	0	0	0	0	0	0	0	0	0	0	0	0	0	0	0	0	0
NODE_366155_length_649_1	d__Archaea;p__Altiarchaeota;c__Altiarchaeia	0	0	0	0	0	0	0	0	0	0	0	0	0	0	0	0	0	0	0	0	0	0	0	0	0	0	0	0	0	0	0	0	0	0	0	0	0	0	0	0	0	0	0	0	0	0	0	0
NODE_65086_length_4301_4	d__Archaea;p__Altiarchaeota;c__Altiarchaeia	0	0	0	0	0	0	0	0	0	0	0	0	0	0	0	0	0	0	0	0	0	0	0	0	0	0	0	0	0	0	0	0.000531359	0	0	0	0	0	0	0	0	0	0	0	0	0	0	0	0
NODE_672203_length_906_2	d__Archaea;p__Altiarchaeota;c__Altiarchaeia	0	0	0	0	0	0	0	0	0	0	0	0	0	0	0	0	0	0	0	0	0	0	0	0	0	0	0	0	0	0	0	0	0	0	0	0	0	0	0	0	0	0	0	0	0	0	0	0
NODE_200694_length_1412_4	d__Archaea;p__Altiarchaeota;c__Altiarchaeia;o__IMC4	0	0	0	0	0	0	0	0	0	0	0	0	0	0	0.000639949	0	0	0	0	0	0	0	0	0	0	0	0	0	0	0.000181535	0	8.67414e-05	0	0	0	0	0	0	0	0	0	0	0	0	0	0	0	0
NODE_205900_length_1311_4	d__Archaea;p__Altiarchaeota;c__Altiarchaeia;o__IMC4	0	0	0	0	0	0	0	0	0	0	0	0	0	0	0	0	0	0	0	0	0	0	0	0	0	0	0	0	0	0	0	0	0	0	0	0	0	0	0	0	0	0	0	0	0	0	0	0
NODE_37427_length_4979_6	d__Archaea;p__Altiarchaeota;c__Altiarchaeia;o__IMC4	0	0	0	0	0	0	0	0	0	0	0	0	0	0	0.00147926	0	0	0	0	0	0	0	0	0	0	0	0	0	0	0.000347264	0	0	0	0	0	0	0.000577884	0	0	0	0	0	0	0	0	0	0	0
NODE_1_length_792398_346	d__Archaea;p__Asgardarchaeota	0	0	0	0.000687908	0	0	2.60033e-05	0	0	0	0	0	0.00112135	0	0	0	0	0	0	0	0	0	0	0	0	0	0	0	0	0	0	0	0	0	1.1113e-05	0.000180789	8.3624e-05	8.46883e-05	0	0	0	0	3.31839e-05	0	0	0.000683498	0	0
NODE_150369_length_522_1	d__Archaea;p__Asgardarchaeota	0	0	0	0	0	0	0	0	0	0	0	0	0	4.20099e-05	0	0	0	0	0	0	0	0	0	0	0	0	0	0	0	0	0	0	0	0	0	0	3.14905e-05	0	0	0	0	0	0	0	0	0	0	0
NODE_212575_length_837_1	d__Archaea;p__Asgardarchaeota	0	0	0	0	0	0	0	0	0	0	0	0	0	0	0	0	0	0	0	0	0	0	0	0	0	0	0	0	0	0	0	0	0	0	0	0	0	0	0	0	0	0	0	0	0	0	0	0
NODE_29491_length_2082_1	d__Archaea;p__Asgardarchaeota	0	0	0	0	0	0	0	0	0	0	0	0	0	0	0	0	0	0	0	0	0	0	0	0	0	0	0	0	0	0	0	0	0	0	0	0	5.09611e-05	0	0	0	0	0	0	0	0	0	0	0
NODE_340436_length_592_1	d__Archaea;p__Asgardarchaeota	0	0	0	0	0	0	0	0	0	0	0	0	0	0	0	0	0	0	0	0	0	0	0	0	0	0	0	0	0	0	0	0	0	0	0	0	0	0	0	0	0	0	0	0	0	0	0	0
NODE_40962_length_2409_6	d__Archaea;p__Asgardarchaeota	0	0	0	0	0	0	0	0	0	0	0	0	0	0	0	0	0	0	0	0	0	0	0	0	0	0	0	0	0	0	0	0	0	0	0	0	0	0	0	0	0	0	0	0	0	0	0	0
NODE_48577_length_3771_2	d__Archaea;p__Asgardarchaeota	0	0	0	0	0	0	0	0	0	0	0	0	0	0	0	0	0	0	0	0	0	0	0	0	0	0	0	0	0	0	0	0	0	0	0	0	0	0	0	0	0	0	0	0	0	0	0	2.98096e-05
NODE_65199_length_543_1	d__Archaea;p__Asgardarchaeota	0	0	0	0	0	0	0	0	0	0	0	0	0.000281401	0	0	0	0	0	0	0	0	0	0	6.65728e-05	0	0	0	0	0	0	0	0	0	0	6.56218e-05	0.000143016	0	2.66894e-05	2.61598e-05	0	0	0	0.000113491	0	0	7.21874e-05	0	0
NODE_69_length_259697_167	d__Archaea;p__Asgardarchaeota	0	0	0	0	0	0	0	0	0	0	0	0	0	0	0.000756528	0	0	0	0	0	0	0	0	0	0	0	0	0	0	0.000313724	0	0	0	0	0	0	5.02599e-05	0	0	0	0	2.65819e-05	0	0	0	0	0	0.00167363
NODE_96942_length_2453_1	d__Archaea;p__Asgardarchaeota	0	0	0	0	0	0	0	0	0	0	0	0	0	0	0	0	0	0	0	0	0	0	0	0	0	0	0	0	0	0	0	0	1.57889e-05	0	0	0	0	0	0	0	0	0	0	0	0	0	0	0
NODE_120222_length_1896_4	d__Archaea;p__Asgardarchaeota;c__Heimdallarchaeia;o__Hodarchaeales	0	0	0	0	0	0	0	0	0	0	0	0	0	0	0	0	0	0	0	0	0	0	0	0	0	0	0	0	0	0	0	3.0329e-05	0	0	0	0	0	0	0	0	0	0	0	0	0	0	0	0
NODE_662_length_28646_27	d__Archaea;p__Asgardarchaeota;c__Jordarchaeia;o__Jordarchaeales;f__DTBI01;g__DTBI01;s__DTBI01 sp011364305	0	0	0	0	0.00498408	0	0	0	0	4.04394e-05	0	0	0	0.00261427	0	0	0	0	0	0	0.000336392	0	0	0	0	0	0	0	0.00372802	0	0	0	0	0	0	0	0	0	0	0	0	0.00119247	0.000600515	0	0	0	0	0.000523747
NODE_132839_length_749_1	d__Archaea;p__Asgardarchaeota;c__Jordarchaeia;o__Jordarchaeales;f__Jordarchaeaceae;g__Jordarchaeum;s__Jordarchaeum madagascariense	0	0	0	0	0	0	0	0	0	0	0	0	0	0	0	0	0	0	0	0	9.55339e-05	0	0	0	0	0	0	0	0	0	0	0	0	0	0	0	0	0	0	0	0	9.81394e-05	0	0	0	0	0	3.90669e-05
NODE_342381_length_1196_3	d__Archaea;p__Asgardarchaeota;c__Jordarchaeia;o__Jordarchaeales;f__Jordarchaeaceae;g__Jordarchaeum;s__Jordarchaeum madagascariense	0	0	0	0	0	0	0	0	0	0	0	0	0	0	0	0	0	0	0	0	4.52014e-05	0	0	0	0	0	0	0	0	0	0	0	0	0	0	0	0	0	0	0	0	0	0	0	0	0	0	0.000486662
NODE_409726_length_1020_1	d__Archaea;p__Asgardarchaeota;c__Lokiarchaeia	0	0	0	0	0	0	0	0	0	0	0	0	0	0	0	0	0	0	0	0	0	0	0	0	0	0	0	0	0	0	0	0	0	0	0	0	0	0	0	0	0	0	0	0	0	0	0	0
NODE_491897_length_703_1	d__Archaea;p__Asgardarchaeota;c__Lokiarchaeia;o__CR-4	0	0	0	0	0	0	0	0	0	0	0	0	0	0	0	0	0	0	0	0	0	0	0	0	0	0	4.90228e-05	0	0	0	0	0.000181501	0	0	0	0	0	0	0	0	0	0	0	0	0	0	0	0
NODE_344658_length_1348_2	d__Archaea;p__Asgardarchaeota;c__Lokiarchaeia;o__Helarchaeales	0	0	0	0	0	0	0	0	0	0	0	0	0	0	1.71413e-05	0	0	0	0	0	0	0	0	0	0	0	0	0	0	0	0	0.00057248	0	0	0	0	0	0	0	0	0	0	0	0	0	0	0	0
NODE_1062_length_44374_16	d__Archaea;p__Asgardarchaeota;c__Odinarchaeia;o__Odinarchaeales;f__LCB-4;g__LCB-4;s__LCB-4 sp001940665	0	0	0	0	0	0	0	0	0	6.8707e-05	0	0	0	0	0.000354329	0	0	0	0	0	4.35763e-05	0	0	0	0	0	0	0	0	5.58617e-05	0	0.00031305	0	0	0	0	8.46101e-05	0	0	0	0	0	0	0	0	0	0	0.00060496
NODE_33150_length_2842_3	d__Archaea;p__Asgardarchaeota;c__Odinarchaeia;o__Odinarchaeales;f__LCB-4;g__LCB-4;s__LCB-4 sp001940665	0	0	0	0	0	0	0	0	0	3.00026e-05	0	0	0	0	1.64185e-05	0	0	0	0	0	0	0	0	0	0	0	0	0	0	0	0	0	0	0	0	0	0.000118599	0	0	0	0	0	0	0	0	0	0	6.33718e-05
NODE_55246_length_3914_6	d__Archaea;p__Asgardarchaeota;c__Odinarchaeia;o__Odinarchaeales;f__LCB-4;g__LCB-4;s__LCB-4 sp001940665	0	0	0	0	0	0	0	0	0	0	0	0	0	0	6.65329e-05	0	0	0	0	0	0	0	0	0	0	0	0	0	0	3.80866e-05	0	5.31139e-05	0	0	0	0	0	0	0	0	0	0	0	0	0	0	0	3.56e-05
NODE_1120928_length_619_1	d__Archaea;p__Asgardarchaeota;c__Thorarchaeia;o__Thorarchaeales;f__Thorarchaeaceae	0	0	0	0	0	0	0	0	0	0	0	0	0	0	0	0	0	0	0	0	0	0	0	0	0	0	0	0	0	0	0	0.000277427	0	0	0	0	0	0	0	0	0	0	0	0	0	0	0	0
NODE_604356_length_975_1	d__Archaea;p__Asgardarchaeota;c__Thorarchaeia;o__Thorarchaeales;f__Thorarchaeaceae	0	0	0	0	0	0	0	0	0	0	0	0	0	0	0	0	0	0	0	0	0	0	0	0	0	0	0	0	0	0	0	0	0	0	0	0	0	0	0	0	0	0	0	0	0	0	0	0
NODE_664_length_55452_23	d__Archaea;p__Asgardarchaeota;c__Thorarchaeia;o__Thorarchaeales;f__Thorarchaeaceae	0	0	0	0	0	0	0	0	0	0	0	0	0	0	0.000280986	0	0	0	0	0	0	0	0	0	0	0	0	0	0	0	0	0	0	0	0	0	0.000892647	0	0	0	0	0	0	0	0	0	0	0.000514692
NODE_10499_length_11102_13	d__Archaea;p__B1Sed10-29;c__B1Sed10-29	0	0	0	0	0	0	0	0	0	0	0	0	0	0	0	0	0	0	0	0	0	0	0	0	0	0	0	0	0	0	0	5.75626e-05	0	0	0	0	0	0	0	0	0	0	0	0	0	0	0	0
NODE_109863_length_696_1	d__Archaea;p__Hadarchaeota;c__Hadarchaeia;o__Hadarchaeales	0	0	0	0	0.000102453	0	0	0	0	0	0	0	0	0.000263068	0	0	0	0	0	0	0	0	0	0	0	0	0	0	0.000205724	0	0	0	0	0	0	0	0	0	0	0	0	0	0	0	0	0	0	0
NODE_11236_length_14440_17	d__Archaea;p__Hadarchaeota;c__Hadarchaeia;o__Hadarchaeales	0	0	0	0	0	0	0	0	0	0	0	0	0	4.65566e-05	0.000537892	0	0	0	0	0	0	0	0	0	0	0	0	0	0	0.00015312	0	0	0	0	0	0	0	0	0	0	0	0	0	0	0	0	0	1.9621e-05
NODE_386363_length_1087_1	d__Archaea;p__Hadarchaeota;c__Hadarchaeia;o__Hadarchaeales	0	0	0	0	0	0	0	0	0	0	0	0	0	0	0	0	0	0	0	0	0	0	0	0	0	0	0	0	0	0	0	0	0	0	0	0	0	0	0	0	0	0	0	0	0	0	0	0.000186824
NODE_443789_length_779_1	d__Archaea;p__Hadarchaeota;c__Hadarchaeia;o__Hadarchaeales	0	0	0	0	0	0	0	0	0	0	0	0	0	0	0.000113102	0	0	0	0	0	0	0	0	0	0	0	0	0	0	0.00014615	0	0	0	0	0	0	6.74843e-05	0	0	0	0	0	0	0	0	0	0	0
NODE_87854_length_1093_1	d__Archaea;p__Hadarchaeota;c__Hadarchaeia;o__Hadarchaeales	0	0	0	0	0	0	0	0	0	0	0	0	0	0	3.80917e-05	0	0	0	0	0	0	0	0	0	0	0	0	0	0	0	0	0	0	0	0	0	0	0	0	0	0	0	0	0	0	0	0	0
NODE_207_length_116219_39	d__Archaea;p__Hadarchaeota;c__Hadarchaeia;o__Hadarchaeales;f__DSZJ01;g__DSZJ01;s__DSZJ01 sp011367145	0	0	0	0	0.00181638	0	0	0	0	0	0	0	0	0.00100946	0	0	0	0	0	0	0	0	0	0	0	0	0	0	0.000952982	0	0	0	0	0	0	0	0	0	0	0	0	0	0	0	0	0	0	0
NODE_6_length_463937_178	d__Archaea;p__Hadarchaeota;c__Hadarchaeia;o__Hadarchaeales;f__DTKF01;g__DTKF01;s__DTKF01 sp011367225	0	0	0	0.000152507	0.00125007	0	0	0	0	0	0	0	0.000813069	0.00174191	0	0	0	0	0	0	0	0	0	5.34631e-05	0	0	0	0	0.000705708	0	0	0	0	0	0	0	0	2.16122e-05	0	0	0	0	0	0	0	0.000808091	0	4.08464e-05
NODE_26490_length_2951_3	d__Archaea;p__Hadarchaeota;c__Hadarchaeia;o__Hadarchaeales;f__Hadarchaeaceae	0	0	0	0	0	0	0	0	0	0.000254212	0	0	0	0	0	0	4.29476e-05	0	0	0	1.79135e-05	0	0	0	0	0	0	0	0	0	0	0	0	0	0	0	0	0	0	0	0	0	0	0	0	0	0	0
NODE_295363_length_894_1	d__Archaea;p__Hadarchaeota;c__Hadarchaeia;o__Hadarchaeales;f__Hadarchaeaceae	0	0	0	0	0	0	0	0	0	0	0	0	0	0	0.000102439	0	0	0	0	0	0	0	0	0	0	0	0	0	0	0	0	0	0	0	0	0	0	0	0	0	0	0	0	0	0	0	0	0
NODE_3630_length_31421_44	d__Archaea;p__Hadarchaeota;c__Hadarchaeia;o__Hadarchaeales;f__Hadarchaeaceae	0	0	0	0	0	0	0	0	0	0	0	0	0	0	0.000958822	0	0	0	0	0	0	0	0	0	0	0	0	0	0	0.000206837	0	3.88036e-05	0	0	0	0	0	0	0	0	0	0	0	0	0	0	0	2.10041e-05
NODE_459527_length_758_2	d__Archaea;p__Hadarchaeota;c__Hadarchaeia;o__Hadarchaeales;f__Hadarchaeaceae	0	0	0	0	0	0	0	0	0	0	0	0	0	0	0.000163352	0	0	0	0	0	0	0	0	0	0	0	0	0	0	7.61834e-05	0	0	0	0	0	0	0	0	0	0	0	0	0	0	0	0	0	9.08394e-05
NODE_509404_length_872_2	d__Archaea;p__Hadarchaeota;c__Hadarchaeia;o__Hadarchaeales;f__Hadarchaeaceae	0	0	0	0	0	0	0	0	0	0	0	0	0	0	0	0	0	0	0	0	0	0	0	0	0	0	0	0	0	6.81826e-05	0	0	0	0	0	0	0	0	0	0	0	0	0	0	0	0	0	0.000201761
NODE_592805_length_620_2	d__Archaea;p__Hadarchaeota;c__Hadarchaeia;o__Hadarchaeales;f__Hadarchaeaceae	0	0	0	0	0	0	0	0	0	0	0	0	0	0	6.20605e-05	0	0	0	0	0	0	0	0	0	0	0	0	0	0	3.76329e-05	0	0.000123464	0	0	0	0	0	0	0	0	0	0	0	0	0	0	0	0.000170946
NODE_693864_length_547_1	d__Archaea;p__Hadarchaeota;c__Hadarchaeia;o__Hadarchaeales;f__Hadarchaeaceae	0	0	0	0	0	0	0	0	0	0	0	0	0	0	0	0	0	0	0	0	0	0	0	0	0	0	0	0	0	5.48409e-05	0	0.000179944	0	0	0	0	0	0	0	0	0	0	0	0	0	0	0	0
NODE_70412_length_1060_3	d__Archaea;p__Hadarchaeota;c__Hadarchaeia;o__Hadarchaeales;f__Hadarchaeaceae	0	0	0	0	0	0	0	0	0	0	0	0	0	3.48096e-05	0	0	0	0	0	0	0	0	0	0	0	0	0	0	0	0	0	0	0	0	0	0	0	0	0	0	0	0	0	0	0	0	0	2.15112e-05
NODE_7528_length_19244_27	d__Archaea;p__Hadarchaeota;c__Hadarchaeia;o__Hadarchaeales;f__Hadarchaeaceae	0	0	0	0	0	0	0	0	0	0	0	0	0	0	0.000996896	0	0	0	0	0	0	0	0	0	0	0	0	0	0	0.000117466	0	0	0	0	0	0	0	0	0	0	0	0	0	0	0	0	0	3.2465e-05
NODE_95539_length_2234_4	d__Archaea;p__Hadarchaeota;c__Hadarchaeia;o__Hadarchaeales;f__Hadarchaeaceae	0	0	0	0	0	0	0	0	0	0	0	0	0	0	0.000257476	0	0	0	0	0	0	0	0	0	0	0	0	0	0	0.000242026	0	0	0	0	0	0	3.7725e-05	0	0	0	0	0	0	0	0	0	0	7.806e-05
NODE_273000_length_1196_2	d__Archaea;p__Hadarchaeota;c__Hadarchaeia;o__Hadarchaeales;f__Hadarchaeaceae;g__Hadarchaeum	0	0	0	0	0	0	0	0	0	0.000181279	0	0	0	0	0.000192167	4.19313e-05	0	0	0	0	0.00017836	0	0	0	0	0	0	0	0	4.44378e-05	0	0.000145573	0	0	0	0	0.000323988	0	0	0	0	3.74709e-05	0	0	0	0	0	7.94891e-05
NODE_437777_length_797_1	d__Archaea;p__Hadarchaeota;c__Hadarchaeia;o__Hadarchaeales;f__Hadarchaeaceae;g__Hadarchaeum	0	0	0	0	0	0	0	0	0	0	0	0	0	0	0	0	0	0	0	0	0	0	0	0	0	0	0	0	0	0	0	0	0	0	0	0	0	0	0	0	0	0	0	0	0	0	0	0
NODE_9351_length_16466_16	d__Archaea;p__Hadarchaeota;c__Hadarchaeia;o__Hadarchaeales;f__Hadarchaeaceae;g__Hadarchaeum	0	0	0	0	0	0	0	0	0	0.00010726	0	0	0	0	0.00017665	0.000188146	0	0	0	0	0.000137387	0	0	0	0	0	0	0	0	8.88858e-05	0	0	0	0	0	0	0.000165298	0	0	0	0	0	2.52958e-05	0	0	0	0	3.97399e-05
NODE_10484_length_11341_9	d__Archaea;p__Hadarchaeota;c__Hadarchaeia;o__Hadarchaeales;f__Hadarchaeaceae;g__Hadarchaeum;s__Hadarchaeum sp014361095	0	0	0	0	0	0	0	0	0	0.000514937	0	0	0	0	0.000156618	0	0	0	0	0	0.000308939	0	0	0	0	0	0	0	0	4.51801e-05	0	0	2.68124e-05	0	0	0	0.000238666	0	0	0	0	0.000454031	0.000115357	0	0	0	0	0
NODE_306622_length_1304_1	d__Archaea;p__Hadarchaeota;c__Hadarchaeia;o__Hadarchaeales;f__WYZ-LMO6;g__WYZ-LMO6;s__WYZ-LMO6 sp004347925	0	0	0	0	0	0	0	0	0	5.05559e-05	0	0	0	0	0.000288893	0	0	0	0	0	0	0	0	0	0	0	0	0	0	0	0	0	0	0	0	0	0	0	0	0	0	0	0	0	0	0	0	0.00015647
NODE_54825_length_3662_6	d__Archaea;p__Hadarchaeota;c__Hadarchaeia;o__Hadarchaeales;f__WYZ-LMO6;g__WYZ-LMO6;s__WYZ-LMO6 sp004347925	0	0	0	0	0	0	0	0	0	0.000137369	0	0	0	0	0.00167179	0	0	0	0	0	0	0	0	0	0	0	0	0	0	0.000579722	0	0	0	0	0	0	9.52932e-05	0	0	0	0	0	0	0	0	0	0	0.000155493
NODE_3498_length_17948_14	d__Archaea;p__Hadarchaeota;c__Hadarchaeia;o__Hadarchaeales;f__WYZ-LMO6;g__WYZ-LMO6;s__WYZ-LMO6 sp011367165	0	0	0	0	0.00240839	0	0	0	0	0	0	0	0	0.00592732	0	0	0	0	0	0	0	0	0	0	0	0	0	0	0.00418458	0	0	0	0	0	0	0	0	0	0	0	0	0	0	0	0	0	0	0
NODE_63216_length_728_1	d__Archaea;p__Hadarchaeota;c__Hadarchaeia;o__Hadarchaeales;f__WYZ-LMO6;g__WYZ-LMO6;s__WYZ-LMO6 sp011367165	0	0	0	0	0.000533936	0	0	0	0	0	0	0	0	0.000948054	0	0	0	0	0	0	0	0	0	0	0	0	0	0	0.000628625	0	0	0	0	0	0	0	0	0	0	0	0	0	0	0	0	0	0	0
NODE_263455_length_715_1	d__Archaea;p__Halobacteriota	0	0	0	0	0	0	0	0	0	0	0	0	0	0	0.000187057	0	0	0	0	0	0	0	0	0	0	0	0	0	0	0.000288299	0	0	0	0	0	0	0	0	0	0	0	0	0	0	0	0	0	0
NODE_3159_length_34339_37	d__Archaea;p__Halobacteriota	0	0	0	0	0	0	0	0	0	0	0	0	0	0	0.000591237	0	0	0	0	0	0	0	0	0	0	0	0	0	0	0.000309734	0	0	0	0	0	0	0	0	0	0	0	0	0	0	0	0	0	0
NODE_655676_length_787_1	d__Archaea;p__Halobacteriota	0	0	0	0	0	0	0	0	0	0	0	0	0	0	0	0	0	0	0	0	0	0	0	0	0	0	0	0	0	0	0	0	0	0	0	0	0	0	0	0	0	0	0	0	0	0	0	0
NODE_8284_length_17980_16	d__Archaea;p__Halobacteriota	0	0	0	0	0	0	0	0	0	0	0	0	0	0	0.000835474	0	0	0	0	0	0	0	0	0	0	0	0	0	0	0.00043715	0	0.000252274	0	0	0	0	0	0	0	0	0	0	0	0	0	0	0	0
NODE_23242_length_2193_4	d__Archaea;p__Halobacteriota;c__Archaeoglobi;o__Archaeoglobales;f__Archaeoglobaceae	0	0	0	0	1.92971e-05	0	0.00022369	0	0	0	4.08009e-05	0	0.000180946	0.000153142	0	0	0	2.58341e-05	0	0	0	0	0	0	0	0	0	0	0.000107061	0	0	0	0	6.96198e-05	0	0.000155626	0	0	0	0	0	0	0	0	0	0	0	8.30482e-05
NODE_497_length_19225_17	d__Archaea;p__Halobacteriota;c__Archaeoglobi;o__Archaeoglobales;f__Archaeoglobaceae	0	0	0	0	0	0	0.000175039	0	0	0	0	0	0	0	0	0	0	0	4.04577e-05	0	0	0	0	0	0	0	0	0	0	0	0	0	0	0	0.000401081	0.00024342	0	0.000532324	0	0	0	0	0	0	0	0	0	0
NODE_17748_length_5090_8	d__Archaea;p__Halobacteriota;c__Archaeoglobi;o__Archaeoglobales;f__Archaeoglobaceae;g__WYZ-LMO2	0	0	0	0	0	0	0	0	0	0	0	0	0	0	0	0.000638446	0	0	0	0	0	0	2.38767e-05	0	0	0	0	0	0	0	0	0	0	0	0	0	0	0	0	0	0	0	0	0	0	0	0	0.00253893
NODE_3403_length_18425_10	d__Archaea;p__Halobacteriota;c__Archaeoglobi;o__Archaeoglobales;f__Archaeoglobaceae;g__WYZ-LMO2	0	0	0	0	0.000628046	0	0	0	0	0	0	0	0	0.00137448	0	0	0	0	0	0	0	0	0	0	0	0	0	0	0.000858161	0	0	0	0	0	0	0	0	0	0	0	0	0	0	0	0	0	0	0.000167369
NODE_353_length_55668_38	d__Archaea;p__Halobacteriota;c__Archaeoglobi;o__Archaeoglobales;f__Archaeoglobaceae;g__WYZ-LMO2	0	0	0	0.000544238	0.000936501	0	0.000338137	0.000520495	0	0	0	0	0.00183296	0.000468446	0	0	0	0	0	0	3.26446e-05	2.90137e-05	0	0.000466685	0	0	0	0	0.00137214	0	0	0	0	1.97604e-05	0	0.00512393	0	0	8.49565e-05	0	0	0	1.28651e-05	0	0	0.000326015	0	0
NODE_45369_length_569_1	d__Archaea;p__Halobacteriota;c__Archaeoglobi;o__Archaeoglobales;f__Archaeoglobaceae;g__WYZ-LMO2;s__WYZ-LMO2 sp011361745	0	0	0	3.3738e-05	0.00040884	0	9.4314e-05	0.000168903	0	0	0	0	0.000467164	0.000309325	0	0	0	0	0	0	0	0	0	5.10593e-05	0	0	0	0	0.00112936	0	0	0	0	0	0	0.00280689	0	0	2.67516e-05	0	0	0	1.65802e-05	0	0	1.47839e-05	0	0
NODE_6974_length_9047_7	d__Archaea;p__Halobacteriota;c__Archaeoglobi;o__Archaeoglobales;f__Archaeoglobaceae;g__WYZ-LMO2;s__WYZ-LMO2 sp011361745	0	0	0	0	3.98185e-05	0	0	0.00019978	0	0	0	0	0	0	0	0	0	0	0	0	0	0	0	0	0	0	0	0	0	0	0	0	0	0	0	0	0	0	0	0	0	0	0	0	0	0	0	0.000372062
NODE_11043_length_5542_6	d__Archaea;p__Halobacteriota;c__Archaeoglobi;o__Archaeoglobales;f__Archaeoglobaceae;g__WYZ-LMO2;s__WYZ-LMO2 sp011367245	0	0	0	0	0.0145629	0	0.000366043	0	0	0.000434726	0.00112045	0	0	0.00883475	0	0	0.000592726	5.46912e-05	0	0	0.000593637	0	0	0	0	0	0	3.52865e-05	0.00772397	0	0	0	0.000312356	0	0	0.00084073	0.000291534	4.907e-05	0	0	0	0	0.00158959	0	2.31099e-05	0	0	0.000661767
NODE_245_length_52982_15	d__Archaea;p__Halobacteriota;c__Archaeoglobi;o__Archaeoglobales;f__Archaeoglobaceae;g__WYZ-LMO2;s__WYZ-LMO2 sp011367245	0	0	0	0	0	0	0	0	0	0	0.000669341	0	0	0	0	0	0	0	0	0	3.37732e-05	0	0	0	0	0	0	0	0	0	0	0	0	0	0	0.000457565	0	0	0	0	0	0	5.28748e-05	0	0	0	0	0
NODE_596647_length_594_2	d__Archaea;p__Halobacteriota;c__Bog-38;o__Bog-38;f__Bog-38;g__Bog-38;s__Bog-38 sp003170935	0	0	0	0	0	0	0	0	0	0	0	0	0	0	0	0	0	0	0	0	0	0	0	0	0	0	0	0	0	0	0	0	0	0	0	0	0	0	0	0	0	0	0	0	0	0	0	0
NODE_896_length_16425_19	d__Archaea;p__Halobacteriota;c__Halobacteria;o__Halobacteriales;f__Halalkalicoccaceae;g__Halalkalicoccus	0	0	0	0	0	0	1.51523e-05	0	0	0	0	0	0	0	0	0	0	0	0.000477088	0	0	0	0	0	0	0	0	0	1.97127e-05	0	0	0	0	0	0	0	0	0	0	0	0	0	0	0	0	0	0	0
NODE_28971_length_1194_1	d__Archaea;p__Halobacteriota;c__Halobacteria;o__Halobacteriales;f__Natrialbaceae	0	0	0	0	0	0	0	0	0	0	0	0	0	0	0	0	0	0	0.000193132	0	0	0	0	0	0	0	0	0	0	0	0	0	0	0	0	5.69382e-05	0	0.000170354	0	0	0	0	0	0	0	0	0	0
NODE_535856_length_530_1	d__Archaea;p__Halobacteriota;c__Methanomicrobia;o__Methanomicrobiales;f__JACTUA01;g__JACTUA01;s__JACTUA01 sp015660865	0	0	0	0	0	0	0	0	0	0	0	0	0	0	0	0	0	0	0	0	0	0	0	0	0	0	0	0	0	0	0	0	0	0	0	0	0	0	0	0	0	0	0	0	0	0	0	0
NODE_612688_length_811_1	d__Archaea;p__Halobacteriota;c__Methanomicrobia;o__Methanomicrobiales;f__JACTUA01;g__JACTUA01;s__JACTUA01 sp015660865	0	0	0	0	0	0	0	0	0	0	0	0	0	0	0	0	0	0	0	0	0	0	0	0	0	0	0	0	0	0	0	0	0	0	0	0	0	0	0	0	0	0	0	0	0	0	0	0
NODE_643197_length_730_1	d__Archaea;p__Halobacteriota;c__Methanomicrobia;o__Methanomicrobiales;f__JACTUA01;g__JACTUA01;s__JACTUA01 sp015660865	0	0	0	0	0	0	0	0	0	0	0	0	0	0	0	0	0	0	0	0	0	0	0	0	0	0	0	0	0	0	0	0	0	0	0	0	0	0	0	0	0	0	0	0	0	0	0	0
NODE_196543_length_1241_3	d__Archaea;p__Halobacteriota;c__Methanomicrobia;o__Methanomicrobiales;f__Methanoregulaceae	0	0	0	0	0	0	0	0	0	0	0	0	0	0	0	0	0	0	0	0	0	0	0	0	0	0	0	0	0	0	0	0	0	0	0	0	0	0	0	0	0	0	0	0	0	0	0	0
NODE_467318_length_510_1	d__Archaea;p__Halobacteriota;c__Methanomicrobia;o__Methanomicrobiales;f__Methanoregulaceae	0	0	0	0	0	0	0	0	0	0	0	0	0	0	0	0	0	0	0	0	0	0	0	0	0	0	0	0	0	0	0	0	0	0	0	0	0	0	0	0	0	0	0	0	0	0	0	0
NODE_63932_length_4227_10	d__Archaea;p__Halobacteriota;c__Methanomicrobia;o__Methanomicrobiales;f__Methanoregulaceae;g__Methanolinea_A	0	0	0	0	0	0	0	0	0	0	0	0	0	0	0	7.87745e-05	0	0	0	0	0	0	0	0	0	0	0	0	0	0	0	0	0	0	0	0	0	0	0	0	0	0	0	0	0	0	0	0.000448342
NODE_280771_length_730_1	d__Archaea;p__Halobacteriota;c__Methanomicrobia;o__Methanomicrobiales;f__Methanoregulaceae;g__UBA9949	0	0	0	0	0	0	0	0	0	0	0	0	0	0	0	0	0	0	0	0	0	0	0	0	0	0	0	0	0	0	0	0	0	0	0	0	0	0	0	0	0	0	0	0	0	0	0	0
NODE_815970_length_714_1	d__Archaea;p__Halobacteriota;c__Methanomicrobia;o__Methanomicrobiales;f__Methanoregulaceae;g__UBA9949;s__UBA9949 sp002068435	0	0	0	0	0	0	0	0	0	0	0	0	0	0	0	0	0	0	0	0	0	0	0	0	0	0	0	0	0	0	0	0	0	0	0	0	0	0	0	0	0	0	0	0	0	0	0	0
NODE_134819_length_1754_3	d__Archaea;p__Halobacteriota;c__Methanomicrobia;o__Methanomicrobiales;f__Methanospirillaceae;g__Methanospirillum;s__Methanospirillum hungatei	0	0	0	0	0	0	0	0	0	0	0	0	0	0	0	0	0	0	0	0	0	0	0	0	0	0	0	0	0	0	0	0	0	0	0	0	0	0	0	0	0	0	0	0	0	0	0	0
NODE_563269_length_646_1	d__Archaea;p__Halobacteriota;c__Methanomicrobia;o__Methanomicrobiales;f__Methanospirillaceae;g__Methanospirillum;s__Methanospirillum hungatei	0	0	0	0	0	0	0	0	0	0	0	0	0	0	0	0	0	0	0	0	0	0	0	0	0	0	0	0	0	0	0	0	0	0	0	0	0	0	0	0	0	0	0	0	0	0	0	0
NODE_890193_length_723_1	d__Archaea;p__Halobacteriota;c__Methanosarcinia;o__Methanotrichales;f__Methanotrichaceae;g__Methanothrix;s__Methanothrix sp002067365	0	0	0	0	0	0	0	0	0	0	0	0	0	0	0	0	0	0	0	0	0	0	0	0	0	0	0	0	0	0	0	0.000630279	0	0	0	0	0	0	0	0	0	0	0	0	0	0	0	0
NODE_108006_length_2153_4	d__Archaea;p__Halobacteriota;c__Methanosarcinia;o__Methanotrichales;f__Methanotrichaceae;g__Methanothrix_B;s__Methanothrix_B thermoacetophila	0	0	0	0	0	0	0	0	0	0	0	0	0	0	0.000188163	0	0	0	0	0	0	0	0	0	0	0	0	0	0	7.62247e-05	0	0	0	0	0	0	0	0	0	0	0	0	0	0	0	0	0	6.93282e-05
NODE_380834_length_546_1	d__Archaea;p__Halobacteriota;c__Methanosarcinia;o__Methanotrichales;f__Methanotrichaceae;g__Methanothrix_B;s__Methanothrix_B thermoacetophila	0	0	0	0	0	0	0	0	0	0	0	0	0	0	9.33246e-05	2.68711e-05	0	0	0	0	0	0	0	0	0	0	0	0	0	0	0	0	0	0	0	0	0	0	0	0	0	0	0	0	0	0	0	5.09427e-05
NODE_4006_length_22766_10	d__Archaea;p__Halobacteriota;c__Methanosarcinia;o__Methanotrichales;f__Methanotrichaceae;g__Methanothrix_B;s__Methanothrix_B thermoacetophila	0	0	0	0	0	0	0	0	0	0	0	0	0	0	7.72377e-05	0	0	0	0	0	0	0	0	0	0	0	0	0	0	3.16013e-05	0	0	0	0	0	0	0	0	0	0	0	0	0	0	0	0	0	0.000553787
NODE_1434787_length_560_2	d__Archaea;p__Halobacteriota;c__Syntropharchaeia;o__ANME-1;f__ANME-1	0	0	0	0	0	0	0	0	0	0	0	0	0	0	0	0	0	0	0	0	0	0	0	0	0	0	0	0	0	0	0	0	0	0	0	0	0	0	0	0	0	0	0	0	0	0	0	0
NODE_655676_length_787_2	d__Archaea;p__Halobacteriota;c__Syntropharchaeia;o__ANME-1;f__ANME-1	0	0	0	0	0	0	0	0	0	0	0	0	0	0	0	0	0	0	0	0	0	0	0	0	0	0	0	0	0	0	0	0	0	0	0	0	0	0	0	0	0	0	0	0	0	0	0	0
NODE_393096_length_502_1	d__Archaea;p__Halobacteriota;c__Syntropharchaeia;o__ANME-1;f__ANME-1;g__ANME-1-THS;s__ANME-1-THS sp004212135	0	0	0	0	0	0	0	0	0	0	0	0	0	0	0	0	0	0	0	0	0	0	0	0	0	0	0	0	0	0	0	0	0	0	0	0	0	0	0	0	0	0	0	0	0	0	0	0
NODE_555_length_101883_24	d__Archaea;p__Halobacteriota;c__Syntropharchaeia;o__JACQPP01;f__JACQPP01;g__JACQPP01;s__JACQPP01 sp016207465	0	0	0	0	0	0	0	0	0	0	0	0	0	0	0	0	0	0	0	0	0	0	0	0	0	0	0	0	0	0	0	0	0	0	0	0	0	0	0	0	0	0	0	0	0	0	0	0
NODE_262745_length_735_1	d__Archaea;p__Hydrothermarchaeota;c__Hydrothermarchaeia;o__Hydrothermarchaeales	0	0	0	0	0	0	0	0	0	0	0	0	0	0	0	0	5.98489e-05	0	0	0	0	0	0	0	0	0	0	0	0	0	0	0	0	0	0	0	0	0	0	0	0	0	0	0	0	0	0	0
NODE_460768_length_508_1	d__Archaea;p__Hydrothermarchaeota;c__Hydrothermarchaeia;o__Hydrothermarchaeales	0	0	0	0	0	0	0	0	0	0	0	0	0	0	0	0	0	0	0	0	0	0	0	0	0	0	0	0	0	0	0	0	0	0	0	0	0	0	0	0	0	0	0	0	0	0	0	0
NODE_37965_length_2357_7	d__Archaea;p__Iainarchaeota;c__Iainarchaeia	0	0	0	0	0	0	0	0	0	0	0	0	0	0	0	0	0	0	0	0	0	0	0	0	0	0	0	0	0	0	0	0	0	0	0	0	0	0	0	0	0	0	0	0	0	0	0	4.39721e-05
NODE_12143_length_16689_30	d__Archaea;p__Iainarchaeota;c__Iainarchaeia;o__Iainarchaeales	0	0	0	0	0	0	0	0	0	7.47751e-05	0	0	0	0	0	0	0	0.000334023	0	0	0	0	0	0	0	0	6.11414e-05	0	0	0	0	0.000143103	0	0	0	0	0.00084437	0	0	0	0	0	0	0	0	0	3.00197e-05	0
NODE_13294_length_11112_16	d__Archaea;p__Iainarchaeota;c__Iainarchaeia;o__Iainarchaeales	0	0	0	0	0	0	0	0	0	0	0	0	0	0	0	0	0	0.000545103	0	0	0	0	0	0	0	0	0.000120021	0	0	4.35408e-05	0	5.51944e-05	0	0	0	0	0.00115405	0	0	0	0	0	0	0	0	0	0	0
NODE_160156_length_580_1	d__Archaea;p__Iainarchaeota;c__Iainarchaeia;o__Iainarchaeales	0	0	0	0	0	0	0	0	0	0	0	0	0	0	0	0.000377732	0	0	0	0	0	0	0	0	0	0	0	0	0	0	0	0	0	0	0	0	5.67683e-05	0	0	0	0	0	0	0	0	0	0	0
NODE_197610_length_2079_2	d__Archaea;p__Iainarchaeota;c__Iainarchaeia;o__Iainarchaeales	0	0	0	0	0	0	0	0	0	0	0	0	0	0	0	0	0	0	0	0	0	0	0	0	0	0	0	0	0	0	0	4.2914e-05	0	0	0	0	0	0	0	0	0	0	0	0	0	0	0	0
NODE_2163_length_35174_16	d__Archaea;p__Iainarchaeota;c__Iainarchaeia;o__Iainarchaeales	0	0	0	0	0	0	0	0	0	0	0	0	0	0	0	0	0	0	0	0	0	0	0	0	0	0	0	0	0	0	0	0	0	0	0	0	0	0	0	0	0	0	0	0	0	0	0	0
NODE_241609_length_1228_1	d__Archaea;p__Iainarchaeota;c__Iainarchaeia;o__Iainarchaeales	0	0	0	0	0	0	0	0	0	0	0	0	0	0	0	0	0	0.000271586	0	0	0	0	0	0	0	0	0.000113237	0	0	0	0	0	0	0	0	0	0.00196304	0	0	0	0	0	0	0	0	0	0	0
NODE_242340_length_1058_3	d__Archaea;p__Iainarchaeota;c__Iainarchaeia;o__Iainarchaeales	0	0	0	0	0	0	0	0	0	0	0	0	0	0	0.000135897	0	0	0	0	0	0	0	0	0	0	0	0	0	0	9.91344e-05	0	0	0	0	0	0	0	0	0	0	0	0	0	0	0	0	0	0.000176921
NODE_631774_length_946_2	d__Archaea;p__Iainarchaeota;c__Iainarchaeia;o__Iainarchaeales	0	0	0	0	0	0	0	0	0	0	0	0	0	0	0	0	0	0	0	0	0	0	0	0	0	0	0	0	0	0	0	0.000238725	0	0	0	0	0	0	0	0	0	0	0	0	0	0	0	0
NODE_782_length_30357_47	d__Archaea;p__Iainarchaeota;c__Iainarchaeia;o__Iainarchaeales	0	0	0	0	0	0	0	0	0	0	0	0	0	0	3.12556e-05	0	0	0	0	0	0	0	0	0	0	0	0	0	0	0	0	0	0	0	0	0	7.84194e-05	0	0	0	0	0	0	0	0	0	0	3.37836e-05
NODE_899303_length_739_2	d__Archaea;p__Iainarchaeota;c__Iainarchaeia;o__Iainarchaeales	0	0	0	0	0	0	0	0	0	0	0	0	0	0	0	0	0	0	0	0	0	0	0	0	0	0	0	0	0	0	0	7.22958e-05	0	0	0	0	0	0	0	0	0	0	0	0	0	0	0	0
NODE_992_length_61898_65	d__Archaea;p__Iainarchaeota;c__Iainarchaeia;o__Iainarchaeales	0	0	0	0	0	0	0	0	0	0	0	0	0	0	0	0	0	0	0	0	0	0	0	0	0	0	0	0	0	0	0	0	0	0	0	0	3.85797e-05	0	0	0	0	0	0	0	0	0	0	0
NODE_1052642_length_646_1	d__Archaea;p__Iainarchaeota;c__Iainarchaeia;o__Iainarchaeales;f__GCA-2688035	0	0	0	0	0	0	0	0	0	0	0	0	0	0	0	0	0	0	0	0	0	0	0	0	0	0	0	0	0	0	0	0.000357368	0	0	0	0	0	0	0	0	0	0	0	0	0	0	0	0
NODE_125068_length_1015_1	d__Archaea;p__Methanobacteriota;c__Methanobacteria;o__Methanobacteriales;f__Methanothermobacteraceae;g__Methanothermobacter;s__Methanothermobacter marburgensis	0	0	0	0	0	0	0	0	0	0	0	0	0	0	0	7.72179e-05	0	0	0	0	0	0	0	0	0	0	0	0	0	0	0	0	0	0	0	0	0	0	0	0	0	0	0	0	0	0	0	0
NODE_2200_length_10414_12	d__Archaea;p__Methanobacteriota;c__Methanobacteria;o__Methanobacteriales;f__Methanothermobacteraceae_A;g__Methanothermobacter_A;s__Methanothermobacter_A tenebrarum	0	0	0	0	0	0	2.2531e-05	0	0	0	0	0	0	0	0	0	0	0	0	0	0	0	0	0	0	0	0	0	0	0	0	0	0	0	0	0	0	0	0	0	0	0	0	0	0	0	0	0
NODE_11029_length_5744_7	d__Archaea;p__Micrarchaeota;c__Micrarchaeia	0	0	0	0	0	0	0	0	0	0	0	0	0	0.000272834	3.90015e-05	0	0	0	0	0	0	0	0	0	0	0	0	0	0.000142925	0	0	0	0	0	0	0	0	0	0	0	0	0	0	0	0	0	0	0
NODE_1321431_length_561_1	d__Archaea;p__Micrarchaeota;c__Micrarchaeia	0	0	0	0	0	0	0	0	0	0	0	0	0	0	0	0	0	0	0	0	0	0	0	0	0	0	0	0	0	0	0	0.000109137	0	0	0	0	0	0	0	0	0	0	0	0	0	0	0	0
NODE_167576_length_1611_1	d__Archaea;p__Micrarchaeota;c__Micrarchaeia	0	0	0	0	0	0	0	0	0	0	0	0	0	0	0.000170809	0	0	0	0	0	0	0	0	0	0	0	0	0	0	0	0	0	0	0	0	0	0	0	0	0	0	0	0	0	0	0	0	0
NODE_209009_length_508_1	d__Archaea;p__Micrarchaeota;c__Micrarchaeia	0	0	0	0	0	0	0	0	0	0	0	0	0	0	0	0	0	0	0	0	0	0	0	0	0	0	0	0	0	0	0	0	0	0	0	0	0	0	0	0	0	0	0	0	0	0	0	0
NODE_219259_length_1940_4	d__Archaea;p__Micrarchaeota;c__Micrarchaeia	0	0	0	0	0	0	0	0	0	0	0	0	0	0	0	0	0	0	0	0	0	0	0	0	0	0	0	0	0	0	0	0.000182279	0	0	0	0	0	0	0	0	0	0	0	0	0	0	0	0
NODE_220072_length_510_1	d__Archaea;p__Micrarchaeota;c__Micrarchaeia	0	0	0	0	0	0	0	0	0	0	0	0	0	0	0	0	0	0	0	0	0	0	0	0	0	0	0	0	0	0	0	0	0	0	0	0	0	0	0	0	0	0	0	0	0	0	0	0
NODE_2262_length_17240_2	d__Archaea;p__Micrarchaeota;c__Micrarchaeia	0	0	0	0	0	0	0	0	0	0	0	0	0	0	0	3.4158e-05	0	0.000124388	0	0	1.54157e-05	0	0	0	0	0	4.68069e-05	0	0	0	0	0	0	0	0	0	4.49019e-05	0	0	0	0	2.77873e-05	0	0	0	0	0	0
NODE_2737_length_15453_22	d__Archaea;p__Micrarchaeota;c__Micrarchaeia	0	0	0	0	0	0	0	0	0	0	0	0	0	0	0	0	0	0	0	0	0	0	0	0	0	0	0	0	0	0	0	0	0	0	0	0	0	0	0	0	0	0	0	0	0	0	0	0
NODE_278910_length_955_1	d__Archaea;p__Micrarchaeota;c__Micrarchaeia	0	0	6.51411e-05	0	0	0	0	0	0	0	0	0	0	0	0	4.99771e-05	0	8.64618e-05	0	0	6.16704e-05	0	0	0	0	0	0	0	0	0	0	0	0	0	0	0	2.99346e-05	0	0	0	0	1.58321e-05	0	0	0	0	0	0
NODE_290290_length_953_1	d__Archaea;p__Micrarchaeota;c__Micrarchaeia	0	0	0	0	0	0	0	0	0	0	0	0	0	0	1.90628e-05	0	0	0	0	0	0	0	0	0	0	0	0	0	0	4.62318e-05	0	0	0	0	0	0	0	0	0	0	0	0	0	0	0	0	0	0
NODE_307_length_38058_33	d__Archaea;p__Micrarchaeota;c__Micrarchaeia	0	0	0.00740914	0	0	0	0	0	0	0.000749851	0	0	0	0	0	0	0	6.68313e-05	0	0	0.00361592	0	0	0	0	0	0	0	0	0	0	0	0	0	0	0	0	0	0	0	0	0.0027354	0.0112931	0	0	0	0	0
NODE_32_length_278710_39	d__Archaea;p__Micrarchaeota;c__Micrarchaeia	0	0	0	0	0	0	0	0	0	1.82311e-05	0	0	0	0	0	0.00149494	0	0	0	0	0.000138757	0	0	0	0	0	0	0	0	0	0	0	0	0	0	0	0	0	0	0	0	5.93762e-05	0	0	0	0	0	0
NODE_322002_length_623_1	d__Archaea;p__Micrarchaeota;c__Micrarchaeia	0	0	0	0	0	0	0	0	0	0	0	0	0	0	0	0	0	0	0	0	0	0	0	0	0	0	0.000128816	0	0	0	0	0	0	0	0	0	0.00022463	0	0	0	0	0	0	0	0	0	0	0
NODE_324951_length_826_2	d__Archaea;p__Micrarchaeota;c__Micrarchaeia	0	0	0	0	0	0	0	0	0	0	0	0	0	0	0.00022066	0	0	0	0	0	0	0	0	0	0	0	0	0	0	0	0	0	0	0	0	0	0	0	0	0	0	0	0	0	0	0	0	0
NODE_381005_length_927_1	d__Archaea;p__Micrarchaeota;c__Micrarchaeia	0	0	0	0	0	0	0	0	0	0	0	0	0	0	0	6.23619e-05	0	2.59434e-05	0	0	0	0	0	0	0	0	2.44086e-05	0	0	0	0	0	0	0	0	0	0.000187146	0	0	0	0	0	0	0	0	0	0	1.9704e-05
NODE_387_length_114357_32	d__Archaea;p__Micrarchaeota;c__Micrarchaeia	0	0	0	0	0	0	0	0	0	0	0	0	0	0	0.000182126	0	0	0	0	0	0	0	0	0	0	0	0	0	0	6.8894e-05	0	0	0	0	0	0	0	0	0	0	0	0	0	0	0	0	0	0
NODE_3878_length_28777_20	d__Archaea;p__Micrarchaeota;c__Micrarchaeia	0	0	0	0	0	0	0	0	0	0.000685254	0	0	0	0	0	3.2543e-05	0	0.000122906	0	0	0.000332119	0	0	0	0	0	0	0	0	0	0	0	2.10145e-05	0	0	0	0.000162997	0	0	0	0	0.000159689	0	0	0	0	0	0
NODE_4106_length_27474_25	d__Archaea;p__Micrarchaeota;c__Micrarchaeia	0	0	0	0	0	0	0	0	0	0.000626958	0	0	0	0	0.000130328	0.000179429	0	7.46374e-05	0	0	0.00197113	0	0	0	0	0	0	0	0	4.2252e-05	0	0	2.252e-05	0	0	0	2.24509e-05	0	0	0	0	0.000609432	0.00496661	0	0	0	0	0
NODE_515873_length_1087_2	d__Archaea;p__Micrarchaeota;c__Micrarchaeia	0	0	0	0	0	0	0	0	0	0	0	0	0	0	0	0	0	0	0	0	0	0	0	0	0	0	0	0	0	0	0	0	0	0	0	0	0	0	0	0	0	0	0	0	0	0	0	0
NODE_6707_length_20832_14	d__Archaea;p__Micrarchaeota;c__Micrarchaeia	0	0	0	0	0	0	0	0	0	0	0	0	0	0	0.000572149	0	0	0	0	0	0	0	0	0	0	0	0	0	0	0.000158089	0	6.47854e-05	0	0	0	0	0	0	0	0	0	0	0	0	0	0	0	0
NODE_7018_length_16944_9	d__Archaea;p__Micrarchaeota;c__Micrarchaeia	0	0	0	0	0	0	0	0	0	0.00125122	0	0	0	0	0	0	0	0	0	0	0.00010065	0	0	0	0	0	0	0	0	0	0	0	0	0	0	0	7.33682e-05	0	0	0	0	0	0	0	0	0	0	0
NODE_86366_length_2368_5	d__Archaea;p__Micrarchaeota;c__Micrarchaeia	0	0	0	0	0	0	0	0	0	0	0	0	0	0	0	0	0	0	0	0	0	0	0	0	0	0	0	0	0	0	0	0	0	0	0	0	0	0	0	0	0	0	0	0	0	0	0	0
NODE_86954_length_1858_2	d__Archaea;p__Micrarchaeota;c__Micrarchaeia	0	0	0	0	0	0	0	0	0	0	0	0	0	0	0	3.69891e-05	0	0	0	0	0	0	0	0	0	0	0	0	0	0	0	0	0	0	0	0	6.12388e-05	0	0	0	0	0	0	0	0	0	0	0.000139883
NODE_94090_length_2616_3	d__Archaea;p__Micrarchaeota;c__Micrarchaeia	0	0	0	0	0	0	0	0	0	0	0	0	0	0	0	0	0	0	0	0	0	0	0	0	0	0	0	0	0	0	0	0	0	0	0	0	0.000558425	0	0	0	0	0	0	0	0	0	0	0
NODE_97044_length_1499_1	d__Archaea;p__Micrarchaeota;c__Micrarchaeia	0	0	0	0	0	0	0	0	0	0	0	0	0	0	0	4.50446e-05	0	0	0	0	0	0	0	0	0	0	0	0	0	0	0	0	0	0	0	0	0	0	0	0	0	0	0	0	0	0	0.000165098	0
NODE_1188147_length_606_2	d__Archaea;p__Micrarchaeota;c__Micrarchaeia;o__Anstonellales	0	0	0	0	0	0	0	0	0	0	0	0	0	0	0	0	0	0	0	0	0	0	0	0	0	0	0	0	0	0	0	0	0	0	0	0	0	0	0	0	0	0	0	0	0	0	0	0
NODE_126478_length_2137_3	d__Archaea;p__Micrarchaeota;c__Micrarchaeia;o__Anstonellales	0	0	0	0	0	0	0	0	0	0	0	0	0	0	0	0	0	9.99131e-05	0	0	0	0	0	0	0	0	4.70011e-05	0	0	0	0	6.96062e-05	0	0	0	0	8.92778e-05	0	0	0	0	0	0	0	0	0	0	0
NODE_204235_length_896_1	d__Archaea;p__Micrarchaeota;c__Micrarchaeia;o__Anstonellales	0	0	0	0	0	0	0	0	0	0	0	0	0	0	0	0	0	0	0	0	0	0	0	0	0	0	0	0	0	0	0	0	0	0	0	0	7.55706e-05	0	0	0	0	0	0	0	0	0	0	0
NODE_23607_length_3400_3	d__Archaea;p__Micrarchaeota;c__Micrarchaeia;o__Anstonellales	0	0	0	0	0	0	0	0	0	0	0	0	0	0	0	0	0.000373027	0	0	0	0	0	0	0	0	0	0	0	0	0	0	0	0.000974623	0	0	0	0	0	0	0	0	0	0	0	0	0	0	0
NODE_279260_length_1175_2	d__Archaea;p__Micrarchaeota;c__Micrarchaeia;o__Anstonellales	0	0	0	0	0	0	0	0	0	0	0	0	0	0	0	0	0	0.000256727	0	0	0	0	0	0	0	0	4.56876e-05	0	0	0	0	0	0	0	0	2.59075e-05	0.000602494	0	0	0	0	0	0	0	0	0	0	0
NODE_298320_length_1013_1	d__Archaea;p__Micrarchaeota;c__Micrarchaeia;o__Anstonellales	0	0	0	0	0	0	0	0	0	0	0	0	0	0	0	0	0	0	0	0	0	0	0	0	0	0	0	0	0	0	0	0	0	0	0	0	0	0	0	0	0	0	0	0	0	0	0	0
NODE_501879_length_1056_3	d__Archaea;p__Micrarchaeota;c__Micrarchaeia;o__Anstonellales	0	0	0	0	0	0	0	0	0	0	0	0	0	0	0	0	0	0	0	0	0	0	0	0	0	0	0	0	0	0	0	0.000284142	0	0	0	0	0	0	0	0	0	0	0	0	0	0	0	0
NODE_7335_length_19586_17	d__Archaea;p__Micrarchaeota;c__Micrarchaeia;o__Anstonellales	0	0	0	0	0	0	0	0	0	0	0	0	0	0	0.000635323	0	0	0	0	0	0	0	0	0	0	0	0	0	0	0.00020032	0	6.20959e-05	0	0	0	0	0	0	0	0	0	0	0	0	0	0	0	0
NODE_758067_length_532_1	d__Archaea;p__Micrarchaeota;c__Micrarchaeia;o__Anstonellales	0	0	0	0	0	0	0	0	0	0	0	0	0	0	0	0	0	0	0	0	0	0	0	0	0	0	0	0	0	0	0	0	0	0	0	0	0.000226383	0	0	0	0	0	0	0	0	0	0	0
NODE_99529_length_2151_5	d__Archaea;p__Micrarchaeota;c__Micrarchaeia;o__Anstonellales	0	0	0	0	0	0	0	0	0	0	0	0	0	0	0	0	0	0	0	0	0	0	0	0	0	0	0	0	0	0	0	0	0	0	0	0	0	0	0	0	0	0	0	0	0	0	0	0
NODE_518_length_78690_101	d__Archaea;p__Micrarchaeota;c__Micrarchaeia;o__Anstonellales;f__Anstonellaceae;g__DTIH01;s__DTIH01 sp011334515	0	0	0	0	0	0	0	0	0	0.00539653	0	0	0	0	0	0.00482673	0	2.46808e-05	0	0	3.05832e-05	0	0	0	0	0	9.302e-05	0	0	0	0	0	6.32239e-05	0	0	0	0.000111203	0	0	0	0	0	0	0	0	0	0	0.000160546
NODE_1456161_length_554_1	d__Archaea;p__Micrarchaeota;c__Micrarchaeia;o__Anstonellales;f__Anstonellaceae;g__UBA10161;s__UBA10161 sp903892905	0	0	0	0	0	0	0	0	0	0	0	0	0	0	0	0	0	0	0	0	0	0	0	0	0	0	0	0	0	0	0	0	0	0	0	0	0	0	0	0	0	0	0	0	0	0	0	0
NODE_65996_length_2502_1	d__Archaea;p__Micrarchaeota;c__Micrarchaeia;o__Anstonellales;f__Anstonellaceae;g__UBA10161;s__UBA10161 sp903892905	0	0	0	0	0	0	0	0	0	0	0	0	0	0	0	0	0	0	0	0	0	0	0	0	0	0	0	0	0	0	0	0	0	0	0	0	0	0	0	0	0	0	0	0	0	0	0	0
NODE_81090_length_2228_5	d__Archaea;p__Micrarchaeota;c__Micrarchaeia;o__Anstonellales;f__Anstonellaceae;g__UBA10161;s__UBA10161 sp903892905	0	0	0	0	0	0	0	0	0	0	0	0	0	0	0	0	0	0	0	0	0	0	0	0	0	0	0	0	0	0	0	0	0	0	0	0	0	0	0	0	0	0	0	0	0	0	0	0
NODE_140801_length_891_3	d__Archaea;p__Micrarchaeota;c__Micrarchaeia;o__Anstonellales;f__Bilamarchaeaceae	0	0	0	0	0	0	0	0	0	0	0	0	0	0	0	0	0	0	0	0	0	0	0	0	0	0	0	0	0	0	0	0	0	0	0	0	0	0	0	0	0	0	0	0	0	0	0	0
NODE_2160_length_34383_25	d__Archaea;p__Micrarchaeota;c__Micrarchaeia;o__Anstonellales;f__Bilamarchaeaceae	0	0	0	0	0	0	0	0	0	0	0	0	0	0	0.000138899	0	0	0	0	0	0	0	0	0	0	0	0	0	0	0	0	7.59325e-05	0	0	0	0	0	0	0	0	0	0	0	0	0	0	0	0
NODE_27321_length_7178_4	d__Archaea;p__Micrarchaeota;c__Micrarchaeia;o__Anstonellales;f__Bilamarchaeaceae	0	0	0	0	0	0	0	0	0	0	0	0	0	0	0.000903478	0	0	0	0	0	0	0	0	0	0	0	0	0	0	0.000742564	0	0	0	0	0	0	0	0	0	0	0	0	0	0	0	0	0	0
NODE_5342_length_21802_8	d__Archaea;p__Micrarchaeota;c__Micrarchaeia;o__Anstonellales;f__Bilamarchaeaceae	0	0	0	0	0	0	0	0	0	0.00852512	0	0	1.46811e-05	0	0	0.00012987	0	0	0	0	0.00299797	0	0	0	0	0	0	0	0	0	0	0	0	0	0	0	0.000875893	0	0	0	0	0.000642887	0	0	0	0	0	0
NODE_975919_length_697_1	d__Archaea;p__Micrarchaeota;c__Micrarchaeia;o__Anstonellales;f__Bilamarchaeaceae	0	0	0	0	0	0	0	0	0	0	0	0	0	0	0	0	0	0	0	0	0	0	0	0	0	0	0	0	0	0	0	3.80931e-05	0	0	0	0	0	0	0	0	0	0	0	0	0	0	0	0
NODE_161982_length_2196_4	d__Archaea;p__Micrarchaeota;c__Micrarchaeia;o__Anstonellales;f__Bilamarchaeaceae;g__CAIKOA01;s__CAIKOA01 sp903828955	0	0	0	0	0	0	0	0	0	0	0	0	0	0	0	0	0	0	0	0	0	0	0	0	0	0	0	0	0	0	0	0.000822927	0	0	0	0	0	0	0	0	0	0	0	0	0	0	0	0
NODE_1165109_length_603_1	d__Archaea;p__Micrarchaeota;c__Micrarchaeia;o__Anstonellales;f__Bilamarchaeaceae;g__CAIXOA01;s__CAIXOA01 sp903920925	0	0	0	0	0	0	0	0	0	0	0	0	0	0	4.2513e-05	0	0	0	0	0	0	0	0	0	0	0	0	0	0	0	0	0.000210882	0	0	0	0	0	0	0	0	0	0	0	0	0	0	0	0
NODE_432407_length_1226_1	d__Archaea;p__Micrarchaeota;c__Micrarchaeia;o__Anstonellales;f__Bilamarchaeaceae;g__CAIXOA01;s__CAIXOA01 sp903920925	0	0	0	0	0	0	0	0	0	0	0	0	0	0	0	0	0	0	0	0	0	0	0	0	0	0	0	0	0	0	0	0.000188385	0	0	0	0	0	0	0	0	0	0	0	0	0	0	0	0
NODE_619473_length_959_1	d__Archaea;p__Micrarchaeota;c__Micrarchaeia;o__Anstonellales;f__Bilamarchaeaceae;g__CAIXOA01;s__CAIXOA01 sp903920925	0	0	0	0	0	0	0	0	0	0	0	0	0	0	9.72868e-05	0	0	0	0	0	0	0	0	0	0	0	0	0	0	0	0	0.000323673	0	0	0	0	0	0	0	0	0	0	0	0	0	0	0	0
NODE_227450_length_509_1	d__Archaea;p__Micrarchaeota;c__Micrarchaeia;o__Anstonellales;f__J096	0	0	0	0	0.000157216	0	0	0	0	0	0	0	0	0.000228236	2.51592e-05	0.00119874	0	0	0	0	0	0	0	0	0	6.20704e-05	0	0	0.000124593	0	8.96103e-05	0	0	0	0	0.000107056	0	0	0	0	0	0	0	0	0	0	0.00399154	9.9479e-05
NODE_81606_length_687_2	d__Archaea;p__Micrarchaeota;c__Micrarchaeia;o__Anstonellales;f__J096	0	0	0	0.000444075	5.36929e-05	0	0.00103515	0	0	0	0	0	0.000482846	0	0	0	0	0.00113056	0	0	0	0	0	0.00158713	4.41363e-05	3.17838e-05	7.09414e-05	0	0	0	0	0	3.86385e-05	0	7.36758e-05	0.00149317	0.000120231	0	0.000156158	0	0	0	0	0	0	0.000676747	0	0.000224876
NODE_12464_length_10401_4	d__Archaea;p__Micrarchaeota;c__Micrarchaeia;o__Anstonellales;f__J096;g__DTGI01;s__DTGI01 sp011362975	0	0	0	0	0	0	0	0	0	0	0	0	0	0	3.55749e-05	0	0	0	0	0	0	0	0	0	0	0	0	0	0	0	0	0	2.48155e-05	0	0	0	0.000797255	0	0	0	0	0	0	0	0	0	0	3.85782e-05
NODE_205868_length_1386_1	d__Archaea;p__Micrarchaeota;c__Micrarchaeia;o__Anstonellales;f__J096;g__DTGI01;s__DTGI01 sp011362975	0	0	0	0	0	0	0	0	0	0	0	0	0	0	0	0	0	0	0	0	0	0	0	0	0	0	0	0	0	0	0	6.98938e-05	0	0	0	0	0	0	0	0	0	0	0	0	0	0	0	0
NODE_54288_length_3975_5	d__Archaea;p__Micrarchaeota;c__Micrarchaeia;o__Anstonellales;f__J096;g__DTGI01;s__DTGI01 sp011362975	0	0	0	0	0	0	0	0	0	0	0	0	0	0	0.000494265	0	0	0	0	0	0	0	0	0	0	0	0	0	0	0.000148253	0	0	0	0	0	0	0	0	0	0	0	0	0	0	0	0	0	0
NODE_2338_length_43109_26	d__Archaea;p__Micrarchaeota;c__Micrarchaeia;o__CABMEP01;f__CABMEP01;g__DTQF01;s__DTQF01 sp011332735	0.00125078	0.00147983	0	0	0	0	0	0	0	0.00439031	0	0	0	0	0	0	0	2.49843e-05	0	0	6.19187e-05	0	0	0	0	0	0	0	0	0	0	0	0	0	0	0	4.44855e-05	0	0	0	0	0.000435939	0	0	0	0	0	0
NODE_105771_length_2066_5	d__Archaea;p__Micrarchaeota;c__Micrarchaeia;o__CAILAH01;f__CAILAH01;g__CAILAH01	0	0	0	0	0	0	0	0	0	0	0	0	0	0	0	0	0	0	0	0	0	0	0	0	0	0	0	0	0	0	0	6.646e-05	0	0	0	0	0	0	0	0	0	0	0	0	0	0	0	0
NODE_1202_length_70526_16	d__Archaea;p__Micrarchaeota;c__Micrarchaeia;o__CAILAH01;f__CAILAH01;g__CAILAH01;s__CAILAH01 sp011389055	0	0	0	0	0	0	0	0	0	0.000641381	0	0	0	0	3.18423e-05	0	0	0	0	0	0	0	0	0	0	0	0	0	0	0	0	0	0	0	0	0	0.000215448	0	0	0	0	0	0	0	0	0	0	0
NODE_17386_length_4399_6	d__Archaea;p__Micrarchaeota;c__Micrarchaeia;o__CAILAH01;f__CAILAH01;g__CAILAH01;s__CAILAH01 sp011389055	0	0	0	0	0	0	0	0	0	0	0	0	0	0	0	0.000132633	0	0	0	0	0	0	0	0	0	0	0	0	0	0	0	6.60709e-05	0	0	0	0	0.000120845	0	0	0	0	0	0	0	0	0	0	0
NODE_182370_length_1615_5	d__Archaea;p__Micrarchaeota;c__Micrarchaeia;o__CAILAH01;f__CAILAH01;g__CAILAH01;s__CAILAH01 sp011389055	0	0	0	0	0	0	0	0	0	0	0	0	0	0	0	0	0	3.72337e-05	0	0	0	0	0	0	0	0	0	0	0	0	0	0	0	0	0	0	0.000387638	0	0	0	0	0	0	0	0	0	0	0
NODE_162454_length_631_1	d__Archaea;p__Micrarchaeota;c__Micrarchaeia;o__DTNL01;f__DTGH01;g__DTGH01;s__DTGH01 sp011335015	0	0	0	0	0	0	0	0	0	0	0	0	0	0	0	0	0	0	0	0	0	0	0	0	0	0	0	0	0	0	0	0	0	0	0	0	0	0	0	0	0	0	0	0	0	0	0	0
NODE_8_length_542251_241	d__Archaea;p__Micrarchaeota;c__Micrarchaeia;o__DTNL01;f__DTGH01;g__DTGH01;s__DTGH01 sp011335015	0	0	0	0	0	0	0	0	0	0	0	0	0	0	0	0	0	0	0	0	0	0	0	0	0	0	0	0	0	0	0	0	0	0	0	0	0	0	0	0	0	0	0	0	0	0	0	0
NODE_1036_length_6020_9	d__Archaea;p__Micrarchaeota;c__Micrarchaeia;o__Micrarchaeales;f__Micrarchaeaceae	0	0	0	0	0	0	0	0	0.0150627	0	0	0.0100275	0	1.7456e-05	2.04403e-05	0	0	0	2.33434e-05	0.00585345	0.00217845	0.0223867	0.00441785	0	0	0	0	0	0	0	0	0	0	0	0	0	0	0	0	0.00584177	0.000113885	0.00441836	0.00177766	0	0.0082976	0	0	0
NODE_109183_length_846_1	d__Archaea;p__Micrarchaeota;c__Micrarchaeia;o__Micrarchaeales;f__Micrarchaeaceae	0	0	0	0	0	0	0	0.000214931	0.00189379	0	0	0.000465826	0	0	0	0	0	0	0	0.000941318	0.00194744	0.00332588	0.000376341	0	0	0	0	0	0	0	0	0	0	0	0	0	0	0	0	0.00428683	7.58538e-05	0.00154828	0.000287891	0.000181388	0.0002663	0	0	0
NODE_11180_length_2247_4	d__Archaea;p__Micrarchaeota;c__Micrarchaeia;o__Micrarchaeales;f__Micrarchaeaceae	0	0	0	0	0	0	0	0	0	0	0	0	0	0	0	0	0	0	0	0	0	0	0	0	0	0	0	0	0	0	0	0	0	0	0	0	0	0	0	0	0	0	0	0	0	0	0	0
NODE_1123129_length_631_1	d__Archaea;p__Micrarchaeota;c__Micrarchaeia;o__Micrarchaeales;f__Micrarchaeaceae	0	0	0	0	0	0	0	0	0.00267413	0	0	0.00183179	0	1.83697e-05	0	0	0	0	2.43969e-05	0.00121792	0.000302454	0.00377477	0.000692478	0	0	0	0	0	0	0	0	0	0	0	0	0	0	0	0	0.0013529	0	0.00137383	0.000147367	0	0.00135103	0	0	0
NODE_1214_length_8849_2	d__Archaea;p__Micrarchaeota;c__Micrarchaeia;o__Micrarchaeales;f__Micrarchaeaceae	0	0	0	0	0	0	0	0	0.000652567	0	0	0.000553022	0	0	0	0	0	0	0	0.000414232	0	0.00317753	0	0	0	0	0	0	0	0	0	0	0	0	0	0	0	0	0	0.000794737	0	0.000712879	1.33405e-05	0	0.00052643	0	0	0
NODE_13437_length_4425_2	d__Archaea;p__Micrarchaeota;c__Micrarchaeia;o__Micrarchaeales;f__Micrarchaeaceae	0	0	0	0	0	0	0	0	0	0	0	0	0	0	0	0	0	0	0	0	0	0	0	0	0	0	0	0	0	0	0	0	0	0	0	0	0	0	0	0	0	0	0.000215672	0.000528128	0	0	0	2.21659e-05
NODE_1503_length_11527_12	d__Archaea;p__Micrarchaeota;c__Micrarchaeia;o__Micrarchaeales;f__Micrarchaeaceae	0	0	0	0	0	0	0	0	4.91436e-05	0	0	0	0	0	0	0	0	0	0	0	0	0.000862116	0	0	0	0	0	0	0	0	0	0	0	0	0	0	0	0	0	3.27266e-05	0	0.000109955	0	0	9.84058e-05	0	0	0
NODE_19202_length_686_1	d__Archaea;p__Micrarchaeota;c__Micrarchaeia;o__Micrarchaeales;f__Micrarchaeaceae	0	0	0	0	0	0	0	0.000158661	0.0063888	0	0	0.0033424	0	1.91373e-05	0	2.47891e-05	0	0	1.27107e-05	0.00280035	0.00641615	0.00654756	0.00123912	0	0	0	0	0	0	0	0	0	0	0	0	0	0	0	0	0.00367325	8.32487e-05	0.00488899	0.000650414	0	0.00161827	0	0	0
NODE_2001_length_9644_13	d__Archaea;p__Micrarchaeota;c__Micrarchaeia;o__Micrarchaeales;f__Micrarchaeaceae	0	0	0	0	0	0	0	0	0	0	0	0	0	0	0	0	0	0	0	1.19441e-05	0	0.000640626	0	0	0	0	0	0	0	0	0	0	0	0	0	0	0	0	0	0	7.69583e-05	0	0	0	0	0	0	0
NODE_206055_length_721_1	d__Archaea;p__Micrarchaeota;c__Micrarchaeia;o__Micrarchaeales;f__Micrarchaeaceae	0	0	0	0	0	0	0	0	0.00189781	0	0	0.000853478	0	0	0	0	0	0	0	0.000433219	2.96202e-05	0.000607182	4.23981e-05	0	0	0	0	0	0	0	0	0	0	0	0	0	0	0	0	0.000910063	0	0.000547262	2.31067e-05	0	0.000403924	0	0	0
NODE_22636_length_2953_2	d__Archaea;p__Micrarchaeota;c__Micrarchaeia;o__Micrarchaeales;f__Micrarchaeaceae	0	0	0	0	0	0	0	0	0	0	0	0	0	0	0	0	0	0	0	0	0	0	0	0	0	0	0	0	0	0	0	0	0	0	0	0	0	0	0	0	3.84791e-05	0	0.00030277	0.000332462	0	0	0	0
NODE_2522_length_8245_3	d__Archaea;p__Micrarchaeota;c__Micrarchaeia;o__Micrarchaeales;f__Micrarchaeaceae	0	0	0	0	0	0	0	0	0	0	0	0	0	0	0	0	0	0	0	0	0	0.00055839	0	0	0	0	0	0	0	0	0	0	0	0	0	0	0	0	0	0	0	0	0	0	0	0	0	0
NODE_33576_length_1341_1	d__Archaea;p__Micrarchaeota;c__Micrarchaeia;o__Micrarchaeales;f__Micrarchaeaceae	0	0	0	0	0	0	0	0	0	0	0	0	0	0	0	0	0	0	0	0	0	0.00026426	0	0	0	0	0	0	0	0	0	0	0	0	0	0	0	0	0	0	0	0	0	0	0	0	0	0
NODE_336_length_27499_20	d__Archaea;p__Micrarchaeota;c__Micrarchaeia;o__Micrarchaeales;f__Micrarchaeaceae	0	0	0	0	0	0	0	0	0.00208796	0	0	0.00214406	0	0	0	1.78233e-05	0	0	1.38711e-05	0.000434644	0	0.00400614	0	0	0	0	0	0	0	0	0	0	0	0	0	0	4.01356e-05	0	0	0.00120908	0	0.000502733	8.07648e-05	0	0.00108635	0	0	0
NODE_36634_length_962_2	d__Archaea;p__Micrarchaeota;c__Micrarchaeia;o__Micrarchaeales;f__Micrarchaeaceae	0	0	0	0	0	0	0	8.01787e-05	0.0038899	0	5.07326e-05	0.00105664	0	0	3.46396e-05	0	0	0	0	0.002511	0.00641491	0.00371359	0.000583719	0	0	0	0	0	0	0	0	0	0	0	0	0	0	0	0	0.00669482	0	0.00187619	0.000447378	0	0.000931426	0	0	0
NODE_368_length_25974_2	d__Archaea;p__Micrarchaeota;c__Micrarchaeia;o__Micrarchaeales;f__Micrarchaeaceae	0	0	0	0	0	0	0	8.56028e-05	0.0304693	0	0	0.0199868	0	2.06504e-05	0.000116409	0	0	0	5.67805e-05	0.0119014	0.00481832	0.016841	0.0101817	0	0	0	0	0	0	0	0	0	0	0	0	0	0	0	0	0.0081501	0	0.00492034	0.00231061	0	0.0139055	0	0	0
NODE_451_length_21329_18	d__Archaea;p__Micrarchaeota;c__Micrarchaeia;o__Micrarchaeales;f__Micrarchaeaceae	0	0	0	0	0	0	0	0	0.0147791	0	0	0.00536229	0	0	0	4.07639e-05	0	0	3.98653e-05	0.0105258	0.0291772	0.0225933	0.000839077	0	0	0	0	7.23554e-05	0	0	0	0	0	0	0	0	0	0	0	0.0144738	7.34209e-05	0.0194593	0.00115722	0	0.00228231	0	0	0
NODE_5118_length_7547_8	d__Archaea;p__Micrarchaeota;c__Micrarchaeia;o__Micrarchaeales;f__Micrarchaeaceae	0	0	0	0	0	0	0	0	0	0	0	0	0	0	0	0	0	0	0	0	0	0	0	0	0	0	0	0	0	0	0	0	0	0	0	0	0	0	0	0	0	0	0	0	0	0	0	0
NODE_55916_length_1290_3	d__Archaea;p__Micrarchaeota;c__Micrarchaeia;o__Micrarchaeales;f__Micrarchaeaceae	0	0	0	0	0	0	0	0	0	0	0	0	0	0	0	0	0	0	0	0	0	0	0	0	0	0	0	0	0	0	0	0	0	0	0	0	0	0	0	0	0	0	0	0	0	0	0	0
NODE_6058_length_2256_3	d__Archaea;p__Micrarchaeota;c__Micrarchaeia;o__Micrarchaeales;f__Micrarchaeaceae	0	0	0	0	0	0	0	0	0	0	0	0.000410707	0	0	0	0	0	0	0	0	0	2.82087e-05	0	0	0	0	0	0	0	0	0	0	0	0	0	0	0	0	0	7.43156e-05	0	0	0	0	0.00022915	0	0	0
NODE_72004_length_607_1	d__Archaea;p__Micrarchaeota;c__Micrarchaeia;o__Micrarchaeales;f__Micrarchaeaceae	0	0	0	0	0	0	0	0	2.52341e-05	0	0	0	0	0	0	0	0	0	0	0	0	0	0	0	0	0	0	0	0	0	0	0	0	0	0	0	0	0	0	0	0	3.86357e-05	0	0	0	0	0	0
NODE_7701_length_3823_1	d__Archaea;p__Micrarchaeota;c__Micrarchaeia;o__Micrarchaeales;f__Micrarchaeaceae	0	0	0	0	0	0	0	0	0	0	0	0	0	0	0	0	0	0	0	0	0	0.000890647	0	0	0	0	0	0	0	0	0	0	0	0	0	0	0	0	0	0	0	0	0	0	0	0	0	0
NODE_8801_length_3490_3	d__Archaea;p__Micrarchaeota;c__Micrarchaeia;o__Micrarchaeales;f__Micrarchaeaceae	0	0	0	0	0	0	0	0	0	0	0	0	0	0	0	0	0	0	0	0	0	0.000200668	0	0	0	0	0	0	0	0	0	0	0	0	0	0	0	0	0	0	0	0	0	0	0	0	0	0
NODE_9555_length_5785_6	d__Archaea;p__Micrarchaeota;c__Micrarchaeia;o__Micrarchaeales;f__Micrarchaeaceae	0	0	0	0	0	0	0	0	0	0	0	0	0	0	0	0	0	0	0	0	0	0	0	0	0	0	0	0	0	0	0	0	0	0	0	0	0	0	0	0	7.17722e-05	0	0.000402679	0.000715181	0	0	0	0
NODE_979_length_42419_16	d__Archaea;p__Micrarchaeota;c__Micrarchaeia;o__Micrarchaeales;f__Micrarchaeaceae	0	0	0	0	0	0	0	0	0	0	0	0	0	0	0	0	0	0	0	0	0	3.09651e-05	0	0	0	0	0	0	0	4.95723e-05	0	0	0	0	0	0	0	0	0	0	3.8223e-05	0	0.00210959	0.00471882	0	0	0	2.21659e-05
NODE_31450_length_1982_2	d__Archaea;p__Micrarchaeota;c__Micrarchaeia;o__Micrarchaeales;f__Micrarchaeaceae;g__Micrarchaeum_A;s__Micrarchaeum_A acidiphilum_A	0	0	0	0	0	0	0	0	0	0	0	0	0	0	0	0	0	0	0	0	0	0	0	0	0	0	0	0	0	0	0	0	0	0	0	0	0	0	0	0	0	0	0	0	0	0	0	0
NODE_7233_length_7244_7	d__Archaea;p__Micrarchaeota;c__Micrarchaeia;o__Micrarchaeales;f__Micrarchaeaceae;g__Micrarchaeum_A;s__Micrarchaeum_A acidiphilum_A	0	0	0	0	0	0	0	0	0	0	0	0	0	0	0	0	0	0	0	3.60724e-05	0	0	0	0	0	0	0	0	0	0	0	0	0	0	0	0	0	0	0	0	0	0	0.000295146	0.000695584	0	0	0	0.000216025
NODE_1599108_length_518_1	d__Archaea;p__Micrarchaeota;c__Micrarchaeia;o__Norongarragalinales	0	0	0	0	0	0	0	0	0	0	0	0	0	0	0	0	0	0	0	0	0	0	0	0	0	0	0	0	0	0	0	0	0	0	0	0	0	0	0	0	0	0	0	0	0	0	0	0
NODE_225179_length_1906_2	d__Archaea;p__Micrarchaeota;c__Micrarchaeia;o__Norongarragalinales	0	0	0	0	0	0	0	0	0	0	0	0	0	0	0	0	0	0	0	0	0	0	0	0	0	0	0	0	0	0	0	0	0	0	0	0	0	0	0	0	0	0	0	0	0	0	0	0
NODE_226560_length_1227_2	d__Archaea;p__Micrarchaeota;c__Micrarchaeia;o__Norongarragalinales	0	0	0	0	0	0	0	0	0	0	0	0	0	0	0	0	0	0	0	0	0	0	0	0	0	0	0	0	0	0	0	0	0	0	0	0	0	0	0	0	0	0	0	0	0	0	0	0
NODE_342380_length_1438_2	d__Archaea;p__Micrarchaeota;c__Micrarchaeia;o__Norongarragalinales	0	0	0	0	0	0	0	0	0	0	0	0	0	0	0	0	0	0	0	0	0	0	0	0	0	0	0	0	0	0	0	0.000358366	0	0	0	0	0	0	0	0	0	0	0	0	0	0	0	0
NODE_454918_length_764_1	d__Archaea;p__Micrarchaeota;c__Micrarchaeia;o__Norongarragalinales	0	0	0	0	0	0	0	0	0	0	0	0	0	0	6.33784e-05	0	0	0	0	0	0	0	0	0	0	0	0	0	0	0.000153883	0	0	0	0	0	0	0	0	0	0	0	0	0	0	0	0	0	0
NODE_565309_length_1021_1	d__Archaea;p__Micrarchaeota;c__Micrarchaeia;o__Norongarragalinales	0	0	0	0	0	0	0	0	0	0	0	0	0	0	3.19613e-05	0	0	0	0	0	0	0	0	0	0	0	0	0	0	0	0	6.35844e-05	0	0	0	0	0	0	0	0	0	0	0	0	0	0	0	0
NODE_574756_length_1009_1	d__Archaea;p__Micrarchaeota;c__Micrarchaeia;o__Norongarragalinales	0	0	0	0	0	0	0	0	0	0	0	0	0	0	0	0	0	0	0	0	0	0	0	0	0	0	0	0	0	0	0	0	0	0	0	0	0	0	0	0	0	0	0	0	0	0	0	0
NODE_9593_length_11840_1	d__Archaea;p__Micrarchaeota;c__Micrarchaeia;o__Norongarragalinales	0	0	0	0	0	0	0	0	0	0	0	0	0	0	0	0	0	0	0	0	0	0	0	0	0	0	0	0	0	0	0	0	0	0	0	0	0	0	0	0	0	0	0	0	0	0	0	0
NODE_24386_length_5824_1	d__Archaea;p__Micrarchaeota;c__Micrarchaeia;o__Norongarragalinales;f__CAITNU01;g__CAITNU01;s__CAITNU01 sp903893865	0	0	0	0	0	0	0	0	0	0	0	0	0	0	0	0	0	0	0	0	0	0	0	0	0	0	0	0	0	0	0	0	0	0	0	0	0	0	0	0	0	0	0	0	0	0	0	0
NODE_23_length_574592_605	d__Archaea;p__Micrarchaeota;c__Micrarchaeia;o__Norongarragalinales;f__UBA10210;g__UBA10210;s__UBA10210 sp018304285	0	0	0	0	0	0	0	0	0	0	0	0	0	0	0	0	0	0	0	0	0	0	0	0	0	0	0	0	0	0	0	0.000692848	0	0	0	0	0	0	0	0	0	0	0	0	0	0	0	0
NODE_102012_length_3218_6	d__Archaea;p__Nanoarchaeota;c__Nanoarchaeia	0	0	0	0	0	0	0	0	0	0	0	0	0	0	0	0	0	0	0	0	0	0	0	0	0	0	0	0	0	0	0	0.000181907	0	0	0	0	0	0	0	0	0	0	0	0	0	0	0	0
NODE_1022677_length_647_1	d__Archaea;p__Nanoarchaeota;c__Nanoarchaeia	0	0	0	0	0	0	0	0	0	0	0	0	0	0	0	0	0	0	0	0	0	0	0	0	0	0	0	0	0	0	0	0	0	0	0	0	0	0	0	0	0	0	0	0	0	0	0	0
NODE_1058450_length_658_1	d__Archaea;p__Nanoarchaeota;c__Nanoarchaeia	0	0	0	0	0	0	0	0	0	0	0	0	0	0	0	0	0	0	0	0	0	0	0	0	0	0	0	0	0	0	0	0.00028854	0	0	0	0	0	0	0	0	0	0	0	0	0	0	0	0
NODE_11022_length_12292_13	d__Archaea;p__Nanoarchaeota;c__Nanoarchaeia	0	0	0	0	0	0	0	0	0	0	0	0	0	0	0	0	0	0	0	0	0	0	0	0	0	0	0	0	0	0	0	0.000132159	0	0	0	0	0	0	0	0	0	0	0	0	0	0	0	0
NODE_1162080_length_616_2	d__Archaea;p__Nanoarchaeota;c__Nanoarchaeia	0	0	0	0	0	0	0	0	0	0	0	0	0	0	0	0	0	0	0	0	0	0	0	0	0	0	0	0	0	0	0	8.54389e-05	0	0	0	0	0	0	0	0	0	0	0	0	0	0	0	0
NODE_125435_length_851_2	d__Archaea;p__Nanoarchaeota;c__Nanoarchaeia	0	0	0	0	0.000185427	0	0	0	0	1.99483e-05	0	0	0	0.000150569	1.90628e-05	0	0	0	0	0	3.37355e-05	0	0	0	0	0	0	0	7.00472e-05	5.36346e-05	0	0	0	0	0	0	0	0	0	0	0	2.08738e-05	0	0	0	0	0	0
NODE_1349362_length_545_2	d__Archaea;p__Nanoarchaeota;c__Nanoarchaeia	0	0	0	0	0	0	0	0	0	0	0	0	0	0	0	0	0	0	0	0	0	0	0	0	0	0	0	0	0	0	0	0.000469872	0	0	0	0	0	0	0	0	0	0	0	0	0	0	0	0
NODE_14756_length_1063_1	d__Archaea;p__Nanoarchaeota;c__Nanoarchaeia	0	0	0	0	0	0	0.000199713	0	0	0	0	0	0	0	0	0	0	0	0	0	0	0	0	0	0	0	0	0	0	0	0	0	0	3.30203e-05	3.02372e-05	9.55986e-05	0	0	0	0	0	0	0	0	0	0	0	0
NODE_14905_length_2737_6	d__Archaea;p__Nanoarchaeota;c__Nanoarchaeia	0	0	0	0	0	0	0	0	0	0	0	0	0	0	0	0	0	0	0	0	0	0	0	0	0	0	0	0	0	0	0	0	0	0	0	0	0	0	0	0	0	0	0	0	0	0	0	0
NODE_1501924_length_511_1	d__Archaea;p__Nanoarchaeota;c__Nanoarchaeia	0	0	0	0	0	0	0	0	0	0	0	0	0	0	2.53038e-05	0	0	0	0	0	0	0	0	0	0	0	0	0	0	0	0	0.00010068	0	0	0	0	6.00007e-05	0	0	0	0	0	0	0	0	0	0	0
NODE_15329_length_11448_16	d__Archaea;p__Nanoarchaeota;c__Nanoarchaeia	0	0	0	0	0	0	0	0	0	0	0	0	0	0	0.000870293	0	0	0	0	0	0	0	0	0	0	0	0	0	0	6.6667e-05	0	0	0	0	0	0	0.00025944	0	0	0	0	0	0	0	0	0	0	0.000428564
NODE_157_length_236573_134	d__Archaea;p__Nanoarchaeota;c__Nanoarchaeia	0	0	0	0	0	0	0	0	0	0.00429859	0	0	1.2744e-05	0	0	0	0	0	0	0	0.000952179	0	0	0	0	0	0	0	0	0	0	0	0	0	0	0	0.000197084	0	0	0	0	0.000433627	2.34764e-05	0	0	0	0	5.94993e-05
NODE_16059_length_1331_1	d__Archaea;p__Nanoarchaeota;c__Nanoarchaeia	0	0	0	0	0	0	0	0.00158397	0.000258665	0	7.7652e-05	0	0	0	0	0	0	0	0	0.000364725	0	0.000126321	0.000177766	0	0	0	0	0	0	0	0	0	0	0	0	0	0	0	0	2.70975e-05	0.00120665	0	0	0	0.000192897	0	0	0
NODE_162286_length_2711_3	d__Archaea;p__Nanoarchaeota;c__Nanoarchaeia	0	0	0	0	0	0	0	0	0	0	0	0	0	0	0	0	0	0	0	0	0	0	0	0	0	0	0	0	0	0	0	0.000660084	0	0	0	0	0	0	0	0	0	0	0	0	0	0	0	0
NODE_164175_length_807_1	d__Archaea;p__Nanoarchaeota;c__Nanoarchaeia	0	0	0	0	0	0	0	6.58763e-05	0.000126851	0	0	2.77446e-05	0	0	0	0	0	0	0	0.000124103	0.000211532	0.000680344	0	0	0	0	0	0	0	0	0	0	0	0	0	0	0	0	0	0	0	2.51969e-05	0	0.000166423	2.23046e-05	0	0	0
NODE_17253_length_721_1	d__Archaea;p__Nanoarchaeota;c__Nanoarchaeia	0	0	0	0	0	0	0	7.80879e-05	0.00022609	0	0	0	0	0	0	0	0	0	0	5.15627e-05	0	0.000463878	0	0	0	0	0	0	0	0	0	0	0	0	0	0	0	0	0	0	0.000206273	0	0	0	5.27963e-05	0	0	0
NODE_180_length_81054_11	d__Archaea;p__Nanoarchaeota;c__Nanoarchaeia	0	0	0	0	0	0	0	0	0	0	0	0	0	0	0	0	0	0	0	0	0	0	0	0	0	0	0	0	0	0	0	0	0	0	0	0	7.36969e-05	0	0	0	0	0	0	0	0	0	0	0.000138647
NODE_18131_length_10019_9	d__Archaea;p__Nanoarchaeota;c__Nanoarchaeia	0	0	0	0	0	0	0	0	0	0	0	0	0	0	0.000963388	0	0	0	0	0	0	0	0	0	0	0	0	0	0	0.000104681	0	0	0	0	0	0	0.000702652	0	0	0	0	0	0	0	0	0	0	3.6522e-05
NODE_1833_length_7239_10	d__Archaea;p__Nanoarchaeota;c__Nanoarchaeia	0	0	0	0.000247129	0	0	0.000682445	0	0	0	0	6.90616e-05	0.000226009	0	0	0	0	0	0.00330799	0	0	0	0	3.45998e-05	0.000738095	0	0	0	0	0	0	0	0	0	8.91037e-05	0	0	0.000422182	0.00119176	0	0	0	0	0.00293061	0	0.000167647	0	0
NODE_1906_length_7352_4	d__Archaea;p__Nanoarchaeota;c__Nanoarchaeia	0	0	0	0	0	0	0	0.00110047	0.000174019	0	0	0	0	0	0	0	0	0	0	1.19091e-05	0	0.00021304	4.45662e-05	0	0	0	0	0	0	0	0	0	0	0	0	0	0	0	0	1.62068e-05	0.000514234	0	0	0	3.66425e-05	0	0	0
NODE_193555_length_1369_1	d__Archaea;p__Nanoarchaeota;c__Nanoarchaeia	0	0	0	0	0	0	0	0	0	0	0	0	0	0	0	0	0	0	0	0	0	0	0	0	0	0	0	0	0	0	0	7.66599e-05	0	0	0	0	0	0	0	0	0	0	0	0	0	0	0	0
NODE_198962_length_1822_2	d__Archaea;p__Nanoarchaeota;c__Nanoarchaeia	0	0	0	0	0.000397033	0	0	0	0	0	0	0	0	0.000302994	0	0	0	0	0	0	0	0	0	0	0	0	0	0	0.000355828	0	0	0	2.75776e-05	0	0	0	0	0	0	0	0	0	0	0	0	0	0	0.000367894
NODE_204319_length_520_1	d__Archaea;p__Nanoarchaeota;c__Nanoarchaeia	0	0	0	0	0	0	0	0	0	0	0	0	0	0	3.48437e-05	0	0	0	0	0	0	0	0	0	0	0	0	0	0	0	0	0	0	0	0	0	0	0	0	0	0	0	0	0	0	0	0	0
NODE_20670_length_1108_3	d__Archaea;p__Nanoarchaeota;c__Nanoarchaeia	0	0	0	0	0	0	0	0	0.00111171	0	0	0.00253592	0	0	0	0	0	0	1.05113e-05	0.000464299	0	0.0106522	0	0	0	0	0	0	0	0	0	0	0	0	0	0	0	0	0	0.00144748	0	0.00207452	8.79075e-05	0	0.0022478	0	0	0
NODE_249_length_129969_89	d__Archaea;p__Nanoarchaeota;c__Nanoarchaeia	0	0	0	0	0	0	0	0	0	0	0	0	0	0	0	0	0	0	0	1.79912e-05	0	0	0	0	0	0	0	0	0	0	0	0.000366097	0	0	0	0	0	0	0	0	0	0	0	0	0	0	0	0
NODE_275252_length_1559_3	d__Archaea;p__Nanoarchaeota;c__Nanoarchaeia	0	0	0	0	0	0	0	0	0	0	0	0	0	0	0	0	0	0	0	0	0	0	0	0	0	0	0	0	0	0	0	0.000721757	0	0	0	0	0	0	0	0	0	0	0	0	0	0	0	0
NODE_2971_length_26399_20	d__Archaea;p__Nanoarchaeota;c__Nanoarchaeia	0	0	0	0	0	0	0	0	0	0	0	0	0	0	0	1.88545e-05	0	0	0	0	0	0	0	2.32734e-05	0	0	0	0	1.21088e-05	0	0	0	0	0	0	0	0	0	0	0	0	0	0	0	0	0	0	0.0010532
NODE_37065_length_6100_9	d__Archaea;p__Nanoarchaeota;c__Nanoarchaeia	0	0	0	0	0	0	0	0	0	0	0	0	0	0	0	0	0	0	0	0	0	0	0	0	0	0	0	0	0	0	0	7.05535e-05	0	0	0	0	0	0	0	0	0	0	0	0	0	0	0	0
NODE_375952_length_936_2	d__Archaea;p__Nanoarchaeota;c__Nanoarchaeia	0	0	0	0	0	0	0	0	0	0	0	0	0	0	0.000197788	0	0	0	0	0	0	0	0	0	0	0	0	0	0	5.49544e-05	0	0	0	0	0	0	0.00047891	0	0	0	0	0	0	0	0	0	0	0
NODE_40183_length_4737_13	d__Archaea;p__Nanoarchaeota;c__Nanoarchaeia	0	0	0	0	0	0	0	0	0	0	0	0	0	0	5.94587e-05	0	0	0	0	0	0	0	0	0	0	0	0	0	0	0	0	0	0	0	0	0	0.000305975	0	0	0	0	0	0	0	0	0	0	0
NODE_41337_length_3367_1	d__Archaea;p__Nanoarchaeota;c__Nanoarchaeia	0	0	0	0	0.00111763	0	0	0	3.22306e-05	0	0	0	0	0.00201558	0	0	0	0	0	0	0	0	0	0	0	0	0	0	0.00121768	0	0	0	0	0	0	0	0	0	0	0	0	0	0	0	0	0	0	0
NODE_4281_length_28250_38	d__Archaea;p__Nanoarchaeota;c__Nanoarchaeia	0	0	0	0	0	0	0	0	0	0	0	0	0	0	0.000473383	0	0	0	0	0	0	0	0	0	0	0	0	0	0	7.83692e-05	0	0	0	0	0	0	0	0	0	0	0	0	0	0	0	0	0	3.97399e-05
NODE_4289_length_3385_6	d__Archaea;p__Nanoarchaeota;c__Nanoarchaeia	0	0	0	0	0	0	0	7.21487e-05	3.48506e-05	0	0	0	0	0	0	0	0	0	0	1.19091e-05	0	0	1.29059e-05	0	0	0	0	0	0	0	0	0	0	0	0	0	0	0	0	1.62068e-05	0.000152444	0	0	0	0	0	0	0
NODE_433151_length_773_1	d__Archaea;p__Nanoarchaeota;c__Nanoarchaeia	0	0	0	0	0	0	0	0	0	0	0	0	0	0	0	0	0	0	0	0	0	0	0	0	0	0	6.79832e-05	0	0	0	0	0	0	0	0	0	8.91354e-05	0	0	0	0	0	0	0	0	0	0	0
NODE_45635_length_1071_2	d__Archaea;p__Nanoarchaeota;c__Nanoarchaeia	0	0	0	0	0	0	0	0	4.76726e-05	0	0	0	0	0	0	0	0	0	0	0	0	0.00113691	0	0	0	0	0	0	0	0	0	0	0	0	0	0	0	0	0	0	0	0	0	0	0	0	0	0
NODE_468108_length_1105_3	d__Archaea;p__Nanoarchaeota;c__Nanoarchaeia	0	0	0	0	0	0	0	0	0	0	0	0	0	0	0	0	0	0	0	0	0	0	0	0	0	0	0	0	0	0	0	0.000535655	0	0	0	0	0	0	0	0	0	0	0	0	0	0	0	0
NODE_536158_length_659_1	d__Archaea;p__Nanoarchaeota;c__Nanoarchaeia	0	0	0	0	0	0	0	0	0	0	0	0	0	0	0	0	0	0	0	0	0	0	0	0	0	0	7.05074e-05	0	0	0	0	0	0	0	0	0	0.000400403	0	0	0	0	0	0	0	0	0	0	0
NODE_553_length_46817_52	d__Archaea;p__Nanoarchaeota;c__Nanoarchaeia	0	0	0	0.00184413	0	0	0.00355474	0	0	3.85175e-05	0	0	0.00225237	0	0	0	0	5.23846e-05	0.000321151	0	0	0	0	0.00219132	3.0457e-05	0	0	0	0	0	0	0	0	0.000261408	0.000313718	0.00128659	0	0.000448638	0.000114648	0	0	0	0	0	0	0.00222099	0	0
NODE_554192_length_564_2	d__Archaea;p__Nanoarchaeota;c__Nanoarchaeia	0	0	0	0	0	0	0	0	0	0	0	0	0	0	0	0	0	0	0	0	0	0	0	0	0	0	0.000291293	0	0	0	0	0	0	0	0	0	0	0	0	0	0	0	0	0	0	0	0	0
NODE_5824_length_1105_1	d__Archaea;p__Nanoarchaeota;c__Nanoarchaeia	0	0	0	0	0	0	0	0.000759031	0.000146062	0	0	2.69214e-05	0	0	0	0	0	0	0	0.000133731	0	0.000214766	0	0	0	0	0	0	0	0	0	0	0	0	0	0	0	0	0	0	0.000603549	0	0	0	3.86739e-05	0	0	0
NODE_61_length_255619_56	d__Archaea;p__Nanoarchaeota;c__Nanoarchaeia	0	0	0	0	0	0	0	0	0	0	0	0	0	0	0	0	0.000963958	0	0	0	0	0	0	0	0	0	0	0	0	0	0	0	0.000505579	0	0	0	0	0	0	0	0	0	0	0	0	0	0	0
NODE_6100_length_4479_7	d__Archaea;p__Nanoarchaeota;c__Nanoarchaeia	0	0	0	0	0	0	0	7.21487e-05	5.20417e-05	0	0	0	0	0	0	0	0	0	0	1.19091e-05	0	0.00022337	0	0	0	0	0	0	0	0	0	0	0	0	0	0	0	0	0	0	0.000897873	0	0	0	0	0	0	0
NODE_621434_length_590_2	d__Archaea;p__Nanoarchaeota;c__Nanoarchaeia	0	0	0	0	0	0	0	0	0	0	0	0	0	0	0	0	0	0	0	0	0	0	0	0	0	0	0	0	0	0	0	0	0	0	0	0	0	0	0	0	0	0	0	0	0	0	0	0
NODE_624_length_40975_9	d__Archaea;p__Nanoarchaeota;c__Nanoarchaeia	0	0	0	0	0	0	0	0	0	0	0	0	0	0	0	7.35112e-05	0	0	0	0	0	0	0	0	0	0	0	0	0	0	0	0	0	0	0	0	0	0	0	0	0	0	0	0	0	0	2.72239e-05	0
NODE_6565_length_21166_23	d__Archaea;p__Nanoarchaeota;c__Nanoarchaeia	0	0	0	0	0	0	0	0	0	0	0	0	0	0	0.0013713	0	0.000426004	0	0	0	0	0	0	0	0	0	0	0	0	0.000552657	0	0	7.32148e-05	0	0	0	0	0	0	0	0	0	0	0	0	0	0	0
NODE_657897_length_565_1	d__Archaea;p__Nanoarchaeota;c__Nanoarchaeia	0	0	0	0	0	0	0	0	0	0	0	0	0	0	0	0	0	0	0	0	0	0	0	0	0	0	0	0	0	0	0	0	0	0	0	0	6.08772e-05	0	0	0	0	0	0	0	0	0	0	0
NODE_7359_length_15199_14	d__Archaea;p__Nanoarchaeota;c__Nanoarchaeia	0	0	0	0	0	0	0	0	0	0	0	0	0	0	0	0	0	0	0	0	0	0	0	0	0	0	0	0	0	0	0	7.26002e-05	0	0	0	0	0	0	0	0	0	0	0	0	0	0	0	0
NODE_741853_length_846_1	d__Archaea;p__Nanoarchaeota;c__Nanoarchaeia	0	0	0	0	0	0	0	0	0	0	0	0	0	0	0	0	0	0	0	0	0	0	0	0	0	0	0	0	0	5.71711e-05	0	0.000146604	0	0	0	0	0	0	0	0	0	0	0	0	0	0	0	6.45428e-05
NODE_7486_length_17839_10	d__Archaea;p__Nanoarchaeota;c__Nanoarchaeia	0	0	0	0	0	0	3.25861e-05	0	0	0	0	0	0	0	0	0	0	0.00568014	0	0	0	0	0	0	0	0	8.9582e-05	0	0	0	0	0	0	0	0	0	0	0	0	0	0	0	0	0	0	0	0	0.00035363
NODE_773_length_6824_4	d__Archaea;p__Nanoarchaeota;c__Nanoarchaeia	0	0	0	0.00196166	0	0	0.00174148	0	0	0	8.24453e-05	4.14382e-05	0.00212713	0	0	0	0	0	0.0145948	0	0	0	0	0.000329225	0.00575476	0	0	0	0	0	0	0	0	2.84848e-05	0.000376738	0.000180757	0	0.00260656	0.00886474	0	0	0	0	8.28668e-05	0	0.00187959	0	0
NODE_80278_length_3756_6	d__Archaea;p__Nanoarchaeota;c__Nanoarchaeia	0	0	0	0	0	0	0	0	0	0	0	0	0	0	0	0	0	2.30176e-05	0	0	0	0	0	0	0	0	0	0	0	0	0	0.000128691	0	0	0	0	0	0	0	0	0	0	0	0	0	0	0	0
NODE_83328_length_1252_1	d__Archaea;p__Nanoarchaeota;c__Nanoarchaeia	0	0	0	0.000372718	0	0	0.000108109	0	0	0	0	1.56398e-05	0.000327866	0	0	0	0	0	0.00178092	0	0	0	0	5.90661e-05	0.000811054	0	0	0	0	0	0	0	0	0	1.16601e-05	3.17496e-05	0	0.000308878	0.00150423	0	0	0	0	0	0	0.000218054	0	2.25992e-05
NODE_86998_length_1353_2	d__Archaea;p__Nanoarchaeota;c__Nanoarchaeia	0	0	0	0.000153379	0	0	0.000267712	0	0	0	4.12227e-05	1.38149e-05	0.000218656	0	0	0	0	0	0.00186309	0	0	0	0	2.60809e-05	0.000317261	0	0	0	0	0	0	0	0	9.49641e-06	7.19442e-05	0	0	0.000126249	0.000663076	0	0	0	0	0	0	0.000145746	0	0
NODE_876332_length_752_1	d__Archaea;p__Nanoarchaeota;c__Nanoarchaeia	0	0	0	0	0	0	0	0	0	0	0	0	0	0	0	0	0	0	0	0	0	0	0	0	0	0	0	0	0	0	0	0	0	0	0	0	0	0	0	0	0	0	0	0	0	0	0	0
NODE_8850_length_14924_1	d__Archaea;p__Nanoarchaeota;c__Nanoarchaeia	0	0	0	0	0	0	0	0	0	0	0	0	0	0	3.37383e-05	3.83511e-05	0	0.000224495	0	0	0	0	0	0	0	0	0	0	0	0	0	0	0	0	0	0	0.000101451	0	0	0	0	0	0	0	0	0	0	0.000710312
NODE_89512_length_1605_2	d__Archaea;p__Nanoarchaeota;c__Nanoarchaeia	0	0	0	0	0	0	5.39207e-05	0	0	0	0	0	0	0	0	3.7709e-05	0	0	0	0	0	0	0	3.50276e-05	0	0	0	0	1.20276e-05	0	0	0	0	0	0	0.000268026	0	0	0	0	0	0	0	0	0	0	0	8.93457e-05
NODE_93601_length_1824_1	d__Archaea;p__Nanoarchaeota;c__Nanoarchaeia	0	0	0	0	0	0	0	0	0	0	0	0	0	0.000268748	0	0	0	0	0	0	0	0	0	0	0	0	0	0	0	0	0	0	0	0	0	0	0	0	0	0	0	0	0	0	0	0	0	0
NODE_995586_length_671_1	d__Archaea;p__Nanoarchaeota;c__Nanoarchaeia	0	0	0	0	0	0	0	0	0	0	0	0	0	0	0	0	0	0	0	0	0	0	0	0	0	0	0	0	0	0	0	0.000432151	0	0	0	0	0	0	0	0	0	0	0	0	0	0	0	0
NODE_992_length_20750_15	d__Archaea;p__Nanoarchaeota;c__Nanoarchaeia;o__DTBS01;f__DTBS01;g__DTBS01;s__DTBS01 sp011366705	0	0	0	0	0.00439076	0	0	0	0	0	0	0	0	0.00146252	0	0	0	0	0	0	0	0	0	0	0	0	0	0	0.00106236	0	0	0	0	0	0	0	0	0	0	0	0	0	0	0	0	0	0	0
NODE_1423_length_19107_2	d__Archaea;p__Nanoarchaeota;c__Nanoarchaeia;o__Nanoarchaeales;f__Nanopusillaceae	0	0	0	0.0019689	0	0	0.000285618	0	0	0	0	0	0.00176568	0	0	0	0	0	0.00167407	0	0	0	0	0.00104219	0.000297165	0	0	0	0	0	0	0	0	0	1.72974e-05	9.32734e-05	0	0.00044927	0.000955772	0	0.000128419	0	0	8.28668e-05	0	0.00217976	0	0
NODE_51656_length_2250_2	d__Archaea;p__Nanoarchaeota;c__Nanoarchaeia;o__Nanoarchaeales;f__Nanopusillaceae	0	0	0	0.000256946	0	0	0.00023832	0	0	0	0	0	0.000299752	0	0	0	0	0	0.000421477	0	0	0	0	0.000133188	0.000107466	0	0	0	0	0	0	0	0	0	0	0.000209915	0	0.000158318	0.000217337	0	0	0	0	0	0	0.000410354	0	0
NODE_6555_length_2935_1	d__Archaea;p__Nanoarchaeota;c__Nanoarchaeia;o__Nanoarchaeales;f__Nanopusillaceae	0	0	0	0.00134438	0	0	0.000899608	0	0	0	0	9.59703e-05	0.000548528	0	0	0	0	0	0.0109	0	0	0	0	0.000180982	0.00576355	0	0	0	0	0	0	0	0	0	0.00018628	7.80334e-05	0	0.00178094	0.00889886	0	9.64219e-05	0	0	0	0	0.0018516	0	0
NODE_1020_length_30862_22	d__Archaea;p__Nanoarchaeota;c__Nanoarchaeia;o__Pacearchaeales	0	0	0	0	0	0	0	0	0	0	0	0	0	8.23165e-05	0.000280611	0	0	0	0	0	0	0	0	0	0	0	0	0	0	0	0	0	0	0	0	0	0	0	0	0	0	0	0	0	0	0	0	2.0626e-05
NODE_10346_length_13620_8	d__Archaea;p__Nanoarchaeota;c__Nanoarchaeia;o__Pacearchaeales	0	0	0	0	0	0	0	0	0	0	0	0	0	0	0.000325293	0	0	0	0	0	0	0	0	0	0	0	0	0	0	0.000274483	0	0	0	0	0	0	0	0	0	0	0	0	0	0	0	0	0	0.000525397
NODE_1089069_length_645_1	d__Archaea;p__Nanoarchaeota;c__Nanoarchaeia;o__Pacearchaeales	0	0	0	0	0	0	0	0	0	0	0	0	0	0	0	0	0	0	0	0	0	0	0	0	0	0	0	0	0	0	0	0.000295865	0	0	0	0	0	0	0	0	0	0	0	0	0	0	0	0
NODE_11272_length_5873_8	d__Archaea;p__Nanoarchaeota;c__Nanoarchaeia;o__Pacearchaeales	0	0	0	0	0	0	0	0	0	0	0	0	0	0.000247125	0	0	0	0	0	0	0	0	0	0	0	0	0	0	0	0	0	0	0	0	0	0	0	0	0	0	0	0	0	0	0	0	0	4.51984e-05
NODE_13684_length_8774_8	d__Archaea;p__Nanoarchaeota;c__Nanoarchaeia;o__Pacearchaeales	0	0	0	0	0	0	0	0	0	0	0	0	0	0	0	3.70669e-05	0	0.000105109	0	0	0	0	0	0	0	0	0	0	0	0	0	0	0	0	0	0	0	0	0	0	0	0	0	0	0	0	0	3.95187e-05
NODE_143384_length_1675_2	d__Archaea;p__Nanoarchaeota;c__Nanoarchaeia;o__Pacearchaeales	0	0	0	0	0	0	0	0	0	0	0	0	0	0	0.000360817	0	0	0	0	0	0	0	0	0	0	0	0	0	0	0.000308817	0	0	0	0	0	0	0	0	0	0	0	0	0	0	0	0	0	0
NODE_23650_length_8070_7	d__Archaea;p__Nanoarchaeota;c__Nanoarchaeia;o__Pacearchaeales	0	0	0	0	0	0	0	0	0	0	0	0	0	0	0.00072432	0	0	0	0	0	0	0	0	0	0	0	0	0	0	0.00015479	0	0	0	0	0	0	0	0	0	0	0	0	0	0	0	0	0	0
NODE_304271_length_1101_1	d__Archaea;p__Nanoarchaeota;c__Nanoarchaeia;o__Pacearchaeales	0	0	0	0	0	0	0	0	0	0	0	0	0	0	5.15343e-05	2.94784e-05	0	0	0	0	0	0	0	0	0	0	0	0	0	0	0	0	0	0	0	0	0.000165791	0	0	0	0	0	0	0	0	0	0	0.000133558
NODE_31747_length_1623_1	d__Archaea;p__Nanoarchaeota;c__Nanoarchaeia;o__Pacearchaeales	0	0	0	0	0	0	0	0	0	0	0	0	0	3.8216e-05	0	0	0	0	0	0	0	0	0	0	0	0	0	0	0	0	0	0	0	0	0	0	0	0	0	0	0	0	0	0	0	0	0	0
NODE_425320_length_724_1	d__Archaea;p__Nanoarchaeota;c__Nanoarchaeia;o__Pacearchaeales	0	0	0	0	0	0	0	0	0	0	0	0	0	0	0	0	0	0	0	0	0	0	0	0	0	0	0	0	0	0	0	0	0	0	0	0	0	0	0	0	0	0	0	0	0	0	0	0
NODE_513998_length_623_1	d__Archaea;p__Nanoarchaeota;c__Nanoarchaeia;o__Pacearchaeales	0	0	0	0	0	0	0	0	0	0	0	0	0	0	0	0	0	0	0	0	0	0	0	0	0	0	0	0	0	0	0	0	0	0	0	0	0	0	0	0	0	0	0	0	0	0	0	0
NODE_664950_length_566_1	d__Archaea;p__Nanoarchaeota;c__Nanoarchaeia;o__Pacearchaeales	0	0	0	0	0	0	0	0	0	0	0	0	0	0	0	0	0	0	0	0	0	0	0	0	0	0	0	0	0	0	0	0	0	0	0	0	0	0	0	0	0	0	0	0	0	0	0	0
NODE_11552_length_14117_14	d__Archaea;p__Nanoarchaeota;c__Nanoarchaeia;o__Pacearchaeales;f__GW2011-AR1	0	0	0	0	0	0	0	0	0	0	0	0	0	0	0.000515828	0	0	0	0	0	0	0	0	0	0	0	0	0	0	0.000229117	0	0	0	0	0	0	0	0	0	0	0	0	0	0	0	0	0	0
NODE_11714_length_12273_19	d__Archaea;p__Nanoarchaeota;c__Nanoarchaeia;o__Pacearchaeales;f__GW2011-AR1	0	0	0	0	0	0	0	0	0	0	0	0	0	0	0	0	0	0	0	0	0	0	0	0	0	0	5.03135e-05	0	0	0	0	0	0	0	0	0	0	0	0	0	0	0	0	0	0	0	0	0
NODE_11984_length_12892_16	d__Archaea;p__Nanoarchaeota;c__Nanoarchaeia;o__Pacearchaeales;f__GW2011-AR1	0	0	0	0	0	0	0	0	0	0	0	0	0	0	0	0	0	0.000728236	0	0	0	0	0	0	0	0	2.45114e-05	0	0	0	0	0	0	0	0	0	9.40551e-05	0	0	0	0	0	0	0	0	0	0	0
NODE_12480_length_9196_6	d__Archaea;p__Nanoarchaeota;c__Nanoarchaeia;o__Pacearchaeales;f__GW2011-AR1	0	0	0	0	0	0	0	0	0	0	0	0	0	0	0	0	0	0	0	0	0	0	0	0	0	0	0.000751058	0	0	0	0	7.42748e-05	0	0	1.6698e-05	0	0.000864334	0	0	0	0	0	0	0	0	0	0	2.03126e-05
NODE_13608_length_12521_13	d__Archaea;p__Nanoarchaeota;c__Nanoarchaeia;o__Pacearchaeales;f__GW2011-AR1	0	0	0	0	0	0	0	0	0	0	0	0	0	0	0.000139188	0	0	0	0	0	0	0	0	0	0	0	0	0	0	0	0	0	0	0	0	0	0	0	0	0	0	0	0	0	0	0	0	0
NODE_137365_length_1732_3	d__Archaea;p__Nanoarchaeota;c__Nanoarchaeia;o__Pacearchaeales;f__GW2011-AR1	0	0	0	0	0	0	0	0	0	0	0	0	0	0	0	0	0	5.30158e-05	0	0	0	0	0	0	0	0	0	0	0	0	0	0	0	0	0	0	0	0	0	0	0	0	0	0	0	0	0	0
NODE_143933_length_2567_2	d__Archaea;p__Nanoarchaeota;c__Nanoarchaeia;o__Pacearchaeales;f__GW2011-AR1	0	0	0	0	0	0	0	0	0	0	0	0	0	0	0	0	0	0	0	0	0	0	0	0	0	0	0	0	0	0	0	0.000343075	0	0	0	0	0	0	0	0	0	0	0	0	0	0	0	0
NODE_15347_length_11441_2	d__Archaea;p__Nanoarchaeota;c__Nanoarchaeia;o__Pacearchaeales;f__GW2011-AR1	0	0	0	0	0	0	0	0	0	0	0	0	0	0	0.000474309	0	0	0	0	0	0	0	0	0	0	0	0	0	0	4.70772e-05	0	0.000128725	0	0	0	0	0	0	0	0	0	0	0	0	0	0	0	0
NODE_15431_length_8129_16	d__Archaea;p__Nanoarchaeota;c__Nanoarchaeia;o__Pacearchaeales;f__GW2011-AR1	0	0	0	0	0	0	0	0	0	0	0	0	0	0	0	0	0	0	0	0	0	0	0	0	0	0	0	0	0	0	0	0	0	0	0	0	0	0	0	0	0	0	0	0	0	0	0	0
NODE_160138_length_1558_3	d__Archaea;p__Nanoarchaeota;c__Nanoarchaeia;o__Pacearchaeales;f__GW2011-AR1	0	0	0	0	0	0	0	0	0	0	0	0	0	0	0	0	0	0	0	0	0	0	0	0	0	0	0	0	0	0	0	0	0	0	0	0	0	0	0	0	0	0	0	0	0	0	0	0
NODE_193_length_216880_134	d__Archaea;p__Nanoarchaeota;c__Nanoarchaeia;o__Pacearchaeales;f__GW2011-AR1	0	0	0	0	0	0	0	0	0	0.00837346	0	0	0	0	0	0	0	2.64411e-05	0	0	0.000387319	0	0	0	0	0	0	0	0	0	0	0	0	0	0	0	0	0	0	0	0	3.42546e-05	0	0	0	0	0	0
NODE_19424_length_8997_7	d__Archaea;p__Nanoarchaeota;c__Nanoarchaeia;o__Pacearchaeales;f__GW2011-AR1	0	0	0	0	0	0	0	0	0	0	0	0	0	0	3.77856e-05	0	0	0	0	0	0	0	0	0	0	0	0	0	0	0	0	0.000220778	0	0	0	0	0	0	0	0	0	0	0	0	0	0	0	0
NODE_19450_length_4258_2	d__Archaea;p__Nanoarchaeota;c__Nanoarchaeia;o__Pacearchaeales;f__GW2011-AR1	0	0	0	0	0	0	0	0	0	0	0	0	0	0	0	0	0	0	0	0	0	0	0	0	0	0	2.47284e-05	0	0	0	0	0	0	0	0	0	0	0	0	0	0	0	0	0	0	0	0	0
NODE_2157_length_35177_22	d__Archaea;p__Nanoarchaeota;c__Nanoarchaeia;o__Pacearchaeales;f__GW2011-AR1	0	0	0	0	0	0	0	0	0	0	0	0	0	0	0	0	0	0	0	0	0	0	0	0	0	0	0	0	0	0	0	8.13285e-05	0	0	0	0	0	0	0	0	0	0	0	0	0	0	0	0
NODE_22_length_395601_123	d__Archaea;p__Nanoarchaeota;c__Nanoarchaeia;o__Pacearchaeales;f__GW2011-AR1	0	0	0	0	0	0	0	0	0	0	0	0	0	0	0.00140929	0	0	0	0	0	0	0	0	0	0	0	0	0	0	0.000288619	0	0	0	0	0	0	0	0	0	0	0	0	0	0	0	0	0	0
NODE_243491_length_1085_2	d__Archaea;p__Nanoarchaeota;c__Nanoarchaeia;o__Pacearchaeales;f__GW2011-AR1	0	0	0	0	0	0	0	0	0	0	0	0	0	0	0	0	0	3.16128e-05	0	0	0	0	0	0	0	0	0	0	0	0	0	0	0	0	0	0	0	0	0	0	0	0	0	0	0	0	0	0
NODE_258_length_138371_48	d__Archaea;p__Nanoarchaeota;c__Nanoarchaeia;o__Pacearchaeales;f__GW2011-AR1	0	0	0	0	0	0	0	0	0	0	0	0	0	0	0	0	0	0	0	0	0	0	0	0	0	0	0	0	0	0	0	0	0	0	0	0	7.14617e-05	0	0	0	0	0	0	0	0	0	0	0
NODE_2670_length_25074_17	d__Archaea;p__Nanoarchaeota;c__Nanoarchaeia;o__Pacearchaeales;f__GW2011-AR1	0	0	0	0	0	0	0	0	0	0	0	0	0	0	0	0	0	0	0	0	0	0	0	0	0	0	0	0	0	0	0	0.000177238	0	0	0	0	0	0	0	0	0	0	0	0	0	0	0	0
NODE_27249_length_3148_7	d__Archaea;p__Nanoarchaeota;c__Nanoarchaeia;o__Pacearchaeales;f__GW2011-AR1	0	0	0	0	0	0	0	0	0	0	0	0	0	0	9.58414e-05	0.000284501	0	0	0	0	0	0	0	0	0	0	0	0	0	0	0	8.14469e-05	0	0	0	0	0.000163742	0	0	0	0	0	0	0	0	0	0	4.45438e-05
NODE_336267_length_874_1	d__Archaea;p__Nanoarchaeota;c__Nanoarchaeia;o__Pacearchaeales;f__GW2011-AR1	0	0	0	0	0	0	0	0	0	0	0	0	0	0	6.16099e-05	0	0	0	0	0	0	0	0	0	0	0	0	0	0	3.73545e-05	0	6.12839e-05	0	0	0	0	0	0	0	0	0	0	0	0	0	0	0	0
NODE_340031_length_1445_4	d__Archaea;p__Nanoarchaeota;c__Nanoarchaeia;o__Pacearchaeales;f__GW2011-AR1	0	0	0	0	0	0	0	0	0	0	0	0	0	0	0	0	0	0	0	0	0	0	0	0	0	0	0	0	0	0	0	0.000111268	0	0	0	0	0	0	0	0	0	0	0	0	0	0	0	0
NODE_34817_length_2534_4	d__Archaea;p__Nanoarchaeota;c__Nanoarchaeia;o__Pacearchaeales;f__GW2011-AR1	0	0	0	0	0	0	0	0	0	0	0	0	0	0	0	0.00029172	0	0	0	0	0	0	0	0	0	0	0	0	0	0	0	0	0	0	0	0	0	0	0	0	0	0	0	0	0	0	0	4.05698e-05
NODE_361_length_101273_5	d__Archaea;p__Nanoarchaeota;c__Nanoarchaeia;o__Pacearchaeales;f__GW2011-AR1	0	0	0	0	0	0	0	0	0	0	0	0	0	0	0	0	0	0	0	0	0	0	0	0	0	0	0	0	0	0	0	8.09394e-05	0	0	0	0	0	0	0	0	0	0	0	0	0	0	0	0
NODE_369_length_52447_28	d__Archaea;p__Nanoarchaeota;c__Nanoarchaeia;o__Pacearchaeales;f__GW2011-AR1	0	0	0	0	0	0	0	0	0	0	0	0	0	0	0	5.70694e-05	0	0	0	0	0	0	0	0	0	0	4.90228e-05	0	0	0	0	0	0	0	0	0	4.70275e-05	0	0	0	0	0	0	0	0	0	0	0
NODE_369232_length_1289_2	d__Archaea;p__Nanoarchaeota;c__Nanoarchaeia;o__Pacearchaeales;f__GW2011-AR1	0	0	0	0	0	0	0	0	0	0	0	0	0	0	0	0	0	0	0	0	2.56778e-05	0	0	0	0	0	0	0	0	0	0	0.000599256	0	0	0	0	0	0	0	0	0	0	0	0	0	0	0	0
NODE_417584_length_1256_1	d__Archaea;p__Nanoarchaeota;c__Nanoarchaeia;o__Pacearchaeales;f__GW2011-AR1	0	0	0	0	0	0	0	0	0	0	0	0	0	0	0	0	0	0	0	0	0	0	0	0	0	0	0	0	0	0	0	0.00010068	0	0	0	0	0	0	0	0	0	0	0	0	0	0	0	0
NODE_431542_length_1313_1	d__Archaea;p__Nanoarchaeota;c__Nanoarchaeia;o__Pacearchaeales;f__GW2011-AR1	0	0	0	0	0	0	0	0	0	0	0	0	0	0	0	0	0	0	0	0	0	0	0	0	0	0	0	0	0	0	0	0	0	0	0	0	0	0	0	0	0	0	0	0	0	0	0	0
NODE_539329_length_1054_1	d__Archaea;p__Nanoarchaeota;c__Nanoarchaeia;o__Pacearchaeales;f__GW2011-AR1	0	0	0	0	0	0	0	0	0	0	0	0	0	0	0	0	0	0	0	0	0	0	0	0	0	0	0	0	0	0	0	0.000229624	0	0	0	0	0	0	0	0	0	0	0	0	0	0	0	0
NODE_54758_length_3022_4	d__Archaea;p__Nanoarchaeota;c__Nanoarchaeia;o__Pacearchaeales;f__GW2011-AR1	0	0	0	0	0	0	0	0	0	0	0	0	0	0	0	0	0	0	0	0	0	0	0	0	0	0	0	0	0	0	0	0	0	0	0	0	0	0	0	0	0	0	0	0	0	0	0	0
NODE_54899_length_2232_4	d__Archaea;p__Nanoarchaeota;c__Nanoarchaeia;o__Pacearchaeales;f__GW2011-AR1	0	0	0	0	0	0	0	0	0	0	0	0	0	0	0.000216451	0	0	2.68539e-05	0	0	0	0	0	0	0	0	0	0	0	0.000182484	0	0.000342297	0	0	0	0	0.000169198	0	0	0	0	0	0	0	0	0	0	0
NODE_5496_length_17647_15	d__Archaea;p__Nanoarchaeota;c__Nanoarchaeia;o__Pacearchaeales;f__GW2011-AR1	0	0	0	0	0	0	0	0	0	0	0	0	0	0	0	0	0	0	0	0	0	0	0	0	0	0	0	0	0	0	0	0.000110372	0	0	0	0	0	0	0	0	0	0	0	0	0	0	0	0
NODE_588780_length_614_1	d__Archaea;p__Nanoarchaeota;c__Nanoarchaeia;o__Pacearchaeales;f__GW2011-AR1	0	0	0	0	0	0	0	0	0	0	0	0	0	0	0	0	0	0	0	0	0	0	0	0	0	0	0	0	0	0	0	0	0	0	0	0	0	0	0	0	0	0	0	0	0	0	0	0
NODE_665014_length_913_2	d__Archaea;p__Nanoarchaeota;c__Nanoarchaeia;o__Pacearchaeales;f__GW2011-AR1	0	0	0	0	0	0	0	0	0	0	0	0	0	0	0	0	0	0	0	0	0	0	0	0	0	0	0	0	0	6.21098e-05	0	6.79316e-05	0	0	0	0	0	0	0	0	0	0	0	0	0	0	0	0
NODE_6688_length_14059_1	d__Archaea;p__Nanoarchaeota;c__Nanoarchaeia;o__Pacearchaeales;f__GW2011-AR1	0	0	0	0	0	0	0	0	0	0	0	0	0	0	0	0.00012773	0	0	0	0	0	0	0	0	0	0	0	0	0	0	0	0	0	0	0	0	0	0	0	0	0	0	0	0	0	0	0	0
NODE_7369_length_14416_17	d__Archaea;p__Nanoarchaeota;c__Nanoarchaeia;o__Pacearchaeales;f__GW2011-AR1	0	0	0	0	0	0	0	0	0	0	0	0	0	0	0.000258683	0	0	0	0	0	0	0	0	0	0	0	0	0	0	9.5268e-05	0	0	0	0	0	0	0.00104108	0	0	0	0	0	0	0	0	0	0	0
NODE_764056_length_505_1	d__Archaea;p__Nanoarchaeota;c__Nanoarchaeia;o__Pacearchaeales;f__GW2011-AR1	0	0	0	0	0	0	0	0	0	0	0	0	0	0	0	0	0	0	0	0	0	0	0	0	0	0	0	0	0	0	0	0	0	0	0	0	6.08772e-05	0	0	0	0	0	0	0	0	0	0	0
NODE_77782_length_3517_8	d__Archaea;p__Nanoarchaeota;c__Nanoarchaeia;o__Pacearchaeales;f__GW2011-AR1	0	0	0	0	0	0	0	0	0	0	0	0	0	0	0.000104174	0	0	0	0	0	0	0	0	0	0	0	0	0	0	0.000126931	0	0.00112317	0	0	0	0	0	0	0	0	0	0	0	0	0	0	0	0
NODE_860210_length_644_2	d__Archaea;p__Nanoarchaeota;c__Nanoarchaeia;o__Pacearchaeales;f__GW2011-AR1	0	0	0	0	0	0	0	0	0	0	0	0	0	0	0	0	0	0	0	0	0	0	0	0	0	0	0	0	0	0	0	0	0	0	0	0	0	0	0	0	0	0	0	0	0	0	0	0
NODE_980441_length_734_1	d__Archaea;p__Nanoarchaeota;c__Nanoarchaeia;o__Pacearchaeales;f__GW2011-AR1	0	0	0	0	0	0	0	0	0	0	0	0	0	0	0	0	0	0	0	0	0	0	0	0	0	0	0	0	0	0	0	0	0	0	0	0	0	0	0	0	0	0	0	0	0	0	0	0
NODE_146556_length_2537_5	d__Archaea;p__Nanoarchaeota;c__Nanoarchaeia;o__Pacearchaeales;f__GW2011-AR1;g__CAIPOI01	0	0	0	0	0	0	0	0	0	0	0	0	0	0	0	0	0	0	0	0	0	0	0	0	0	0	0	0	0	0	0	9.21881e-05	0	0	0	0	0.000106239	0	0	0	0	0	0	0	0	0	0	0
NODE_670975_length_700_3	d__Archaea;p__Nanoarchaeota;c__Nanoarchaeia;o__Pacearchaeales;f__GW2011-AR1;g__SICU01;s__SICU01 sp016866935	0	0	0	0	0	0	0	0	0	0	0	0	0	0	0	0	0	0	0	0	0	0	0	0	0	0	0	0	0	0	0	0	0	0	0	0	0	0	0	0	0	0	0	0	0	0	0	0
NODE_39_length_376590_56	d__Archaea;p__Nanoarchaeota;c__Nanoarchaeia;o__Parvarchaeales;f__Parvarchaeaceae;g__Parvarchaeum;s__Parvarchaeum acidiphilum	0	0	0	0	0	0	0	0	0	0	0	0	0	0	0	0	0	0	0	5.5374e-05	0	0	0	0	0.00012256	0	0	0	0	0	0	0	0	0	0	0	0	0	0	0	9.07557e-05	2.58692e-05	0.000924208	0.00174575	0	0	0	4.06159e-05
NODE_42802_length_1578_2	d__Archaea;p__Nanoarchaeota;c__Nanoarchaeia;o__Parvarchaeales;f__Parvarchaeaceae;g__Parvarchaeum;s__Parvarchaeum acidiphilum	0	0	0	0	0	0	0	0	0	0	0	0	0	0	0	0	0	0	0	0	0	0.000114142	0	0	0	0	0	0	0	0	0	0	0	0	0	0	0	0	0	0	0	0	0	0	0	0	0	0
NODE_169654_length_1193_1	d__Archaea;p__Nanoarchaeota;c__Nanoarchaeia;o__SCGC-AAA011-G17	0	0	0	0	0	0	0	0	0	0	0	0	0	0	0	0	0	0	0	0	0	0	0	0	0	0	0	0	0	0	0	0	0	0	0	0	0	0	0	0	0	0	0	0	0	0	0	0
NODE_667353_length_559_1	d__Archaea;p__Nanoarchaeota;c__Nanoarchaeia;o__SCGC-AAA011-G17	0	0	0	0	0	0	0	0	0	0	0	0	0	0	0	0	0	0	0	0	0	0	0	0	0	0	0	0	0	0	0	0	0	0	0	0	0	0	0	0	0	0	0	0	0	0	0	0
NODE_2993_length_35600_43	d__Archaea;p__Nanoarchaeota;c__Nanoarchaeia;o__UBA10117	0	0	0	0	0	0	0	0	0	0	0	0	0	0	0.000738222	0	0	0	0	0	0	0	0	0	0	0	0	0	0	0.000234283	0	0	0	0	0	0	0	0	0	0	0	0	0	0	0	0	0	6.49301e-05
NODE_117584_length_1003_1	d__Archaea;p__Nanoarchaeota;c__Nanoarchaeia;o__Woesearchaeales	0	0	0	0	0	0	0	0	0	0	0	0	0	0	0	0	0	0	0	0	0	0	0	0	0	0	0	0	0	0	0	0	0	0	0	0	0	0	0	0	0	0	0	0	0	0	0	0
NODE_1221416_length_594_1	d__Archaea;p__Nanoarchaeota;c__Nanoarchaeia;o__Woesearchaeales	0	0	0	0	0	0	0	0	0	0	0	0	0	0	0	0	0	0	0	0	0	0	0	0	0	0	0	0	0	0	0	0.000128793	0	0	0	0	0	0	0	0	0	0	0	0	0	0	0	0
NODE_122953_length_973_2	d__Archaea;p__Nanoarchaeota;c__Nanoarchaeia;o__Woesearchaeales	0	0	0	0	0	0	0	0	0	0	0	0	0	0	0	0	0	0	0	0	0	0	0	0	0	0	0	0	0	0	0	0	0	0	0	0	5.26814e-05	0	0	0	0	0	0	0	0	0	0	0
NODE_1233991_length_513_2	d__Archaea;p__Nanoarchaeota;c__Nanoarchaeia;o__Woesearchaeales	0	0	0	0	0	0	0	0	0	0	0	0	0	0	0	0	0	0	0	0	0	0	0	0	0	0	0	0	0	0	0	0	0	0	0	0	0	0	0	0	0	0	0	0	0	0	0	0
NODE_1245657_length_586_1	d__Archaea;p__Nanoarchaeota;c__Nanoarchaeia;o__Woesearchaeales	0	0	0	0	0	0	0	0	0	0	0	0	0	0	0	0	0	0	0	0	0	0	0	0	0	0	0	0	0	0	0	0	0	0	0	0	0	0	0	0	0	0	0	0	0	0	0	0
NODE_1263008_length_580_1	d__Archaea;p__Nanoarchaeota;c__Nanoarchaeia;o__Woesearchaeales	0	0	0	0	0	0	0	0	0	0	0	0	0	0	0	0	0	0	0	0	0	0	0	0	0	0	0	0	0	0	0	0	0	0	0	0	0	0	0	0	0	0	0	0	0	0	0	0
NODE_130249_length_1502_2	d__Archaea;p__Nanoarchaeota;c__Nanoarchaeia;o__Woesearchaeales	0	0	0	0	0	0	0	0	0	0	0	0	0	0	0	0	0	0	0	0	0	0	0	0	0	0	0	0	0	0	0	0	0	0	0	0	0	0	0	0	0	0	0	0	0	0	0	0
NODE_1328750_length_551_1	d__Archaea;p__Nanoarchaeota;c__Nanoarchaeia;o__Woesearchaeales	0	0	0	0	0	0	0	0	0	0	0	0	0	0	0	0	0	0	0	0	0	0	0	0	0	0	0	0	0	0	0	0.000274585	0	0	0	0	0	0	0	0	0	0	0	0	0	0	0	0
NODE_13299_length_10489_3	d__Archaea;p__Nanoarchaeota;c__Nanoarchaeia;o__Woesearchaeales	0	0	0	0	0	0	0	0	0	0	0	0	0	0	0	0	0	0	0	0	0	0	0	0	0	0	0	0	0	0	0	0.00450604	0	0	0	0	0	0	0	0	0	0	0	0	0	0	0	0
NODE_13756_length_9826_11	d__Archaea;p__Nanoarchaeota;c__Nanoarchaeia;o__Woesearchaeales	0	0	0	0	0	0	0	0	0	0	0	0	0	0	0	0	0	0	0	0	0	0	0	0	0	0	0	0	0	0	0	0	0	0	0	0	0	0	0	0	0	0	0	0	0	0	0	0
NODE_1456460_length_523_1	d__Archaea;p__Nanoarchaeota;c__Nanoarchaeia;o__Woesearchaeales	0	0	0	0	0	0	0	0	0	0	0	0	0	0	0	0	0	0	0	0	0	0	0	0	0	0	0	0	0	0	0	0	0	0	0	0	0	0	0	0	0	0	0	0	0	0	0	0
NODE_1456928_length_523_1	d__Archaea;p__Nanoarchaeota;c__Nanoarchaeia;o__Woesearchaeales	0	0	0	0	0	0	0	0	0	0	0	0	0	0	0	0	0	0	0	0	0	0	0	0	0	0	0	0	0	0	0	0	0	0	0	0	0	0	0	0	0	0	0	0	0	0	0	0
NODE_17040_length_9687_17	d__Archaea;p__Nanoarchaeota;c__Nanoarchaeia;o__Woesearchaeales	0	0	0	0	0	0	0	0	0	0	0	0	0	0	0	0	0	0	0	0	0	0	0	0	0	0	0	0	0	0	0	0.000138417	0	0	0	0	0	0	0	0	0	0	0	0	0	0	0	0
NODE_170733_length_739_2	d__Archaea;p__Nanoarchaeota;c__Nanoarchaeia;o__Woesearchaeales	0	0	0	0	0	0	0	0	0	0	0	0	0	0	0	0.000100197	0	0	0	0	0	0	0	0	0	0	0	0	0	0	0	0	0	0	0	0	0	0	0	0	0	0	0	0	0	0	0	0
NODE_171137_length_1586_5	d__Archaea;p__Nanoarchaeota;c__Nanoarchaeia;o__Woesearchaeales	0	0	0	0	0	0	0	0	0	0	0	0	0	0	0	0	0	0	0	0	0	0	0	0	0	0	0	0	0	0	0	4.40473e-05	0	0	0	0	0	0	0	0	0	0	0	0	0	0	0	0
NODE_185956_length_1326_4	d__Archaea;p__Nanoarchaeota;c__Nanoarchaeia;o__Woesearchaeales	0	0	0	0	0	0	0	0	0	0	0	0	0	0	0	0	0	0	0	0	0	0	0	0	0	0	0	0	0	0	0	0	0	0	0	0	0	0	0	0	0	0	0	0	0	0	0	0
NODE_189352_length_1127_1	d__Archaea;p__Nanoarchaeota;c__Nanoarchaeia;o__Woesearchaeales	0	0	0	0	0	0	0	0	0	0	0	0	0	0	0	0	0	0	0	0	0	0	0	0	0	0	0	0	0	0	0	0	0	0	0	0	0	0	0	0	0	0	0	0	0	0	0	0
NODE_21053_length_4181_5	d__Archaea;p__Nanoarchaeota;c__Nanoarchaeia;o__Woesearchaeales	0	0	0	0	0	0	0	0	0	0	0	0	0	0	0.000101181	0.00072872	0	0	0	0	0	0	0	0	0	0	0	0	0	7.03787e-05	0	0	0	0	0	0	0	0	0	0	0	0	0	0	0	0	0	0
NODE_2113_length_41838_31	d__Archaea;p__Nanoarchaeota;c__Nanoarchaeia;o__Woesearchaeales	0	0	0	0	0	0	0	0	0	0	0	0	0	0	0	0	0	4.15434e-05	0	0	0	0	0	0	0	0	0	0	0	0	0	0	0	0	0	0	0	0	0	0	0	0	0	0	0	0	0	0
NODE_236338_length_1272_3	d__Archaea;p__Nanoarchaeota;c__Nanoarchaeia;o__Woesearchaeales	0	0	0	0	0	0	0	0	0	0	0	0	0	0	0	0	0	0	0	0	0	0	0	0	0	0	0	0	0	0	0	0	0	0	0	0	0	0	0	0	0	0	0	0	0	0	0	0
NODE_253_length_149148_81	d__Archaea;p__Nanoarchaeota;c__Nanoarchaeia;o__Woesearchaeales	0	0	0	0	0	0	0	0	0	0	0	0	0	0	0.000588304	0	0	0	0	0	0	0	0	0	0	0	0	0	0	0.000307115	0	0.000431643	0	0	0	0	0	0	0	0	0	0	0	0	0	0	0	0
NODE_278431_length_1406_3	d__Archaea;p__Nanoarchaeota;c__Nanoarchaeia;o__Woesearchaeales	0	0	0	0	0	0	0	0	0	0	0	0	0	0	0	0	0	0	0	0	0	0	0	0	0	0	0	0	0	0	0	0	0	0	0	0	0	0	0	0	0	0	0	0	0	0	0	0.000203762
NODE_28574_length_3514_7	d__Archaea;p__Nanoarchaeota;c__Nanoarchaeia;o__Woesearchaeales	0	0	0	0	0	0	0	0	0	0	0	0	0	0	3.95371e-05	2.43221e-05	0	0.000105825	0	0	0	0	0	0	0	0	0	0	0	0	0	0	0	0	0	0	5.47851e-05	0	0	0	0	0	0	0	0	0	0	0.000535401
NODE_333572_length_936_1	d__Archaea;p__Nanoarchaeota;c__Nanoarchaeia;o__Woesearchaeales	0	0	0	0	0	0	0	0	0	0	0	0	0	0	0	0	0	0	0	0	0	0	0	0	0	0	0	0	0	0	0	0	0	0	0	0	0	0	0	0	0	0	0	0	0	0	0	0
NODE_335845_length_931_2	d__Archaea;p__Nanoarchaeota;c__Nanoarchaeia;o__Woesearchaeales	0	0	0	0	0	0	0	0	0	0	0	0	0	0	0	0	0	4.85604e-05	0	0	0	0	0	0	0	0	0	0	0	0	0	0	0	0	0	0	0	0	0	0	0	0	0	0	0	0	0	0
NODE_41983_length_7474_9	d__Archaea;p__Nanoarchaeota;c__Nanoarchaeia;o__Woesearchaeales	0	0	0	0	0	0	0	0	0	0	0	0	0	0	0	0	0	0	0	0	0	0	0	0	0	0	0	0	0	7.51318e-05	0	0.00028169	0	0	0	0	0	0	0	0	0	0	0	0	0	0	0	0
NODE_447354_length_967_1	d__Archaea;p__Nanoarchaeota;c__Nanoarchaeia;o__Woesearchaeales	0	0	0	0	0	0	0	0	0	0	0	0	0	0	0	0	0	0	0	0	0	0	0	0	0	0	0	0	0	0	0	8.37305e-05	0	0	0	0	0	0	0	0	0	0	0	0	0	0	0	0
NODE_461_length_133114_71	d__Archaea;p__Nanoarchaeota;c__Nanoarchaeia;o__Woesearchaeales	0.000475636	0.000315504	0	0	0	0	0	0	0	0.000897826	0	0	0	0	0	0	0	0.000503207	0	0	0	0	0	0	0	0	0	0	0	0	0	0	0	0	0	0	0	0	0	0	0	0	0	0	0	0	0	0
NODE_468293_length_729_2	d__Archaea;p__Nanoarchaeota;c__Nanoarchaeia;o__Woesearchaeales	0	0	0	0	0	0	0	0	0	0	0	0	0	0	0	2.52075e-05	0	5.93408e-05	0	0	0	0	0	0	0	0	0	0	0	0	0	0	0	0	0	0	0.000255474	0	0	0	0	0	0	0	0	0	0	0
NODE_5_length_909956_717	d__Archaea;p__Nanoarchaeota;c__Nanoarchaeia;o__Woesearchaeales	0.00024389	0.000165379	0	0	0	0	0	0	0	0.00601512	0	0	0	0	0	0	0	0	0	0	0.00172092	0	0	0	0	0	0	0	0	0	0	0	0	0	0	0	0	0	0	0	0	0.000594515	0.00350735	0	0	0	0	0
NODE_54570_length_4813_9	d__Archaea;p__Nanoarchaeota;c__Nanoarchaeia;o__Woesearchaeales	0	0	0	0	0	0	0	0	0	0	0	0	0	0	0	0	0	0	0	0	0	0	0	0	0	0	0	0	0	4.31387e-05	0	7.07734e-05	0	0	0	0	0	0	0	0	0	0	0	0	0	0	0	0
NODE_579974_length_1065_1	d__Archaea;p__Nanoarchaeota;c__Nanoarchaeia;o__Woesearchaeales	0	0	0	0	0	0	0	0	0	0	0	0	0	0	0	0	0	0	0	0	0	0	0	0	0	0	0	0	0	0	0	0	0	0	0	0	0	0	0	0	0	0	0	0	0	0	0	0
NODE_604493_length_816_1	d__Archaea;p__Nanoarchaeota;c__Nanoarchaeia;o__Woesearchaeales	0	0	0	0	0	0	0	0	0	0	0	0	0	0	0	0	0	0	0	0	0	0	0	0	0	0	0	0	0	0	0	0	0	0	0	0	0	0	0	0	0	0	0	0	0	0	0	0
NODE_617325_length_599_1	d__Archaea;p__Nanoarchaeota;c__Nanoarchaeia;o__Woesearchaeales	0	0	0	0	0	0	0	0	0	0	0	0	0	0	0	0	0	0	0	0	0	0	0	0	0	0	0	0	0	0	0	0	0	0	0	0	0	0	0	0	0	0	0	0	0	0	0	0
NODE_649898_length_892_1	d__Archaea;p__Nanoarchaeota;c__Nanoarchaeia;o__Woesearchaeales	0	0	0	0	0	0	0	0	0	0	0	0	0	0	0	0	0	0	0	0	0	0	0	0	0	0	0	0	0	0	0	0.000582629	0	0	0	0	0	0	0	0	0	0	0	0	0	0	0	0
NODE_652857_length_925_1	d__Archaea;p__Nanoarchaeota;c__Nanoarchaeia;o__Woesearchaeales	0	0	0	0	0	0	0	0	0	0	0	0	0	0	0	0	0	7.94813e-05	0	0	0	0	0	0	0	0	0	0	0	0	0	0	0	0	0	0	0.000253776	0	0	0	0	0	0	0	0	0	0	0
NODE_659335_length_564_1	d__Archaea;p__Nanoarchaeota;c__Nanoarchaeia;o__Woesearchaeales	0	0	0	0	0	0	0	0	0	0	0	0	0	0	0	0	0	0	0	0	0	0	0	0	0	0	0	0	0	0	0	9.11732e-05	0	0	0	0	0	0	0	0	0	0	0	0	0	0	0	0
NODE_681769_length_897_2	d__Archaea;p__Nanoarchaeota;c__Nanoarchaeia;o__Woesearchaeales	0	0	0	0	0	0	0	0	0	0	0	0	0	0	0	0	0	0	0	0	0	0	0	0	0	0	0	0	0	0	0	0	0	0	0	0	0	0	0	0	0	0	0	0	0	0	0	0
NODE_697_length_49209_19	d__Archaea;p__Nanoarchaeota;c__Nanoarchaeia;o__Woesearchaeales	0	0	0	0	0	0	0	0	0	0	0	0	0	0	0	0	0	0	0	0	0	0	0	0	0	0	0	0	0	0	0	0.00502374	0	0	0	0	0	0	0	0	0	0	0	0	0	0	0	0
NODE_716467_length_867_3	d__Archaea;p__Nanoarchaeota;c__Nanoarchaeia;o__Woesearchaeales	0	0	0	0	0	0	0	0	0	0	0	0	0	0	3.79556e-05	0	0	0	0	0	0	0	0	0	0	0	0	0	0	0	0	0.000151036	0	0	0	0	0	0	0	0	0	0	0	0	0	0	0	0
NODE_753658_length_886_2	d__Archaea;p__Nanoarchaeota;c__Nanoarchaeia;o__Woesearchaeales	0	0	0	0	0	0	0	0	0	0	0	0	0	0	0	0	0	0	0	0	0	0	0	0	0	0	0	0	0	0	0	8.09394e-05	0	0	0	0	0	0	0	0	0	0	0	0	0	0	0	0
NODE_78439_length_2030_1	d__Archaea;p__Nanoarchaeota;c__Nanoarchaeia;o__Woesearchaeales	0	0	0	0	0	0	0	0	0	7.87434e-05	0	0	0	0	0	0	0	0.00010744	0	0	0	0	0	0	0	0	0	0	0	0	0	0	0	0	0	0	0.000581139	0	0	0	0	0	0	0	0	0	0	0
NODE_801621_length_801_1	d__Archaea;p__Nanoarchaeota;c__Nanoarchaeia;o__Woesearchaeales	0	0	0	0	0	0	0	0	0	0	0	0	0	0	0	0	0	0	0	0	0	0	0	0	0	0	0	0	0	0	0	0.00037151	0	0	0	0	0	0	0	0	0	0	0	0	0	0	0	0
NODE_85751_length_3306_8	d__Archaea;p__Nanoarchaeota;c__Nanoarchaeia;o__Woesearchaeales	0	0	0	0	0	0	0	0	0	0	0	0	0	0	0	0	0	0	0	0	0	0	0	0	0	0	0	0	0	0	0	0.000658291	0	0	0	0	0	0	0	0	0	0	0	0	0	0	0	0
NODE_90450_length_2776_5	d__Archaea;p__Nanoarchaeota;c__Nanoarchaeia;o__Woesearchaeales	0	0	0	0	0	0	0	0	0	0	0	0	0	0	0	0	0	0	0	0	0	0	0	0	0	0	0	0	0	0	0	0	0	0	0	0	0	0	0	0	0	0	0	0	0	0	0	0
NODE_90612_length_2772_8	d__Archaea;p__Nanoarchaeota;c__Nanoarchaeia;o__Woesearchaeales	0	0	0	0	0	0	0	0	0	0	0	0	0	0	6.6992e-05	0	0	0	0	0	0	0	0	0	0	0	0	0	0	2.03733e-05	0	0	0	0	0	0	3.36381e-05	0	0	0	0	0	0	0	0	0	0	0
NODE_91891_length_2270_7	d__Archaea;p__Nanoarchaeota;c__Nanoarchaeia;o__Woesearchaeales	0	0	0	0	0	0	0	0	0	0	0	0	0	0	0	0	0	0	0	0	0	0	0	0	0	0	0	0	0	0	0	0	0	0	0	0	0	0	0	0	0	0	0	0	0	0	0	0
NODE_91723_length_3114_4	d__Archaea;p__Nanoarchaeota;c__Nanoarchaeia;o__Woesearchaeales;f__ARS49	0	0	0	0	0	0	0	0	0	0	0	0	0	0	0	0	0	0	0	0	0	0	0	0	0	0	0	0	0	0	0	0	0	0	0	0	0	0	0	0	0	0	0	0	0	0	0	0
NODE_1502893_length_541_1	d__Archaea;p__Nanoarchaeota;c__Nanoarchaeia;o__Woesearchaeales;f__ARS49;g__CABMGU01;s__CABMGU01 sp902385765	0	0	0	0	0	0	0	0	0	0	0	0	0	0	0	0	0	0	0	0	0	0	0	0	0	0	0	0	0	0	0	0	0	0	0	0	0	0	0	0	0	0	0	0	0	0	0	0
NODE_6301_length_9937_13	d__Archaea;p__Nanoarchaeota;c__Nanoarchaeia;o__Woesearchaeales;f__GW2011-AR15;g__GW2011-AR15;s__GW2011-AR15 sp018657065	0	0	0	0	0	0	0	0	0	0	0	0	0	0	0	0	0	0	0	0	0	0	0	0	0	0	0	0	0	0	0	0	0	0	0	0	0	0	0	0	0	0	0	0	0	0	0	0
NODE_789328_length_858_1	d__Archaea;p__Nanoarchaeota;c__Nanoarchaeia;o__Woesearchaeales;f__GW2011-AR15;g__GW2011-AR15;s__GW2011-AR15 sp018657065	0	0	0	0	0	0	0	0	0	0	0	0	0	0	0	0	0	0	0	0	0	0	0	0	0	0	0	0	0	0	0	0	0	0	0	0	0	0	0	0	0	0	0	0	0	0	0	0
NODE_81413_length_2895_4	d__Archaea;p__Nanoarchaeota;c__Nanoarchaeia;o__Woesearchaeales;f__GW2011-AR15;g__GW2011-AR15;s__GW2011-AR15 sp018657065	0	0	0	0	0	0	0	0	0	0	0	0	0	0	1.99556e-05	0	0	0.000695543	0	0	0	0	0	0	0	0	0	0	0	0	0	0	0	0	0	0	0.000645248	0	0	0	0	0	0	0	0	0	0	3.54986e-05
NODE_173052_length_1419_1	d__Archaea;p__Nanoarchaeota;c__Nanoarchaeia;o__Woesearchaeales;f__GW2011-AR4	0	0	0	0	0	0	0	0	0	0	0	0	0	0	0.000148294	0	0	0	0	0	0	0	0	0	0	0	0	0	0	0	0	9.14269e-05	0	0	0	0	0	0	0	0	0	0	0	0	0	0	0	0
NODE_201940_length_1085_2	d__Archaea;p__Nanoarchaeota;c__Nanoarchaeia;o__Woesearchaeales;f__GW2011-AR4;g__GCA-2688775	0	0	0	0	0	0	0	0	0	0	0	0	0	0	0	0	0	0	0	0	0	0	0	0	0	0	0	0	0	0	0	0	0	0	0	0	0	0	0	0	0	0	0	0	0	0	0	0
NODE_269148_length_1414_2	d__Archaea;p__Nanoarchaeota;c__Nanoarchaeia;o__Woesearchaeales;f__UBA11576	0	0	0	0	0	0	0	0	0	0	0	0	0	0	0	0	0	0	0	0	0	0	0	0	0	0	0	0	0	0	0	0	0	0	0	0	0	0	0	0	0	0	0	0	0	0	0	0
NODE_167117_length_2327_2	d__Archaea;p__Nanoarchaeota;c__Nanoarchaeia;o__Woesearchaeales;f__UBA525;g__UBA153;s__UBA153 sp014874255	0	0	0	0	0	0	0	0	0	0	0	0	0	0	0	0	0	0	0	0	0	0	0	0	0	0	0	0	0	0	0	0.000114702	0	0	0	0	0	0	0	0	0	0	0	0	0	0	0	0
NODE_482299_length_735_1	d__Archaea;p__Nanoarchaeota;c__Nanoarchaeia;o__Woesearchaeales;f__UBA525;g__UBA525;s__UBA525 sp002498125	0	0	0	0	0	0	0	0	0	0	0	0	0	0	0	0	0	6.47432e-05	0	0	0	0	0	0	0	0	0	0	0	0	0	0	0	0	0	0	0	0	0	0	0	0	0	0	0	0	0	0
NODE_78696_length_2266_3	d__Archaea;p__Nanoarchaeota;c__Nanoarchaeia;o__Woesearchaeales;f__UBA525;g__UBA525;s__UBA525 sp002498125	0	0	0	0	0	0	0	0	0	0	0	0	0	0	0	0	0	0	0	0	0	0	0	0	0	0	0	0	0	0	0	0	0	0	0	0	0	0	0	0	0	0	0	0	0	0	0	0
NODE_488923_length_1201_2	d__Archaea;p__Nanoarchaeota;c__Nanoarchaeia;o__Woesearchaeales;f__UBA9642;g__UBA9642;s__UBA9642 sp011329125	0	0	0	0	0	0	0	0	0	0	0	0	0	0	0	0	0	0	0	0	0	0	0	0	0	0	0	0	0	0	0	0	0	0	0	0	0	0	0	0	0	0	0	0	0	0	0	0
NODE_56_length_231806_158	d__Archaea;p__Nanoarchaeota;c__Nanoarchaeia;o__Woesearchaeales;f__UBA9642;g__UBA9642;s__UBA9642 sp011329125	0	0	0	0	0	0	0	0	0	0	0	0	0	0	0	0	0	0.00162938	0	0	0	0	0	0	0	0	0	0	0	0	0	0	0	0	0	0	0.00165478	0	0	0	0	0	0	0	0	0	0	0
NODE_72312_length_2035_2	d__Archaea;p__Nanoarchaeota;c__Nanoarchaeia;o__Woesearchaeales;f__UBA9642;g__UBA9642;s__UBA9642 sp011329125	0	0	0	0	0	0	0	0	0	0	0	0	0	0	0	0	0	0	0	0	0	0	0	0	0	0	0	0	0	0	0	0	0	0	0	0	0	0	0	0	0	0	0	0	0	0	0	0
NODE_1401657_length_538_1	d__Archaea;p__Thermoplasmatota	0	0	0	0	0	0	0	0	0	0	0	0	0	0	0	0	0	0	0	0	0	0	0	0	0	0	0	0	0	0	0	0	0	0	0	0	0	0	0	0	0	0	0	0	0	0	0	0
NODE_1975_length_9715_7	d__Archaea;p__Thermoplasmatota	0	0	0	0	0	0	0	0	0	0	0	0	0	0	0	0	0	0	0	0	0	0.000931317	0	0	0	0	0	0	0	0	0	0	0	0	0	0	0	0	0	0	0	0	0	0	0	0	0	0
NODE_207_length_161704_48	d__Archaea;p__Thermoplasmatota	0	0	0	0	0	0	0	0	0	0	0	0	0	0	0.00111426	3.57924e-05	0	0	0	0	8.35037e-05	0	0	0	0	0	0	0	0	0.000791858	0	0.00017646	0	0	0	0	0.000529586	0	0	0	0	0	0	0	0	0	0	0.000273201
NODE_28931_length_3482_4	d__Archaea;p__Thermoplasmatota	0	0	0	0	0	0	0	0	0	0	0	0	0	0	2.788e-05	6.11264e-05	0	0	0	0	0	0	0	0	0	0	0	0	0	0	0	0	2.03986e-05	0	0	0	0	0	0	0	0	0	0	0	0	0	0	2.76981e-05
NODE_5149_length_12054_17	d__Archaea;p__Thermoplasmatota	0	0	0	0	0	0	0	0	0	0	0	0	0	0	0	0	0	0	0	0	0.000323053	0	0	0	0	0	0	0	0	0	0	0	0.000304026	0	0	0	0	0	0	0	0	0.000373248	1.93035e-05	0	0	0	0	5.86418e-05
NODE_515487_length_573_1	d__Archaea;p__Thermoplasmatota	0	0	0	0	0	0	0	0	0	0	0	0	0	0	0	0	0	0.000138834	0	0	0	0	0	0	0	0	0	0	0	0	0	0	0	0	0	0	6.63009e-05	0	0	0	0	0	0	0	0	0	0	0
NODE_983308_length_592_1	d__Archaea;p__Thermoplasmatota	0	0	0	0	0	0	0	0	0	0	0	0	0	0	0	0	0	0	0	0	0	0	0	0	0	0	0	0	0	0	0	0	0	0	0	0	0	0	0	0	0	0	0	0	0	0	0	0
NODE_124773_length_2595_2	d__Archaea;p__Thermoplasmatota;c__E2;o__DHVEG-1	0	0	0	0	0	0	0	0	0	0	0	0	0	0	0.000127837	0	0	0	0	0	0	0	0	0	0	0	0	0	0	0	0	0	0	0	0	0	0	0	0	0	0	0	0	0	0	0	0	0.000474777
NODE_1067120_length_587_1	d__Archaea;p__Thermoplasmatota;c__E2;o__DHVEG-1;f__DHVEG-1	0	0	0	0	0	0	0	0	0	0	0	0	0	0	0	0	0	0	0	0	0	0	0	0	0	0	0	0	0	0	0	0.000403564	0	0	0	0	0	0	0	0	0	0	0	0	0	0	0	5.83098e-05
NODE_127457_length_3260_4	d__Archaea;p__Thermoplasmatota;c__E2;o__DHVEG-1;f__DHVEG-1	0	0	0	0	0	0	0	0	0	0	0	0	0	0	0	0	0	0	0	0	0	0	0	0	0	0	0	0	0	0	0	0.000593353	0	0	0	0	0	0	0	0	0	0	0	0	0	0	0	0
NODE_206801_length_1307_3	d__Archaea;p__Thermoplasmatota;c__E2;o__DHVEG-1;f__DHVEG-1	0	0	0	0	0	0	0	0	0	0	0	0	0	0	0	0	0	0	0	0	0	0	0	0	0	0	0	0	0	7.26057e-05	0	7.94171e-05	0	0	0	0	0	0	0	0	0	0	0	0	0	0	0	0
NODE_531330_length_1065_2	d__Archaea;p__Thermoplasmatota;c__E2;o__DHVEG-1;f__DHVEG-1;g__M9B1D;s__M9B1D sp002900535	0	0	0	0	0	0	0	0	0	0	0	0	0	0	0	0	0	0	0	0	0	0	0	0	0	0	0	0	0	0	0	6.98261e-05	0	0	0	0	0	0	0	0	0	0	0	0	0	0	0	0
NODE_1130356_length_628_1	d__Archaea;p__Thermoplasmatota;c__E2;o__DHVEG-1;f__DHVEG-1;g__SM1-50	0	0	0	0	0	0	0	0	0	0	0	0	0	0	0	0	0	0	0	0	0	0	0	0	0	0	0	0	0	0	0	6.67645e-05	0	0	0	0	0	0	0	0	0	0	0	0	0	0	0	0
NODE_239_length_107799_82	d__Archaea;p__Thermoplasmatota;c__E2;o__UBA202;f__JdFR-43;g__JACIWB01	0	0	0	0	0	0	0	0	0	0	0	0	0	0.00132877	8.50261e-05	0	0	0	0	0	0	0	0	0	0	0	0	0	0	3.42511e-05	0	0	0	0	0	0	0	0	0	0	0	0	0	0	0	0	0	3.07316e-05
NODE_90062_length_2531_4	d__Archaea;p__Thermoplasmatota;c__E2;o__UBA202;f__JdFR-43;g__JACIWB01;s__JACIWB01 sp014361245	0	0	0	0	0	0	0	0	0	0	0	0	0	0	0.000598958	0	0	0	0	0	0	0	0	0	0	0	0	0	0	0.000164513	0	0	0	0	0	0	0	0	0	0	0	0	0	0	0	0	0	0.000239426
NODE_102570_length_1797_4	d__Archaea;p__Thermoplasmatota;c__Thermoplasmata	0	0	0	0	0	0	0	0.0031177	0.0770686	0	0	0.0795958	0	5.05259e-05	3.918e-05	2.22693e-05	0	0	0.000100311	0.0747505	0.00754908	0.215622	0.0419513	0	0	0	0	0	0.000184275	0	0	0	1.4047e-05	2.00806e-05	0	2.98454e-05	0.000100991	0	0	0.0901002	0.000651072	0.0148127	0.02585	8.81871e-05	0.123021	1.20574e-05	0	4.24876e-05
NODE_104747_length_1128_1	d__Archaea;p__Thermoplasmatota;c__Thermoplasmata	0	0	0	0	0.000296231	0	0	0	0	0	0	0	0	0	0	0	0	0	0	0	0	0	0	0	0	0	0	0	0.000230904	0	0	0	0	0	0	0	0	0	0	0	0	0	3.03257e-05	0	0	0	0	0
NODE_112032_length_744_2	d__Archaea;p__Thermoplasmatota;c__Thermoplasmata	0	0	0	0	0	0	0	0	0	0	0	0	0	0	0	0	0	0	0	0	0	0	0	0	0	0	0	0	0	0	0	0	0	0	0	0	0	0	0	0	0	0	0	0	0	0	0	0
NODE_113531_length_519_1	d__Archaea;p__Thermoplasmatota;c__Thermoplasmata	0	0	0	0	0	0	0	0	0	0	0	0	0	0	0	0	0	0	0	0	0	0	0	0	0	0	0	0	0	0	0	0	0	0	0	0	0	0	0	0	0	0	0	0	0	0	0	0
NODE_116_length_111864_83	d__Archaea;p__Thermoplasmatota;c__Thermoplasmata	0	0	0	0	0	0	0	0	0	0	0	0	0	0	0	0	0	0	0	0	0	0	0	0	0	0	0	0	0	0	0	0	0	0	0	0	0	0	0	0	0	0	0	0	0	0	0	0
NODE_117_length_55962_57	d__Archaea;p__Thermoplasmatota;c__Thermoplasmata	0	0	7.24508e-05	0	0	0	0.000266977	0.48572	0.565228	0.00861622	0.00112229	0.672409	0	0.000664095	0.000499656	0.000649342	0	0	0.00170933	0.454791	0.10785	0.287371	0.832591	0	0	0	0	0	0.000471211	0	0	0	1.44016e-05	0.000199688	0	0.000175316	0.000101111	0	0	0.552778	0.614412	0.0428513	0.0913587	0.00220969	0.553968	0.000384821	0	0.000975113
NODE_119286_length_1179_1	d__Archaea;p__Thermoplasmatota;c__Thermoplasmata	0	0	0	0	0	0	0	0.000106026	0.0163273	0	0	0.015123	0	7.74189e-05	0	0	0	0	1.72162e-05	0.0070063	0.000690104	0.0209801	0.00372928	0	0	0	0	5.55561e-05	0	0	0	0	0	0	0	0.000114835	0	0	0	0.0103499	5.67583e-05	0.00219089	0.00297715	0	0.011596	0	0	0
NODE_12451_length_9407_14	d__Archaea;p__Thermoplasmatota;c__Thermoplasmata	6.23962e-05	0	0	0	0	0	0	0	0	0.000628355	0	0	0	0	3.23269e-05	0	0	0	0	0	0	0	0	0	0	0	0	0	0	0	0	0	0	0	0	0	4.16586e-05	0	0	0	0	0	0	0	0	0	0	0
NODE_127033_length_771_2	d__Archaea;p__Thermoplasmatota;c__Thermoplasmata	0	0	0	0	0	0	0	0	0	0	0	0	0	0	0	0	0	0	0	0	0	0	0	0	0	0	0	0	0	0	0	0	0	0	0	0	0	0	0	0	0	0	0	0	0	0	0	0
NODE_133_length_24048_10	d__Archaea;p__Thermoplasmatota;c__Thermoplasmata	0	0	0	0	0	0	0	0	0	0	0	0.00445919	0	0	0	0	0	0	0	0	0	0.00245028	0	0	0	0	0	0	0	0	0	0	0	0	0	0	0	0	0	0.00059106	0	0	0	0	0.0072956	0	0	0
NODE_1337856_length_533_2	d__Archaea;p__Thermoplasmatota;c__Thermoplasmata	0	0	0	0	0	0	0	0	0	0	0	0	0	0	0	0	0	0	0	0	0	0	0	0	0	0	0	0	0	0	0	0	0	0	0	0	0	0	0	0	0	0	0	0	0	0	0	0
NODE_158289_length_565_1	d__Archaea;p__Thermoplasmatota;c__Thermoplasmata	0	0	0	0	0	0	2.35493e-05	0.000864785	0.0300794	0	0	0.0351532	0	0	2.38838e-05	0	0	0	6.21891e-05	0.0371586	0.00400424	0.103111	0.0182168	0	0	0	0	0	6.2712e-05	0	0	0	0	0	0	1.80705e-05	0	0	0	0.0455054	0.000250883	0.00720823	0.0135453	0	0.0593762	0	0	2.59001e-05
NODE_165383_length_562_1	d__Archaea;p__Thermoplasmatota;c__Thermoplasmata	0	0	0	0	0	0	0	0	0.000143457	0	0	0.000182222	0	0	0	7.26064e-05	0	0	0	0.000293881	7.2241e-05	0.00362998	0.000230029	0	0	0	0	0	0	0	0	0	0	0	0	0	0	0	0	0.00130073	0	0.000121378	0.000125264	0	0.000424423	0	0	0
NODE_18200_length_1142_4	d__Archaea;p__Thermoplasmatota;c__Thermoplasmata	0	0	0	0	0	0	0	0	0	0	0	0.000562874	0	0	0	0	0	0	0	2.80746e-05	0	0.00062714	0	0	0	0	0	0	0	0	0	0	0	0	0	0	0	0	0	7.50712e-05	0	0	0	0	0.00125518	0	0	0
NODE_322239_length_1092_1	d__Archaea;p__Thermoplasmatota;c__Thermoplasmata	0	0	0	0	0	0	0	0	0	0	0	0	0	0	0	0	0	0	0	0	0	0	0	0	0	0	0	0	0	0	0	0	0	0	0	0	0	0	0	0	0	0	0	0	0	0	0	0
NODE_33554_length_671_3	d__Archaea;p__Thermoplasmatota;c__Thermoplasmata	0	0	0	0	0	0	0	0.000137722	9.95753e-05	0	0	8.70113e-05	0	0	0	0	0	0	0	0.000188855	6.13319e-05	2.92713e-05	7.35868e-05	0	0	0	0	0	0	0	0	0	0	0	0	0	0	0	0	0.000520611	0.00173547	0	0	0	2.33151e-05	0	0	0
NODE_39645_length_1187_2	d__Archaea;p__Thermoplasmatota;c__Thermoplasmata	0	0	0	0	0	0	0	0	1.68618e-05	0	0	0.000205449	0	0	0	0	0	0	0	8.85104e-05	0	0.000175602	0	0	0	0	0	0	0	0	0	0	0	0	0	0	0	0	0	2.89625e-05	0	0	0	0	0.000943937	0	0	0
NODE_438_length_137665_8	d__Archaea;p__Thermoplasmatota;c__Thermoplasmata	0.000403573	0.000287548	0.00134533	0	0	0	0	0	0	0.00672454	0	0	0	0	0	0.000120725	0	0	0	0	0.000617494	0	0	0	0	0	0	0	0	0	0	0	5.01722e-05	0	0	0	0.000176726	0	0	0	0	0.000443913	0.00181399	0	0	0	0	2.9745e-05
NODE_446690_length_1199_1	d__Archaea;p__Thermoplasmatota;c__Thermoplasmata	0	0	0	0	0	0	0	0	0	0	0	0	0	0	0	0	0	0	0	0	0	0	0	0	0	0	0	0	0	0	0	0	0	0	0	0	0	0	0	0	0	0	0	0	0	0	0	0
NODE_529_length_24665_12	d__Archaea;p__Thermoplasmatota;c__Thermoplasmata	0	0	0	0	0	0	0	0.00226852	0.0229687	0	0	0.0236936	0	4.97291e-05	1.93264e-05	2.19677e-05	0	0	5.45084e-05	0.017238	0.00187723	0.0458511	0.00912058	0	0	0	0	0	4.25057e-05	0	0	0	2.82744e-05	0	0	1.46248e-05	4.97997e-05	0	0	0.0198268	0.000218022	0.00408429	0.00616781	0	0.024812	1.18167e-05	0	0
NODE_590564_length_950_1	d__Archaea;p__Thermoplasmatota;c__Thermoplasmata	0	0	0	0	0	0	0	0	0	0	0	0	0	0	0	0	0	0	0	0	0	0	0	0	0	0	0	0	0	0	0	0.000273672	0	0	0	0	0	0	0	0	0	0	0	0	0	0	0	0
NODE_591204_length_990_3	d__Archaea;p__Thermoplasmatota;c__Thermoplasmata	0	0	0	0	0	0	0	0	0	0	0	0	0	0	0	0	0	0	0	0	0	0	0	0	0	0	0	0	0	0	0	0.000148381	0	0	0	0	0	0	0	0	0	0	0	0	0	0	0	0
NODE_615826_length_1021_1	d__Archaea;p__Thermoplasmatota;c__Thermoplasmata	0	0	0	0	0	0	0	0	0	0	0	0	0	0	0	0	0	0	0	0	0	0	0	0	0	0	0	0	0	0	0	0	0	0	0	0	0	0	0	0	0	0	0	0	0	0	0	0
NODE_64186_length_687_3	d__Archaea;p__Thermoplasmatota;c__Thermoplasmata	0	0	0	0	0	0	0	0.000131753	0.000190281	0	0	8.32274e-05	0	0	0	0	0	0	0	5.58141e-05	3.27123e-05	4.21906e-05	7.05406e-05	0	0	0	0	0	0	0	0	0	0	0	0	0	0	0	0	0.000108315	0.00065557	2.51969e-05	0	0	0.000108691	0	0	0
NODE_142318_length_1817_3	d__Archaea;p__Thermoplasmatota;c__Thermoplasmata;o__DTKX01;f__DTKX01;g__DTKX01;s__DTKX01 sp011333475	0	0	0	0	0	0	0	0	0	0	0	0	0	0	0.000171957	0	0	0	0	0	0	0	0	0	0	0	0	0	0	0.000166492	0	0	0	0	0	0	0	0	0	0	0	0	0	0	0	0	0	0
NODE_269772_length_607_2	d__Archaea;p__Thermoplasmatota;c__Thermoplasmata;o__DTKX01;f__DTKX01;g__DTKX01;s__DTKX01 sp011333475	0	0	0	0	0	0	0	0	0	0	0	0	0	0	0	0	0	0	0	0	0	0	0	0	0	0	0	0	0	0	0	0	0	0	0	0	0	0	0	0	0	0	0	0	0	0	0	0
NODE_229_length_99263_7	d__Archaea;p__Thermoplasmatota;c__Thermoplasmata;o__DTKX01;f__VGTL01;g__VGTL01;s__VGTL01 sp016874675	0	0	0	0	0	0	0	0	0	0	0	0	0	0	0	0	0	0	0	0	0	0	0	0	0	0	0	0	0	0	0	0	0	0	0	0	0.00196674	0	0	0	0	0	0	0	0	0	0	0
NODE_418_length_114633_9	d__Archaea;p__Thermoplasmatota;c__Thermoplasmata;o__DTKX01;f__VGTL01;g__VGTL01;s__VGTL01 sp016874675	0	0	0	0	0	0	0	0	0	0	0	0	0	0	0.00184212	0	0	0	0	0	0	0	0	0	0	0	0	0	0	0.000580836	0	0	0	0	0	0	0	0	0	0	0	0	0	0	0	0	0	0
NODE_1183_length_54678_38	d__Archaea;p__Thermoplasmatota;c__Thermoplasmata;o__Methanomassiliicoccales	0	0	0	0	0	0	0	0	0	0	0	0	0	0	0	0	0	0	0	0	0	0	0	0	0	0	0	0	0	0	0	0	0	0	0	0	0	0	0	0	0	0	0	0	0	0	0	0
NODE_121069_length_1320_3	d__Archaea;p__Thermoplasmatota;c__Thermoplasmata;o__Methanomassiliicoccales	0	0	0	0	0	0	0	0	0	0	0	0	0	0	0	0	0	0.000121887	0	0	0	0	0	0	0	0	0	0	0	0	0	0	0	0	0	0	0	0	0	0	0	0	0	0	0	0	0	7.40583e-05
NODE_64975_length_3386_5	d__Archaea;p__Thermoplasmatota;c__Thermoplasmata;o__RBG-16-68-12;f__RBG-16-68-12;g__RBG-16-68-12	0	0	0	0	0	0	0	0	0	0	0	0	0	0	0.000263156	0	0	0	0	0	0	0	0	0	0	0	0	0	0	8.9721e-05	0	0	0	0	0	0	9.51289e-05	0	0	0	0	0	0	0	0	0	0	0
NODE_76677_length_2111_3	d__Archaea;p__Thermoplasmatota;c__Thermoplasmata;o__RBG-16-68-12;f__RBG-16-68-12;g__RBG-16-68-12	0	0	0	0	0	0	0	0	0	0	0	0	0	0	0	0	0	0	0	0	0	0	0	0	0	0	0	0	0	0	0	0	0	0	0	0	0	0	0	0	0	0	0	0	0	0	0	0
NODE_286215_length_1622_2	d__Archaea;p__Thermoplasmatota;c__Thermoplasmata;o__SG8-5	0	0	0	0	0	0	0	0	0	0	0	0	0	0	0	0	0	0	0	0	0	0	0	0	0	0	0	0	0	0	0	0.000131702	0	0	0	0	0	0	0	0	0	0	0	0	0	0	0	0
NODE_12793_length_2563_5	d__Archaea;p__Thermoplasmatota;c__Thermoplasmata;o__Thermoplasmatales;f__GCA-001856825;g__GCA-001856825	0	0	0	0	0	0	0	0	0	0	0	0.000131838	0	0	0	0	0	0	0	2.21276e-05	0	0.000394728	0	0	0	0	0	0	0	0	0	0	0	0	0	0	0	0	0	4.17183e-05	0	0	0	0	0.000153423	0	0	0
NODE_13644_length_3683_1	d__Archaea;p__Thermoplasmatota;c__Thermoplasmata;o__Thermoplasmatales;f__GCA-001856825;g__GCA-001856825	0	0	0	0	0	0	0	0	0	0	0	0	0	0	0	0	0	0	0	0	0	0	0	0	0	0	0	0	0	0	0	0	0	0	0	0	0	0	0	0	0	0	0	0	1.61334e-05	0	0	0
NODE_56852_length_1274_5	d__Archaea;p__Thermoplasmatota;c__Thermoplasmata;o__Thermoplasmatales;f__GCA-001856825;g__GCA-001856825;s__GCA-001856825 sp014874235	0	0	0	0	0	0	0	0	0	0	0	0	0	0	0	0	0	0	0	0	0	0	0	0	0	0	0	0	0	0	0	0	0	0	0	0	0	0	0	0	0	0	0	0	2.46643e-05	0	0	0
NODE_10677_length_6303_6	d__Archaea;p__Thermoplasmatota;c__Thermoplasmata;o__Thermoplasmatales;f__Thermoplasmataceae	0	0	0	0	0	0	0	0	3.31161e-05	0	0	0	0	0	0	0	0	2.74609e-05	0	2.17275e-05	0	0.00154092	0.000122549	0	0	0	0	0	0	0	0	0	0	0	0	2.76433e-05	0	0	0	1.53968e-05	6.54177e-05	0	0	8.65796e-05	0	0	0	0
NODE_2336_length_13309_8	d__Archaea;p__Thermoplasmatota;c__Thermoplasmata;o__Thermoplasmatales;f__Thermoplasmataceae	0	0	0	0	0	0	0	0	0	0	0	0	0	0	0	0	0	0	0	0	0	0	0	0	0	0	0	0	0	0	0	0	0	0	0	0	0	0	0	0	0	0	0	0	0	0	0	0
NODE_257_length_47930_31	d__Archaea;p__Thermoplasmatota;c__Thermoplasmata;o__Thermoplasmatales;f__Thermoplasmataceae	0	0	0	0	0	0	0	0	0	0	0	0	0	0	0	0	0	0	0	0	0	0	0	0	0	0	0	0	0	0	0	0	0	0	0	0	0	0	0	0	0	0	0	0	0	0	0	0
NODE_41272_length_1620_5	d__Archaea;p__Thermoplasmatota;c__Thermoplasmata;o__Thermoplasmatales;f__Thermoplasmataceae	0	0	0	0	0	0	0	0	0	0	0	0	0	0	0	0	0	0	0	0	0	0	0	0	0	0	0	0	0	0	0	0	0	0	0	0	0	0	0	0	0	0	0	0	0	0	0	0
NODE_54294_length_749_2	d__Archaea;p__Thermoplasmatota;c__Thermoplasmata;o__Thermoplasmatales;f__Thermoplasmataceae	0	0	0	0	0	0	0	0	0	0	0	0	0	0	0	0	0	0	0	0	0	0	0	0	0	0	0	0	0	0	0	0	0	0	0	0	0	0	0	0	0	0	0	0	0	0	0	0
NODE_54737_length_745_2	d__Archaea;p__Thermoplasmatota;c__Thermoplasmata;o__Thermoplasmatales;f__Thermoplasmataceae	0	0	0	0	0	0	0	0	0	0	0	0	0	0	0	0	0	0	0	0	0	0	0	0	0	0	0	0	0	0	0	0	0	0	0	0	0	0	0	0	0	0	0	0	0	0	0	0
NODE_2797_length_3544_6	d__Archaea;p__Thermoplasmatota;c__Thermoplasmata;o__Thermoplasmatales;f__Thermoplasmataceae;g__Acidiplasma;s__Acidiplasma aeolicum	0	0	0	0	0	0	0	0	0	0	0	7.06058e-05	0	0	0	0	0	0	0	0	0	0	0	0	0	0	0	0	0	0	0	0	0	0	0	0	0	0	0	0	0	0	0	0.000168949	0.000108455	0	0	0
NODE_89938_length_525_2	d__Archaea;p__Thermoplasmatota;c__Thermoplasmata;o__Thermoplasmatales;f__Thermoplasmataceae;g__Ferroplasma;s__Ferroplasma acidiphilum	0	0	0	0	0	0	0	0	0	0	0	0	0	0	0	0	0	0	0	0	0	0	0	0	0	0	0	0	0	0	0	0	0	0	0	0	0	0	0	0	0	0	0	0	0	0	0	0
NODE_2171_length_8114_8	d__Archaea;p__Thermoplasmatota;c__Thermoplasmata;o__Thermoplasmatales;f__Thermoplasmataceae;g__Ferroplasma;s__Ferroplasma sp002505185	0	0	0	0	0	0	0	0	0	0	0	0	0	0	0	0	0	0	0	0	0	0	0	0	0	0	0	0	0	0	0	0	0	0	0	0	0	0	0	3.00176e-05	0	0	7.09751e-05	0.000171628	0	0	0	4.13443e-05
NODE_4101_length_8895_7	d__Archaea;p__Thermoplasmatota;c__Thermoplasmata;o__Thermoplasmatales;f__Thermoplasmataceae;g__UBA509;s__UBA509 sp002498845	0	0	0	0	0	0	0	0	0	0	0	0	0	0	0	0	0	0	0	0	0	0	0	0	0	0	0	0	0	0	0	0	0	0	0	0	0	0	0	0	0	0	0	0.000136836	0	0	0	0
NODE_8212_length_5319_7	d__Archaea;p__Thermoplasmatota;c__Thermoplasmata;o__Thermoplasmatales;f__Thermoplasmataceae;g__UBA582;s__UBA582 sp011370275	0	0	0	0	0	0	0	0	0	0	0	0	0	0	0	0	0	0	0	0	0	0	0	0	0	0	0	0	0	0	0	0	0	0	0	0	0	0	0	0	0	0	0	0	0	0	0	0
NODE_501502_length_1056_1	d__Archaea;p__Thermoplasmatota;c__Thermoplasmata;o__UBA10834;f__DTMW01;g__DTMW01;s__DTMW01 sp011355145	0	0	0	0	0	0	0	0	0	0	0	0	0	0	0.000777784	0	0	0	0	0	0	0	0	0	0	0	0	0	0	0.000273638	0	0.00141975	0	0	0	0	3.79113e-05	0	0	0	0	0	0	0	0	0	0	3.19026e-05
NODE_1530203_length_504_1	d__Archaea;p__Thermoplasmatota;c__Thermoplasmata;o__UBA10834;f__UBA10834	0	0	0	0	0	0	0	0	0	0	0	0	0	0	0	0	0	0	0	0	0	0	0	0	0	0	0	0	0	0	0	0.000184816	0	0	0	0	0	0	0	0	0	0	0	0	0	0	0	0
NODE_22575_length_6997_2	d__Archaea;p__Thermoplasmatota;c__Thermoplasmata;o__UBA10834;f__UBA10834;g__COMBO-56-21	0	0	0	0	0	0	0	0	0	0	0	0	0	0	0.000770013	0	0	0	0	0	0	0	0	0	0	0	0	0	0	0.000177535	0	0.000857958	0	0	0	0	0.000536467	0	0	0	0	0	0	0	0	0	0	2.59001e-05
NODE_378605_length_1344_2	d__Archaea;p__Thermoplasmatota;c__Thermoplasmata;o__UBA10834;f__UBA10834;g__COMBO-56-21	0	0	0	0	0	0	0	0	0	0	0	0	0	0	0	0	0	0	0	0	0	0	0	0	0	0	0	0	0	3.1622e-05	0	0.000207026	0	0	0	0	1.68081e-05	0	0	0	0	0	0	0	0	0	0	0
NODE_392638_length_502_1	d__Archaea;p__Thermoplasmatota;c__Thermoplasmata;o__UBA10834;f__UBA10834;g__COMBO-56-21	0	0	0	0	0	0	0	0	0	0	0	0	0	0	0	0	0	0	0	0	0	0	0	0	0	0	0	0	0	0	0	0	0	0	0	0	0	0	0	0	0	0	0	0	0	0	0	0
NODE_51858_length_3642_6	d__Archaea;p__Thermoplasmatota;c__Thermoplasmata;o__UBA10834;f__UBA10834;g__COMBO-56-21	0	0	0	0	0	0	0	0	0	0	0	0	0	0	0.000405387	0	0	0	0	0	0	0	0	0	0	0	0	0	0	7.23995e-05	0	0.000237575	0	0	0	0	0	0	0	0	0	0	0	0	0	0	0	0
NODE_796217_length_805_1	d__Archaea;p__Thermoplasmatota;c__Thermoplasmata;o__UBA10834;f__UBA10834;g__COMBO-56-21	0	0	0	0	0	0	0	0	0	0	0	0	0	0	0	0	0	0	0	0	0	0	0	0	0	0	0	0	0	0	0	0	0	0	0	0	0	0	0	0	0	0	0	0	0	0	0	0
NODE_1357230_length_530_1	d__Archaea;p__Thermoplasmatota;c__Thermoplasmata;o__UBA10834;f__UBA10834;g__COMBO-56-21;s__COMBO-56-21 sp001800675	0	0	0	0	0	0	0	0	0	0	0	0	0	0	0	0	0	0	0	0	0	0	0	0	0	0	0	0	0	0	0	0	0	0	0	0	0	0	0	0	0	0	0	0	0	0	0	0
NODE_22665_length_6933_14	d__Archaea;p__Thermoplasmatota;c__Thermoplasmata;o__UBA10834;f__UBA10834;g__COMBO-56-21;s__COMBO-56-21 sp001800675	0	0	0	0	0	0	0	0	0	0	0	0	0	0	0.000367091	0	0	0	0	0	0	0	0	0	0	0	0	0	0	0.000115755	0	0.000213335	0	0	0	0	1.53837e-05	0	0	0	0	0	0	0	0	0	0	3.85044e-05
NODE_34422_length_4519_4	d__Archaea;p__Thermoplasmatota;c__Thermoplasmata;o__UBA10834;f__UBA10834;g__COMBO-56-21;s__COMBO-56-21 sp001800675	0	0	0	0	0	0	0	0	0	0	0	0	0	0	9.52972e-05	0	0	0	0	0	0	0	0	0	0	0	0	0	0	2.89619e-05	0	0.000236154	0	0	0	0	9.23348e-05	0	0	0	0	0	0	0	0	0	0	5.18002e-05
NODE_6754_length_3572_8	d__Archaea;p__Thermoplasmatota;c__Thermoplasmata;o__UBA184;f__UBA184;g__UBA184	0	0	0	0	0	0	0	0	0	0	0	0	0	0	0	0	0	0	0	0	0	2.85307e-05	0	0	0	0	0	0	0	0	0	0	0	0	0	0	0	0	0	0	0	0	0	0	0	0	0	0
NODE_1646_length_17073_21	d__Archaea;p__Thermoplasmatota;c__Thermoplasmata;o__UBA184;f__UBA184;g__UBA184;s__UBA184 sp013290045	0	0	0	0	0	0	0	0	0	0	0	0	0	0	0	0	0	0	0	0	0	0	0	0	0	0	0	0	0	0	0	0	0	1.94095e-05	0	0	0	0	0	0	0	0	0	0	0	0	0	0
NODE_10233_length_8402_4	d__Archaea;p__Thermoproteota	0	0	0	0	0	0	0	0	0	0	0	0	0	0	0	0	0	0	0	0	0	1.54053e-05	0	0	0	0.00190158	0.000273063	0	0	0	0	0	0	0	0	4.64845e-05	2.62092e-05	0	0	0	0	0	0	0	0	0	0.000723462	2.19077e-05
NODE_106_length_62158_20	d__Archaea;p__Thermoproteota	0	0	0	0	0	0	0	0	0	0	0	0	0	0	0	0	0	0	0	0	0	0	0	0	0	0	0	0	0	0	0	0	0	0	0	0	0	0	0	0	0	0	0	0	0	0	0	0
NODE_12949_length_2054_1	d__Archaea;p__Thermoproteota	0	0	0	0	0.000108084	0	0	0	0	0	0	0	0	0	0	0	0	0	0	0	0	0	0	0	0	0	0	0	0	0	0	0	0	0	0	0	0	0	0	0	0	0	0	0	0	0	0	0
NODE_13041_length_2621_5	d__Archaea;p__Thermoproteota	0	0	0	0	0	0	0	0	0	0	0	0	0	0	0	0	0	0	0	0	0	0.00275463	0	0	0	0	0	0	0	0	0	0	0	0	0	0	0	0	0	0	0	0	0	0	0	0	0	0
NODE_148533_length_1463_2	d__Archaea;p__Thermoproteota	0	0	0	0	0	0	0	0	0	0	0	0	0	0	0	0	0	0	0	0	0	0	0	0	0	0	0	0	0	0	0	0	0	0	0	0	0	0	0	0	0	0	0	0	0	0	0	0
NODE_15457_length_1061_2	d__Archaea;p__Thermoproteota	0	0	0.00459591	5.48287e-05	5.43004e-05	0.0549716	0	0	0	5.1677e-05	0.0135453	0	0	0	0	0	0	0	0	0	2.25255e-05	0	0	0	2.12758e-05	0	6.79375e-05	0	0	0	0	0	0	0	0.000412489	0	0	0.00175571	0	0	0	5.17035e-05	0	0.0916859	0	0	0	0
NODE_21095_length_2111_3	d__Archaea;p__Thermoproteota	0	0	0	0	0	0	0	0	0	0	0	0	0	0	0	9.09258e-05	0	0	0	0	0	0	0	0	0	0	0	0	0	0	0	0	0	0	0	0	0	0	0	0	0	0	0	0	0	0	0	4.23678e-05
NODE_244932_length_1048_1	d__Archaea;p__Thermoproteota	0	0	0	0	0	0	0	0	0	0	0	0	0	2.05334e-05	0.000167025	0	0	0	0	0	0	0	0	0	0	0	0	0	0	8.68856e-05	0	0	0	0	0	0	0	0	0	0	0	0	0	0	0	0	0	0
NODE_2626_length_16832_3	d__Archaea;p__Thermoproteota	0	0	0	0	0	0	2.49794e-05	0.00027208	0	0	0	0	0	0.0002407	0	0	0	0	0	0	0	0	0	0	0	0	0	0	5.62889e-05	0	0	0	0	0	0	0.000206658	4.93614e-05	0	0	0	0	0	0	0	0	0	0	0
NODE_26896_length_967_2	d__Archaea;p__Thermoproteota	0	0	0	0	0	0	0	0	0	0	0	0	0	0	0	0	0	0	0	0	0	0	0	0	0	0	0	0	0	0	0	0	0	0	0	0	0	0	4.90336e-05	0	0	0	0	0	0	0	0	0
NODE_27643_length_762_3	d__Archaea;p__Thermoproteota	0	0	0	0.00156078	0.000125078	0	0.000191755	0	0	0	0.00717259	0	0.00227078	7.54525e-05	0	0	0	0	0.00121646	0	0	0	0	0.00036744	0.000513604	0	0	0	0.000107579	0	0	0	0	6.03998e-05	0.00150997	0.00144844	0	0.000622941	0.000309448	0	0	0	0	0.00065727	0	0.00185486	0	0
NODE_3295_length_17001_12	d__Archaea;p__Thermoproteota	0	0	0	0	3.9084e-05	0	0	0	0	0	0	0	0	0.000172557	0	0	0	0	0	0	0.000405361	0	0	0	0	0	0	0	0.000215184	0	0	0	0	0	0	0	0	0	0	0	0	0.000298498	0	0	0	0	0	1.987e-05
NODE_4_length_839492_367	d__Archaea;p__Thermoproteota	0	0	0	0	0	0	0	0	0	0	0	0	0	0	0	0	2.03104e-05	0	0	0	0	0	0	0	0	0	0	0	0	0	0	0	0	0	0	0	0	0	0	0	0	0	0	0	0	0	0	0
NODE_438212_length_707_2	d__Archaea;p__Thermoproteota	0	0	0	0	0	0	0	0	0	0	0	0	0	0	3.14936e-05	0	0	0	0	0	0	0	0	0	0	0	0	0	0	0.000257636	0	0.000125291	0	0	0	0	0.000120122	0	0	0	0	0	0	0	0	0	0	0
NODE_78485_length_956_2	d__Archaea;p__Thermoproteota	0	0	0.0056459	0	0	0	0	0.00520441	0.000203893	0.000280166	0.00140516	8.90341e-05	0	0	0	0	0	0	0	0	0.00170347	0	0	0	0	0	0	0	0	0	0	0	0	0	0	0	0	0	0	0	0	0.000350398	0.000873358	0.000267049	0	0	0	0
NODE_7874_length_5211_1	d__Archaea;p__Thermoproteota	0	0	0	0	0	0	0	0	0	0	0	0	0	0	0	0	0	0	0	0	0	4.6789e-05	0	0	0	0	0	0	0	0	0	0	0	0	0	0	0	0	0	0	0	0	0	0	0	0	0	0
NODE_8063_length_4798_7	d__Archaea;p__Thermoproteota	0	0	0.000361388	0.000359223	0.00133243	0	0.00010053	0	0	0	0.000135057	0	0.00128582	0.00230135	0	0	0	0	3.42771e-05	0	0	0	0	0.00012788	0	0	0	0	0.00153628	0	0	0	0	2.87612e-05	0	0.000346144	0	2.29399e-05	0.000180978	0	0	0	0	0	0	0.000364433	0	0
NODE_825469_length_655_1	d__Archaea;p__Thermoproteota	0	0	0	0	0	0	0	0	0	0	0	0	0	0	0	0	0	0	0	0	0	0	0	0	0	0	0	0	0	0	0	0	0	0	0	0	0	0	0	0	0	0	0	0	0	0	0	0
NODE_9947_length_6583_11	d__Archaea;p__Thermoproteota	0	0	0	0	0	0	0	0	0	0	0	0	0	0	0	0	0	0	0	0	0	0	0	0	0	0	0	0	0	0	0	0	0	0	0	0	0	0	0	0	0	0	0	0	0	0	0	0
NODE_10820_length_14849_3	d__Archaea;p__Thermoproteota;c__Bathyarchaeia	0	0	0	0	0	0	0	0	0	0	0	0	0	0	0.000334671	0	0	0	0	0	0	0	0	0	0	0	0	0	0	0.000182298	0	0	0	0	0	0	0	0	0	0	0	0	0	0	0	0	0	0.000976727
NODE_1336980_length_533_1	d__Archaea;p__Thermoproteota;c__Bathyarchaeia	0	0	0	0	0	0	0	0	0	0	0	0	0	0	0	0	0	0	0	0	0	0	0	0	0	0	0	0	0	0	0	0	0	0	0	0	0	0	0	0	0	0	0	0	0	0	0	0
NODE_169429_length_1445_2	d__Archaea;p__Thermoproteota;c__Bathyarchaeia	0	0	0	0	0	0	0	0	0	0	0	0	0	0	0.000267016	2.13354e-05	0	0	0	0	0	0	0	0	0	0	0	0	0	9.04427e-05	0	0	0	0	0	0	0	0	0	0	0	0	0	0	0	0	0	0
NODE_25781_length_6434_8	d__Archaea;p__Thermoproteota;c__Bathyarchaeia	0	0	0	0	0	0	0	0	0	0	0	0	0	0	0.000462287	0	0	0	0	0	0	0	0	0	0	0	0	0	0	0.000511622	0	0.00102628	0	0	0	0	4.60414e-05	0	0	0	0	0	0	0	0	0	0	0.000545996
NODE_4039_length_29296_1	d__Archaea;p__Thermoproteota;c__Bathyarchaeia	0	0	0	0	0	0	0	0	0	0	0	0	0	0	0.000542432	0	0	0	0	0	0	0	0	0	0	0	0	0	0	0.000222962	0	7.03674e-05	0	0	0	0	0	0	0	0	0	0	0	0	0	0	0	1.93721e-05
NODE_1127363_length_620_2	d__Archaea;p__Thermoproteota;c__Bathyarchaeia;o__40CM-2-53-6	0	0	0	0	0	0	0	0	0	0	0	0	0	0	0	0	0	0	0	0	0	0	0	0	0	0	0	0	0	0	0	0	0	0	0	0	0	0	0	0	0	0	0	0	0	0	0	0
NODE_1264_length_32709_33	d__Archaea;p__Thermoproteota;c__Bathyarchaeia;o__40CM-2-53-6	0	0	0	0	0	0	0	0	0	2.00373e-05	0	0	0	0	3.83042e-05	0	0	0	0	0	0.000303537	0	0	0	0	0	0	0	0	0	0	0	7.68727e-05	0	0	0	0	0	0	0	0	0.000593861	0	0	0	0	0	0
NODE_137028_length_1467_2	d__Archaea;p__Thermoproteota;c__Bathyarchaeia;o__40CM-2-53-6	0	0	0	0	0	0	0	0	0	0	0	0	0	0	0	0	0	0	0	0	0	0	0	0	0	0	0	0	0	0	0	0.000148381	0	0	0	0	0	0	0	0	0	0	0	0	0	0	0	0
NODE_1468173_length_512_1	d__Archaea;p__Thermoproteota;c__Bathyarchaeia;o__40CM-2-53-6	0	0	0	0	0	0	0	0	0	0	0	0	0	0	0	0	0	0	0	0	0	0	0	0	0	0	0	0	0	0	0	0	0	0	0	0	0	0	0	0	0	0	0	0	0	0	0	0
NODE_21872_length_8584_9	d__Archaea;p__Thermoproteota;c__Bathyarchaeia;o__40CM-2-53-6	0	0	0	0	0	0	0	0	0	0	0	0	0	0	0.000553248	0	0	0	0	0	0	0	0	0	0	0	0	0	0	0.000245861	0	0	0	0	0	0	0	0	0	0	0	0	0	0	0	0	0	0
NODE_23395_length_4610_5	d__Archaea;p__Thermoproteota;c__Bathyarchaeia;o__40CM-2-53-6	0	0	0	0	0	0	0	0	0	0.000358331	0	0	0	0	0.000514433	0	0	0	0	0	0.000436169	0	0	0	0	0	0	0	0	0.000980817	0	7.29047e-05	0	0	0	0	0.000176945	0	0	0	0	0.000283425	2.09116e-05	0	0	0	0	0.000288009
NODE_346289_length_783_2	d__Archaea;p__Thermoproteota;c__Bathyarchaeia;o__40CM-2-53-6	0	0	0	0	0	0	0	0	0	0	0	0	0	0	0.000190935	0	0	0	0	0	0	0	0	0	0	0	0	0	0	0	0	0	0	0	0	0	0	0	0	0	0	0	0	0	0	0	0	6.02553e-05
NODE_36237_length_5656_5	d__Archaea;p__Thermoproteota;c__Bathyarchaeia;o__40CM-2-53-6	0	0	0	0	0	0	0	0	0	0	0	0	0	0	0.000425972	0	0	0	0	0	0	0	0	0	0	0	0	0	0	0.000173586	0	0.000668254	0	0	0	0	0	0	0	0	0	0	0	0	0	0	0	0.000136748
NODE_407364_length_590_1	d__Archaea;p__Thermoproteota;c__Bathyarchaeia;o__40CM-2-53-6	0	0	0	0	0	0	0	0	0	0	0	0	0	0	0	0	0	0	0	0	0	0	0	0	0	0	0	0	0	0	0	8.63016e-05	0	0	0	0	0	0	0	0	0	0	0	0	0	0	0	0
NODE_408868_length_892_3	d__Archaea;p__Thermoproteota;c__Bathyarchaeia;o__40CM-2-53-6	0	0	0	0	0	0	0	0	0	0	0	0	0	0	0	0	0	0	0	0	0	0	0	0	0	0	0	0	0	0	0	9.45055e-05	0	0	0	0	0	0	0	0	0	0	0	0	0	0	0	0
NODE_430382_length_717_1	d__Archaea;p__Thermoproteota;c__Bathyarchaeia;o__40CM-2-53-6	0	0	0	0	0	0	0	0	0	0	0	0	0	0	9.66236e-05	0	0	0	0	0	0	0	0	0	0	0	0	0	0	0.000117167	0	0	0	0	0	0	0	0	0	0	0	0	0	0	0	0	0	5.23903e-05
NODE_464583_length_843_1	d__Archaea;p__Thermoproteota;c__Bathyarchaeia;o__40CM-2-53-6	0	0	0	0	0	0	0	0	0	0	0	0	0	0	0	0	0	0	0	0	0	0	0	0	0	0	0	0	0	0	0	0	0	0	0	0	0	0	0	0	0	0	0	0	0	0	0	0
NODE_474827_length_542_1	d__Archaea;p__Thermoproteota;c__Bathyarchaeia;o__40CM-2-53-6	0	0	0	0	0	0	0	0	0	0	0	0	0	0	0	0	0	0	0	0	0	0	0	0	0	0	0	0	0	0	0	0	0	0	0	0	0	0	0	0	0	0	0	0	0	0	0	0
NODE_617565_length_808_1	d__Archaea;p__Thermoproteota;c__Bathyarchaeia;o__40CM-2-53-6	0	0	0	0	0	0	0	0	0	0	0	0	0	0	0	0	0	0	0	0	0	0	0	0	0	0	0	0	0	0	0	0	0	0	0	0	0	0	0	0	0	0	0	0	0	0	0	0
NODE_6615_length_9360_13	d__Archaea;p__Thermoproteota;c__Bathyarchaeia;o__40CM-2-53-6	0	0	0	0	0	0	0	0	0	0	0	0	0	0.000884853	0	0	0	0	0	0	1.62132e-05	0	0	0	0	0	0	0	0.000251273	0	0	0	0	0	0	0	0	0	0	0	0	0	0	0	0	0	0	0
NODE_796709_length_721_1	d__Archaea;p__Thermoproteota;c__Bathyarchaeia;o__40CM-2-53-6	0	0	0	0	0	0	0	0	0	0	0	0	0	0	0	0	0	0	0	0	0	0	0	0	0	0	0	0	0	0	0	0	0	0	0	0	0	0	0	0	0	0	0	0	0	0	0	0
NODE_119607_length_1564_3	d__Archaea;p__Thermoproteota;c__Bathyarchaeia;o__40CM-2-53-6;f__40CM-2-53-6	0	0	0	0	0	0	0	0	0	0	0	0	0	0	0	0	0	0	0	0	0	0	0	0	0	0	0	0	0	0	0	0	0	0	0	0	0	0	0	0	0	0	0	0	0	0	0	0
NODE_18052_length_4051_10	d__Archaea;p__Thermoproteota;c__Bathyarchaeia;o__40CM-2-53-6;f__DTDX01;g__DTDX01;s__DTDX01 sp018396775	0	0	0	0	0	0	0	0	0	0.000139211	0	0	0	0	0.000387974	0	0	0	0	0	0.000214789	0	0	0	0	0	0	0	0	4.48914e-05	0	0	0	0	0	0	5.24294e-05	0	0	0	0	0.000216277	0	0	0	0	0	0
NODE_754408_length_630_2	d__Archaea;p__Thermoproteota;c__Bathyarchaeia;o__40CM-2-53-6;f__DTDX01;g__DTDX01;s__DTDX01 sp018396775	0	0	0	0	0	0	0	0	0	0	0	0	0	0	0.000122004	0	0	0	0	0	0	0	0	0	0	0	0	0	0	0	0	0	0	0	0	0	0	0	0	0	0	0	0	0	0	0	0	0.000170983
NODE_88419_length_2363_2	d__Archaea;p__Thermoproteota;c__Bathyarchaeia;o__40CM-2-53-6;f__DTDX01;g__DTDX01;s__DTDX01 sp018396775	0	0	0	0	0	0	0	0	0	4.32421e-05	0	0	0	3.13301e-05	0.00070967	0	0	0	0	0	0	0	0	0	0	0	0	0	0	0.000632501	0	0	0	0	0	0	0	0	0	0	0	1.42732e-05	0	0	0	0	0	0.000139744
NODE_321817_length_1024_3	d__Archaea;p__Thermoproteota;c__Bathyarchaeia;o__40CM-2-53-6;f__DTDX01;g__DTDX01;s__DTDX01 sp018396815	7.33591e-05	0	0	0	0.00129766	0	0	0	0	0.00107907	0	0	0	0.00172898	6.91347e-05	0	0	0	0	0	0.00116861	0	0	0	0	0	0	0	0.00188191	0	0	0	0	0	0	0	0	0	0	0	0	0.000591061	0.00105306	0	0	0	0	9.63717e-05
NODE_900414_length_545_1	d__Archaea;p__Thermoproteota;c__Bathyarchaeia;o__40CM-2-53-6;f__DTDX01;g__DTDX01;s__DTDX01 sp018396815	0	0	0	0	9.96505e-05	0	0	0	0	0.000244113	0	0	0	0.000842105	9.34351e-05	0	0	0	0	0	4.13418e-05	0	0	0	0	0	0	0	0.000377634	0.000113301	0	0	0	0	0	0	0	0	0	0	0	6.36819e-05	0.000128774	0	0	0	0	5.06661e-05
NODE_1264_length_61303_51	d__Archaea;p__Thermoproteota;c__Bathyarchaeia;o__40CM-2-53-6;f__DTGE01;g__DTGE01;s__DTGE01 sp018396725	0	0	0	0	0	0	0	0	0	0	0	0	0	0	0.00120324	0	0	0	0	0	0	0	0	0	0	0	0	0	0	0.00174948	0	0	0	0	0	0	2.28235e-05	0	0	0	0	0.000117431	0	0	0	0	0	0.000345636
NODE_38072_length_6056_6	d__Archaea;p__Thermoproteota;c__Bathyarchaeia;o__40CM-2-53-6;f__DTGE01;g__DTGE01;s__DTGE01 sp018396725	0	0	0	0	0	0	0	0	0	0	0	0	0	0	7.11498e-05	0	0	0	0	0	0	0	0	0	0	0	0	0	0	8.62773e-05	0	0.000141547	0	0	0	0	0	0	0	0	0	0	0	0	0	0	0	0.000395177
NODE_502237_length_548_1	d__Archaea;p__Thermoproteota;c__Bathyarchaeia;o__40CM-2-53-6;f__DTGE01;g__DTGE01;s__DTGE01 sp018396725	0	0	0	0	0	0	0	0	0	0	0	0	0	0	0	0	0	0	0	0	0	0	0	0	0	0	0	0	0	0	0	0	0	0	0	0	0	0	0	0	0	0	0	0	0	0	0	0
NODE_7525_length_7516_4	d__Archaea;p__Thermoproteota;c__Bathyarchaeia;o__40CM-2-53-6;f__DTGE01;g__DTGE01;s__DTGE01 sp018396725	0	0	0	0	0	0	0	0	0	0	0	0	0	0	0.000191198	0	0	0	0	0	0	0	0	0	0	0	0	0	0	0.000176339	0	0	0	0	0	0	0	0	0	0	0	0.000189081	0	0	0	0	0	4.79922e-05
NODE_13983_length_12266_7	d__Archaea;p__Thermoproteota;c__Bathyarchaeia;o__40CM-2-53-6;f__DTGE01;g__DTOY01;s__DTOY01 sp011358085	0	0	0	0	0	0	0	0	0	0	0	0	0	1.65349e-05	0.00150995	0	0	0	0	0	0	0	0	0	0	0	0	0	0	0.00119417	0	0	0	0	0	0	0	0	0	0	0	0	0	0	0	0	0	0.000227799
NODE_3458_length_14335_26	d__Archaea;p__Thermoproteota;c__Bathyarchaeia;o__40CM-2-53-6;f__RBG-13-38-9;g__DTMT01;s__DTMT01 sp018396915	0	0	0	0	0	0	0	0	0	7.57271e-05	0	0	0	0	0	0	0	0	0	0	0.000505303	0	0	0	0	0	0	0	0	0	0	0	0	0	0	0	2.33165e-05	0	0	0	0	0.000508488	2.4973e-05	0	0	0	0	0.000293744
NODE_6022_length_19533_20	d__Archaea;p__Thermoproteota;c__Bathyarchaeia;o__40CM-2-53-6;f__RBG-13-38-9;g__DTMT01;s__DTMT01 sp018396915	0	0	0	0	0	0	0	0	0	0.000350475	0	0	0	0	0.000747507	3.94699e-05	0	0	0	0	0.000711057	0	0	0	0	0	4.84403e-05	0	0	0.00072714	0	0	0	0	0	0	2.33165e-05	0	0	0	0	0.00047585	6.24355e-05	0	0	0	0	0.000378498
NODE_315_length_94578_92	d__Archaea;p__Thermoproteota;c__Bathyarchaeia;o__B24;f__B24;g__DTBU01;s__DTBU01 sp011366665	0	0	0	0	0.00188528	0	0	0	0	0	0	0	0	0.00533209	0.000291699	0	0	0	0	0	4.54647e-05	0	0	0	0	0	0	0	0.00356017	0	0	0	2.8405e-05	0	0	0	0.000172946	0	0	0	0	0.00010073	2.67983e-05	0	0	0	0	0.000329242
NODE_56846_length_3817_2	d__Archaea;p__Thermoproteota;c__Bathyarchaeia;o__B24;f__B24;g__DTBU01;s__DTBU01 sp018396755	0	0	0	0	0	0	0	0	0	0	0	0	0	0	0.000436957	0	0	0	0	0	0	0	0	0	0	0	0	0	0	7.09458e-05	0	0	0	0	0	0	0	0	0	0	0	0	0	0	0	0	0	0
NODE_483265_length_564_1	d__Archaea;p__Thermoproteota;c__Bathyarchaeia;o__B24;f__DRYS01;g__DRYS01	0	0	0	0	0	0	0	0	0	0	0	0	0	0	0	0	0	0	0	0	0	0	0	0	0	0	0	0	0	0	0	0	0	0	0	0	0	0	0	0	0	0	0	0	0	0	0	0
NODE_45748_length_1981_4	d__Archaea;p__Thermoproteota;c__Bathyarchaeia;o__B24;f__DRYS01;g__DRYS01;s__DRYS01 sp011367275	0	0	0	0	0	0	0	0	0	0	0	0	0	0	1.99556e-05	0	0	0	0	0	3.5323e-05	0	0	0	0	0	0	0	0	0	0	0	0	0	0	0	0	0	0	0	0	0	0	0	0	0	0	0
NODE_9_length_221833_178	d__Archaea;p__Thermoproteota;c__Bathyarchaeia;o__B24;f__DRYS01;g__DRYS01;s__DRYS01 sp011367275	0	0	0	0	0.00608076	0	1.29432e-05	0	0	0	0	0	0	0.00159355	0	0	0	0	0	0	0	0	0	0	0	0	0	0	0.00436571	0	0	0	0	0	1.98426e-05	0	5.09611e-05	0	0	0	0	0	0	0	0	0	0	0
NODE_6262_length_9421_2	d__Archaea;p__Thermoproteota;c__Bathyarchaeia;o__B24;f__JAGTQN01;g__JAGTQN01;s__JAGTQN01 sp018396395	0	0	0	0	0	0	0	0	0	0	0	0	0	0	0.00114252	0	0	0	0	0	0	0	0	0	0	0	0	0	0	0.000891508	0	0	0	0	0	0	0	0	0	0	0	0	0	0	0	0	0	0.000157614
NODE_129_length_169898_102	d__Archaea;p__Thermoproteota;c__Bathyarchaeia;o__B25;f__B25	0	0	0	0	0	0	0	0	0	0	0	0	0	0	0	0	0	0	0	0	0	0	0	0	0	0	0	0	0	0	0	0	0	0	0	0	0	0	0	0	0	0	0	0	0	0	0	0
NODE_479211_length_581_1	d__Archaea;p__Thermoproteota;c__Bathyarchaeia;o__B25;f__B25	0	0	0	0	0	0	0	0	0	0	0	0	0	0	0.000227751	0	0	0	0	0	0	0	0	0	0	0	0	0	0	7.15025e-05	0	0	0	0	0	0	0.000184242	0	0	0	0	0	0	0	0	0	0	0
NODE_174877_length_1431_3	d__Archaea;p__Thermoproteota;c__Bathyarchaeia;o__B26-1	0	0	0	0	0	0	0	0	0	0	0	0	0	0	0.000157196	0	0	0	0	0	0	0	0	0	0	0	0	0	0	0.000210827	0	0	0	0	0	0	0	0	0	0	0	0	0	0	0	0	0	0
NODE_219126_length_1182_1	d__Archaea;p__Thermoproteota;c__Bathyarchaeia;o__B26-1	0	0	0	0	0	0	0	0	0	0	0	0	0	0	0	0	0	0	0	0	0	0	0	0	0	0	0	0	0	0	0	0	0	0	0	0	0	0	0	0	0	0	0	0	0	0	0	0
NODE_223121_length_1306_1	d__Archaea;p__Thermoproteota;c__Bathyarchaeia;o__B26-1	0	0	0	0	0	0	0	0	0	0	0	0	0	0	0.000106215	0	0	0	0	0	0	0	0	0	0	0	0	0	0	0.000208837	0	0	0	0	0	0	0	0	0	0	0	0	0	0	0	0	0	0
NODE_26627_length_7324_4	d__Archaea;p__Thermoproteota;c__Bathyarchaeia;o__B26-1	0	0	0	0	0	0	0	0	0	0	0	0	0	0	0.000424875	0	0	0	0	0	0	0	0	0	0	0	0	0	0	0.000130901	0	0	0	0	0	0	0	0	0	0	0	0	0	0	0	0	0	0
NODE_273162_length_997_1	d__Archaea;p__Thermoproteota;c__Bathyarchaeia;o__B26-1	0	0	0	0	0	0	0	0	0	0	0	0	0	0	0.000136577	0	0	0	0	0	0	0	0	0	0	0	0	0	0	0	0	0	0	0	0	0	0	0	0	0	0	0	0	0	0	0	0	0
NODE_28192_length_6988_3	d__Archaea;p__Thermoproteota;c__Bathyarchaeia;o__B26-1	0	0	0	0	0	0	0	0	0	0	0	0	0	0	0.000637508	0	0	0	0	0	0	0	0	0	0	0	0	0	0	9.1649e-05	0	0	0	0	0	0	0.000189272	0	0	0	0	0	0	0	0	0	0	0.000721921
NODE_326486_length_669_1	d__Archaea;p__Thermoproteota;c__Bathyarchaeia;o__B26-1	0	0	0	0	0	0	0	0	0	0	0	0	0	0	0	0	0	0	0	0	0	0	0	0	0	0	0	0	0	0	0	0	0	0	0	0	0	0	0	0	0	0	0	0	0	0	0	0
NODE_35864_length_6305_10	d__Archaea;p__Thermoproteota;c__Bathyarchaeia;o__B26-1	0	0	0	0	0	0	0	0	0	0	0	0	0	0	0.000151397	0	0	0	0	0	0	0	0	0	0	0	0	0	0	0	0	0.000181517	0	0	0	0	0	0	0	0	0	0	0	0	0	0	0	0.000503914
NODE_474956_length_660_1	d__Archaea;p__Thermoproteota;c__Bathyarchaeia;o__B26-1	0	0	0	0	0	0	0	0	0	0	0	0	0	0	9.67086e-05	0	0	0	0	0	0	0	0	0	0	0	0	0	0	0	0	0	0	0	0	0	0	0	0	0	0	0	0	0	0	0	0	0.000157189
NODE_480578_length_664_2	d__Archaea;p__Thermoproteota;c__Bathyarchaeia;o__B26-1	0	0	0	0	0	0	0	0	0	0	0	0	0	0	0	0	0	0	0	0	0	0	0	0	0	0	0	0	0	0	0	0	0	0	0	0	0	0	0	0	0	0	0	0	0	0	0	0
NODE_512699_length_624_1	d__Archaea;p__Thermoproteota;c__Bathyarchaeia;o__B26-1	0	0	0	0	0	0	0	0	0	0	0	0	0	0	0	0	0	0	0	0	0	0	0	0	0	0	0	0	0	0	0	0	0	0	0	0	0	0	0	0	0	0	0	0	0	0	0	0
NODE_636376_length_797_1	d__Archaea;p__Thermoproteota;c__Bathyarchaeia;o__B26-1	0	0	0	0	0	0	0	0	0	0	0	0	0	0	0	0	0	0	0	0	0	0	0	0	0	0	0	0	0	0	0	0	0	0	0	0	0	0	0	0	0	0	0	0	0	0	0	0
NODE_76207_length_2938_8	d__Archaea;p__Thermoproteota;c__Bathyarchaeia;o__B26-1	0	0	0	0	0	0	0	0	0	0	0	0	0	0	0.00014298	0	0	0	0	0	0	0	0	0	0	0	0	0	0	5.79237e-05	0	0	0	0	0	0	0	0	0	0	0	0	0	0	0	0	0	0
NODE_930435_length_623_1	d__Archaea;p__Thermoproteota;c__Bathyarchaeia;o__B26-1	0	0	0	0	0	0	0	0	0	0	0	0	0	0	0	0	0	0	0	0	0	0	0	0	0	0	0	0	0	0	0	0.000228187	0	0	0	0	0	0	0	0	0	0	0	0	0	0	0	0
NODE_383862_length_718_2	d__Archaea;p__Thermoproteota;c__Bathyarchaeia;o__B26-1;f__B26-1	0	0	0	0	0	0	0	0	0	0	0	0	0	0	0.000196623	0	0	0	0	0	0	0	0	0	0	0	0	0	0	8.0555e-05	0	0	0	0	0	0	0	0	0	0	0	0	0	0	0	0	0	0
NODE_442249_length_781_1	d__Archaea;p__Thermoproteota;c__Bathyarchaeia;o__B26-1;f__B26-1	0	0	0	0	0	0	0	0	0	0	0	0	0	0	0.00015036	0	0	0	0	0	0	0	0	0	0	0	0	0	0	9.10923e-05	0	0	0	0	0	0	0	0	0	0	0	0	0	0	0	0	0	0
NODE_52527_length_4093_4	d__Archaea;p__Thermoproteota;c__Bathyarchaeia;o__B26-1;f__B26-1	0	0	0	0	0	0	0	0	0	0	0	0	0	0	0.000329816	0	0	0	0	0	0	0	0	0	0	0	0	0	0	2.07857e-05	0	0	0	0	0	0	0.000506905	0	0	0	0	0	0	0	0	0	0	0.000494232
NODE_109560_length_2125_1	d__Archaea;p__Thermoproteota;c__Bathyarchaeia;o__B26-1;f__B26-1;g__DTEX01	0	0	0	0	0	0	0	0	0	0	0	0	0	0	4.7453e-05	0	0	0	0	0	0	0	0	0	0	0	0	0	0	0	0	0	0	0	0	0	0	0	0	0	0	0	0	0	0	0	0	0
NODE_111607_length_615_3	d__Archaea;p__Thermoproteota;c__Bathyarchaeia;o__B26-1;f__B26-1;g__DTEX01	0	0	0	0	0	0	0	0	0	0	0	0	0	0	0	0	0	0	0	0	0	0	0	0	0	0	0	0	0	0	0	0	0	0	0	0	0	0	0	0	0	0	0	0	0	0	0	0
NODE_125453_length_542_1	d__Archaea;p__Thermoproteota;c__Bathyarchaeia;o__B26-1;f__B26-1;g__DTEX01	0	0	0	0	7.37245e-05	0	0	0	0	0	0	0	0	5.94293e-05	0	0	0	0	0	0	3.05832e-05	0	0	0	0	0	0	0	2.53984e-05	0	0	0	0	0	0	0	0.000222702	0	0	0	0	7.06708e-05	0	0	0	0	0	3.74809e-05
NODE_159540_length_641_2	d__Archaea;p__Thermoproteota;c__Bathyarchaeia;o__B26-1;f__B26-1;g__DTEX01	0	0	0	0	0	0	0	0	0	0	0	0	0	0	0	0	0	0	0	0	0	0	0	0	0	0	0	0	0	0	0	0	0	0	0	0	0	0	0	0	0	0	0	0	0	0	0	0
NODE_308150_length_863_1	d__Archaea;p__Thermoproteota;c__Bathyarchaeia;o__B26-1;f__B26-1;g__DTEX01	0	0	0	0	0	0	0	0	0	0	0	0	0	0	0.000199599	0	0	0	0	0	0	0	0	0	0	0	0	0	0	4.86341e-05	0	0	0	0	0	0	0	0	0	0	0	0	0	0	0	0	0	0
NODE_33156_length_2232_5	d__Archaea;p__Thermoproteota;c__Bathyarchaeia;o__B26-1;f__B26-1;g__DTEX01	0	0	0	0	0	0	0	0	0	0	0	0	0	0	0	0	0	0	0	0	0	0	0	0	0	0	0	0	2.87911e-05	4.75103e-05	0	0	0	0	0	0	0	0	0	0	0	0	0	0	0	0	0	0
NODE_343_length_90553_82	d__Archaea;p__Thermoproteota;c__Bathyarchaeia;o__B26-1;f__B26-1;g__DTEX01	0	0	0	0	8.60754e-05	0	0	0	0	0	0	0	0	0.00115728	0	0	0	0	0	0	0	0	0	0	0	0	0	0	0.00160358	0	0	0	0	0	0	0	0	0	0	0	0	0	0	0	0	0	0	0
NODE_36151_length_2089_5	d__Archaea;p__Thermoproteota;c__Bathyarchaeia;o__B26-1;f__B26-1;g__DTEX01	0	0	0	0	2.12831e-05	0	0	0	0	0	0	0	0	0.000228448	0	0	0	0	0	0	3.5323e-05	0	0	0	0	0	0	0	0.000125255	0	0	0	0	0	0	0	0	0	0	0	0	0	0	0	0	0	0	0
NODE_42826_length_2080_1	d__Archaea;p__Thermoproteota;c__Bathyarchaeia;o__B26-1;f__B26-1;g__DTEX01	0	0	0	0	0	0	0	0	0	0	0	0	0	0.000118785	0	0	0	0	0	0	4.08904e-05	0	0	0	0	0	0	0	3.39583e-05	0	0	0	0	0	0	0	0	0	0	0	0	0	0	0	0	0	0	0
NODE_4466_length_12079_15	d__Archaea;p__Thermoproteota;c__Bathyarchaeia;o__B26-1;f__B26-1;g__DTEX01	0	0	0	0	0.000192727	0	0	0	0	0	0	0	0	0.000207374	0	0	0	0	0	0	0	0	0	0	0	0	0	0	0.000348443	0	0	0	0	0	0	0	0	0	0	0	0	0	0	0	0	0	0	0
NODE_54036_length_851_2	d__Archaea;p__Thermoproteota;c__Bathyarchaeia;o__B26-1;f__B26-1;g__DTEX01	0	0	0	0	4.01631e-05	0	0	0	0	0	0	0	0	0.000166906	0	0	0	0	0	0	7.05256e-05	0	0	0	0	0	0	0	5.86695e-05	0	0	0	0	0	0	0	5.07529e-05	0	0	0	0	0.000153807	0	0	0	0	0	4.28564e-05
NODE_577_length_67398_66	d__Archaea;p__Thermoproteota;c__Bathyarchaeia;o__B26-1;f__B26-1;g__DTEX01	0	0	0	0	0.000106434	0	0	0	1.71765e-05	0	0	0	0	0.00436648	0	0	0	0	0	0	0	0	0	0	0	0	0	0	0.00198267	0	0	0	0	0	0	0	0	0	0	0	0	0	0	0	0	0	0	0
NODE_6355_length_8874_4	d__Archaea;p__Thermoproteota;c__Bathyarchaeia;o__B26-1;f__B26-1;g__DTEX01	0	0	0	0	4.07797e-05	0	0	0	0	0	0	0	0	0.000241131	0	0	0	0	0	0	0	0	0	0	0	0	0	0	0.000128692	0	0	0	2.93444e-05	0	0	0	0	0	0	0	0	0	0	0	0	0	0	0
NODE_817_length_54734_31	d__Archaea;p__Thermoproteota;c__Bathyarchaeia;o__B26-1;f__B26-1;g__DTEX01	0	0	0	0	0	0	0	0	0	0	0	0	0	7.83399e-05	0	0	0	0	0	0	0	0	0	0	0	0	0	0	0	0	0	0	0	0	0	0	0	0	0	0	0	0	0	0	0	0	0	0
NODE_97945_length_786_1	d__Archaea;p__Thermoproteota;c__Bathyarchaeia;o__B26-1;f__B26-1;g__DTEX01	0	0	0	0	0	0	0	0	0	0	0	0	0	1.71563e-05	0	0	0	0	0	0	0	0	0	0	0	0	0	0	0	0	0	0	0	0	0	0	0	0	0	0	0	0	0	0	0	0	0	0
NODE_91_length_156120_37	d__Archaea;p__Thermoproteota;c__Bathyarchaeia;o__B26-1;f__B26-1;g__DTEX01;s__DTEX01 sp011363945	0	0	0	0	0.000443336	0	0	0	0	0	0	0	0	0.000924085	0	0	0	0	0	0	0	0	0	0	0	0	0	0	0.000442545	0	0	0	0	0	0	0	0	0	0	0	0	0	2.75555e-05	0	0	0	0	0
NODE_21918_length_911_1	d__Archaea;p__Thermoproteota;c__Bathyarchaeia;o__B26-1;f__B26-1;g__DTEX01;s__DTEX01 sp011364715	0	0	0	0	0	0	0	0	0	0	0.000968004	0	0	0	0	0	0	0	0	0	0	0	0	0	0	0	0	0	0	0	0	0	0	0	0	0	0	2.71417e-05	0	0	0	0	0	0	0	0	0	0
NODE_2368_length_16789_10	d__Archaea;p__Thermoproteota;c__Bathyarchaeia;o__B26-1;f__B26-1;g__DTEX01;s__DTEX01 sp011364715	0	0	0	0	0.00101127	0	1.30601e-05	0	1.71765e-05	0	0.000295557	0	0	0.00290038	3.99197e-05	0	0	0	0	0	0	0	0	0	0	0	0	0	0.00316784	0	0	0	0	0	4.04986e-05	0	0	1.1414e-05	0	0	0	0	0	0.00113151	0	0	0	0
NODE_1234_length_40774_14	d__Archaea;p__Thermoproteota;c__Bathyarchaeia;o__B26-1;f__B26-1;g__DTEX01;s__DTEX01 sp011366945	0	0	0	0	0.000146841	0	0	0	0	0	0	0	0	0.000602465	2.08399e-05	0	0	0	0	0	0	0	0	0	0	0	0	0	0.00113987	0	0	0	0	0	0	0	0	0	0	0	0	0	0	0	0	0	0	0
NODE_1015_length_10724_15	d__Archaea;p__Thermoproteota;c__Bathyarchaeia;o__B26-1;f__B26-1;g__DTEX01;s__DTEX01 sp018396405	0	0	0	0	0	0	0	0	0	0	7.50061e-05	0	0	0	0	0	0	0	0	0	0	0	0	0	0	0	0	0	0	0	0	0	2.27812e-05	0	4.46708e-05	0	0	0	0	0	0	0	0	0.013188	0	0	0	0
NODE_11964_length_2891_7	d__Archaea;p__Thermoproteota;c__Bathyarchaeia;o__B26-1;f__B26-1;g__DTEX01;s__DTEX01 sp018396405	0	0	0	0	0	0	0	0	0	0	0.000534399	0	0	0	0	0	0	0	0	0	0	0	0	0	0	0	0	0	0	0	0	0	0	0	0	0	0	2.28329e-05	0	0	0	0	0	0.000268351	0	0.000225056	0	0
NODE_259_length_54819_32	d__Archaea;p__Thermoproteota;c__Bathyarchaeia;o__B26-1;f__B26-1;g__DTEX01;s__DTEX01 sp018396405	0	0	3.69737e-05	0	0.00477521	5.58869e-05	0	0	0	0	0	0	0	0.00211712	0	0	0	0	0	0	0	0	0	0	0	0	0	0	0.002307	0	0	0	0	0	0	0	0	0	0	0	0	0	0	0	0	0	0	0
NODE_112408_length_2163_1	d__Archaea;p__Thermoproteota;c__Bathyarchaeia;o__B26-1;f__B26-1;g__DTEX01;s__DTEX01 sp018396435	0	0	0	0	0	0	0	0	0	0	0	0	0	0	0.000864103	0	0	0	0	0	0	0	0	0	0	0	0	0	0	0.000215796	0	0	0	0	0	0	0	0	0	0	0	0	0	0	0	0	0	0.000120649
NODE_524_length_71913_6	d__Archaea;p__Thermoproteota;c__Bathyarchaeia;o__B26-1;f__B26-1;g__DTEX01;s__DTEX01 sp018396635	7.70516e-05	0	6.78035e-05	0	0.00611785	0	0	0	0	0	0	0	0	0.00833166	0	0	0	0	0	0	0	0	0	0	0	0	0	0	0.01028	0	0	0	0	0	2.23354e-05	1.52012e-05	0	0	0	0	0	0	0	0.000269537	0	0	0	4.32898e-05
NODE_166411_length_550_1	d__Archaea;p__Thermoproteota;c__Bathyarchaeia;o__B26-1;f__B26-1;g__DTEX01;s__DTEX01 sp018396655	0	0	0	0	0.000741317	0	0	0	0	0	0	0	0	0.00391018	0	0	0	0	0	0	0	0	0	0	0	0	0	0	0.00265754	0	0	0	0	0	0	0	0	0	0	0	0	0	0	0	0	0	0	2.51901e-05
NODE_65_length_104855_66	d__Archaea;p__Thermoproteota;c__Bathyarchaeia;o__B26-1;f__B26-1;g__DTEX01;s__DTEX01 sp018396655	0	0	0	0	0.00527481	0	0	0	0	0	0	0	0	0.0124609	5.11177e-05	0	0	0	0	0	1.7575e-05	0	0	0	0	0	0	7.3223e-05	0.0130699	0	0	0	0	0	0	0	0	0	0	0	0	0	0	0	2.27714e-05	0	0	4.3087e-05
NODE_80989_length_1137_3	d__Archaea;p__Thermoproteota;c__Bathyarchaeia;o__B26-1;f__B26-1;g__DTEX01;s__DTEX01 sp018396655	0	0	0	0	0	0	0	0	0	0	0	0	0	0	3.99197e-05	0	0	0	0	0	0	0	0	0	0	0	0	0	0	0	0	0	0	0	0	0	0	0	0	0	0	0	0	0	0	0	0	0
NODE_26758_length_7298_6	d__Archaea;p__Thermoproteota;c__Bathyarchaeia;o__B26-1;f__B26-1;g__DTEX01;s__DTEX01 sp018396795	0	0	0	0	0	0	0	0	0	0	0	0	0	0.000738042	0.000747711	0	0	0	0	0	0	0	0	0	0	0	0	0	0.000264631	0.000196712	0	0	0	0	0	0	0	0	0	0	0	0	0	0	0	0	0	0.000322447
NODE_21504_length_3820_6	d__Archaea;p__Thermoproteota;c__Bathyarchaeia;o__B26-1;f__B26-1;g__DTEX01;s__DTEX01 sp018396975	0	0	0	0	0.0175644	0	0	0	0	0	0	0	0	0.0181678	7.98395e-05	0	0	0	0	0	0	0	0	0	0	0	0	0	0.0335315	0	0	0	0	0	0	0	0	0	0	3.16376e-05	0	0	0	0	1.20397e-05	0	0	0.000570688
NODE_43095_length_569_1	d__Archaea;p__Thermoproteota;c__Bathyarchaeia;o__B26-1;f__B26-1;g__DTEX01;s__DTEX01 sp018396975	0	0	0	0	0.00350208	0	0	0	0	0	0	0	0	0.00253827	0	0	0	0	0	0	0	0	0	0	0	0	0	0	0.00499218	0	0	0	0	0	0	0	0	0	0	0	0	0	0	0	3.84482e-05	0	0	7.74698e-05
NODE_131_length_79953_26	d__Archaea;p__Thermoproteota;c__Bathyarchaeia;o__B26-1;f__B26-1;g__DTEX01;s__DTEX01 sp018396995	0	0	0	2.79816e-05	0.0149347	5.59583e-05	1.31213e-05	0	0	4.19698e-05	0	0	0.00056096	0.0142364	0	2.29406e-05	0	0	0	0	0	0	0	0	0	0	0	0	0.0229757	0	0	0	0	0	2.99185e-05	0	0	0	0	1.60502e-05	0	0	0	0	4.11362e-05	0.000891546	0	0
NODE_69740_length_1071_3	d__Archaea;p__Thermoproteota;c__Bathyarchaeia;o__B26-1;f__B26-1;g__DTEX01;s__DTEX01 sp018396995	0	0	0	0	4.25752e-05	0	0	0	0	0	0	0	0	5.13665e-05	0	0	0	0	0	0	0	0	0	0	0	0	0	0	0.000187736	0	0	0	0	0	0	0	0	0	0	0	0	0	0	0	0	0	0	0
NODE_7041_length_8446_9	d__Archaea;p__Thermoproteota;c__Bathyarchaeia;o__B26-1;f__B26-1;g__DTEX01;s__DTEX01 sp018396995	0	0	0	0	0	0	0	0	0	0	0	0	0	3.2602e-05	0	0	0	0	0	0	0	0	0	0	0	0	0	0	4.3999e-05	0	0	0	0	0	0	0	0	0	0	0	0	0	0	0	0	0	0	0
NODE_9733_length_15977_18	d__Archaea;p__Thermoproteota;c__Bathyarchaeia;o__B26-1;f__B26-1;g__PIYB01;s__PIYB01 sp018397065	0	0	0	0	0	0	0	0	0	0	0	0	0	0	0.00239291	0	0	0	0	0	0	0	0	0	0	0	0	0	0	0.000547069	0	6.60709e-05	0	0	0	0	0.000161507	0	0	0	0	0	0	0	0	0	0	0.00224087
NODE_999621_length_685_1	d__Archaea;p__Thermoproteota;c__Bathyarchaeia;o__B26-1;f__B26-1;g__PIYB01;s__PIYB01 sp018397065	0	0	0	0	0	0	0	0	0	0	0	0	0	0	0	0	0	0	0	0	0	0	0	0	0	0	0	0	0	0	0	0	0	0	0	0	0	0	0	0	0	0	0	0	0	0	0	0
NODE_498887_length_556_1	d__Archaea;p__Thermoproteota;c__Bathyarchaeia;o__B26-1;f__BA1;g__BA2;s__BA2 sp001399795	0	0	0	0	0	0	0	0	0	0	0	0	0	0	0.000214512	0	0	0	0	0	0	0	0	0	0	0	0	0	0	6.71619e-05	0	0	0	0	0	0	0	0	0	0	0	0	0	0	0	0	0	0
NODE_889691_length_687_2	d__Archaea;p__Thermoproteota;c__Bathyarchaeia;o__B26-1;f__BA1;g__Kmv02;s__Kmv02 sp014859755	0	0	0	0	0	0	0	0	0	0	0	0	0	0	0	0	0	0	0	0	0	0	0	0	0	0	0	0	0	0	0	0	0	0	0	0	0	0	0	0	0	0	0	0	0	0	0	0
NODE_101332_length_1213_3	d__Archaea;p__Thermoproteota;c__Bathyarchaeia;o__B26-1;f__UBA233	0	0	0	0	0	0	0	0	0	0	0	0	0	0	9.04507e-05	0	0	0	0	0	0.000247366	0	0	0	0	0	0	0	0	0	0	0	0	0	0	0	0	0	0	0	0	5.05503e-05	0	0	0	0	0	0
NODE_104605_length_924_3	d__Archaea;p__Thermoproteota;c__Bathyarchaeia;o__B26-1;f__UBA233	0	0	0	0	0.000198267	0	0	0	0	0	0	0	0	0.0002876	0	0	0	0	0	0	0	0	0	0	0	0	0	0	0.000239101	7.63175e-05	0	0	0	0	0	0	0	0	0	0	0	0	0	0	0	0	0	0.000462957
NODE_107437_length_1049_3	d__Archaea;p__Thermoproteota;c__Bathyarchaeia;o__B26-1;f__UBA233	0	0	0	0	0	0	0	0	0	0	0	0	0	0	2.45725e-05	0	0	0	0	0	0	0	0	0	0	0	0	0	0	0	0	0	0	0	0	0	0	0	0	0	0	0.000100382	0	0	0	0	0	0
NODE_108465_length_1360_3	d__Archaea;p__Thermoproteota;c__Bathyarchaeia;o__B26-1;f__UBA233	0	0	0	0	0	0	0	0	0	0	0	0	0	0	0.0012626	0	0	0	0	0	0	0	0	0	0	0	0	0	0	0.00117597	0	0	0	0	0	0	0	0	0	0	0	0	0	0	0	0	0	0.000499082
NODE_108590_length_2032_2	d__Archaea;p__Thermoproteota;c__Bathyarchaeia;o__B26-1;f__UBA233	0	0	0	0	0	0	0	0	0	0	0	0	0	0	0.000459345	0	0	0	0	0	0	0	0	0	0	0	0	0	0	0.000463658	0	0	0	0	0	0	0	0	0	0	0	0	0	0	0	0	0	0.000197971
NODE_12_length_384150_216	d__Archaea;p__Thermoproteota;c__Bathyarchaeia;o__B26-1;f__UBA233	0	0	0	0	0	0	0	0	0	1.96013e-05	0	0	0	0	6.2052e-05	0	0	0	0	0	4.94973e-05	0	0	0	0	0	0	0	0	0	0	0	0	0	0	0	2.41383e-05	0	0	0	0	0.00011199	1.29296e-05	0	0	0	0	4.03485e-05
NODE_1211139_length_556_1	d__Archaea;p__Thermoproteota;c__Bathyarchaeia;o__B26-1;f__UBA233	0	0	0	0	0	0	0	0	0	0	0	0	0	0	0	0	0	0	0	0	0	0	0	0	0	0	0	0	0	0	0	0	0	0	0	0	0	0	0	0	0	0	0	0	0	0	0	0
NODE_127600_length_2559_1	d__Archaea;p__Thermoproteota;c__Bathyarchaeia;o__B26-1;f__UBA233	0	0	0	0	0	0	0	0	0	0	0	0	0	0	0	0	0	0	0	0	0	0	0	0	0	0	0	0	0	0	0	0.000539749	0	0	0	0	0	0	0	0	0	0	0	0	0	0	0	3.71767e-05
NODE_1288751_length_572_1	d__Archaea;p__Thermoproteota;c__Bathyarchaeia;o__B26-1;f__UBA233	0	0	0	0	0	0	0	0	0	0	0	0	0	0	0	0	0	0	0	0	0	0	0	0	0	0	0	0	0	0.000108352	0	0	0	0	0	0	0	0	0	0	0	0	0	0	0	0	0	0.000120677
NODE_1311_length_30763_8	d__Archaea;p__Thermoproteota;c__Bathyarchaeia;o__B26-1;f__UBA233	0	0	0	0	0	0	0	0	0	0	0	0	0	0	0.000143618	0	0	0	0	0	0	0	0	0	0	0	0	0	0	8.99994e-05	0	7.5848e-05	0	0	0	0	0	0	0	0	0	0	0	0	0	0	0	0.000263657
NODE_1354127_length_530_1	d__Archaea;p__Thermoproteota;c__Bathyarchaeia;o__B26-1;f__UBA233	0	0	0	0	0	0	0	0	0	0	0	0	0	0	0	0	0	0	0	0	0	0	0	0	0	0	0	0	0	0	0	0	0	0	0	0	0	0	0	0	0	0	0	0	0	0	0	0
NODE_139544_length_716_2	d__Archaea;p__Thermoproteota;c__Bathyarchaeia;o__B26-1;f__UBA233	0	0	0	0	0	0	0	0	0	0	0	0	0	0	0.000196708	0	0	0	0	0	0	0	0	0	0	0	0	0	0	9.1649e-05	0	0	0	0	0	0	0	0	0	0	0	3.43821e-05	0	0	0	0	0	0.000292167
NODE_1450497_length_515_1	d__Archaea;p__Thermoproteota;c__Bathyarchaeia;o__B26-1;f__UBA233	0	0	0	0	0	0	0	0	0	0	0	0	0	0	0	0	0	0	0	0	0	0	0	0	0	0	0	0	0	0	0	0	0	0	0	0	0	0	0	0	0	0	0	0	0	0	0	0
NODE_161486_length_722_3	d__Archaea;p__Thermoproteota;c__Bathyarchaeia;o__B26-1;f__UBA233	0	0	0	0	0	0	0	0	0	0	0	0	0	0	0	0	0	0	0	0	0	0	0	0	0	0	0	0	0	0	0	0	0	0	0	0	0	0	0	0	0	6.43889e-05	0	0	0	0	0	0
NODE_162320_length_631_1	d__Archaea;p__Thermoproteota;c__Bathyarchaeia;o__B26-1;f__UBA233	0	0	0	0	0	0	0	0	0	0	0	0	0	0	0	0	0	0	0	0	0	0	0	0	0	0	0	0	0	7.47091e-05	0	0	0	0	0	0	0	0	0	0	0	0	0	0	0	0	0	0
NODE_16731_length_10676_12	d__Archaea;p__Thermoproteota;c__Bathyarchaeia;o__B26-1;f__UBA233	0	0	0	0	0	0	0	0	0	5.8537e-05	0	0	0	0	0.000359371	0	0	0	0	0	0	0	0	0	0	0	0	0	0	0.000286103	0	7.39365e-05	0	0	0	0	9.6115e-05	0	0	0	0	0	0	0	0	0	0	0
NODE_170804_length_684_1	d__Archaea;p__Thermoproteota;c__Bathyarchaeia;o__B26-1;f__UBA233	0	0	0	0	0	0	0	0	0	0.000146338	0	0	0	0	0	0	0	0	0	0	0.000420558	0	0	0	0	0	0	0	0	0	0	0.000111285	0	0	0	0	0	0	0	0	0.000105305	0.000159492	0	0	0	0	0	0
NODE_170953_length_979_1	d__Archaea;p__Thermoproteota;c__Bathyarchaeia;o__B26-1;f__UBA233	0	0	0	0	0	0	0	0	0	0	0	0	0	0	0	0	0	0	0	0	0	0	0	0	0	0	0	0	0	0	0	0	0	0	0	0	0	0	0	0	0	0	0	0	0	0	0	0
NODE_172384_length_563_1	d__Archaea;p__Thermoproteota;c__Bathyarchaeia;o__B26-1;f__UBA233	0	0	0	0	0	0	0	0	0	0	0	0	0	0	0	0	0	0	0	0	0	0	0	0	0	0	0	0	0	0	0	0	0	0	0	0	0	0	0	0	0	0	0	0	0	0	0	0
NODE_176141_length_1999_2	d__Archaea;p__Thermoproteota;c__Bathyarchaeia;o__B26-1;f__UBA233	0	0	0	0	0	0	0	0	0	0	0	0	0	0	0	0	0	0	0	0	0	0	0	0	0	0	0	0	0	4.35408e-05	0	0	0	0	0	0	0.000135878	0	0	0	0	0	0	0	0	0	0	0.000468701
NODE_176163_length_1397_2	d__Archaea;p__Thermoproteota;c__Bathyarchaeia;o__B26-1;f__UBA233	0	0	0	0	0	0	0	0	0	0	0	0	0	0	0.00020567	0	0	0	0	0	0	0	0	0	0	0	0	0	0	0.000446636	0	0	0	0	0	0	0	0	0	0	0	0	0	0	0	0	0	0.000563155
NODE_176199_length_583_2	d__Archaea;p__Thermoproteota;c__Bathyarchaeia;o__B26-1;f__UBA233	0	0	0	0	0	0	0	0	0	0	0	0	0	0	0.000145207	0	0	0	0	0	0	0	0	0	0	0	0	0	0	0	0	0	0	0	0	0	0	0	0	0	0	0	0	0	0	0	0	0
NODE_179879_length_1372_3	d__Archaea;p__Thermoproteota;c__Bathyarchaeia;o__B26-1;f__UBA233	0	0	0	0	0	0	0	0	0	0	0	0	0	0	0.000469216	0	0	0	0	0	0	0	0	0	0	0	0	0	0	0.000400352	0	0	0	0	0	0	0	0	0	0	0	5.08227e-05	0	0	0	0	0	8.19602e-05
NODE_1813022_length_507_1	d__Archaea;p__Thermoproteota;c__Bathyarchaeia;o__B26-1;f__UBA233	0	0	0	0	0	0	0	0	0	0	0	0	0	0	0	0	0	0	0	0	0	0	0	0	0	0	0	0	0	0	0	0	0	0	0	0	0	0	0	0	0	0	0	0	0	0	0	0
NODE_1839_length_33298_19	d__Archaea;p__Thermoproteota;c__Bathyarchaeia;o__B26-1;f__UBA233	0	0	0	0	0	0	0	0	0	0	0	0	0	0	0.000100815	0	0	0	0	0	0	0	0	0	0	0	0	0	0	0.000152264	0	0	0	0	0	0	0	0	0	0	0	0	0	0	0	0	0	0.000831653
NODE_18533_length_4657_1	d__Archaea;p__Thermoproteota;c__Bathyarchaeia;o__B26-1;f__UBA233	0	0	0	0	0	0	0	0	0	0.000626637	0	0	0	0	0.000131552	0	0	0	0	0	0.000207394	0	0	0	0	0	0	0	0	0	0	0.000101288	0	0	0	0	0	0	0	0	0	0.000276419	0	0	0	0	0	0.000299184
NODE_1899_length_32795_18	d__Archaea;p__Thermoproteota;c__Bathyarchaeia;o__B26-1;f__UBA233	0	0	0	0	0	0	0	0	0	1.82311e-05	0	0	0	0	5.19254e-05	3.40218e-05	0	0	0	0	0	0	0	0	0	0	0	0	0	4.2252e-05	0	0.000103995	0	0	0	0	0	0	0	0	0	0	0	0	0	0	0	0.00167807
NODE_191312_length_548_1	d__Archaea;p__Thermoproteota;c__Bathyarchaeia;o__B26-1;f__UBA233	0	0	0	0	0	0	0	0	0	0	0	0	0	0	0	0	0	0	0	0	8.06297e-05	0	0	0	0	0	0	0	0	0.000208796	0	0	0	0	0	0	0	0	0	0	0	8.62015e-05	0	0	0	0	0	4.95689e-05
NODE_193688_length_1860_5	d__Archaea;p__Thermoproteota;c__Bathyarchaeia;o__B26-1;f__UBA233	0	0	0	0	0	0	0	0	0	0	0	0	0	0	9.04507e-05	0	0	0	0	0	0	0	0	0	0	0	0	0	0	0	0	0	0	0	0	0	0	0	0	0	0	0	0	0	0	0	0	0.000259776
NODE_193967_length_908_1	d__Archaea;p__Thermoproteota;c__Bathyarchaeia;o__B26-1;f__UBA233	0	0	0	0	0	0	0	0	0	0	0	0	0	0	0	0	0	0	0	0	0	0	0	0	0	0	0	0	0	0	0	0	0	0	0	0	0	0	0	0	0	0	0	0	0	0	0	0
NODE_22211_length_4037_5	d__Archaea;p__Thermoproteota;c__Bathyarchaeia;o__B26-1;f__UBA233	0	0	0	0	0	0	0	0	0	0	0	0	0	0	0.000312777	0	0	0	0	0	0	0	0	0	0	0	0	0	0	9.20614e-05	0	7.55097e-05	0	0	0	0	0	0	0	0	0	0.000289927	0	0	0	0	0	0.000675616
NODE_222590_length_610_1	d__Archaea;p__Thermoproteota;c__Bathyarchaeia;o__B26-1;f__UBA233	0	0	0	0	0	0	0	0	3.20989e-05	0	0	0	0	0	0.000148421	0	0	0	0	0	9.87765e-05	0	0	0	0	0	0	0	0	0.000135664	0	0	0	0	0	0	0	0	0	0	0	0	0	0	0	0	0	7.54875e-05
NODE_237488_length_1139_3	d__Archaea;p__Thermoproteota;c__Bathyarchaeia;o__B26-1;f__UBA233	0	0	0	0	0	0	0	0	0	0	0	0	0	0	0	0	0	0	0	0	0	0	0	0	0	0	0	0	0	0	0	0	0	0	0	0	0	0	0	0	0	0	0	0	0	0	0	0
NODE_248_length_125968_7	d__Archaea;p__Thermoproteota;c__Bathyarchaeia;o__B26-1;f__UBA233	0	0	0	0	0	0	0	0	0	0	0	0	0	0	7.23742e-05	0	0	0	0	0	0	0	0	0	0	0	0	0	0	0.0015998	0	0	0	0	0	0	0	0	0	0	0	0	0	0	0	0	0	0
NODE_256359_length_1500_4	d__Archaea;p__Thermoproteota;c__Bathyarchaeia;o__B26-1;f__UBA233	0	0	0	0	0	0	0	0	0	0.00151844	0	0	0	0	0.000253174	0	0	0	0	0	0.00184411	0	0	0	0	0	0	0	0	0	0	0	0	0	0	0	2.45656e-05	0	0	0	0	0.00049557	0	0	0	0	0	0.000346899
NODE_256659_length_769_1	d__Archaea;p__Thermoproteota;c__Bathyarchaeia;o__B26-1;f__UBA233	0	0	0	0	0	0	0	0	0	0	0	0	0	0	0	0	0	0	0	0	0	0	0	0	0	0	0	0	0	0	0	7.16699e-05	0	0	0	0	0	0	0	0	0	0	0	0	0	0	0	0
NODE_262731_length_1206_2	d__Archaea;p__Thermoproteota;c__Bathyarchaeia;o__B26-1;f__UBA233	0	0	0	0	0	0	0	0	0	0	0	0	0	0	0	0	0	0	0	0	0	0	0	0	0	0	0	0	0	0	0	0	0	0	0	0	0	0	0	0	0	0	0	0	0	0	0	0
NODE_298761_length_957_1	d__Archaea;p__Thermoproteota;c__Bathyarchaeia;o__B26-1;f__UBA233	0	0	0	0	0	0	0	0	0	0	0	0	0	0	0	0	0	0	0	0	0.000125816	0	0	0	0	0	0	0	0	0.00030494	4.27759e-05	0	0	0	0	0	0	0	0	0	0	3.71579e-05	0	0	0	0	0	0.000111217
NODE_305394_length_695_1	d__Archaea;p__Thermoproteota;c__Bathyarchaeia;o__B26-1;f__UBA233	0	0	0	0	0	0	0	0	0	0	0	0	0	0	0	0	0	0	0	0	0	0	0	0	0	0	0	0	0	0	0	0.000135965	0	0	0	0	0	0	0	0	0	0	0	0	0	0	0	0
NODE_306714_length_938_4	d__Archaea;p__Thermoproteota;c__Bathyarchaeia;o__B26-1;f__UBA233	0	0	0	0	0	0	0	0	0	0	0	0	0	0	4.2513e-05	0	0	0	0	0	0	0	0	0	0	0	0	0	0	0.000162564	0	0	0	0	0	0	0	0	0	0	0	0	0	0	0	0	0	0
NODE_306842_length_1094_2	d__Archaea;p__Thermoproteota;c__Bathyarchaeia;o__B26-1;f__UBA233	0	0	0	0	0	0	0	0	0	0	0	0	0	0	9.83411e-05	0	0	0	0	0	0	0	0	0	0	0	0	0	0	4.63761e-05	0	0	0	0	0	0	0.000127167	0	0	0	0	0	0	0	0	0	0	2.77719e-05
NODE_308627_length_1542_3	d__Archaea;p__Thermoproteota;c__Bathyarchaeia;o__B26-1;f__UBA233	0	0	0	0	0	0	0	0	0	0	0	0	0	0	0	0	0	0	0	0	0	0	0	0	0	0	0	0	0	0	0	6.53098e-05	0	0	0	0	0	0	0	0	0	0	0	0	0	0	0	0
NODE_311830_length_1007_1	d__Archaea;p__Thermoproteota;c__Bathyarchaeia;o__B26-1;f__UBA233	0	0	0	0	0	0	0	0	0	0	0	0	0	0	0	0	0	0	0	0	0	0	0	0	0	0	0	0	0	0	0	0	0	0	0	0	0	0	0	0	0	0	0	0	0	0	0	0
NODE_317910_length_1268_1	d__Archaea;p__Thermoproteota;c__Bathyarchaeia;o__B26-1;f__UBA233	0	0	0	0	0	0	0	0	0	0	0	0	0	0	0.000120975	0	0	0	0	0	0	0	0	0	0	0	0	0	0	0	0	0	0	0	0	0	0	0	0	0	0	0	0	0	0	0	0	0.000280918
NODE_318882_length_890_1	d__Archaea;p__Thermoproteota;c__Bathyarchaeia;o__B26-1;f__UBA233	0	0	0	0	0	0	0	0	0	0.00010694	0	0	0	0	0	0	0	0	0	0	0.000108512	0	0	0	0	0	0	0	0	2.47862e-05	0	0	0	0	0	0	0	0	0	0	0	1.39313e-05	0	0	0	0	0	0
NODE_331749_length_611_2	d__Archaea;p__Thermoproteota;c__Bathyarchaeia;o__B26-1;f__UBA233	0	0	0	0	0	0	0	0	0	0	0	0	0	0	0	0	0	0	0	0	0	0	0	0	0	0	0	0	0	0	0	0	0	0	0	0	0	0	0	0	0	0	0	0	0	0	0	0
NODE_348885_length_582_1	d__Archaea;p__Thermoproteota;c__Bathyarchaeia;o__B26-1;f__UBA233	0	0	0	0	0	0	0	0	0	0	0	0	0	0	0.000258777	0	0	0	0	0	0	0	0	0	0	0	0	0	0	0	0	0	0	0	0	0	0	0	0	0	0	0	0	0	0	0	0	0
NODE_355407_length_589_1	d__Archaea;p__Thermoproteota;c__Bathyarchaeia;o__B26-1;f__UBA233	0	0	0	0	0	0	0	0	0	0	0	0	0	0	0	0	0	0	0	0	0	0	0	0	0	0	0	0	0	0	0	0	0	0	0	0	0	0	0	0	0	0	0	0	0	0	0	0
NODE_356785_length_921_2	d__Archaea;p__Thermoproteota;c__Bathyarchaeia;o__B26-1;f__UBA233	0	0	0	0	0	0	0	0	0	0	0	0	0	0	0.00062597	0	0	0	0	0	3.41945e-05	0	0	0	0	0	0	0	0	0.000251976	0	0	0	0	0	0	0	0	0	0	0	0	0	0	0	0	0	0.000335005
NODE_358298_length_831_1	d__Archaea;p__Thermoproteota;c__Bathyarchaeia;o__B26-1;f__UBA233	0	0	0	0	0	0	0	0	0	0	0	0	0	0	0.000338438	0	0	0	0	0	6.96303e-05	0	0	0	0	0	0	0	0	6.06457e-05	0	0	0	0	0	0	0	0	0	0	0	0	0	0	0	0	0	5.42344e-05
NODE_385250_length_784_2	d__Archaea;p__Thermoproteota;c__Bathyarchaeia;o__B26-1;f__UBA233	0	0	0	0	0	0	0	0	0	0	0	0	0	0	0.000112387	0	0	0	0	0	0	0	0	0	0	0	0	0	0	0.00046172	0	0	0	0	0	0	0	0	0	0	0	0	0	0	0	0	0	5.00207e-05
NODE_394044_length_854_1	d__Archaea;p__Thermoproteota;c__Bathyarchaeia;o__B26-1;f__UBA233	0	0	0	0	0	0	0	0	0	0	0	0	0	0	5.82343e-05	0	0	0	0	0	0	0	0	0	0	0	0	0	0	0	0	0	0	0	0	0	0	0	0	0	0	0	0	0	0	0	0	0
NODE_401945_length_689_1	d__Archaea;p__Thermoproteota;c__Bathyarchaeia;o__B26-1;f__UBA233	0	0	0	0	0	0	0	0	0	0	0	0	0	0	0.000197073	0	0	0	0	0	0	0	0	0	0	0	0	0	0	0.000155058	0	0	0	0	0	0	0	0	0	0	0	0	0	0	0	0	0	0
NODE_42_length_223168_204	d__Archaea;p__Thermoproteota;c__Bathyarchaeia;o__B26-1;f__UBA233	0	0	0	0	0	0	0	0	0	6.66338e-05	0	0	0	0	0	0	0	0	0	0	2.61443e-05	0	0	0	0	0	0	0	0	0	0	0	0	0	0	0	0	0	0	0	0	1.23319e-05	0	0	0	0	0	0
NODE_446585_length_937_1	d__Archaea;p__Thermoproteota;c__Bathyarchaeia;o__B26-1;f__UBA233	0	0	0	0	0	0	0	0	0	0	0	0	0	0	0	0	0	0	0	0	0	0	0	0	0	0	0	0	0	0	0	0	0	0	0	0	0	0	0	0	0	0	0	0	0	0	0	0
NODE_4584_length_12063_5	d__Archaea;p__Thermoproteota;c__Bathyarchaeia;o__B26-1;f__UBA233	0	0	0	0	0	0	0	0	0	0.000134131	0	0	0	0	0.000209887	0	0	0	0	0	0.000240731	0	0	0	0	0	0	0	0	6.96673e-05	0	0	0	0	0	0	4.93614e-05	0	0	0	0	3.91572e-05	4.11542e-05	0	0	0	0	0.000142317
NODE_466186_length_598_1	d__Archaea;p__Thermoproteota;c__Bathyarchaeia;o__B26-1;f__UBA233	0	0	0	0	0	0	0	0	0	0	0	0	0	0	9.44724e-05	0	0	0	0	0	0	0	0	0	0	0	0	0	0	0	0	0	0	0	0	0	0	0	0	0	0	0	0	0	0	0	0	0.000145138
NODE_486541_length_660_1	d__Archaea;p__Thermoproteota;c__Bathyarchaeia;o__B26-1;f__UBA233	0	0	0	0	0	0	0	0	0	0	0	0	0	0	0	0	0	0	0	0	0	0	0	0	0	0	0	0	0	0	0	0	0	0	0	0	0	0	0	0	0	0	0	0	0	0	0	0
NODE_491367_length_719_1	d__Archaea;p__Thermoproteota;c__Bathyarchaeia;o__B26-1;f__UBA233	0	0	0	0	0	0	0	0	0	0	0	0	0	0	3.20293e-05	0	0	0	0	0	3.1975e-05	0	0	0	0	0	0	0	0	4.51904e-05	0	0	0	0	0	0	0	0	0	0	0	0	0	0	0	0	0	3.79604e-05
NODE_49995_length_1414_1	d__Archaea;p__Thermoproteota;c__Bathyarchaeia;o__B26-1;f__UBA233	0	0	0	0	0	0	0	0	0	0	0	0	0	0	0	0	0	0	0	0	0	0	0	0	0	0	0	0	0	2.6673e-05	0	0	0	0	0	0	0	0	0	0	0	0	0	0	0	0	0	0
NODE_50343_length_4249_4	d__Archaea;p__Thermoproteota;c__Bathyarchaeia;o__B26-1;f__UBA233	0	0	0	0	0	0	0	0	0	0	0	0	0	0	0.000158438	0	0	0	0	0	0	0	0	0	0	0	0	0	0	0.000214961	0	0	0	0	0	0	0.000199177	0	0	0	0	0	0	0	0	0	0	5.72679e-05
NODE_506393_length_811_1	d__Archaea;p__Thermoproteota;c__Bathyarchaeia;o__B26-1;f__UBA233	0	0	0	0	0	0	0	0	0	0	0	0	0	0	0	0	0	0	0	0	0	0	0	0	0	0	0	0	0	0	0	0	0	0	0	0	0	0	0	0	0	0	0	0	0	0	0	0
NODE_506782_length_702_2	d__Archaea;p__Thermoproteota;c__Bathyarchaeia;o__B26-1;f__UBA233	0	0	0	0	0	0	0	0	0	0	0	0	0	0	4.09996e-05	0	0	0	0	0	0	0	0	0	0	0	0	0	0	2.50233e-05	0	0	0	0	0	0	2.65927e-05	0	0	0	0	0	0	0	0	0	0	6.7143e-05
NODE_509815_length_522_2	d__Archaea;p__Thermoproteota;c__Bathyarchaeia;o__B26-1;f__UBA233	0	0	0	0	0	0	0	0	0	0	0	0	0	0	0	0	0	0	0	0	0	0	0	0	0	0	0	0	0	0	0	0.00020168	0	0	0	0	0	0	0	0	0	0	0	0	0	0	0	0
NODE_52_length_193818_46	d__Archaea;p__Thermoproteota;c__Bathyarchaeia;o__B26-1;f__UBA233	0	0	0	0	0	0	0	0	0	3.12393e-05	0	0	0	0	0.000480805	0	0	0	0	0	9.91978e-05	0	0	0	0	0	0	0	0	0.000198413	0	0	0	0	0	0	0	0	0	0	0	0.000135732	0	0	0	0	0	0.000161459
NODE_535038_length_516_2	d__Archaea;p__Thermoproteota;c__Bathyarchaeia;o__B26-1;f__UBA233	0	0	0	0	0	0	0	0	0	0	0	0	0	0	4.42816e-05	0	0	0	0	0	0	0	0	0	0	0	0	0	0	0	0	0	0	0	0	0	0	0	0	0	0	0	0	0	0	0	0	0
NODE_545652_length_503_1	d__Archaea;p__Thermoproteota;c__Bathyarchaeia;o__B26-1;f__UBA233	0	0	0	0	0	0	0	0	0	0	0	0	0	0	0	0	0	0	0	0	0	0	0	0	0	0	0	0	0	0	0	0.000106955	0	0	0	0	0	0	0	0	0	0	0	0	0	0	0	0
NODE_553890_length_512_1	d__Archaea;p__Thermoproteota;c__Bathyarchaeia;o__B26-1;f__UBA233	0	0	0	0	0	0	0	0	0	0	0	0	0	0	7.48569e-05	0	0	0	0	0	0	0	0	0	0	0	0	0	0	0	0	0	0	0	0	0	0	0	0	0	0	0	0	0	0	0	0	0
NODE_565_length_116771_106	d__Archaea;p__Thermoproteota;c__Bathyarchaeia;o__B26-1;f__UBA233	0	0	0	0	0	0	0	0	0	0.000918219	0	0	0	0	0.000228388	0	0	0	0	0	0.000909234	0	0	0	0	0	0	0	0	0.000199269	0	0	0	0	0	0	4.91313e-05	0	0	0	0	0.000233796	0	0	0	0	0	0
NODE_568472_length_771_2	d__Archaea;p__Thermoproteota;c__Bathyarchaeia;o__B26-1;f__UBA233	0	0	0	0	0	0	0	0	0	0	0	0	0	0	0	0	0	0	0	0	0	0	0	0	0	0	0	0	0	0	0	0	0	0	0	0	0	0	0	0	0	0	0	0	0	0	0	0
NODE_58124_length_3208_1	d__Archaea;p__Thermoproteota;c__Bathyarchaeia;o__B26-1;f__UBA233	0	0	0	0	0	0	0	0	0	0	0	0	0	0	4.77676e-05	0	0	0	0	0	0	0	0	0	0	0	0	0	0	0	0	0	0	0	0	0	0	0	0	0	0	0	0	0	0	0	0	0
NODE_59346_length_1551_2	d__Archaea;p__Thermoproteota;c__Bathyarchaeia;o__B26-1;f__UBA233	0	0	0	0	0	0	0	0	0	0	0	0	0	0	0.00105105	0	0	0	0	0	0	0	0	0	0	0	0	0	0	0.000215219	0	0	0	0	0	0	0	0	0	0	0	0	0	0	0	0	0	0.000189738
NODE_614493_length_746_2	d__Archaea;p__Thermoproteota;c__Bathyarchaeia;o__B26-1;f__UBA233	0	0	0	0	0	0	0	0	0	0	0	0	0	0	0	0	0	0	0	0	0	0	0	0	0	0	0	0	0	0.000104671	0	0	0	0	0	0	0	0	0	0	0	0	0	0	0	0	0	0.000280199
NODE_617_length_73828_60	d__Archaea;p__Thermoproteota;c__Bathyarchaeia;o__B26-1;f__UBA233	0	0	0	0	0	0	0	0	0	0	0	0	0	0	9.51016e-05	0	0	0	0	0	0	0	0	0	0	0	0	0	0	0.00471666	0	0	0	0	0	0	0	0	0	0	0	0	0	0	0	0	0	0
NODE_638672_length_574_1	d__Archaea;p__Thermoproteota;c__Bathyarchaeia;o__B26-1;f__UBA233	0	0	0	0	0	0	0	0	0	0	0	0	0	0	0	0	0	0	0	0	0	0	0	0	0	0	0	0	0	0	0	7.17376e-05	0	0	0	0	0	0	0	0	0	0	0	0	0	0	0	0
NODE_653139_length_788_2	d__Archaea;p__Thermoproteota;c__Bathyarchaeia;o__B26-1;f__UBA233	0	0	0	0	0	0	0	0	0	0	0	0	0	0	0	0	0	0	0	0	0	0	0	0	0	0	0	0	0	0	0	0	0	0	0	0	0	0	0	0	0	0	0	0	0	0	0	0
NODE_65872_length_3345_5	d__Archaea;p__Thermoproteota;c__Bathyarchaeia;o__B26-1;f__UBA233	0	0	0	0	0	0	0	0	0	0	0	0	0	0	0.000280969	0	0	0	0	0	0	0	0	0	0	0	0	0	0	2.29612e-05	0	0	0	0	0	0	0	0	0	0	0	0	0	0	0	0	0	7.66953e-05
NODE_6736_length_20789_9	d__Archaea;p__Thermoproteota;c__Bathyarchaeia;o__B26-1;f__UBA233	0	0	0	0	0	0	0	0	0	0	0	0	0	0	0.000560934	0	0	0	0	0	0	0	0	0	0	0	0	0	0	0.000227117	0	0	0	0	0	0	0	0	0	0	0	0	0	0	0	0	0	0.000395233
NODE_68806_length_3218_3	d__Archaea;p__Thermoproteota;c__Bathyarchaeia;o__B26-1;f__UBA233	0	0	0	0	0	0	0	0	0	0	0	0	0	0	0.000436371	0	0	0	0	0	6.34911e-05	0	0	0	0	0	0	0	0	0.000195619	0	0	0	0	0	0	0.000115421	0	0	0	0	0	0	0	0	0	0	5.79687e-05
NODE_71629_length_3102_4	d__Archaea;p__Thermoproteota;c__Bathyarchaeia;o__B26-1;f__UBA233	0	0	0	0	0	0	0	0	0	0	0	0	0	0	0.000184685	0	0	0	0	0	0	0	0	0	0	0	0	0	0	0.000196124	0	0	0	0	0	0	0	0	0	0	0	0	0	0	0	0	0	0
NODE_7277_length_2428_6	d__Archaea;p__Thermoproteota;c__Bathyarchaeia;o__B26-1;f__UBA233	0	0	0	0	0	0	0	0.00129586	0	0	0	0	0	0	2.50402e-05	8.69662e-05	0	0	0	0	0	0	0	0	0	0	0	0	0	0.000372504	0	0	0	0	0	0	0	0	0	0	0	0	7.33403e-05	0	0	0	0	0.000259656
NODE_73453_length_3036_5	d__Archaea;p__Thermoproteota;c__Bathyarchaeia;o__B26-1;f__UBA233	0	0	0	0	0	0	0	0	0	0	0	0	0	0	0.000338242	0	0	0	0	0	0	0	0	0	0	0	0	0	0	4.5376e-05	0	0	0	0	0	0	0	0	0	0	0	0	0	0	0	0	0	0.000100834
NODE_79100_length_2801_7	d__Archaea;p__Thermoproteota;c__Bathyarchaeia;o__B26-1;f__UBA233	0	0	0	0	0	0	0	0	0	0	0	0	0	0	8.55957e-05	0	0	0	0	0	0	0	0	0	0	0	0	0	0	3.46017e-05	0	0	0	0	0	0	0	0	0	0	0	0	0	0	0	0	0	3.09437e-05
NODE_793386_length_513_1	d__Archaea;p__Thermoproteota;c__Bathyarchaeia;o__B26-1;f__UBA233	0	0	0	0	0	0	0	0	0	0	0	0	0	0	0.00039004	0	0	0	0	0	0	0	0	0	0	0	0	0	0	9.18552e-05	0	0	0	0	0	0	0.000191967	0	0	0	0	3.44922e-05	0	0	0	0	0	0
NODE_8023_length_15699_14	d__Archaea;p__Thermoproteota;c__Bathyarchaeia;o__B26-1;f__UBA233	0	0	0	0	0	0	0	0	0	0.000217705	0	0	0	0	0.000161124	0	0	0	0	0	0.000144046	0	0	0	0	0	0	0	0	0.000119858	0	0	0	0	0	0	4.60414e-05	0	0	0	0	9.71542e-05	0	0	0	0	0	0.000709741
NODE_816500_length_590_1	d__Archaea;p__Thermoproteota;c__Bathyarchaeia;o__B26-1;f__UBA233	0	0	0	0	4.50418e-05	0	0	0	0	0	0	0	0	0.00237449	0	0	0	0	0	0	3.76177e-05	0	0	0	0	0	0	0	0.000631887	0	0	0	0	0	0	0	0	0	0	0	0	0	0	0	0	0	0	0.000138306
NODE_82381_length_2740_6	d__Archaea;p__Thermoproteota;c__Bathyarchaeia;o__B26-1;f__UBA233	0	0	0	0	0	0	0	0	0	0	0	0	0	0	0.000346005	0	0	0	0	0	0	0	0	0	0	0	0	0	0	0.000791704	0	0	0	0	0	0	4.95805e-05	0	0	0	0	3.93311e-05	0	0	0	0	0	0.00168373
NODE_8440_length_13210_4	d__Archaea;p__Thermoproteota;c__Bathyarchaeia;o__B26-1;f__UBA233	0	0	0	0	0	0	0	0	0	0	0	0	0	0	0.000137623	0	0	0	0	0	0	0	0	0	0	0	0	0	0	2.18477e-05	0	0.000103927	0	1.85849e-05	0	0	0.000384427	0	0	0	0	0	0	0	0	0	0	0.0167862
NODE_916340_length_709_2	d__Archaea;p__Thermoproteota;c__Bathyarchaeia;o__B26-1;f__UBA233	0	0	0	0	0	0	0	0	0	0	0	0	0	0	0	0	0	0	0	0	0	0	0	0	0	0	0	0	0	0	0	0.000516135	0	0	0	0	0	0	0	0	0	0	0	0	0	0	0	0
NODE_92061_length_1030_3	d__Archaea;p__Thermoproteota;c__Bathyarchaeia;o__B26-1;f__UBA233	0	0	0	0	0	0	0	0	0	1.87472e-05	0	0	0	0	9.65556e-05	0	0	0	0	0	6.44842e-05	0	0	0	0	0	0	0	0	0.000110692	0	0	0	0	0	0	0.000355753	0	0	0	0	2.50868e-05	0	0	0	0	0	0.000356442
NODE_929798_length_623_1	d__Archaea;p__Thermoproteota;c__Bathyarchaeia;o__B26-1;f__UBA233	0	0	0	0	0	0	0	0	0	0	0	0	0	0	0	0	0	0	0	0	0	0	0	0	0	0	0	0	0	0	0	0	0	0	0	0	0	0	0	0	0	0	0	0	0	0	0	0
NODE_9363_length_12718_11	d__Archaea;p__Thermoproteota;c__Bathyarchaeia;o__B26-1;f__UBA233	0	0	0	0	0	0	0	0	0	0.000210418	0	0	0	0	0	0	0	0	0	0	0.000443956	0	0	0	0	0	0	0	0	0	0	0	0	0	0	0	0	0	0	0	0	0.000130609	0	0	0	0	0	0
NODE_94949_length_2045_2	d__Archaea;p__Thermoproteota;c__Bathyarchaeia;o__B26-1;f__UBA233	0	0	0	0	0	0	0	0	0	0	0	0	0	0	0	0	0	0	0	0	0	0	0	0	0	0	0	0	0	0	0	0	0	0	0	0	0	0	0	0	0	0	0	0	0	0	0	0
NODE_9749_length_4474_4	d__Archaea;p__Thermoproteota;c__Bathyarchaeia;o__B26-1;f__UBA233	0	0	0	0	0	0	0	0	0	3.90247e-05	0	0	0	0	0.000542976	0	0	0	0	0	4.93845e-05	0	0	0	0	0	0	0	0	0.000324839	0	0	0	0	0	0	0	0	0	0	0	2.4826e-05	0	0	0	0	0	0.000180093
NODE_975380_length_511_1	d__Archaea;p__Thermoproteota;c__Bathyarchaeia;o__B26-1;f__UBA233	0	0	0	0	0	0	0	0	0	0	0	0	0	0	0	0	0	0	0	0	0.000110197	0	0	0	0	0	0	0	0	0	0	0	0	0	0	0	0	0	0	0	0	0	0	0	0	0	0	2.71172e-05
NODE_9946_length_5970_2	d__Archaea;p__Thermoproteota;c__Bathyarchaeia;o__B26-1;f__UBA233	0	0	0	0	0	0	0	0	0	0	0	0	0	0	0	0	0	0	0	0	0	0	0	0	0	0	0	0	0	0	0	0	0	0	0	0	0	0	0	0	0	2.57533e-05	0	0	0	0	0	0
NODE_1460012_length_516_1	d__Archaea;p__Thermoproteota;c__Bathyarchaeia;o__B26-1;f__UBA233;g__A05DMB-2;s__A05DMB-2 sp018475625	0	0	0	0	0	0	0	0	0	0	0	0	0	0	0	0	0	0	0	0	0	0	0	0	0	0	0	0	0	0	0	0.000273503	0	0	0	0	0	0	0	0	0	0	0	0	0	0	0	0
NODE_172019_length_2112_1	d__Archaea;p__Thermoproteota;c__Bathyarchaeia;o__B26-1;f__UBA233;g__A05DMB-2;s__A05DMB-2 sp018475625	0	0	0	0	0	0	0	0	0	0	0	0	0	0	0	0	0	0	0	0	0	0	0	0	0	0	0	0	0	0	0	0.000288185	0	0	0	0	0	0	0	0	0	0	0	0	0	0	0	0
NODE_697763_length_883_2	d__Archaea;p__Thermoproteota;c__Bathyarchaeia;o__B26-1;f__UBA233;g__A05DMB-2;s__A05DMB-2 sp018475625	0	0	0	0	0	0	0	0	0	0	0	0	0	0	0	0	0	0	0	0	0	0	0	0	0	0	0	0	0	0	0	0	0	0	0	0	0	0	0	0	0	0	0	0	0	0	0	0
NODE_977633_length_696_1	d__Archaea;p__Thermoproteota;c__Bathyarchaeia;o__B26-1;f__UBA233;g__A05DMB-2;s__A05DMB-2 sp018475625	0	0	0	0	0	0	0	0	0	0	0	0	0	0	0	0	0	0	0	0	0	0	0	0	0	0	0	0	0	0	0	0	0	0	0	0	0	0	0	0	0	0	0	0	0	0	0	0
NODE_265037_length_1048_2	d__Archaea;p__Thermoproteota;c__Bathyarchaeia;o__B26-1;f__UBA233;g__DRVP01	0	0	0	0	0	0	0	0	0	0	0	0	0	0	9.32311e-05	0	0	0	0	0	0	0	0	0	0	0	0	0	0	4.47677e-05	0	0	0	0	0	0	0	0	0	0	0	0	0	0	0	0	0	0.000100834
NODE_36435_length_2362_2	d__Archaea;p__Thermoproteota;c__Bathyarchaeia;o__B26-1;f__UBA233;g__DRVP01	0	0	0	0	0	0	0	0	0	0	0	0	0	0	0	0	0	0	0	0	0	0	0	0	0	0	0	0	0	0	0	0	0	0	0	0	0	0	0	0	0	0	0	0	0	0	0	0
NODE_5126_length_25056_15	d__Archaea;p__Thermoproteota;c__Bathyarchaeia;o__B26-1;f__UBA233;g__DRVP01	0	0	0	0	0	0	0	0	0	0	0	0	0	0	0.000336797	0	0	0	0	0	0	0	0	0	0	0	0	0	0	0.000338717	0	0	0	0	0	0	0	0	0	0	0	0	0	0	0	0	0	5.12286e-05
NODE_615_length_45136_21	d__Archaea;p__Thermoproteota;c__Bathyarchaeia;o__B26-1;f__UBA233;g__DRVP01	0	0	0	0	0	0	0	0	0	0.000110356	0	0	0	0	0.000163361	0	0	0	0	0	0	0	0	0	0	0	0	0	0	0	0	0	0	0	0	0	0	0	0	0	0	7.12966e-05	0	0	0	0	0	0.000196939
NODE_34627_length_2524_2	d__Archaea;p__Thermoproteota;c__Bathyarchaeia;o__B26-1;f__UBA233;g__DRVP01;s__DRVP01 sp011364585	0	0	0	0	0.00133916	0	0	0	0	0	0	0	0	0.0026452	0	0	0	0	0	0	0	0	0	0	0	0	0	0	0.000830313	0	0	0	0	0	0	0	0.000126696	0	0	0	0	0	0	0	0	0	0	0
NODE_14943_length_1919_3	d__Archaea;p__Thermoproteota;c__Bathyarchaeia;o__B26-1;f__UBA233;g__DRVP01;s__DRVP01 sp011373965	0	0	0	0	0	0	0	0.000309049	0	1.90141e-05	0	0	0	0	0	0	0	0	0	0	0	0	0	0	0	0	0	0	0	0	0	0	0	0	0	0	0	0	0	0	0	0	0	0	0	0	0	0.000532866
NODE_20083_length_4050_3	d__Archaea;p__Thermoproteota;c__Bathyarchaeia;o__B26-1;f__UBA233;g__DRVP01;s__DRVP01 sp011373965	0	0	0	0	0	0	0	0	0	0	0	0	0	0	0	0	0	0	0	0	0	0	0	0	0	0	0	0	0	0	0	0	0	0	0	0	0	0	0	0	0	0	0	0	0	0	0	0
NODE_286_length_100469_34	d__Archaea;p__Thermoproteota;c__Bathyarchaeia;o__B26-1;f__UBA233;g__DRVP01;s__DRVP01 sp011373965	0	0	0	0	0.00121956	0	0	0	0	0	0	0	0	0.00441342	0	0	0	0.000103592	0	0	0	0	0	0	0	0	0	0	0.00251873	0	0	0	0	0	0	0	0	0	0	2.90919e-05	0	0	0	0	0	0	0	0
NODE_142_length_244438_206	d__Archaea;p__Thermoproteota;c__Bathyarchaeia;o__B26-1;f__UBA233;g__DRVP01;s__DRVP01 sp018396705	0	0	0	0	0	0	0	0	0	0.00203304	0	0	0	0.00243143	0	0	0	0	0	0	0.00137229	0	0	0	0	0	0	0	0.000563545	0	0	0	0	0	0	0	4.58442e-05	0	0	0	0	0.000440488	0.00240838	0	0	0	0	0.000242534
NODE_163500_length_556_1	d__Archaea;p__Thermoproteota;c__Bathyarchaeia;o__B26-1;f__UBA233;g__DRVP01;s__DRVP01 sp018396875	0	0	0	0	0	0	0	0	0	0	0	0	0	3.95099e-05	0	0	0	0	0	0	0	0	0	0	0	0	0	0	1.68886e-05	0	0	0	0	0	0	0	0	0	0	0	0	0	0	0	0	0	0	0
NODE_2035_length_28143_8	d__Archaea;p__Thermoproteota;c__Bathyarchaeia;o__B26-1;f__UBA233;g__DRVP01;s__DRVP01 sp018396875	0	0	0	0	0	0	0	0	0	0	0	0	0	0.00190658	0	0	0	0	0	0	0	0	0	0	0	0	0	0	0.000688682	0	0	0	0	0	0	0	0	0	0	0	0	0	0	0	0	0	0	0.000154313
NODE_22405_length_8586_1	d__Archaea;p__Thermoproteota;c__Bathyarchaeia;o__B26-1;f__UBA233;g__DRVP01;s__DRVP01 sp018396875	0	0	0	0	0.00964535	0	0	0	0	0	0	0	0	0.00320542	0	0	0	0	0	0	0	0	0	0	0	0	0	0	0.00390651	0	0	0	0	0	0	0	0.000102404	0	0	0	0	0	0	0	0	0	0	0.000250472
NODE_3789_length_16770_27	d__Archaea;p__Thermoproteota;c__Bathyarchaeia;o__B26-1;f__UBA233;g__DRVP01;s__DRVP01 sp018396875	0	0	0	0	1.96327e-05	0	0	0	0	0	0	0	0	0.000139443	0	0	0	0	0	0	0	0	0	0	0	0	0	0	6.06751e-05	0	0	0	0	0	0	0	0	0	0	0	0	0	0	0	0	0	0	0
NODE_38903_length_2129_1	d__Archaea;p__Thermoproteota;c__Bathyarchaeia;o__B26-1;f__UBA233;g__DRVP01;s__DRVP01 sp018396875	0	0	0	0	0	0	0	0	0	0	0	0	0	0	4.38309e-05	0	0	0	0	0	0	0	0	0	0	0	0	0	3.22088e-05	0	0	0	0	0	0	0	0	0	0	0	0	0	0	0	0	0	0	0
NODE_49863_length_1522_1	d__Archaea;p__Thermoproteota;c__Bathyarchaeia;o__B26-1;f__UBA233;g__DRVP01;s__DRVP01 sp018396875	0	0	0	0	0.000103713	0	0	0	0	0	0	0	0	0.000284683	0	0	0	0	0	0	0	0	0	0	0	0	0	0	6.79291e-05	0	0	0	0	0	0	0	0	0	0	0	0	0	0	0	0	0	0	0
NODE_77096_length_1132_3	d__Archaea;p__Thermoproteota;c__Bathyarchaeia;o__B26-1;f__UBA233;g__DRVP01;s__DRVP01 sp018396875	0	0	0	0	0	0	0	0	0	0	0	0	0	0	0	0	0	0	0	0	0	0	0	0	0	0	0	0	3.41395e-05	0	0	0	0	0	0	0	0	0	0	0	0	0	0	0	0	0	0	5.03803e-05
NODE_8611_length_13047_11	d__Archaea;p__Thermoproteota;c__Bathyarchaeia;o__B26-1;f__UBA233;g__DRVP01;s__DRVP01 sp018396875	0	0	0.000131826	0	0.0278319	4.98042e-05	0	0	1.53103e-05	7.44548e-05	0	0	0	0.0245813	5.33624e-05	0	0	0	0	0	0	0	0	0	0	0	0	3.29993e-05	0.0175334	0	0	0	0	0	0	0	0.000635113	0	0	0	0	0	0	0	0	0	0	0.000594117
NODE_1193_length_49496_35	d__Archaea;p__Thermoproteota;c__Bathyarchaeia;o__B26-1;f__UBA233;g__DSLF01;s__DSLF01 sp011051215	0	0	0	0	0	0	0	0	0	0.00160265	0	0	0	0	0.00010726	0.000701061	0	0	0	0	0.000285443	0	0	0	0	0	0	0	0	0.00250216	0	0	3.1951e-05	0	0	0	0	0	0	0	0	0.000134434	0.000759562	0	0	0	0	0.000131188
NODE_2387_length_41342_34	d__Archaea;p__Thermoproteota;c__Bathyarchaeia;o__B26-1;f__UBA233;g__DSLF01;s__DSLF01 sp011051215	0	0	0	0	0	0	0	0	0	0.000176634	0	0	0	0	0.000566265	0	0	0	0	0	0	0	2.09822e-05	0	0	0	0	0	0	0.000512467	0	0.000667966	4.60726e-05	0	0	0	0	0	0	0	0	0	0	0	0	0	0	0.00669149
NODE_448766_length_965_2	d__Archaea;p__Thermoproteota;c__Bathyarchaeia;o__B26-1;f__UBA233;g__DSLF01;s__DSLF01 sp011051215	0	0	0	0	0	0	0	0	0	0	0	0	0	0	6.40926e-05	0	0	0	0	0	0	0	0	0	0	0	0	0	0	0	0	0	0	0	0	0	0.000219875	0	0	0	0	0	0	0	0	0	0	0.00314621
NODE_497523_length_697_1	d__Archaea;p__Thermoproteota;c__Bathyarchaeia;o__B26-1;f__UBA233;g__DSLF01;s__DSLF01 sp011051215	0	0	0	0	0	0	0	0	0	0	0	0	0	0	0	0	0	0	0	0	0	0	0	0	0	0	0	0	0	0	0	0	0	0	0	0	0.000105001	0	0	0	0	0	0	0	0	0	0	2.40099e-05
NODE_651594_length_926_1	d__Archaea;p__Thermoproteota;c__Bathyarchaeia;o__B26-1;f__UBA233;g__DSLF01;s__DSLF01 sp011051215	0	0	0	0	0	0	0	0	0	0.000159551	0	0	0	0	2.18007e-05	0	0	0	0	0	0	0	0	0	0	0	0	0	0	0.000105042	0	0.00016308	0	0	0	0	5.41277e-05	0	0	0	0	2.97171e-05	0	0	0	0	0	0.00353449
NODE_77964_length_2985_1	d__Archaea;p__Thermoproteota;c__Bathyarchaeia;o__B26-1;f__UBA233;g__DSLF01;s__DSLF01 sp011051215	0	0	0	0	0	0	0	0	0	0	0	0	0	0	2.36202e-05	0	0	0	0	0	0	0	0	0	0	0	0	0	0	0	0	0.000166953	0	0	0	0	0.000505042	0	0	0	0	0	0	0	0	0	0	0.00314911
NODE_11_length_786775_678	d__Archaea;p__Thermoproteota;c__Bathyarchaeia;o__B26-1;f__UBA233;g__DSLH01;s__DSLH01 sp011053435	0	0	0	0	0	0	0	0	0	0.00330069	0	0	0	0	0	0	0	0	0	0	0.00422914	0	0	0	0	0	0	0	0	4.2087e-05	0	0.000176291	0	0	0	0	4.47266e-05	0	0	0	0	0.00376513	0.00012385	0.000154672	0	1.87245e-05	0	0
NODE_24_length_240373_218	d__Archaea;p__Thermoproteota;c__Bathyarchaeia;o__B26-1;f__UBA233;g__DSLH01;s__DSLH01 sp011053435	0	0	0	0	0	0	0	0	1.4937e-05	0	0	0	0	0	0.000166353	0	0	0	0	0	0	0	0	0	0	0	0	0	0	2.08992e-05	0	0.000261205	0	0	0	0	0	0	0	0	0	0	0	0	0	0	0	0.00147715
NODE_424958_length_1241_2	d__Archaea;p__Thermoproteota;c__Bathyarchaeia;o__B26-1;f__UBA233;g__DSLH01;s__DSLH01 sp011053435	0	0	0	0	0	0	0	0	0	0	0	0	0	0	0	0	0	0	0	0	0	0	0	0	0	0	0	0	0	0	0	0	0	0	0	0	0	0	0	0	0	0	0	0	0	0	0	0
NODE_198509_length_1503_1	d__Archaea;p__Thermoproteota;c__Bathyarchaeia;o__B26-1;f__UBA233;g__DSZD01;s__DSZD01 sp011364805	0	0	6.97097e-05	0.000246783	0.00298756	0	2.46232e-05	0	0	0	0.00134045	0	0.000452152	0.00467358	0	0	0	0	0	0	0	0	0	0	0	0	0	0	0.00351689	0	0	0	0	0	0	8.16798e-05	0.00014529	1.77897e-05	0	0	0	0	6.4748e-05	8.46658e-05	0	0.000150205	0	0.00015163
NODE_59907_length_1234_1	d__Archaea;p__Thermoproteota;c__Bathyarchaeia;o__B26-1;f__UBA233;g__DSZD01;s__DSZD01 sp011364805	0	0	0	0.000280341	0.00131426	0	0	0	0	0	0	0	0.000358789	0.00104501	0	0	0	0	0	0	0	0	0	0	0	0	0	0	0.00172834	0	0	0	0	0	0	6.07142e-05	0	0	0	0	0	0	2.75555e-05	0	0	7.37102e-05	0	0
NODE_7066_length_16859_15	d__Archaea;p__Thermoproteota;c__Bathyarchaeia;o__B26-1;f__UBA233;g__JACAEI01	0	0	0	0	0	0	0	0	0	0.000479587	0	0	1.35596e-05	0	0.000502198	0	0	0	0	0	0.00107112	0	0	0	0	0	0	0	0	4.27056e-05	0	0	0	0	0	0	0	0	0	0	0	0.000135546	0	0	0	0	0	0.00101647
NODE_1086_length_35429_8	d__Archaea;p__Thermoproteota;c__Bathyarchaeia;o__B26-1;f__UBA233;g__JAGTQI01;s__JAGTQI01 sp018396955	0	0	0	0	0	0	0	0	0	0	0	0	0	0	0.000183291	0	0	0	0	0	0	0	0	0	0	0	0	0	0	4.48708e-05	0	0	0	0	0	0	4.56141e-05	0	0	0	0	0	0	0	0	0	0	0
NODE_110_length_147994_147	d__Archaea;p__Thermoproteota;c__Bathyarchaeia;o__B26-1;f__UBA233;g__JAGTQI01;s__JAGTQI01 sp018396955	0	0	0	0	0.000314748	0	0	0	0	0	0	0	0	0.00321666	0	0	0	0	0	0	0	0	0	0	0	0	0	0	0.00130669	0	0	0	0	0	0	0	0	0	0	0	0	0	0	0	0	0	0	0
NODE_1177322_length_610_1	d__Archaea;p__Thermoproteota;c__Bathyarchaeia;o__B26-1;f__UBA233;g__JAGTQI01;s__JAGTQI01 sp018396955	0	0	0	0	0	0	0	0	0	0	0	0	0	0	0	0	0	0	0	0	0	0	0	0	0	0	0	0	0	0	0	0	0	0	0	0	0	0	0	0	0	0	0	0	0	0	0	0
NODE_124704_length_919_2	d__Archaea;p__Thermoproteota;c__Bathyarchaeia;o__B26-1;f__UBA233;g__JAGTQI01;s__JAGTQI01 sp018396955	0	0	0	0	0	0	0	0	0	0	0	0	0	0.000288886	3.05839e-05	0	0	0	0	0	0	0	0	0	0	0	0	0	0	0	0	0	0	0	0	0	0	0	0	0	0	0	4.22223e-05	0	0	0	0	0
NODE_151648_length_1595_2	d__Archaea;p__Thermoproteota;c__Bathyarchaeia;o__B26-1;f__UBA233;g__JAGTQI01;s__JAGTQI01 sp018396955	0	0	0	0	0	0	0	0	0	0	0	0	0	0	0.000332903	0	0	0	0	0	6.15275e-05	0	0	0	0	0	0	0	0	0.000289361	0	0	0	0	0	0	0	0	0	0	0	0.000166405	0	0	0	0	0	0.000193656
NODE_153563_length_658_1	d__Archaea;p__Thermoproteota;c__Bathyarchaeia;o__B26-1;f__UBA233;g__JAGTQI01;s__JAGTQI01 sp018396955	0	0	0	0	0	0	0	0	0	4.50128e-05	0	0	0	0	8.63184e-05	0	0	0	0	0	3.80616e-05	0	0	0	0	0	0	0	0	0	0	0	0	0	0	0	0	0	0	0	0	4.41236e-05	0	0	0	0	0	0
NODE_157324_length_644_1	d__Archaea;p__Thermoproteota;c__Bathyarchaeia;o__B26-1;f__UBA233;g__JAGTQI01;s__JAGTQI01 sp018396955	0	0	0	0	0	0	0	0	0	0	0	0	0	0	0	0	0	0	0	0	0	0	0	0	0	0	0	0	0	0	0	0	0	0	0	0	0	0	0	0	0	5.0249e-05	0	0	0	0	0	0
NODE_16220_length_5156_11	d__Archaea;p__Thermoproteota;c__Bathyarchaeia;o__B26-1;f__UBA233;g__JAGTQI01;s__JAGTQI01 sp018396955	0	0	0	0	0.0012572	0	0	0	0	3.78591e-05	0	0	0	0.0194615	0.000482421	0	0	5.13162e-05	0	0	0.000314709	0	0	0	0	0	4.86002e-05	0	0.0158411	0.000212497	0	0	1.32383e-05	0	0	0	0.000504648	0	0	0	0	0.000455961	0	0	0	2.22675e-05	0	0.00089484
NODE_174873_length_1431_4	d__Archaea;p__Thermoproteota;c__Bathyarchaeia;o__B26-1;f__UBA233;g__JAGTQI01;s__JAGTQI01 sp018396955	0	0	0	0	2.15914e-05	0	0	0	0	0	0	0	0	0.000104312	0.000301502	0	0	0	0	0	0	0	0	0	0	0	0	0	2.95534e-05	7.36471e-05	0	0	0	0	0	0	0	0	0	0	0	0	0	0	0	0	0	2.19538e-05
NODE_182721_length_1354_3	d__Archaea;p__Thermoproteota;c__Bathyarchaeia;o__B26-1;f__UBA233;g__JAGTQI01;s__JAGTQI01 sp018396955	0	0	0	0	0.000143776	0	0	0	0	4.7077e-05	0	0	0	0.000637648	0.000328558	0	0	0	0	0	1.97719e-05	0	0	0	0	0	0	0	0.000202207	5.52843e-05	0	0	0	0	0	0	0.000144742	0	0	0	0	1.53337e-05	1.55297e-05	0	0	0	0	0.000242792
NODE_183_length_101088_81	d__Archaea;p__Thermoproteota;c__Bathyarchaeia;o__B26-1;f__UBA233;g__JAGTQI01;s__JAGTQI01 sp018396955	0	0	0	0	0	0	0	0	0	0	0	0	0	0	1.92329e-05	0	0	0	0	0	0	0	0	0	0	0	0	0	0	0	0	0	0	0	0	0	0	0	0	0	0	6.55537e-05	0	0	0	0	0	2.08566e-05
NODE_20235_length_7536_11	d__Archaea;p__Thermoproteota;c__Bathyarchaeia;o__B26-1;f__UBA233;g__JAGTQI01;s__JAGTQI01 sp018396955	0	0	0	0	0	0	0	0	0	0	0	0	0	0	0.000109412	0	0	0	0	0	2.52941e-05	0	0	0	0	0	0	0	0	0.000130571	0	7.38689e-05	0	0	0	0	0.000656939	0	0	0	0	0	0	0	0	0	0	8.0531e-05
NODE_21372_length_8745_11	d__Archaea;p__Thermoproteota;c__Bathyarchaeia;o__B26-1;f__UBA233;g__JAGTQI01;s__JAGTQI01 sp018396955	0	0	0	0	0	0	0	0	0	0	0	0	0	0	0.00189269	0	0	0	0	0	0	0	0	0	0	0	0	0	0	0.000989261	0	0	0	0	0	0	6.01431e-05	0	0	0	0	0	0	0	0	0	0	0.000229985
NODE_23010_length_3480_7	d__Archaea;p__Thermoproteota;c__Bathyarchaeia;o__B26-1;f__UBA233;g__JAGTQI01;s__JAGTQI01 sp018396955	0	0	0	0	0.00013615	0	0	0	0	5.73982e-05	0	0	0	0.00120519	0.000109947	0	0	0	0	0	4.86472e-05	0	0	0	0	0	0	0	0.000543027	0.000131251	0	0	0	0	0	0	6.06143e-05	0	0	0	0	3.72159e-05	1.26479e-05	0	0	0	0	0.000630722
NODE_247346_length_553_2	d__Archaea;p__Thermoproteota;c__Bathyarchaeia;o__B26-1;f__UBA233;g__JAGTQI01;s__JAGTQI01 sp018396955	0	0	0	0	0	0	0	0	0	0	0	0	0	0.000718707	6.67284e-05	0	0	0	0	0	4.69995e-05	0	0	0	0	0	0	0	2.45987e-05	0	0	0	0	0	0	0	0	0	0	0	0	0	0.000508042	0	0	0	0	3.63007e-05
NODE_322004_length_645_3	d__Archaea;p__Thermoproteota;c__Bathyarchaeia;o__B26-1;f__UBA233;g__JAGTQI01;s__JAGTQI01 sp018396955	0	0	0	0	0	0	0	0	0	0	0	0	0	0.001482	4.20879e-05	0	0	0	0	0	0	0	0	0	0	0	0	0	0.0011129	0	0	0	3.07939e-05	0	0	0	0	0	0	0	0	2.86856e-05	0	0	0	0	0	0
NODE_35676_length_6330_10	d__Archaea;p__Thermoproteota;c__Bathyarchaeia;o__B26-1;f__UBA233;g__JAGTQI01;s__JAGTQI01 sp018396955	0	0	0	0	0	0	0	0	0	0	0	0	0	0	0.00194256	0	0	0	0	0	0	0	0	0	0	0	0	0	0	0.000723469	0	7.13654e-05	0	0	0	0	4.62277e-05	0	0	0	0	0	0	0	0	0	0	0.000401881
NODE_486_length_75061_61	d__Archaea;p__Thermoproteota;c__Bathyarchaeia;o__B26-1;f__UBA233;g__JAGTQI01;s__JAGTQI01 sp018396955	0	0	0	0	0.000148156	0	0	0	0	5.72825e-05	0	0	0	0.00299078	0.000218951	0	0	0	0	0	0.000109355	0	0	0	0	0	0	0	0.000866421	0.000237778	0	0	0	0	0	0	0	0	0	0	0	0.000123945	0.00840491	0	0	0	0	0.000158287
NODE_525415_length_526_1	d__Archaea;p__Thermoproteota;c__Bathyarchaeia;o__B26-1;f__UBA233;g__JAGTQI01;s__JAGTQI01 sp018396955	0	0	0	0	0	0	0	0	0	0	0	0	0	0	0	0	0	0	0	0	0	0	0	0	0	0	0	0	0	0	0	0	0	0	0	0	0	0	0	0	0	0	0	0	0	0	0	0
NODE_69071_length_1257_1	d__Archaea;p__Thermoproteota;c__Bathyarchaeia;o__B26-1;f__UBA233;g__JAGTQI01;s__JAGTQI01 sp018396955	0	0	0	0	0	0	0	0	0	0	0	0	0	0	5.56921e-05	0	0	0	0	0	0	0	0	0	0	0	0	0	0	0	0	0	0	0	0	0	0	0	0	0	0	0	0	0	0	0	0	0
NODE_74636_length_1454_3	d__Archaea;p__Thermoproteota;c__Bathyarchaeia;o__B26-1;f__UBA233;g__JAGTQI01;s__JAGTQI01 sp018396955	0	0	0	0	0	0	0	0	0	0	0	0	0	0	0	0	0	0	0	0	0	0	0	0	0	0	0	0	0	0	0	0	0	0	0	0	0	0	0	0	0	3.33042e-05	0	0	0	0	0	0
NODE_95321_length_2408_2	d__Archaea;p__Thermoproteota;c__Bathyarchaeia;o__B26-1;f__UBA233;g__JAGTQI01;s__JAGTQI01 sp018396955	0	0	0	0	0	0	0	0	0	0	0	0	0	0	0.000411807	0	0	0	0	0	0	0	0	0	0	0	0	0	0	0.000176246	0	0	0	0	0	0	0.000228662	0	0	0	0	9.89796e-05	0	0	0	0	0	3.9408e-05
NODE_458344_length_926_1	d__Archaea;p__Thermoproteota;c__Bathyarchaeia;o__B26-1;f__UBA233;g__JAGTQT01;s__JAGTQT01 sp018396615	0	0	0	0	0	0	0	0	0	0	0	0	0	0	0	0	0	0	0	0	0	0	0	0	0	0	0	0	0	0	0	0	0	0	0	0	0	0	0	0	0	0	0	0	0	0	0	4.0035e-05
NODE_830_length_92145_53	d__Archaea;p__Thermoproteota;c__Bathyarchaeia;o__B26-1;f__UBA233;g__JAGTQX01;s__JAGTQX01 sp018396675	0	0	0	0	0	0	0	0	0	0.00396638	0	0	0	0	0.000319026	0	0	0	0	0	0.000645504	0	0	0	0	0	0	0	0	0.00013953	0	0	0	0	0	0	0.000170447	0	0	0	0	4.72993e-05	0	0	0	0	0	0.00266998
NODE_1556097_length_541_1	d__Archaea;p__Thermoproteota;c__Bathyarchaeia;o__B26-1;f__UBA233;g__PALSA-986	0	0	0	0	0	0	0	0	0	0	0	0	0	0	0	0	0	0	0	0	0	0	0	0	0	0	0	0	0	0	0	0	0	0	0	0	0	0	0	0	0	0	0	0	0	0	0	0
NODE_443019_length_586_1	d__Archaea;p__Thermoproteota;c__Bathyarchaeia;o__B26-1;f__UBA233;g__PALSA-986	0	0	0	0	0	0	0	0	0	0	0	0	0	0	0	0	0	0	0	0	0	0	0	0	0	0	0	0	0	0	0	0	0	0	0	0	0	0	0	0	0	0	0	0	0	0	0	0
NODE_142512_length_2351_4	d__Archaea;p__Thermoproteota;c__Bathyarchaeia;o__B26-1;f__UBA233;g__PALSA-986;s__PALSA-986 sp011367965	0	0	0	0	0	0	0	0	0	0	0	0	0	0	0	0	0	0	0	0	0	0	0	0	0	0	0	0	0	0	0	0	0	0	0	0	0	0	0	0	0	0	0	0	0	0	0	0.000370808
NODE_211519_length_1988_2	d__Archaea;p__Thermoproteota;c__Bathyarchaeia;o__B26-1;f__UBA233;g__SG8-32-3	0	0	0	0	0	0	0	0	0	0	0	0	0	0	0	0	0	0	0	0	0	0	0	0	0	0	0	0	0	0	0	3.43887e-05	0	0	0	0	0	0	0	0	0	0	0	0	0	0	0	9.2075e-05
NODE_475913_length_1149_3	d__Archaea;p__Thermoproteota;c__Bathyarchaeia;o__B26-1;f__UBA233;g__SG8-32-3	0	0	0	0	0	0	0	0	0	0	0	0	0	0	0	0	0	0	0	0	0	0	0	2.94607e-05	0	0	0	0	0	0	0	0.000414728	0	0	0	0	0	0	0	0	0	0	0	0	0	0	0	0
NODE_503591_length_886_2	d__Archaea;p__Thermoproteota;c__Bathyarchaeia;o__B26-1;f__UBA233;g__SG8-32-3	0	0	0	0	0	0	0	0	0	0	0	0	0	0	0	0	0	0	0	0	0	0	0	0	0	0	0	0	0	0	0	7.7438e-05	0	0	0	0	0	0	0	0	0	0	0	0	0	0	0	0
NODE_1090066_length_582_1	d__Archaea;p__Thermoproteota;c__Bathyarchaeia;o__B26-1;f__UBA233;g__SG8-32-3;s__SG8-32-3 sp016927015	0	0	0	0	0	0	0	0	0	0	0	0	0	0	0	0	0	0	0	0	0	0	0	0	0	0	0	0	0	0	0	0	0	0	0	0	0	0	0	0	0	0	0	0	0	0	0	0
NODE_145279_length_2551_2	d__Archaea;p__Thermoproteota;c__Bathyarchaeia;o__B26-1;f__UBA233;g__SG8-32-3;s__SG8-32-3 sp016927015	0	0	0	0	0	0	0	0	0	0	0	0	0	0	0.00011124	0	0	0	0	0	0	0	0	0	0	0	0	0	0	4.56235e-05	0	0.000410651	0	0	0	0	0	0	0	0	0	0	0	0	0	0	0	0
NODE_291604_length_714_1	d__Archaea;p__Thermoproteota;c__Bathyarchaeia;o__B26-1;f__UBA233;g__SG8-32-3;s__SG8-32-3 sp016927015	0	0	0	0	0	0	0	0	0	0	0	0	0	0	0	0	0	0	0	0	0	0	0	0	0	0	0	0	0	0	0	0	0	0	0	0	0	0	0	0	0	0	0	0	0	0	0	0
NODE_386641_length_608_1	d__Archaea;p__Thermoproteota;c__Bathyarchaeia;o__B26-1;f__UBA233;g__SG8-32-3;s__SG8-32-3 sp016927015	0	0	0	0	0	0	0	0	0	0	0	0	0	0	0	0	0	0	0	0	0	0	0	0	0	0	0	0	0	0	0	0	0	0	0	0	0	0	0	0	0	0	0	0	0	0	0	0
NODE_404281_length_729_1	d__Archaea;p__Thermoproteota;c__Bathyarchaeia;o__B26-1;f__UBA233;g__SG8-32-3;s__SG8-32-3 sp016927015	0	0	0	0	0	0	0	0	0	0	0	0	0	0	0	0	0	0	0	0	0	0	0	0	0	0	0	0	0	0	0	9.55711e-05	0	0	0	0	0	0	0	0	0	0	0	0	0	0	0	0
NODE_487280_length_900_1	d__Archaea;p__Thermoproteota;c__Bathyarchaeia;o__B26-1;f__UBA233;g__SG8-32-3;s__SG8-32-3 sp016927015	0	0	0	0	0	0	0	0	0	0	0	0	0	0	0	0	0	0	0	0	0	0	0	0	0	0	0	0	0	0	0	0	0	0	0	0	0	0	0	0	0	0	0	0	0	0	0	0
NODE_103126_length_2245_3	d__Archaea;p__Thermoproteota;c__Bathyarchaeia;o__B26-1;f__UBA233;g__WUQU01;s__WUQU01 sp009889605	0	0	0	0	0	0	0	0	0	0	0	0	0	0	0.00047476	0	0	0	0	0	0	0	0	0	0	0	0	0	0	0.000365678	0	0	0	0	0	0	0	0	0	0	0	0	0	0	0	0	0	4.08464e-05
NODE_113201_length_849_1	d__Archaea;p__Thermoproteota;c__Bathyarchaeia;o__B26-1;f__UBA233;g__WUQU01;s__WUQU01 sp009889605	0	0	0	0	0	0	0	0	0	0	0	0	0	0	0	0	0	0	0	0	0	0	0	0	0	0	0	0	0	0	0	0	0	0	0	0	0	0	0	0	0	0	0	0	0	0	0	0
NODE_116979_length_1894_2	d__Archaea;p__Thermoproteota;c__Bathyarchaeia;o__B26-1;f__UBA233;g__WUQU01;s__WUQU01 sp009889605	0	0	0	0	0	0	0	0	0	0	0	0	0	0	0.000132267	0	0	0	0	0	0	0	0	0	0	0	0	0	0	6.87393e-05	0	0	0	0	0	0	0	0	0	0	0	0	0	0	0	0	0	0.000204758
NODE_1345_length_38221_28	d__Archaea;p__Thermoproteota;c__Bathyarchaeia;o__B26-1;f__UBA233;g__WUQU01;s__WUQU01 sp009889605	0	0	0	0	0	0	0	0	3.05474e-05	0	0	0	0	0.00759699	7.47464e-05	0	0	0	0	0	3.31788e-05	0	0	0	0	0	0	0	0.0016362	0	0	0	0	0	0	0	0	0	0	0	0	0	0	0	0	0	0	0.00011804
NODE_141902_length_709_1	d__Archaea;p__Thermoproteota;c__Bathyarchaeia;o__B26-1;f__UBA233;g__WUQU01;s__WUQU01 sp009889605	0	0	0	0	0	0	0	0	0	0	0	0	0	0	0	0	0	0	0	0	0	0	0	0	0	0	0	0	0	0	0	0	0	0	0	0	0	0	0	0	0	0	0	0	0	0	0	0
NODE_15094_length_4824_5	d__Archaea;p__Thermoproteota;c__Bathyarchaeia;o__B26-1;f__UBA233;g__WUQU01;s__WUQU01 sp009889605	0	0	0	0	0	0	0	0	0	9.87273e-05	0	0	0	0	0.000236815	2.16175e-05	0	0	0	0	8.3594e-05	0	0	0	0	0	0	0	0	9.1649e-05	0	0	0	0	0	0	0	0	0	0	0	5.15123e-05	0	0	0	0	0	0.000155041
NODE_180929_length_574_2	d__Archaea;p__Thermoproteota;c__Bathyarchaeia;o__B26-1;f__UBA233;g__WUQU01;s__WUQU01 sp009889605	0	0	0	0	0	0	0	0	0	0	0	0	0	0	3.48437e-05	0	0	0	0	0	3.08314e-05	0	0	0	0	0	0	0	0	4.2252e-05	0	0	0	0	0	0	0	0	0	0	0	0	0	0	0	0	0	0
NODE_360711_length_827_2	d__Archaea;p__Thermoproteota;c__Bathyarchaeia;o__B26-1;f__UBA233;g__WUQU01;s__WUQU01 sp009889605	0	0	0	0	0	0	0	0	0	0	0	0	0	0	9.88683e-05	0	0	0	0	0	0	0	0	0	0	0	0	0	0	0.000311549	0	3.93449e-05	0	0	0	0	0	0	0	0	0	0	0	0	0	0	0	0.00103354
NODE_423238_length_1012_2	d__Archaea;p__Thermoproteota;c__Bathyarchaeia;o__B26-1;f__UBA233;g__WUQU01;s__WUQU01 sp009889605	0	0	0	0	0	0	0	0	0	0	0	0	0	0	0.000161337	0	0	0	0	0	0	0	0	0	0	0	0	0	0	0.000176009	0	0	0	0	0	0	0	0	0	0	0	0	0	0	0	0	0	0.000214476
NODE_428292_length_720_1	d__Archaea;p__Thermoproteota;c__Bathyarchaeia;o__B26-1;f__UBA233;g__WUQU01;s__WUQU01 sp009889605	0	0	0	0	0	0	0	0	0	0	0	0	0	0	0.000136407	0	0	0	0	0	0	0	0	0	0	0	0	0	0	0.000192608	0	0	0	0	0	0	4.43321e-05	0	0	0	0	0	0	0	0	0	0	4.32253e-05
NODE_462731_length_673_3	d__Archaea;p__Thermoproteota;c__Bathyarchaeia;o__B26-1;f__UBA233;g__WUQU01;s__WUQU01 sp009889605	0	0	0	0	0	0	0	0	0	0	0	0	0	0	0.000297362	0	0	0	0	0	0	0	0	0	0	0	0	0	0	0.000126766	0	0	0	0	0	0	0.000179618	0	0	0	0	0	0	0	0	0	0	0.000407616
NODE_46505_length_1674_2	d__Archaea;p__Thermoproteota;c__Bathyarchaeia;o__B26-1;f__UBA233;g__WUQU01;s__WUQU01 sp009889605	0	0	0	0	0	0	0	0	0	5.932e-05	0	0	0	0	0.000104548	0	0	0	0	0	8.34811e-05	0	0	0	0	0	0	0	0	6.87393e-05	0	0	0	0	0	0	0	0	0	0	0	3.85487e-05	0.00020816	0	0	0	0	0
NODE_5287_length_24529_19	d__Archaea;p__Thermoproteota;c__Bathyarchaeia;o__B26-1;f__UBA233;g__WUQU01;s__WUQU01 sp009889605	0	0	0	0	0	0	0	0	0	0	0	0	0	0	0.00167483	0	0	0	0	0	5.01594e-05	0	0	0	0	0	0	0	0	0.00105365	0	0	0	0	0	0	0	0	0	0	0	3.83749e-05	0	0	0	0	0	2.04877e-05
NODE_103403_length_2106_5	d__Archaea;p__Thermoproteota;c__Bathyarchaeia;o__RBG-16-48-13;f__JAGTRE01;g__JAGTRE01;s__JAGTRE01 sp018396415	0	0	0	0	0	0	0	0	0	0	0	0	0	0	0.000868005	0	0	0	0	0	0	0	0	0	0	0	0	0	0	0.000332046	0	0	0	0	0	0	0	0	0	0	0	0	0	0	0	0	0	0
NODE_35_length_341541_237	d__Archaea;p__Thermoproteota;c__Bathyarchaeia;o__RBG-16-48-13;f__JAGTRE01;g__JAGTRE01;s__JAGTRE01 sp018396415	0	0	0	0	0	0	0	0	0	0	0	0	0	0	7.35305e-05	0	0	0	0	0	0	0	0	0	0	0	0	0	0	4.09941e-05	0	0	0	0	0	0	0	0	0	0	0	0	0	0	0	0	0	0
NODE_546430_length_999_1	d__Archaea;p__Thermoproteota;c__Bathyarchaeia;o__TCS64;f__TCS64	0	0	0	0	0	0	0	0	0	0	0	0	0	0	0	0	0	0	0	0	0	0	0	0	0	0	0	0	0	0	0	0.000563413	0	0	0	0	0	0	0	0	0	0	0	0	0	0	0	0
NODE_252998_length_1516_1	d__Archaea;p__Thermoproteota;c__Bathyarchaeia;o__TCS64;f__TCS64;g__JAGTQU01;s__JAGTQU01 sp018396695	0	0	0	0	0	0	0	0	0	0	0	0	0	0	3.86443e-05	0	0	0	0	0	0	0	0	0	0	0	0	0	0	0	0	0	0	0	0	0	0	0	0	0	0	0	0	0	0	0	0	8.38227e-05
NODE_579476_length_784_2	d__Archaea;p__Thermoproteota;c__Bathyarchaeia;o__TCS64;f__TCS64;g__JAGTQU01;s__JAGTQU01 sp018396695	0	0	0	0	0	0	0	0	0	0	0	0	0	0	3.63401e-05	0	0	0	0	0	0	0	0	0	0	0	0	0	0	0	0	0	0	0	0	0	0	0	0	0	0	0	0	0	0	0	0	0.000220921
NODE_79517_length_3469_4	d__Archaea;p__Thermoproteota;c__Bathyarchaeia;o__TCS64;f__TCS64;g__JAGTQU01;s__JAGTQU01 sp018396695	0	0	0	0	0	0	0	0	0	0	0	0	0	0	0.000134222	0	0	0	0	0	0	0	0	0	0	0	0	0	0	2.0961e-05	0	0.000586299	0	0	0	0	0	0	0	0	0	0	0	0	0	0	0	0.000108948
NODE_1890_length_47769_11	d__Archaea;p__Thermoproteota;c__Bathyarchaeia;o__TCS64;f__TCS64;g__JAGTRB01;s__JAGTRB01 sp018396865	0	0	0	0	0	0	0	0	0	0	0	0	0	1.64618e-05	0.00314034	0	0	0	0	0	0	0	0	0	0	0	0	0	0	0.00384905	0	0	0	0	0	0	0.000602308	0	0	0	0	7.37016e-05	0	0	0	0	0	0.0023393
NODE_323539_length_781_1	d__Archaea;p__Thermoproteota;c__Bathyarchaeia;o__TCS64;f__TCS64;g__JAGTRB01;s__JAGTRB01 sp018396865	0	0	0	0	0	0	0	0	0	0	0	0	0	0	3.59745e-05	0	0	0	0	0	0	0	0	0	0	0	0	0	0	0	0	0	0	0	0	0	0	0	0	0	0	0	0	0	0	0	0	0
NODE_3856_length_30141_20	d__Archaea;p__Thermoproteota;c__EX4484-205;o__EX4484-205	0	0	0	0	0	0	0	0	0	0	0	0	0	0	0.000394904	0	0	0	0	0	0	0	0	0	0	0	0	0	0	4.56235e-05	0	0	0	0	0	0	0	0	0	0	0	0	0	0	0	0	0	0
NODE_485110_length_727_1	d__Archaea;p__Thermoproteota;c__EX4484-205;o__EX4484-205	0	0	0	0	0	0	0	0	0	0	0	0	0	0	2.47171e-05	0	0	0	0	0	0	0	0	0	0	0	0	0	0	0	0	0	0	0	0	0	0	0	0	0	0	0	0	0	0	0	0	0
NODE_371842_length_793_1	d__Archaea;p__Thermoproteota;c__EX4484-205;o__EX4484-205;f__DTQO01;g__DTQO01;s__DTQO01 sp017601265	0	0	0	0	0	0	0	0	0	0	0	0	0	0	0	0	0	0	0	0	0	0	0	0	0	0	0	0	0	0	0	0	0	0	0	0	0	0	0	0	0	0	0	0	0	0	0	0
NODE_424425_length_718_2	d__Archaea;p__Thermoproteota;c__EX4484-205;o__EX4484-205;f__DTQO01;g__DTQO01;s__DTQO01 sp017601265	0	0	0	0	0	0	0	0	0	0	0	0	0	0	0	0	0	0	0	0	0	0	0	0	0	0	0	0	0	0	0	0	0	0	0	0	0	0	0	0	0	0	0	0	0	0	0	0
NODE_9163_length_16746_24	d__Archaea;p__Thermoproteota;c__EX4484-205;o__EX4484-205;f__DTQO01;g__DTQO01;s__DTQO01 sp017601265	0	0	0	0	0	0	0	0	0	0	0	0	0	0	0.000424297	0	0	0	0	0	0	0	0	0	0	0	0	0	0	0.000252223	0	0	0	0	0	0	0	0	0	0	0	0	0	0	0	0	0	0
NODE_16293_length_6961_3	d__Archaea;p__Thermoproteota;c__EX4484-205;o__EX4484-205;f__JAAOZO01;g__JAAOZO01;s__JAAOZO01 sp017601145	0	7.79082e-05	0.00574398	0	0	0	0	0.0387189	4.79361e-05	0.000227947	0	0	0	0	0	0	0	0	0	3.97536e-05	0.0199228	0.000131898	0	0	0	0	0	0	0	0	0	0	1.35804e-05	0	0	0	0	0	0	0.000543543	0	0.00593821	0.0134909	0.000129831	0	2.28536e-05	0	0
NODE_110981_length_2833_5	d__Archaea;p__Thermoproteota;c__EX4484-205;o__EX4484-205;f__JAAOZP01;g__JAAOZP01	0	0	0	0	0	0	0	0	0	0	0	0	0	3.26386e-05	0	0	0	0	0	0	0	0	0	0	0	0	0	0	7.1653e-05	4.5242e-05	0	0	0	0	0	0	0	0	0	0	0	0	0	0	0	0	0	0.000401244
NODE_70_length_171395_22	d__Archaea;p__Thermoproteota;c__EX4484-205;o__EX4484-205;f__JAAOZP01;g__JAAOZP01;s__JAAOZP01 sp011362045	0	0	0	0	0.001792	0	0	0	0	0	0	0	0	0.0134993	0.000131314	0	0	0	0	0	0	0	0	0	0	0	0	0	0.00298798	0.000224818	0	0	0	0	0	0	0	0	0	1.4859e-05	0	0	0	0	0	0	0	4.02655e-05
NODE_23850_length_2906_2	d__Archaea;p__Thermoproteota;c__EX4484-205;o__EX4484-205;f__JAAOZP01;g__JAAOZP01;s__JAAOZP01 sp011363915	0	0	0	0	0	0	0	0	0	0	0	0	0	0	0	0	0	0	0	0	0	0	0	0	0	0	0	0	0	0	0	0	0	0	0	0	0	0	0	0	0	0	0	0	0	0	0	8.42745e-05
NODE_30275_length_3454_1	d__Archaea;p__Thermoproteota;c__EX4484-205;o__EX4484-205;f__JAAOZP01;g__JAAOZP01;s__JAAOZP01 sp011363915	0	0	0	4.71376e-05	0.0247359	9.5228e-05	0	0	4.76214e-05	0	0	0	0	0.0309814	0	0	0	0	0	0	0	0	0	0	0	0	0	0	0.013658	0	0	0	0	0	0	0	0	0	0	0	0	0	0	0	0	0	0	0
NODE_61556_length_800_1	d__Archaea;p__Thermoproteota;c__EX4484-205;o__EX4484-205;f__JAAOZP01;g__JAAOZP01;s__JAAOZP01 sp011363915	0	0	0.000129227	0	0.0325366	0	0	0	3.31601e-05	0	0	0	0	0.0486268	1.959e-05	4.46846e-05	0	0	0	0	0	0	0	0	0	0	0	7.26867e-05	0.020357	0	0	0	0	0	0	0	0	0	0	0	0	0	0	0	4.72818e-05	0	0	4.24876e-05
NODE_13170_length_11861_14	d__Archaea;p__Thermoproteota;c__EX4484-205;o__EX4484-205;f__JAAOZP01;g__JAAOZP01;s__JAAOZP01 sp011389375	0	0	0	0	0	0	0	0	0	0	0	0	0	0	3.97327e-05	0	0	0	0	0	0	0	0	0	0	0	0	0	0	0	0	0.000258736	0	1.87867e-05	0	0	0	0	0	0	0	0	0	0	0	0	0	0.00178692
NODE_1765_length_49940_31	d__Archaea;p__Thermoproteota;c__EX4484-205;o__EX4484-205;f__JAAOZP01;g__JAAOZP01;s__JAAOZP01 sp011389375	0	0	0	0	0	0	0	0	0	0	0	0	0	0	0.00265395	0	0	0	0	0	0	0	0	0	0	0	0	0	0	0.00997907	0	0	0	0	0	0	0	0	0	0	0	0	0	0	0	0	0	0.000170762
NODE_107540_length_1369_4	d__Archaea;p__Thermoproteota;c__EX4484-205;o__EX4484-205;f__JAAOZP01;g__JAAOZP01;s__JAAOZP01 sp017601225	0	0	0	0	0	0	0	0	0	0.000211851	0	0	0	0	0.000173521	0	0	0	0	0	0.000521358	0	0	0	0	0	0	0	0	5.5408e-05	0	0	2.11576e-05	0	0	0	0	0	0	0	0	0.000389492	0.000365857	0	0	0	0	8.13332e-05
NODE_35098_length_2736_3	d__Archaea;p__Thermoproteota;c__EX4484-205;o__EX4484-205;f__JAAOZP01;g__JAAOZP01;s__JAAOZP01 sp017601225	0	0	0	0	0	0	0	0	0	0.000809251	0	0	0	0	0.000291384	0	0	0	0	0	0.000948703	0	0	0	0	0	0	0	0	6.6203e-05	0	0	0	0	0	0	2.5245e-05	0	0	0	0	0.000323938	0.000148488	0	0	0	0	0.000127472
NODE_376033_length_549_2	d__Archaea;p__Thermoproteota;c__EX4484-205;o__EX4484-205;f__JAAOZP01;g__JAAOZP01;s__JAAOZP01 sp017601225	0	0	0	0	0	0	0	0	0	0.000322759	0	0	0	0	0.000166719	0	0	0	0	0	0.000622046	0	0	0	0	0	0	0	0	0	0	0	0	0	0	0	0	0	0	0	0	0.000176755	0.000628593	0	0	0	0	0.000161707
NODE_5216_length_17241_8	d__Archaea;p__Thermoproteota;c__EX4484-205;o__EX4484-205;f__JAAOZP01;g__JAAOZP01;s__JAAOZP01 sp017601225	0	0	0	0	0	0	0	0	0	0.00223314	0	0	0	0	0.000962844	0	0	0	0	0	0.00801205	0	0	0	0	0	0	6.30014e-05	0	0.000603106	0	0	0	4.04288e-05	0	0	0.000100991	0	0	0	0	0.00351594	0.00107997	0.000135802	0	0	0	0.00112684
NODE_5925_length_22661_35	d__Archaea;p__Thermoproteota;c__EX4484-205;o__EX4484-205;f__JAAOZP01;g__JAAOZP01;s__JAAOZP01 sp017601225	0	0	0	0	0	0	0	0	0	0	0	0	0	0	0.00041599	0	0	0	0	0	0	0	0	0	0	0	0	0	0	0.000155213	0	0	0	0	0	0	0	0	0	0	0	0	0	0	0	0	0	4.2211e-05
NODE_752_length_54243_25	d__Archaea;p__Thermoproteota;c__EX4484-205;o__EX4484-205;f__JAAOZP01;g__JAAOZP01;s__JAAOZP01 sp017601225	0	0	0	0	0	0	0	0	0	0.00131003	0	0	0	0	0.000332528	0	0	0	0	0	0.0028564	0	0	0	0	0	0	0	0	9.50308e-05	0	0	0	0	0	0	0.000100991	0	0	0	0	0.00130313	0.00448603	0	0	0	0	0.00119327
NODE_288513_length_983_2	d__Archaea;p__Thermoproteota;c__EX4484-205;o__EX4484-205;f__JAAOZP01;g__JAAOZP01;s__JAAOZP01 sp017601395	0	0	0	0	0	0	0	0	0	0	0	0	0	0	0.000224902	0	0	0	0	0	0	0	0	0	0	0	0	0	0	0.000320632	0	0	0	0	0	0	0	0	0	0	0	0	0	0	0	0	0	0
NODE_2003_length_6937_5	d__Archaea;p__Thermoproteota;c__Korarchaeia;o__Korarchaeales;f__Korarchaeaceae;g__Korarchaeum;s__Korarchaeum sp003344655	0	0	0	0	0.0017456	0	1.10846e-05	0.00268008	0	0.00082855	0.00140502	0	0	0.00224606	0	0	5.38965e-05	0	0	0	0.00137482	0	0	0	0	0	0	0	0.00124812	0	0	0	0	0	0	0	3.7977e-05	0	0	1.34705e-05	0	0.00127869	0.00598189	0.000653174	0	0	0	5.51011e-05
NODE_65206_length_680_1	d__Archaea;p__Thermoproteota;c__Methanomethylicia;o__B29-G17;f__DSZF01;g__DSZF01;s__DSZF01 sp011372955	0	0	0	0	0	0	0	0	0	0	0	0	0	0	0.000205959	0	0	0	0	0	0	0	0	0	0	0	0	0	0	0	0	0	0	0	0	0	0	0	0	0	0	2.28789e-05	0	0	0	0	0	0.000355981
NODE_4_length_250296_149	d__Archaea;p__Thermoproteota;c__Methanomethylicia;o__B29-G17;f__DSZF01;g__DSZF01;s__DSZF01 sp011605825	0	0	0	0	0.0155494	0	3.90021e-05	0.000280838	0	0.000362415	0.0109324	0	0	0.013757	0	3.83414e-05	0	0	0	0	0.000198516	0	2.4061e-05	0	0	0	0	0	0.0164502	0	0	0	0	0	1.10416e-05	0	5.12022e-05	0	0	3.18077e-05	0	5.09096e-05	0.0013957	0.00120312	1.96576e-05	0	0	0.000169904
NODE_1464_length_36027_25	d__Archaea;p__Thermoproteota;c__Methanomethylicia;o__DTDM01;f__DTDM01;g__DTDM01;s__DTDM01 sp011362245	0	0	0	0	0.00149889	0	0	0	0	0	0	0	0	0.00276758	0	0	0	0	0	0	0	0	0	0	0	0	0	0	0.00282791	0	0	0	3.01967e-05	0	0	0	0	0	0	0	0	0	0	0	2.49003e-05	0	0	0
NODE_322754_length_644_1	d__Archaea;p__Thermoproteota;c__Methanomethylicia;o__DTDM01;f__DTDM01;g__DTDM01;s__DTDM01 sp011362245	0	0	0	0	0	0	0	0	0	0	0	0	0	0	0	0	0	0	0	0	0	0	0	0	0	0	0	0	0	0	0	0	0	0	0	0	0	0	0	0	0	0	0	0	0	0	0	0
NODE_138081_length_1675_4	d__Archaea;p__Thermoproteota;c__Methanomethylicia;o__Methanomethylicales;f__Methanomethylicaceae;g__Methanomethylicus	0	0	0	0	0	0	0	0	0	0	0	0	0	0	0	0	0	0	0	0	0	0	0	0	0	0	0	0	0	0	0	0	0	0	0	0	0	0	0	0	0	0	0	0	0	0	0	0
NODE_184934_length_751_2	d__Archaea;p__Thermoproteota;c__Methanomethylicia;o__Methanomethylicales;f__Methanomethylicaceae;g__Methanomethylicus	0	0	0	0	0	0	0	0	0	0	0	0	0	0	0	0	0	0	0	0	0	0	0	0	0	0	0	0	0	0	0	0	0	0	0	0	0	0	0	0	0	0	0	0	0	0	0	0
NODE_447851_length_856_1	d__Archaea;p__Thermoproteota;c__Methanomethylicia;o__Methanomethylicales;f__Methanomethylicaceae;g__Methanomethylicus	0	0	0	0	0	0	0	0	0	0	0	0	0	0	0	0	0	0	0	0	0	0	0	0	0	0	0	0	0	0	0	0	0	0	0	0	0	0	0	0	0	0	0	0	0	0	0	0
NODE_228188_length_1147_1	d__Archaea;p__Thermoproteota;c__Methanomethylicia;o__Methanomethylicales;f__Methanomethylicaceae;g__Methanosuratus;s__Methanosuratus petracarbonis_A	0	0	0	0	0	0	0	0	0	0	0	0	0	0	8.29429e-05	0	0	0.00019996	0	0	0	0	0	0	0	0	0.000476842	0	0	0	0	8.29185e-05	0	0	0	0	0.000236507	0	0	0	0	0	0	0	0	0	0	0.00265538
NODE_287866_length_680_1	d__Archaea;p__Thermoproteota;c__Methanomethylicia;o__Methanomethylicales;f__Methanomethylicaceae;g__Methanosuratus;s__Methanosuratus petracarbonis_A	0	0	0	0	0	0	0	0	0	0	0	0	0	0	0	0	0	0	0	0	0	0	0	0	0	0	0	0	0	0	0	0	0	0	0	0	0	0	0	0	0	0	0	0	0	0	0	0
NODE_896_length_87373_58	d__Archaea;p__Thermoproteota;c__Methanomethylicia;o__Methanomethylicales;f__Methanomethylicaceae;g__WYZ-LMO10;s__WYZ-LMO10 sp004347955	0.000309454	8.74527e-05	0.000936457	0	0	0	0	0.00132546	0	0.00959163	0	0	0	0	0.000909167	0.000943796	2.21051e-05	0.000157105	0	0	0.00447294	0	0	0	0	0	0	0	0	0.000149263	0	0	2.63272e-05	2.15018e-05	0	0	0.00259727	0	0	0	0	0.00226775	0.00505549	9.38137e-05	0	0	0.000104887	0.00136122
NODE_680_length_15143_9	d__Archaea;p__Thermoproteota;c__Methanomethylicia;o__Nezhaarchaeales;f__B40-G2;g__DRYY01;s__DRYY01 sp011375665	0	0	0	0	0	0	0	0	0	0	0	0	0	0	0	0	0	0	0	0	0	0	0	0	0	0	0	0	0	0	0	0	0	0	0.000459076	0	0	0.000135431	0	0	0	0	0	0	0	0	0	0
NODE_1381_length_15014_2	d__Archaea;p__Thermoproteota;c__Methanomethylicia;o__Nezhaarchaeales;f__DTCF01;g__DTCF01;s__DTCF01 sp011364865	0	0	0	0	0.00650115	0	0	0	2.9552e-05	0	0	0	0	0.0145718	1.99556e-05	0	0	0	0	0	0	0	0	0	0	0	0	0	0.00976656	0	0	0	0	0	0	0	0	0	0	0	0	0	0	0	2.015e-05	0	0	8.65796e-05
NODE_1_length_374290_158	d__Archaea;p__Thermoproteota;c__Methanomethylicia;o__Nezhaarchaeales;f__WYZ-LMO8;g__WYZ-LMO8	0	0	0	0	0	0	1.28208e-05	0	0	0	0	0	0	0	0	0	0	0	0	0	0	0	0	0	0	0	0	0	0	0	0	0	0	0	0	0	0	0	0	0	0	0	0	0	0	0	0	0
NODE_3664_length_7124_8	d__Archaea;p__Thermoproteota;c__Methanomethylicia;o__Nezhaarchaeales;f__WYZ-LMO8;g__WYZ-LMO8;s__WYZ-LMO8 sp004347965	0	0	0	0	0	0	0	0	0	0	0	0	0	0	0	0	0	0	0	0	0	0	0	0	0	0	0	0	0	0	0	0	0	0	0	0	0	0	0	0	0	0	0	0	0	0	0	0
NODE_73_length_151573_118	d__Archaea;p__Thermoproteota;c__Methanomethylicia;o__Nezhaarchaeales;f__WYZ-LMO8;g__WYZ-LMO8;s__WYZ-LMO8 sp004347965	0	0	0	0.000468856	0	0	0.000393643	0	0	0	0	1.4772e-05	0.00983129	0	0	0	0	5.62087e-05	0.00594062	0	0	0	0	0.000437164	0.00672738	0	0	0	0	0	0	0	0	0	0.00195313	0	0	0.000993062	0.0045194	0	3.70546e-05	2.61125e-05	1.31351e-05	0	0	0.0103436	0	2.13452e-05
NODE_81_length_96702_83	d__Archaea;p__Thermoproteota;c__Methanomethylicia;o__Nezhaarchaeales;f__WYZ-LMO8;g__WYZ-LMO8;s__WYZ-LMO8 sp004347965	7.31949e-05	0	0	0	0.00563628	0	0	0	0	0	0	0	0	0.00504506	0	0	0	0	0	0	0	0	0	0	0	0	0	7.15667e-05	0.00368376	0	0	0	0	0	0	0	0	0	0	0	0	0	0	0	0	0	0	0
NODE_12_length_775400_448	d__Archaea;p__Thermoproteota;c__Nitrososphaeria	0	0	0	0	0	0	0	0	0	0.00130985	0	0	0	0	5.82343e-05	0	0	0	0	0	0.000120241	0	0	0	0	0	0	0	0	4.70772e-05	0	0.000151899	0	0	0	0	0	0	0	0	0	4.40135e-05	4.69e-05	0	0	0	0	0
NODE_148051_length_884_3	d__Archaea;p__Thermoproteota;c__Nitrososphaeria	0	0	0	0	0	0	0	0	0.0042277	0	0	0.0051738	0	0	0	0	0	0	4.22492e-05	0.00194786	4.37418e-05	0.0064482	0.00187149	0	0	0	0	0	1.80444e-05	0	0	0	0	0	0	0	0	0	0	0.00400223	0	0.000647227	0.000613187	0	0.00474143	0	0	0
NODE_449_length_48265_9	d__Archaea;p__Thermoproteota;c__Nitrososphaeria	0	0	0	0	0	0	0	0	0	0	0	0	0	0	0	0	0	0	0	0	0	0	0	0	0	0	0	0	0	0	0	0	0	0	0	0	0	0	0	0	0	0	0	0	0	0	0	0
NODE_53_length_89347_13	d__Archaea;p__Thermoproteota;c__Nitrososphaeria	0	0	0	0	0	0	0	0.00376543	0.000501514	0	0	0	0	0	0	0	0	0	0	2.3263e-05	0	0.00162586	0	0	0	0	0	0	0	0	0	0	0	0	0	0	0	0	0	0	0	8.08585e-05	0	0	0	0	0	0
NODE_6_length_774242_477	d__Archaea;p__Thermoproteota;c__Nitrososphaeria	0	0	0	0	0	0	0	0	0	0	0	0	0	0	0	0	0	0	0	0	0	0	0	0	0	0	0	0	0	0	0	0	0	0	0	0	0	0	0	0	0	1.2384e-05	0	0	0	0	0	0
NODE_6596_length_9131_9	d__Archaea;p__Thermoproteota;c__Nitrososphaeria	0	0	0	0	0	0	1.90809e-05	0.00512662	0.000231403	0	3.38026e-05	0	0	0	0	0	0	0	0	8.99809e-06	0	0.000692606	0	0	0	0	0	0	0	0	0	0	0	0	0	0	0	0	0	0	0	4.1342e-05	0	0	0	0	0	0
NODE_743_length_13642_3	d__Archaea;p__Thermoproteota;c__Nitrososphaeria	0	0	0	0	0	0	0	0	0.0060147	0	0	0.00804027	0	0	0	3.92559e-05	0	0	2.32317e-05	0.00373517	9.99502e-05	0.0139838	0.00489043	0	0	0	0	0	0	0	0	0	0	0	0	3.09918e-05	0	0	0	0.00771807	0	0.00105078	0.0005812	0	0.010841	0	0	0
NODE_88501_length_904_2	d__Archaea;p__Thermoproteota;c__Nitrososphaeria	0	0	0	0	0	0	0	0	0	0	0	9.14908e-05	0	0	0	0	0	0	0	0	0	5.85491e-05	1.29655e-05	0	0	0	0	0	0	0	0	0	0	0	0	0	0	0	0	0	0	0	0	0	0.00044663	0	0	0
NODE_663_length_35506_3	d__Archaea;p__Thermoproteota;c__Nitrososphaeria;o__Geothermarchaeales;f__JDFR-13	0	0	0	0	0	0	0	0	0	0	0	0	0	0	0	0	0	0	0	0	0	1.48385e-05	0	0	0	0	0	0	0	0	0	0	0	0	2.19215e-05	0	0	0	0	0	0	0	2.70448e-05	0	0	0	0	0
NODE_22555_length_2238_1	d__Archaea;p__Thermoproteota;c__Nitrososphaeria;o__JACIWG01;f__JACIWG01;g__JACIWG01;s__JACIWG01 sp014361085	0	0.000106488	0.00764314	0	0	0	0	0.000906329	0	0.0150834	0	0	0	0.000654585	0.00156914	0.000692714	0	7.05826e-05	0	0	0.00694761	0	0	0	0	0	0	0	0.000129641	0.000390166	0	0	0	0	0	0	0.000488113	0	0	0	0	0.00141949	0.00859786	0	0	2.0148e-05	0	0.00176331
NODE_3868_length_11912_10	d__Archaea;p__Thermoproteota;c__Nitrososphaeria;o__JACIWG01;f__JACIWG01;g__JACIWG01;s__JACIWG01 sp014361085	0	0	0	0	0	0	0	0	0	0.000527172	0	0	0	0.000425968	7.66e-05	0	0	5.06728e-05	0	0	0.00082883	0	0	0	0	0	0	0	0.000165487	3.97878e-05	0	0	0	0	0	0	0	0	0	0	0	0.000469696	0.00868222	0	0	0	0	0.000323682
NODE_366368_length_613_2	d__Archaea;p__Thermoproteota;c__Nitrososphaeria;o__Nitrososphaerales	0	0	0	0	0	0	0	0	0	0	0	0	0	0	0	0	0.000118237	0	0	0	0	0	0	0	0	0	0	0	0	0	0	0	1.73752e-05	0	0	0	0	0	0	0	0	0	0	0	0	0	0	0
NODE_45014_length_3668_1	d__Archaea;p__Thermoproteota;c__Nitrososphaeria;o__Nitrososphaerales	0	0	0	0	0	0	0	0	0	0	0	0	0	0	0	0	0.000949141	0	0	0	0	0	0	0	0	0	0	0	0	0	0	0	0.000167618	0	0	0	0	0	0	0	0	0	0	0	0	0	0	0
NODE_48_length_196720_168	d__Archaea;p__Thermoproteota;c__Nitrososphaeria;o__Nitrososphaerales	0	0	0	0	0.000333592	0	0	0	0	0	0	0	0	0.00165987	0	0	0	0	0	0	0	0	0	0	0	0	0	0	0.000182469	0	0	0	5.23994e-05	0	0	0	0	0	0	0	0	0	0	0	0	0	0	0
NODE_500_length_126637_42	d__Archaea;p__Thermoproteota;c__Nitrososphaeria;o__Nitrososphaerales	0	0	0	0	0	0	0	0	0	0.00421477	0	0	1.52419e-05	0	0.000588542	0	0	4.68608e-05	0	0	0.00258728	0	0	0	0	0	0	0	0	0.000369823	0	0	1.63736e-05	0	0	0	0.000493504	0	0	0	7.3773e-05	0.00161541	0.00150931	0	0	0	0	0.000128228
NODE_558657_length_512_1	d__Archaea;p__Thermoproteota;c__Nitrososphaeria;o__Nitrososphaerales	0	0	0	0	0	0	0	0	0	0	0	0	0	0	2.83392e-05	0	0	0	0	0	0	0	0	0	0	0	0	0	0	0	0	0	0	0	0	0	0	0	0	0	0	0	0	0	0	0	0	0
NODE_117190_length_840_2	d__Archaea;p__Thermoproteota;c__Nitrososphaeria;o__Nitrososphaerales;f__JACAEJ01;g__JACAEJ01;s__JACAEJ01 sp011358735	0	0	0	0	0	0	0	0	0	9.71347e-05	0	0	0	0	0.000267577	0	1.96881e-05	0	0	0	0.000542853	0	0	0	0	0	0	0	0	0.000139871	2.20391e-05	0	1.97392e-05	0	0	0	0	0	0	0	0	0.000169465	7.67151e-05	0	0	0	0	0
NODE_14845_length_8416_6	d__Archaea;p__Thermoproteota;c__Nitrososphaeria;o__Nitrososphaerales;f__JACAEJ01;g__JACAEJ01;s__JACAEJ01 sp011358735	0	0	0	0	0	0	0	0	0	0	0	0	0	0	0.00150081	0	0	0	0	0	0	0	0	0	0	0	0	0	0	0.000670969	0	7.83176e-05	0	0	0	0	0	0	0	0	0	0	0	0	0	0	0	0.000103444
NODE_20440_length_2661_3	d__Archaea;p__Thermoproteota;c__Nitrososphaeria;o__Nitrososphaerales;f__JACAEJ01;g__JACAEJ01;s__JACAEJ01 sp011358735	0	0	0	0	0	0	0	0	0	0	0	0	0	0	7.32159e-05	0	0	0	0	0	0	0	0	0	0	0	0	0	0	4.77371e-05	0	0	0	0	0	0	0	0	0	0	0	0	0	0	0	0	0	0
NODE_354_length_151864_107	d__Archaea;p__Thermoproteota;c__Nitrososphaeria;o__Nitrososphaerales;f__JACAEJ01;g__JACAEJ01;s__JACAEJ01 sp011358735	0	0	0	0	0	0	0	0	0	0.00177244	0	0	0	0	5.85064e-05	0	0	0	0	0	0.00256088	0	0	0	0	0	0	0	0	7.09458e-05	0	0	0	0	0	0	0.000137554	0	0	0	0	0.0011086	0	0	0	0	0	0
NODE_10500_length_15144_9	d__Archaea;p__Thermoproteota;c__Nitrososphaeria;o__Nitrososphaerales;f__Nitrosocaldaceae;g__JACAFH01;s__JACAFH01 sp013538715	0	0	0	0	0	0	0	0	0	0	0	0	0	0	0.00194387	0	0.00492925	0	0	0	0	0	0	0	0	0	0	0	0	0.000700055	0	0.000236374	0.00730797	0	0	0	0	0	0	0	0	0	0	0	0	0	0	0
NODE_411125_length_1202_1	d__Archaea;p__Thermoproteota;c__Nitrososphaeria;o__Nitrososphaerales;f__Nitrosocaldaceae;g__JACAFH01;s__JACAFH01 sp013538715	0	0	0	0	0	0	0	0	0	0	0	0	0	0	0.00044495	0	0.00103811	0	0	0	0	0	0	0	0	0	0	0	0	0.000379494	0	0.000236577	0.00195519	0	0	0	0	0	0	0	0	0	0	0	0	0	0	0
NODE_440581_length_1150_1	d__Archaea;p__Thermoproteota;c__Nitrososphaeria;o__Nitrososphaerales;f__Nitrosocaldaceae;g__Nitrosocaldus;s__Nitrosocaldus sp013538675	0	0	0	0	0	0	0	0	0	0	0	0	0	1.52703e-05	0.00561805	0	0.000860332	0.00031262	0	4.28597e-05	0	0	0	0	0	0.00217134	0.000676005	0	0	0.00692964	2.16656e-05	0.000490271	0.00305175	9.41307e-06	0	2.56678e-05	0.00134729	0	0	0	0	0	0	0	0	0	0	0.0154363
NODE_7483_length_10508_17	d__Archaea;p__Thermoproteota;c__Nitrososphaeria;o__Nitrososphaerales;f__Nitrosocaldaceae;g__Nitrosocaldus;s__Nitrosocaldus sp013538675	0	0	0	0	0	0	0	0	2.5966e-05	0	0	0	0	0	0.00247853	0	0.00257443	0.000429675	0	0	0	0	1.89225e-05	0	0	0.003106	0.000528286	0	0	0.00273793	0	6.77625e-05	0.00439572	2.81734e-05	0	0	0.00326093	0	0	0	0	0	2.51902e-05	0	0	0	0	0.0166504
NODE_121942_length_767_2	d__Archaea;p__Thermoproteota;c__Nitrososphaeria;o__Nitrososphaerales;f__Nitrosocaldaceae;g__Nitrosocaldus;s__Nitrosocaldus sp013538805	0	0	0	0	0	0	0	0	0	2.35074e-05	0	0	0	0	7.58262e-05	0	0.00627464	0	0	0	0	0	0	0	0	0	0	0	6.10437e-05	0.0001053	0	8.18698e-05	0.0113169	0	0	0	9.81092e-05	0	0	0	0	0	3.11121e-05	0	0	0	0.000774686	0.000409192
NODE_33655_length_6025_7	d__Archaea;p__Thermoproteota;c__Nitrososphaeria;o__Nitrososphaerales;f__Nitrosocaldaceae;g__Nitrosocaldus;s__Nitrosocaldus sp013538805	0	0	0	0	0	0	0	0	0	0	0	0	0	0.000632355	0.00121091	0.000661192	0.00958975	7.24521e-05	0	0	0	0	0	0	0	0.000330671	0.000443078	0	0.000939124	0.002007	3.70314e-05	0.000147484	0.00880147	0	0	0	0.000137324	0	0	0	0	0	0	0	0	0	0.00545915	0.0045588
NODE_70185_length_3217_6	d__Archaea;p__Thermoproteota;c__Nitrososphaeria;o__Nitrososphaerales;f__Nitrosocaldaceae;g__Nitrosocaldus;s__Nitrosocaldus sp013538805	0	0	0	0	0.000228573	0	0	0	0	6.9917e-05	0	0	5.3869e-05	0.00164218	0.00218487	0.00168275	0.0681809	0.000129146	0	0	0	0	2.30636e-05	0	0	0.00114577	0.000144841	0	0.0051158	0.00503688	0.000150215	0	0.0847283	0	0	1.37828e-05	0.001734	0	2.00803e-05	0	0	0	3.74625e-05	0	0	0	0.0224566	0.0178677
NODE_11201_length_7025_3	d__Archaea;p__Thermoproteota;c__Nitrososphaeria;o__Nitrososphaerales;f__Nitrosopumilaceae	0	0	0	0	0	0	0	0	0	0	0	0	0	0	0	0	0	0	0	2.00069e-05	0	0	0	0	0	0	0	0	0	0	0	0.00212253	2.13193e-05	0	0	0	0	0	0	0	0	0	0	0	0	0	0	0
NODE_13562_length_8822_14	d__Archaea;p__Thermoproteota;c__Nitrososphaeria;o__Nitrososphaerales;f__Nitrosopumilaceae	0	0	0	0	0	0	0	0	0	0	0	0	0	0	0	0	0	0	0	0	0	0	0	0	0	3.07984e-05	0	0	0	0	0	0	0	0	0	0	0	0	0	0	0	0	0	0	0	0	0	0
NODE_337027_length_854_1	d__Archaea;p__Thermoproteota;c__Nitrososphaeria;o__Nitrososphaerales;f__Nitrosopumilaceae	0	0	0	0	0	0	0	0	0	0	0	0	0	0	0	0	0	0	0	0	0	0	0	0	0	0	0	0	0	0	0	0	0	0	0	0	0	0	0	0	0	0	0	0	0	0	0	0
NODE_529732_length_532_1	d__Archaea;p__Thermoproteota;c__Nitrososphaeria;o__Nitrososphaerales;f__Nitrosopumilaceae	0	0	0	0	0	0	0	0	0	0	0	0	0	0	0	0	0	0	0	0	0	0	0	0	0	0	0	0	0	0	0	0	0	0	0	0	0	0	0	0	0	0	0	0	0	0	0	0
NODE_1530_length_43109_25	d__Archaea;p__Thermoproteota;c__Nitrososphaeria;o__Nitrososphaerales;f__Nitrosopumilaceae;g__Nitrosotenuis	0	0	0	0	0	0	0	0	0	0	0	0	0	0	0	0	0	0	0	0	0	0	0	0	0	0	0	0	0	0	0	0	0	0	0	0	0	0	0	0	0	0	0	0	0	0	0	0
NODE_33092_length_3727_7	d__Archaea;p__Thermoproteota;c__Nitrososphaeria;o__Nitrososphaerales;f__Nitrosopumilaceae;g__Nitrosotenuis	0	0	0	0	0	0	0	0	0	0	0	0	0	0	0	0	0	0	0	0	0	0	0	0	0	0	0	0	0	0	0	0	0	0	0	0	0	0	0	0	0	0	0	0	0	0	0	0
NODE_9306_length_11581_4	d__Archaea;p__Thermoproteota;c__Nitrososphaeria;o__Nitrososphaerales;f__Nitrosopumilaceae;g__Nitrosotenuis	0	0	0	0	0	0	0	0	0	0	0	0	0	0	0	0	0	0	0	0	0	0	0	0	0	0	0	0	0	0	0	0	0	0	0	0	0	0	0	0	0	0	0	0	0	0	0	0
NODE_254591_length_1184_3	d__Archaea;p__Thermoproteota;c__Nitrososphaeria;o__Nitrososphaerales;f__Nitrosopumilaceae;g__Nitrosotenuis;s__Nitrosotenuis uzonensis	0	0	0	0	0	0	0	0	0	0	0	0	0	0	0	0	0	0	0	0	0	0	0	0	0	0	0	0	0	0	0	0.000239232	0	0	0	0	0	0	0	0	0	0	0	0	0	0	0	0
NODE_217834_length_846_1	d__Archaea;p__Thermoproteota;c__Nitrososphaeria;o__Nitrososphaerales;f__Nitrososphaeraceae;g__Nitrososphaera;s__Nitrososphaera gargensis	0	0	0	0	0	0	0	0	0	0	0	0	0	0	0	0	0	0	0	0	0	0	0	0	0	0	0	0	0	0	0	0	0	0	0	0	0	0	0	0	0	0	0	0	0	0	0	0
NODE_7924_length_15226_5	d__Archaea;p__Thermoproteota;c__Nitrososphaeria;o__Nitrososphaerales;f__Nitrososphaeraceae;g__Nitrososphaera;s__Nitrososphaera sp013388945	0	0	0	0	0	0	0	0	0	0	0	0	0	0	0	0	0	0	0	0	0	0	0	0	0	0	0	0	0	0	0	7.27356e-05	0	0	0	0	0	0	0	0	0	0	0	0	0	0	0	0
NODE_10489_length_11169_10	d__Archaea;p__Thermoproteota;c__Nitrososphaeria;o__Nitrososphaerales;f__UBA213;g__UBA213	0	0	0	0	0	0	0	0	0	0	0	0	0	0	0	0	0	0	0	0	0	0	0	0	0	0	0	0	0	0	0	0	0	0	0	0	0	0	0	0	0	0	0	0	0	0	0	0
NODE_112032_length_1122_3	d__Archaea;p__Thermoproteota;c__Nitrososphaeria_A;o__Caldarchaeales;f__Caldarchaeaceae	0	0	0	0	0	0	0	0	0	0	0	0	0	0	0	0	0	0	0	0	0	0	0	0	0	0.000989942	0.000116515	0	0	0	0	0	0	0	3.57699e-05	0	6.64543e-05	0	0	0	0	0	0	0	0	0	0.000289585	0
NODE_46446_length_1204_3	d__Archaea;p__Thermoproteota;c__Nitrososphaeria_A;o__Caldarchaeales;f__Caldarchaeaceae	0	0	0	0	0	0	0	0	0	0	0	0	0	0	0	0	0.000675942	0	0	0	0	0	0	0	0	0.000393215	0	0	0	0	0	0	0.00114009	0	0	0	0	0	0	0	0	0	0	0	0	0	0.000256862	0
NODE_52040_length_1815_1	d__Archaea;p__Thermoproteota;c__Nitrososphaeria_A;o__Caldarchaeales;f__Caldarchaeaceae	0	0	0	0	0	0	0	0	0	0	0	0	0	0	0	0.000480041	0	0	0	0	0	0	0	0	0	0.00112912	0	0	0	6.32233e-05	0	0	0	0	0	0	0	0	0	0	0	0	0	0	0	0	8.74631e-05	0
NODE_67022_length_2951_7	d__Archaea;p__Thermoproteota;c__Nitrososphaeria_A;o__Caldarchaeales;f__Caldarchaeaceae	0	0	0	0	0	0	0	0	0	2.13897e-05	0	0	0	5.26019e-05	0.000811429	0.00515255	0.00834776	5.83696e-05	0	0	0	0	0	0	0	0.00650044	0.000214709	0	0	0.000953546	0	0	0.00355234	0	0	0	0.000257249	0	0	0	0	0	0	0	0	0	0.000851301	0.000139781
NODE_33088_length_2504_2	d__Archaea;p__Thermoproteota;c__Nitrososphaeria_A;o__Caldarchaeales;f__Caldarchaeaceae;g__Caldarchaeum	0	0	0	0	0	0	0	0	0	0	0	0	0	0	0	0	0	0	0	0	0	0	0	0	0	0	0	0	0	0	0	0	0	0	0	0	0	0	0	0	0	0	0	0	0	0	0	4.34742e-05
NODE_590_length_30769_41	d__Archaea;p__Thermoproteota;c__Nitrososphaeria_A;o__Caldarchaeales;f__Caldarchaeaceae;g__Caldarchaeum;s__Caldarchaeum subterraneum_A	0	0	0	0	0	0	0	0	0	0	0	0	0	0	0	0	0	0	0	0	0	0	0	0	0	0	0	0	0	0	0	0	0	0	0	0	0	0	0	0	0	0	0	0	0	0	0	0
NODE_118817_length_1737_6	d__Archaea;p__Thermoproteota;c__Nitrososphaeria_A;o__Caldarchaeales;f__Caldarchaeaceae;g__Caldarchaeum;s__Caldarchaeum subterraneum_B	0	0	0	0	0.00389032	0	0	0	0	0	0	0	3.38927e-05	0.000582714	4.52254e-05	0.00110502	0.0104151	6.45732e-05	0	0	0	0	0	0	0	0.00199955	6.07531e-05	0	0.000511368	0.00010895	0	0	0.00617532	0	0.000193835	0	0	0	0	0	0	0	0	0	0	0	0.00905799	0.000555188
NODE_191620_length_1124_2	d__Archaea;p__Thermoproteota;c__Nitrososphaeria_A;o__Caldarchaeales;f__Caldarchaeaceae;g__Caldarchaeum;s__Caldarchaeum subterraneum_B	0	0	0	0	0.00226575	0	0	0	0	0	0	0	0	0.000567144	3.66462e-05	0.00033548	0.00908957	0	0	0	0	0	0	0	0	0.000559497	9.84682e-05	0	0.000296246	4.44378e-05	0	0	0.00331482	0	2.05038e-05	0	9.44605e-05	0	0	0	0	0	0	0	0	0	0.00359278	0.000238458
NODE_191620_length_1124_3	d__Archaea;p__Thermoproteota;c__Nitrososphaeria_A;o__Caldarchaeales;f__Caldarchaeaceae;g__Caldarchaeum;s__Caldarchaeum subterraneum_B	0	0	0	0	0.00159852	0	0	0	0	0	0	0	0	0.000424667	0.000110423	0.000754297	0.00875294	7.88378e-05	0	0	0	0	0	0	0	0.00070598	0.000148336	0	0.000221794	6.69556e-05	0	0	0.00370351	0	0	4.20608e-05	7.11549e-05	0	0	0	0	0	0	0	0	0	0.00482463	0.00035884
NODE_25233_length_3175_4	d__Archaea;p__Thermoproteota;c__Nitrososphaeria_A;o__Caldarchaeales;f__Caldarchaeaceae;g__Caldarchaeum;s__Caldarchaeum subterraneum_B	0	0	0	0	0	0	0	0	0	0	0	0	0	0	0	0	0.0038327	2.97554e-05	0	0	0	0	0	0	0	0	0	0	0	0	0	0	0.00207468	0	0	0	0	0	0	0	0	0	0	0	0	0	0	0
NODE_6536_length_16244_15	d__Archaea;p__Thermoproteota;c__Nitrososphaeria_A;o__Caldarchaeales;f__Caldarchaeaceae;g__Caldarchaeum;s__Caldarchaeum subterraneum_B	0	0	0	0	0.00690191	0	0	0	1.79376e-05	4.36158e-05	0	0	4.64392e-05	0.00215187	7.34965e-05	0.002908	0.0288976	0.000218995	0	0	0	0	0	0	1.74172e-05	0.00405302	0.000240945	0	0.00130567	0.000443419	4.91564e-05	0	0.00991932	0	2.33201e-05	0	0.000319047	0	0	0	0	0	2.87704e-05	0	0	0	0.019584	0.00126223
NODE_124802_length_1354_2	d__Archaea;p__Thermoproteota;c__Nitrososphaeria_A;o__Caldarchaeales;f__Caldarchaeaceae;g__Caldarchaeum;s__Caldarchaeum subterraneum_C	0	0	0	0	0.000130791	0	0	0	1.78498e-05	0	0	0	0	0.00261955	0	0	0.000284345	0	0	0	0	0	0	0	0	0	0	0	0.00222482	0	0	0	0	0	0	0	0	0	0	0	0	0	0	0	1.25117e-05	0	0	0
NODE_13045_length_7139_5	d__Archaea;p__Thermoproteota;c__Nitrososphaeria_A;o__Caldarchaeales;f__Caldarchaeaceae;g__Caldarchaeum;s__Caldarchaeum subterraneum_C	0	0	0	0	0	0	0	0	0	0	0	0	0	0.000659555	0	0.000448948	0.000960098	0	0	0	0	0	0	0	0	0.0002304	0	0	0.00016743	0	0	0	0.000134131	0	0	0	0	0	0	0	0	0	0	0	0	0	0.000661968	3.5683e-05
NODE_17314_length_5266_6	d__Archaea;p__Thermoproteota;c__Nitrososphaeria_A;o__Caldarchaeales;f__Caldarchaeaceae;g__Caldarchaeum;s__Caldarchaeum subterraneum_C	0	0	0	0	0	0	0	0	0	0	0	0	0	0	0.00333012	0.000593061	0.0084441	0	0	0	0	0	0	0	0	0.00102865	8.3574e-05	0	0	0.00117639	0	0	0.00591165	2.13263e-05	0	0	0.00122772	0	0	0	0	0	2.86295e-05	0	0	0	8.34975e-05	0.000692803
NODE_35114_length_2026_1	d__Archaea;p__Thermoproteota;c__Nitrososphaeria_A;o__Caldarchaeales;f__Caldarchaeaceae;g__Caldarchaeum;s__Caldarchaeum subterraneum_C	0	0	0	0	0	0	0	0	0	0	0	0	0	0.000123837	0	0	5.30487e-05	0	0	0	0	0	0	0	0	0	0	0	3.67512e-05	0	0	0	7.31899e-05	0	0	0	0	0	0	0	0	0	0	0	0	0	0.000187115	0
NODE_6824_length_11424_16	d__Archaea;p__Thermoproteota;c__Nitrososphaeria_A;o__Caldarchaeales;f__Caldarchaeaceae;g__Caldarchaeum;s__Caldarchaeum subterraneum_C	0	0	0	0	0	0	0	0	0	0	0	0	2.90118e-05	0.000445369	6.22136e-05	0.0001177	0.00238698	0	0	0	0	0	0	0	0	2.90645e-05	0	0	0.00039571	7.52761e-05	0	0	0.000447911	0	0	0	0	0	0	0	0	0	0	0	0	0	0	0
NODE_62985_length_2027_3	d__Archaea;p__Thermoproteota;c__Nitrososphaeria_A;o__Caldarchaeales;f__Caldarchaeaceae;g__HRBIN01;s__HRBIN01 sp002898355	0	0	0	0	0	0	0	0	0	0	0	0	0	0	0	0	0.000109434	0	0	0	0	0	0	0	0	1.7729e-05	0	0	0	0	0	0	4.32172e-05	0	0	0	0	0	0	0	0	0	0	0	0	0	0	0
NODE_93015_length_1788_4	d__Archaea;p__Thermoproteota;c__Nitrososphaeria_A;o__Caldarchaeales;f__Caldarchaeaceae;g__HRBIN01;s__HRBIN01 sp002898355	0	0	0	0	0	0	0	0	0	0	0	0	0	0	0.000174482	0	0.000288377	0	0	0	0	0	0	0	0	0.000447326	0	0	0	0.000219075	0	0	0.000161173	0	0	0	0	0	0	0	0	0	0	0	0	0	0	4.35572e-05
NODE_10290_length_11555_12	d__Archaea;p__Thermoproteota;c__Nitrososphaeria_A;o__Caldarchaeales;f__HR02;g__DTDI01;s__DTDI01 sp011362255	0	0	0	0	0.000671247	0	0	0	0	0.000325686	0	0	0	0.00154308	0.000399852	2.28336e-05	2.10319e-05	0	0	0	0.000546901	0	0	0	0	0	0	0	0.000608482	0.000241871	0	0	0	0	0	0	7.71594e-05	0	0	0	0	0.000104114	0.000220438	0	0	0	0	0
NODE_246001_length_1077_1	d__Archaea;p__Thermoproteota;c__Nitrososphaeria_A;o__Caldarchaeales;f__HR02;g__DTDI01;s__DTDI01 sp011362255	0	0	0	0	0.000340502	0	0	0	0	5.27536e-05	0	0	0	0.000940847	0.000184507	0	0	0	0	0	8.92141e-05	0	0	0	0	0	0	0	0.000389536	0.000162873	0	5.79516e-05	0	0	0	0	4.27324e-05	0	0	0	0	0	2.32006e-05	0	0	0	0	9.0987e-05
NODE_338600_length_595_2	d__Archaea;p__Thermoproteota;c__Nitrososphaeria_A;o__Caldarchaeales;f__HR02;g__DTDI01;s__DTDI01 sp011362255	0	0	0	0	0	0	0	0	0	0	0	0	0	9.74626e-05	5.66869e-05	0	0	0	0	0	0	0	0	0	0	0	0	0	0	0	0	0	0	0	0	0	0	0	0	0	0	0	3.91293e-05	0	0	0	0	0
NODE_44430_length_1185_2	d__Archaea;p__Thermoproteota;c__Nitrososphaeria_A;o__Caldarchaeales;f__HR02;g__DTDI01;s__DTDI01 sp011362255	0	0	0	0	0.000759027	0	0	0	0	0.000102509	0	0	0	0.00198052	0.000581595	0	2.06441e-05	0	0	0	0.000205942	0	0	0	0	0	0	0	0.00127409	0.000149666	0	0	0	0	0	0	2.5245e-05	0	0	0	0	0.000154444	0.000364677	0	0	0	0	0.000105942
NODE_64742_length_790_1	d__Archaea;p__Thermoproteota;c__Nitrososphaeria_A;o__Caldarchaeales;f__HR02;g__DTDI01;s__DTDI01 sp011362255	0	0	0	0	0	0	0	0	0	0	0	0	0	0	0	0	0	0	0	0	0	0	0	0	0	0	0	0	0	0	0	0	0	0	0	0	0	0	0	0	0	0	0	0	0	0	0	0
NODE_1317_length_22249_23	d__Archaea;p__Thermoproteota;c__Nitrososphaeria_A;o__Caldarchaeales;f__HR02;g__HRBIN02	0	0	0	0	0	0	0	0	0	0	0	0	0	0	0	0	0.000238043	0	0	0	0	0	0	0	0	0	0	0	0	0	0	0	0	0	0	0	0	0	0	0	0	0	0	0	0	0	0	4.43317e-05
NODE_15957_length_7387_8	d__Archaea;p__Thermoproteota;c__Nitrososphaeria_A;o__Caldarchaeales;f__HR02;g__HRBIN02;s__HRBIN02 sp011373385	0	0	0	0	0	0	0	0	0	0	0	0	0	0	0	0.000110753	0	0.000157287	0	0	0	0	0	0	0	0.0018563	0.000161631	0	0	0	0	0	0	0	0	0	0	0	0	0	0	0	0	0	0	0	0.00193816	0.000489871
NODE_69086_length_2649_5	d__Archaea;p__Thermoproteota;c__Nitrososphaeria_A;o__Caldarchaeales;f__HR02;g__HRBIN02;s__HRBIN02 sp011373505	0	0	0	0	0.00516658	0	0	0	0	0	0	0	0	0.021029	0.0012175	0.000475381	0.0101558	0	0	0	0	0	0	0	0	0.00176241	0	0	0.0119673	0.0017917	0	0	0.00131938	0	0	0	5.19253e-05	0	0	0	0	0	0	0	0	0	0.000285063	0.000337494
NODE_139_length_78195_54	d__Archaea;p__Thermoproteota;c__Nitrososphaeria_A;o__Caldarchaeales;f__HR02;g__JGI-OTU-1;s__JGI-OTU-1 sp011364265	8.00549e-05	0	0	0	0.0162001	0	0	0	0	0	0	0	0	0.00161613	0	0	0.000182866	0	0	0	0	0	0	0	0	3.72606e-05	0.000104373	0	0.00570424	2.5147e-05	0	0	7.13112e-05	0	0	0	0	0	0	0	0	0	0	0	0	0	0.000609317	0
NODE_106228_length_966_1	d__Archaea;p__Thermoproteota;c__Nitrososphaeria_A;o__Caldarchaeales;f__NZ13-MGT	0	0	0	5.97132e-05	0.00466408	0	0	0	0	4.44878e-05	0.000525349	0	0	0.0022088	0	0	0	0	0	0	0	0	0	0	0	0	0	0	0.00240197	0	0	0	0	0	0.00015366	5.1381e-05	0.000162898	9.72646e-05	0	0	0	2.8587e-05	0.000170597	0.000382757	0	0	0	0
NODE_11397_length_6386_5	d__Archaea;p__Thermoproteota;c__Nitrososphaeria_A;o__Caldarchaeales;f__NZ13-MGT	0	0	0.000143216	0.00126357	0.0012936	0	0.000329829	0	0	0	0.000216429	0	0.000658057	0.000922484	0	0	0	9.80435e-05	0.00147036	0	6.82836e-05	0	0	9.09186e-05	6.44955e-05	0	0	0	0.000950751	0	0	0	0	0	0.00038051	5.88813e-05	0	0.00050563	0.000412501	0	0	2.63386e-05	0.000306438	0.00165167	0	0.000714416	0	2.0958e-05
NODE_11974_length_2443_2	d__Archaea;p__Thermoproteota;c__Nitrososphaeria_A;o__Caldarchaeales;f__NZ13-MGT	0	0	0.000178772	0.000298208	0.012633	5.41014e-05	5.91013e-05	6.88761e-05	0	4.03059e-05	0.00373966	0	0.000479347	0.00801672	9.636e-05	0	0	0	0.000275712	0	0.000153894	0	0	2.72015e-05	0	0	0	0	0.00874674	4.68607e-05	0	0	0	0	7.56834e-05	9.06762e-05	0.000595832	0.000441299	2.15197e-05	0	0	0.000105279	0.00164993	0.00244501	2.33151e-05	9.50724e-05	0	8.15821e-05
NODE_147439_length_1897_3	d__Archaea;p__Thermoproteota;c__Nitrososphaeria_A;o__Caldarchaeales;f__NZ13-MGT	0	0	0.000108605	8.14249e-05	0.00478898	0	1.98154e-05	0	0	3.81527e-05	0.00232172	0	0.000159109	0.00423319	3.86443e-05	0	0	5.18747e-05	0.000241726	0	0.000127787	0	0	1.36941e-05	3.22975e-05	0	3.82405e-05	0	0.0045805	4.68607e-05	0	0	0	0	0.000336253	7.56628e-05	0.000166678	0.000406965	0.000129132	0	0	0.000169726	0.00128266	0.00389367	2.33151e-05	7.13605e-05	0	0
NODE_315607_length_917_1	d__Archaea;p__Thermoproteota;c__Nitrososphaeria_A;o__Caldarchaeales;f__NZ13-MGT	0	0	0	0	0	0	0	0	0	0.000376144	0	0	0	0	0.00192621	0	0	0	0	0	0.000377238	0	0	0	0	0	0	0	0	0.0002724	0	0	0	0	0	0	0	0	0	0	0	0.000177427	4.65831e-05	0	0	0	0	0.000341496
NODE_3652_length_30435_14	d__Archaea;p__Thermoproteota;c__Nitrososphaeria_A;o__Caldarchaeales;f__NZ13-MGT	0	0	0	0	0	0	0	0	0	0.00119379	0	0	0	0	0.00140273	0	0	0	0	0	0.00117999	0	0	0	0	0	0	0	0	0.000146593	0	0	0	0	0	0	5.01941e-05	0	0	0	0	0.000522564	5.48879e-05	0	0	0	0	0.000208879
NODE_4211_length_4855_7	d__Archaea;p__Thermoproteota;c__Nitrososphaeria_A;o__Caldarchaeales;f__NZ13-MGT	0	0	0	0	0.00535254	5.62321e-05	0	0	1.73448e-05	2.10872e-05	0	0	0	0.0190881	0.000505182	0	0	0	0	0	7.11952e-05	0	0	0	0	0	0	7.42641e-05	0.00833719	9.1216e-05	0	0	0	0	0	0	0	0	0	4.66668e-05	0	0	0	0	0	0	0	2.18524e-05
NODE_59772_length_3240_4	d__Archaea;p__Thermoproteota;c__Nitrososphaeria_A;o__Caldarchaeales;f__NZ13-MGT	0	0	0	0	0	0	0	0	0	0	0	0	0	0	0.000889755	0	0	0	0	0	5.34848e-05	0	0	0	0	0	0	0	0	0.000430984	0	0	0	0	0	0	0	0	0	0	0	9.5943e-05	7.7883e-05	0	0	0	0	0.000386446
NODE_66599_length_933_1	d__Archaea;p__Thermoproteota;c__Nitrososphaeria_A;o__Caldarchaeales;f__NZ13-MGT	0	0	0.000275168	0	0.00186382	0	0	0.000151509	0	0	0.000862167	0	6.37201e-05	0.00140154	0	0	0	0	0	0	0.000265829	0	0	0	0	0	0	0	0.00168281	0	0	0	0	0	8.81665e-05	0	0.000189918	0.000126604	0	0	0	5.79506e-05	0.000165116	0.00200055	0	0	0	4.6102e-05
NODE_7828_length_3030_3	d__Archaea;p__Thermoproteota;c__Nitrososphaeria_A;o__Caldarchaeales;f__NZ13-MGT	0	0	0	0.000170147	0.000758374	0	0	0	0	0	0.000773567	0	0.000162996	0.000379032	0	0	0	0	0.000477	0	2.78672e-05	0	0	0	0	0	0	0	0.000506632	3.81897e-05	0	0	0	0	8.80999e-05	0	8.11587e-05	0	0.000121585	0	0	2.14649e-05	0.000721395	0.00107834	0	0.00015493	0	3.41524e-05
NODE_8_length_238476_137	d__Archaea;p__Thermoproteota;c__Nitrososphaeria_A;o__Caldarchaeales;f__NZ13-MGT	0	0	7.16001e-05	0.00800066	0.00228258	0	0.000101175	0.000137722	0	0	0.00255935	1.44083e-05	0.00722393	0.00266323	0	0	0	2.75945e-05	0.0126041	0	0.000102027	0	0	0.000343227	0.000121345	0	0	0	0.00192128	4.68607e-05	0	0	0	0	8.64967e-05	5.87841e-05	7.45406e-05	0.00180286	0.00245055	0	7.27486e-05	5.03996e-05	0.000546185	0.00146898	0	0.00437214	0	4.16301e-05
NODE_184544_length_1342_1	d__Archaea;p__Thermoproteota;c__Nitrososphaeria_A;o__Caldarchaeales;f__NZ13-MGT;g__JGI-0000106-J15	0	0	0	0	0	0	0	0	0	0	0	0	0	3.98973e-05	0	0	0	0	0	0	0	0	0	0	0	0	0	0	0	0	0	0	0	0	0	0	0	0	0	0	0	0	0	0	0	0	0	0
NODE_177373_length_1043_2	d__Archaea;p__Thermoproteota;c__Nitrososphaeria_A;o__Caldarchaeales;f__NZ13-MGT;g__JGI-0000106-J15;s__JGI-0000106-J15 sp011363825	0	0	0	0	0	0	0	0	0	0.000133597	0	0	0	3.20611e-05	0	0	0	0	0	0	0.000480009	0	0	0	0	0	0	0	0	0	0	0	0	0	0	0	4.78931e-05	0	0	0	0	0.000125307	0.000227985	0	0	0	0	6.0661e-05
NODE_29_length_240564_139	d__Archaea;p__Thermoproteota;c__Nitrososphaeria_A;o__Caldarchaeales;f__NZ13-MGT;g__JGI-0000106-J15;s__JGI-0000106-J15 sp011363825	0	0	0	0	0.00173768	5.22087e-05	1.21196e-05	0	1.58372e-05	0.000829786	0	0	0	0.0101271	3.72924e-05	0	0	0	0	0	0.00199307	0	0	0	0	0	0	3.45924e-05	0.00691747	0	0	0	0	0	0	0	0	0	0	0	0	0.000819694	0.000911513	0	0	0	0	0
NODE_3381_length_10419_9	d__Archaea;p__Thermoproteota;c__Nitrososphaeria_A;o__Caldarchaeales;f__NZ13-MGT;g__JGI-0000106-J15;s__JGI-0000106-J15 sp011363825	0	0	0	0	0.000666994	0	0	0	0	3.90247e-05	0	0	0	0.00157141	0	0	0	0	0	0	9.01921e-05	0	0	0	0	0	0	0	0.000754243	0	0	0	0	0	0	0	0	0	0	0	0	7.62514e-05	3.86128e-05	0	0	0	0	0
NODE_37174_length_1361_3	d__Archaea;p__Thermoproteota;c__Nitrososphaeria_A;o__Caldarchaeales;f__NZ13-MGT;g__JGI-0000106-J15;s__JGI-0000106-J15 sp011363825	0	0	0	0	0	0	0	0	0	0.00018732	0	0	0	0	0	0	0	0	0	0	0.000666029	0	0	0	0	0	0	0	0	0	0	0	0	0	0	0	0	0	0	0	0	0.000342013	0.000146417	0	0	0	0	0
NODE_2208_length_9606_3	d__Archaea;p__Thermoproteota;c__Nitrososphaeria_A;o__Caldarchaeales;f__NZ13-MGT;g__JGI-0000106-J15;s__JGI-0000106-J15 sp011364615	7.19805e-05	0	6.72521e-05	9.93508e-05	0.0249393	0	4.49896e-05	0	0	7.80494e-05	0.00142567	0	0.000441383	0.00650963	3.72924e-05	0	0	0	0	0	0	0	0	0	0	0	0	0	0.00896142	0	0	0	0	0	0.000802685	0.000410485	0.000115816	0.000112623	0	0	0	0	8.99264e-05	0.00843745	1.86008e-05	0.000241007	0	0
NODE_85_length_238919_242	d__Archaea;p__Thermoproteota;c__Nitrososphaeria_A;o__Caldarchaeales;f__NZ13-MGT;g__NZ13-MG1;s__NZ13-MG1 sp003056285	0	0	0	0	0	0	0	0	0	0	0	0	0	0	0.00087275	0	0	0	0	0	3.5323e-05	0	0	0	0	0	0	0	0	0.000612818	0	0	0	0	0	0	0.000102886	0	0	0	0	0	0	0	0	0	0	0.000184122
NODE_1720_length_17309_8	d__Archaea;p__Thermoproteota;c__Nitrososphaeria_A;o__Caldarchaeales;f__NZ13-MGT;g__NZ13-MG1;s__NZ13-MG1 sp011364235	0	0	0	0.000307045	0.00213052	0	5.76879e-05	0.000289474	0	0.000940419	4.58626e-05	0	0.0011119	0.0040645	5.91271e-05	0	0	0	0	0	0.00173114	0	0	7.1971e-05	0	0	0	0	0.00415871	0	0	0	0	0	2.27635e-05	0.00040349	0	0	7.19642e-05	0	0	0.000479593	0.00242814	0.000547572	0	0.000301477	0	0.000152939
NODE_1545_length_13366_9	d__Archaea;p__Thermoproteota;c__Thermoproteia;o__Marsarchaeales;f__Marsarchaeaceae;g__ECH-B-1	0	0	0	0	0	0	0	0.00017666	2.85055e-05	0	0	0	0	0	0	0	0	0	0	9.80836e-06	0	0.00062164	0	0	0	0	0	0	0	0	0	0	0	0	0	0	0	0	0	0	0	0	0	0	0	0	0	0
NODE_1906_length_7253_12	d__Archaea;p__Thermoproteota;c__Thermoproteia;o__Marsarchaeales;f__Marsarchaeaceae;g__ECH-B-1	0	0	0	0	0	0	0	0.000559282	3.19598e-05	0	0	0	0	0	0	0	0	0	0	0	0	0.00110048	0	0	0	0	0	0	0	0	0	0	0	0	0	0	0	0	0	0	0	0	0	0	0	0	0	0
NODE_56413_length_1295_4	d__Archaea;p__Thermoproteota;c__Thermoproteia;o__Marsarchaeales;f__Marsarchaeaceae;g__ECH-B-1	0	0	0	0	0	0	0	0.000309291	4.13494e-05	0	0	0	0	0	0	0	0	0	0	0	0	0.000603524	0	0	0	0	0	0	0	0	0	0	0	0	0	0	0	0	0	0	0	0	0	0	0	0	0	0
NODE_295_length_26023_3	d__Archaea;p__Thermoproteota;c__Thermoproteia;o__Marsarchaeales;f__Marsarchaeaceae;g__ECH-B-1;s__ECH-B-1 sp902812505	0	0	0	0	0	0	0	0.000714579	5.73989e-05	0	5.86512e-05	0	0	0	0	0	0	0	0	0	0	0.00155166	0	0	0	0	0	0	0	0	0	0	0	0	0	0	0	0	0	0	0	0	2.30186e-05	0	0	0	0	0
NODE_15299_length_1749_2	d__Archaea;p__Thermoproteota;c__Thermoproteia;o__Sulfolobales	0.000164853	0	0.00397608	2.65963e-05	0	0.0400244	0	0	0	0	0.00865981	0	0	0	0	0	0	0	0	1.12138e-05	2.63173e-05	0	0	0	0	0	0	0	0	0	0	0	0	0	0	0	0	0.00118775	0	0	0	2.17431e-05	0	0.0601243	0	0	0	0
NODE_16814_length_4366_1	d__Archaea;p__Thermoproteota;c__Thermoproteia;o__Sulfolobales	0.000178983	7.82471e-05	0.0151698	0	3.97732e-05	0.0788859	2.44062e-05	0.000265808	0	3.90247e-05	0.0680205	0	0	0	0	0	0	0	1.06473e-05	0	4.94973e-05	0	0	0	4.6126e-05	0	0	0	0	0	0	0	0	0	0.00127194	0.000441639	0	0.00445952	0	0	0	0	0.000115839	0.156436	0	0	0	0
NODE_28470_length_653_1	d__Archaea;p__Thermoproteota;c__Thermoproteia;o__Sulfolobales	0	0	0	0	0	0	0	0	0	0	0	2.77446e-05	0	0	0	0	0	0	0	0	0	0	0	0	0	0	0	0	0	0	0	0	0	0	2.06846e-05	0	0	0	0	0	0	0	0	0	0	2.27541e-05	0	0
NODE_35059_length_600_1	d__Archaea;p__Thermoproteota;c__Thermoproteia;o__Sulfolobales	0	0	0	0.00373865	0.00026763	0	0.00039494	0	0	0	0.00226589	0	0.00347602	2.81138e-05	0	0	0	0	0.00209965	0	0	0	0	0.00064016	0.00117907	0	0	0	0.000611831	0	0	0	0	0.000129792	0.00166822	0.00171006	0.000148906	0.00112016	0.000721754	0	0	0	0	0.000883288	0	0.00291787	0	0
NODE_38_length_94309_47	d__Archaea;p__Thermoproteota;c__Thermoproteia;o__Sulfolobales	7.19313e-05	0	0	0.0581492	0.000574462	0.000110036	0.00102541	0.00018472	0	6.12419e-05	0.00854604	0.000155192	0.0458215	0.000512707	1.96835e-05	0	0	0.000140133	0.0271957	2.31579e-05	0	0	0	0.0125076	0.005006	0	0	0	0.00105147	0	0	0	0	0.000627421	0.00582509	0.00591725	0.000100607	0.00724411	0.00689242	0	0	1.34156e-05	2.7174e-05	0.00079621	0	0.0240337	0	4.21188e-05
NODE_4923_length_11368_20	d__Archaea;p__Thermoproteota;c__Thermoproteia;o__Sulfolobales	8.37639e-05	0	0.000850033	0	0	0.0373294	2.89803e-05	0	0	0	0.00887033	0	0	0	0	0	0	0	0	0	0	0	0	0	0	0	0	0	0	0	0	0	0	0	0	0	0	0.0012424	0	0	0	0	0	0.0548319	0	0	0	0
NODE_5659_length_6576_10	d__Archaea;p__Thermoproteota;c__Thermoproteia;o__Sulfolobales;f__Acidilobaceae	0	0	0	0	0	0	0.00261899	0.000116844	0	0	0	4.99632e-05	0.000680595	0	0	0	0	0	0.00244717	0	0	0	0	0.000108758	0.00565594	0	0	0	0	0	0	0	0	4.30036e-05	0.000362052	0.000272113	0	0.00186627	0.000515814	0	0	0	0	0	0	0.000223287	0	0
NODE_31325_length_1451_1	d__Archaea;p__Thermoproteota;c__Thermoproteia;o__Sulfolobales;f__Acidilobaceae;g__DSZV01;s__DSZV01 sp011367065	0	0	0	0	0	0	0	0	0	0	0	0	0	0	0	0	0	0	0	0	0	0	0	0	0	0	0	0	0	0	0	0	0	0	0	0	0	0	8.20967e-05	0	0	0	0	0	0	0	0	0
NODE_385351_length_1089_1	d__Archaea;p__Thermoproteota;c__Thermoproteia;o__Sulfolobales;f__Acidilobaceae;g__DSZV01;s__DSZV01 sp011367065	0	0	0	0	9.20151e-05	0	0	0	0	0	0	0	0	0	0	0	0	0	0	0	0	0	0	0	0	0	0	0	0	0	0	0	0	0	2.09082e-05	0	0	0	2.09515e-05	0	0	0	0	0	0	0	0	0
NODE_81_length_57691_55	d__Archaea;p__Thermoproteota;c__Thermoproteia;o__Sulfolobales;f__Acidilobaceae;g__DSZV01;s__DSZV01 sp011367065	6.48743e-05	0	3.11291e-05	0.00913037	0.0186379	0	0.00183367	0	0	0	0	0.000156794	0.00137447	0.00211707	0	1.90977e-05	0	7.1663e-05	0.0371937	0	2.95374e-05	0	0	0.00159984	0.0188434	0	6.78689e-05	0	0.00604746	0	1.95556e-05	0	0	1.73392e-05	0.0137316	0.00138361	0	0.01727	0.0393199	0	0	0	0	0	0	0.0017378	2.21742e-05	0.000213323
NODE_17525_length_3966_3	d__Archaea;p__Thermoproteota;c__Thermoproteia;o__Sulfolobales;f__AG1;g__AG1;s__AG1 sp003116855	0	0	0	0	3.17115e-05	0	0	0	0	0	0	0	0	0	0	0	0	0	0	0	0	0	0	0	0	0	0	0	0	0	0	0	0	0	0	0	0	0	0	0	0	0	0	0	0	0	0	3.22438e-05
NODE_18_length_218293_172	d__Archaea;p__Thermoproteota;c__Thermoproteia;o__Sulfolobales;f__AG1;g__AG1;s__AG1 sp003116855	0	0	0	2.68948e-05	8.16955e-05	0.0273598	0	0	0	0	0	0	0	0	0	0	0	0	0	0	0	0	0	0	0	0	0	0	0	0	0	0	0	0	0	0	0	0	0	0	0	0	0	0	0	0	0	0
NODE_191440_length_585_1	d__Archaea;p__Thermoproteota;c__Thermoproteia;o__Sulfolobales;f__AG1;g__AG1;s__AG1 sp003116855	0	0	0	0	0.000119954	0	0	0	0	0	0	0	0	3.86766e-05	0	0	0	0	0	0	0	0	0	0	0	0	0	0	4.9591e-05	0	0	0	0	0	0	0	0	0	0	0	0	0	0	0	0	0	0	0
NODE_216217_length_889_2	d__Archaea;p__Thermoproteota;c__Thermoproteia;o__Sulfolobales;f__AG1;g__AG1;s__AG1 sp003116855	0	0	0	0	0.000863348	0	0	0	0	0	0	0	0	9.4334e-05	0	0	0	0	0	0	0	0	0	0	0	0	0	0	0.000267574	0	0	0	0	0	4.29677e-05	0	0	0	0	0	0	0	0	0	0	0	0	0.000152791
NODE_3102_length_13036_3	d__Archaea;p__Thermoproteota;c__Thermoproteia;o__Sulfolobales;f__AG1;g__AG1;s__AG1 sp003116855	0	0	0	0	0.000449067	0	0	0	0	0	0	0	0	0.000385355	0	0	0	0	0	0	0	0	0	0	0	0	0	0	0.000106842	0	0	0	0	0	0	0	0	0	0	0	0	0	0	0	0	0	0	0
NODE_67_length_115330_59	d__Archaea;p__Thermoproteota;c__Thermoproteia;o__Sulfolobales;f__AG1;g__AG1;s__AG1 sp003116855	7.29324e-05	0	7.097e-05	0	7.28449e-05	0.0883003	0	0	0	0	0	0	0	0	0	0	0	0	0	0	0	0	0	0	0	0	0	0	0	0	0	0	0	0	0	0	0	0	0	0	0	0	0	0	0	0	3.21309e-05	0
NODE_218264_length_545_1	d__Archaea;p__Thermoproteota;c__Thermoproteia;o__Sulfolobales;f__Desulfurococcaceae	0	0	0	0.00534053	0	0	0.00164744	0	0	0	0	0.000140427	0.00883855	0	0	0	0	0	0.0329767	1.38147e-05	0	0	0	0.00132743	0.043593	0	0	0	0	0	0	0	0	0.000132235	0.0010395	0.000226153	0	0.00782326	0.0199191	0	0	6.3821e-05	3.24268e-05	0	0	0.00431526	0	0
NODE_255366_length_515_2	d__Archaea;p__Thermoproteota;c__Thermoproteia;o__Sulfolobales;f__Desulfurococcaceae	0	0	0	0	0	0	0	0	0	0	0	0	0	0	0	0	0	0	5.45521e-05	0	0	0	0	0	0	0	0	0	0	0	0	0	0	0	5.34527e-05	0	0	0	0	0	0	0	0	0	0	0	0	0
NODE_3531_length_3064_1	d__Archaea;p__Thermoproteota;c__Thermoproteia;o__Sulfolobales;f__Desulfurococcaceae	0	0	0	0.0193693	0	0	0.00254071	0	0	2.13897e-05	0	0.000272111	0.0117399	0	0	0	0	0	0.0406104	1.20241e-05	0	0	0	0.00351141	0.09653	0	0	0	0	0	0	0	0	0.000274005	0.00431608	0.00108228	0	0.016479	0.0459015	0	0	0	1.41093e-05	0.000184029	0	0.0173	0	0
NODE_54_length_189133_158	d__Archaea;p__Thermoproteota;c__Thermoproteia;o__Sulfolobales;f__Desulfurococcaceae	0	0	0.00124167	0.00179302	0	0	0.000406553	0.000892996	0	0	0.0463434	1.4504e-05	0.00236681	0	0	0	0	0.000198102	0.00241182	0	0	0	0	0.00037435	3.08976e-05	0	0	0	0	0	0	0	0	3.5424e-05	0	2.93402e-05	4.97997e-05	0.00235565	0.000138744	0	0	0	2.66751e-05	0.012308	0	0.000426986	0	0
NODE_690_length_33633_32	d__Archaea;p__Thermoproteota;c__Thermoproteia;o__Sulfolobales;f__Desulfurococcaceae	0	0	0	0.0009369	0	0	5.84948e-05	0	0	0	0.00358288	1.48422e-05	0.000816115	0	0	0	0	0	0.00217637	0	0	0	0	5.60417e-05	9.76101e-05	0	0	0	0	0	0	0	0	0	4.42521e-05	0	0	0.000182994	0.000268747	0	0	0	0	0.000622515	0	0.000547664	0	0
NODE_98066_length_1253_1	d__Archaea;p__Thermoproteota;c__Thermoproteia;o__Sulfolobales;f__Desulfurococcaceae	0	0	0	3.70461e-05	0.00346208	0	0	0	0	1.81599e-05	0.00117441	0	0.000358133	0.00455242	0	0	0	0	0.000195127	0	0	0	0	1.9755e-05	0	0	0	0	0.00837999	0	0	0	0	0	0.000163883	3.96514e-05	0	5.64378e-05	1.91333e-05	0	0	0	0	0.000499918	0	0.000610259	0	0
NODE_16717_length_4645_4	d__Archaea;p__Thermoproteota;c__Thermoproteia;o__Sulfolobales;f__Desulfurococcaceae;g__Desulfurococcus;s__Desulfurococcus amylolyticus	0.000146538	0	0.0231995	0	4.14236e-05	0	0.000270778	0.00430583	0	5.62682e-05	0.229248	0	0	0	0	0	0	5.41934e-05	0	0	0	0	0	0	0	0	0	0	0	0	0	0	0	0	2.11651e-05	0	0	0	0	0	0	0	9.92172e-05	0.134085	0	0	0	0
NODE_229_length_73188_16	d__Archaea;p__Thermoproteota;c__Thermoproteia;o__Sulfolobales;f__Desulfurococcaceae;g__DTBJ01;s__DTBJ01 sp011364225	0	0	0	5.37538e-05	0.000161586	0	0.000685099	0	0	0	0	0	0.000321538	1.6842e-05	0	0	0	0	0.00157049	0	0	0	0	0	0.000313829	0	0	0	2.87911e-05	0	0	0	0	0	0.00183166	0.000162867	0	0.000703486	0.00243511	0	0	0	0	0	0	0.00190768	0	0
NODE_87572_length_623_2	d__Archaea;p__Thermoproteota;c__Thermoproteia;o__Sulfolobales;f__Desulfurococcaceae;g__DTBJ01;s__DTBJ01 sp011364225	0	0	0.000542948	0	5.703e-05	0.00220053	0	0	0	0	0.000180076	0	0	0	0	0	0	0	0	0	2.36615e-05	0	0	0	0	0	0	0	0	0	0	0	0	0	0.000149602	0	0	6.11746e-05	0	0	0	0	0	0.00348332	0	0	0	0
NODE_1441_length_8761_17	d__Archaea;p__Thermoproteota;c__Thermoproteia;o__Sulfolobales;f__Desulfurococcaceae;g__DTBP01;s__DTBP01 sp011366735	0	0	0	0.00374417	0.00051414	0	0.000977083	0	0	0	0	0	0.00545507	0.000115057	0	0	0	0	0.00893704	0	0	0	0	0.000981513	0.00942336	0	0	0	5.6039e-05	0	0	0	0	0	0.00509213	0.000599959	0	0.00381891	0.00468406	0	3.58861e-05	0	1.31585e-05	0	0	0.00575242	0	0
NODE_16896_length_1654_1	d__Archaea;p__Thermoproteota;c__Thermoproteia;o__Sulfolobales;f__Desulfurococcaceae;g__Thermosphaera;s__Thermosphaera aggregans_A	0	0	0	0.0116065	0	0	0.00935024	0	0	0	0	0	0.0132582	0	0	0	0	0.000912256	0.00203887	0	0	0	0	0.0116778	0.000103018	4.93905e-05	0	0	2.67543e-05	0	0	0	0	0.00223167	0.00453328	0.0245797	4.72248e-05	0.00383021	0.000496813	0	0	2.40611e-05	0	0	0	0.0111667	0	6.63685e-05
NODE_13732_length_914_4	d__Archaea;p__Thermoproteota;c__Thermoproteia;o__Sulfolobales;f__Desulfurococcaceae;g__UBA285	0	0	0	0.00860312	0	0	0.00289997	0	0	0	0	7.08993e-05	0.0105749	0	0	0	0	0	0.0463813	0	0	0	0	0.00225904	0.0634677	0	0	0	0	0	0	0	0	2.43705e-05	0.00206007	0.000497281	0	0.0137228	0.0374649	0	0	0	0	0	0	0.00760099	0	0
NODE_15194_length_924_1	d__Archaea;p__Thermoproteota;c__Thermoproteia;o__Sulfolobales;f__Desulfurococcaceae;g__UBA285	4.29651e-05	0	0	0.0129939	0	0	5.80719e-05	0	0	2.32938e-05	0	3.32961e-05	0.00712809	0	0	0	0	0	0.013039	0	0	0	0	0.00105974	0.00853594	0	0	0	0	0	0	0	0	0	0	0	0	0.00235998	0.00107297	0	0	0	0	0	0	0.0039643	0	0
NODE_16597_length_1714_3	d__Archaea;p__Thermoproteota;c__Thermoproteia;o__Sulfolobales;f__Desulfurococcaceae;g__UBA285	0	0	0	0.000409406	0	0	0.00203432	0	0	0	0	0	0.000511367	0	0	0	0	0	0.00264852	0	0	0	0	0.00031382	0.0112322	0	0	0	0	0	0	0	0	9.74643e-06	0.000263448	0.000109867	0	0.000281348	0.000840479	0	0	0	1.30412e-05	0	0	0.000541934	0	0
NODE_2035_length_15074_11	d__Archaea;p__Thermoproteota;c__Thermoproteia;o__Sulfolobales;f__Desulfurococcaceae;g__UBA285	0	0	0	0	0	0	0	0	0	0	0	0	0	0	0	0	0	0	0	0	0	0	0	0	0	0	0	0	0	0	0	0	0	0	0	0.000478602	0	0	0	0	0	0	0	0	0	0	0	0
NODE_284503_length_832_3	d__Archaea;p__Thermoproteota;c__Thermoproteia;o__Sulfolobales;f__Desulfurococcaceae;g__UBA285	0	0	0	0.00185839	0	0	0.000321771	0	0	0	0	1.93217e-05	0.00258442	0	0	0	0	0	0.00986881	0	0	0	0	0.000494344	0.0211048	0	0	0	0	0	0	0	0	3.35203e-05	0.000447397	1.9748e-05	0	0.00256209	0.00899891	0	0	0	0	0	0	0.00177633	0	0
NODE_39979_length_841_1	d__Archaea;p__Thermoproteota;c__Thermoproteia;o__Sulfolobales;f__Desulfurococcaceae;g__UBA285	0	0	0	0.00433243	2.01496e-05	0	0.00157333	0	0	0	0	0.000154656	0.0077411	0	0	0	2.00398e-05	0	0.0422908	0	0	0	0	0.0013822	0.0497907	0	0	0	0	0	0	0	0	6.37465e-05	0.00212604	0.000496271	0	0.00940505	0.026514	0	0	0	0	0	0	0.00334749	0	0
NODE_409_length_43248_39	d__Archaea;p__Thermoproteota;c__Thermoproteia;o__Sulfolobales;f__Desulfurococcaceae;g__UBA285	0	0	0	0.0316905	0	0	0.00491529	6.73308e-05	0	0	0	0.000494885	0.0344962	0	0	0	5.83878e-05	5.39506e-05	0.103506	1.11138e-05	0	0	0	0.00586501	0.100783	0	0	0	0	0	0	7.51714e-05	0	0.00034077	0.00522546	0.00127234	0	0.0174781	0.0505367	0	0.000106474	1.28766e-05	2.08705e-05	0	0	0.0263625	0	0
NODE_57516_length_601_3	d__Archaea;p__Thermoproteota;c__Thermoproteia;o__Sulfolobales;f__Desulfurococcaceae;g__UBA285	0	0	0	0	0.000212414	0	0	0	0	0	0	0	0	0	0	0	0	0	0	0	0	0	0	0	0	0	0	0	0	0	0	0	0	0	0.000108118	0	0	0.000100358	0	0	0	0	0	0	0	0	0	0
NODE_78_length_74617_36	d__Archaea;p__Thermoproteota;c__Thermoproteia;o__Sulfolobales;f__Desulfurococcaceae;g__UBA285	0	0	0	0	0	0	0	0	0	0	0	0	0	0	0	0	0	0	0	0	0	0	0	0	0	0	0	0	0	0	0	0	0	0	0	0	0	0	0	0	0	0	0	0	0	0	0	0
NODE_10646_length_1333_3	d__Archaea;p__Thermoproteota;c__Thermoproteia;o__Sulfolobales;f__Desulfurococcaceae;g__UBA285;s__UBA285 sp002495025	0	0	0	0	0	0	0	0	0	0	8.68552e-05	0	0	0	0	0	0	4.30367e-05	0	0	0	0	0	0	0	0	0	0	0	0	0	0	0	0	0	0	0	0	0	0	0	0	0	0	0	0	0	0
NODE_36_length_225921_226	d__Archaea;p__Thermoproteota;c__Thermoproteia;o__Sulfolobales;f__Desulfurococcaceae;g__UBA285;s__UBA285 sp011364525	0	0	0	0.000244287	0.00105452	0	0.000113567	0	0	0	0.00946147	0	0.00104839	0.000752808	0	0	0	0	0.000163088	0	0	0	0	0	0.000306318	0	0	0	0.00064194	0	0	0	0	0	0.000445885	2.94374e-05	0	0.000624852	5.38063e-05	0	7.27486e-05	2.62516e-05	0	0.00399227	0	0.00088323	0	0
NODE_61709_length_748_1	d__Archaea;p__Thermoproteota;c__Thermoproteia;o__Sulfolobales;f__Desulfurococcaceae;g__UBA285;s__UBA285 sp011364525	0	0	0	0	0.00025128	0	0	0	0	0	0.00208615	0	0.000257346	0.000273324	0	0	0	0	0.00016772	0	0	0	0	0	1.78222e-05	0	0	0	0.000125805	0	0	0	0	0	1.20121e-05	0	0	5.4118e-05	7.17417e-05	0	0	0	0	0.00019333	0	4.36086e-05	0	0
NODE_6290_length_3304_6	d__Archaea;p__Thermoproteota;c__Thermoproteia;o__Sulfolobales;f__Desulfurococcaceae;g__UBA285;s__UBA285 sp011364525	0	0	0	0	0	0	0	0	0	0	0	0	6.21908e-05	0	0	0	0	0	0	0	0	0	0	0	0	0	0	0	4.4755e-05	0	0	0	0	0	0	0	0	0	0	0	0	0	0	0	0	0	0	0
NODE_1486_length_10494_11	d__Archaea;p__Thermoproteota;c__Thermoproteia;o__Sulfolobales;f__Fervidicoccaceae	0	0	0	0	0.000300049	0	0	0	0	0	8.83507e-05	0	0	0	0	0	0	0	0	0	0	0	0	0	0	0	0	0	8.6286e-05	0	0	0	0	0	0	0	0	2.24098e-05	0	0	0	0	0	0	0	0	0	0
NODE_174_length_71082_41	d__Archaea;p__Thermoproteota;c__Thermoproteia;o__Sulfolobales;f__Fervidicoccaceae	0.000177621	0	0.0476513	0	0	0	6.86223e-05	0.0427643	0.00153809	0.00164196	0.0178217	0.000177685	0	0	0	0	0	0	0	3.29313e-05	0.00984726	0	0	0	0	0	0	0	0	0	0	0	1.28028e-05	0	0	0	0	0	0	0.0001873	0	0.00310541	0.0105393	0.00149532	0	3.23048e-05	0	0
NODE_46_length_163851_85	d__Archaea;p__Thermoproteota;c__Thermoproteia;o__Sulfolobales;f__Fervidicoccaceae;g__WYEQ01;s__WYEQ01 sp009904015	0	0	0.000258406	0	0	0	6.86279e-05	0.000125419	0	0	0.00270823	0	0	1.52265e-05	0	0	0	0	6.93213e-05	0	0	0	0	0	0	0	0	0	0.000195077	0	0	0	0	0	7.71058e-05	0.00363299	0	0.000128603	0	0	0	0	0	0.00118869	0	0	0	0
NODE_152_length_72933_28	d__Archaea;p__Thermoproteota;c__Thermoproteia;o__Sulfolobales;f__Ignisphaeraceae;g__Ignisphaera	0	0	7.72242e-05	0	0	0	2.72775e-05	0.00507953	0	0	0.0117189	0	0	0	0	0	0	0	0	0	0	0	0	0	0	0	0	0	0	0	0	0	0	0	0	0	0	2.36791e-05	0	0	0	0	0	0.00526853	0	0	0	0
NODE_37_length_176265_91	d__Archaea;p__Thermoproteota;c__Thermoproteia;o__Sulfolobales;f__Ignisphaeraceae;g__Ignisphaera	0	0	0.000188445	0	0	0.000447286	0	7.24821e-05	3.50189e-05	0	0.0209081	0	0	0	0	0	0	0	0	0	0	0	0	0	0	0	0	0	0	0	0	0	0	0	0	0	0	0.000950693	0	0	0	0	0	0.0078627	0	0	0	0
NODE_2025_length_6575_8	d__Archaea;p__Thermoproteota;c__Thermoproteia;o__Sulfolobales;f__Ignisphaeraceae;g__Ignisphaera;s__Ignisphaera aggregans_B	0	0	0	5.30731e-05	0	0	0	0	0	0	0.00145575	0	0.000152361	0	0	0	0	0	0.000414015	0	0	0	0	0	0	0	0	0	0	0	0	0	0	0	0	0	0	6.14566e-05	5.35932e-05	0	0	0	0	8.50485e-05	0	0	0	0
NODE_36_length_220143_162	d__Archaea;p__Thermoproteota;c__Thermoproteia;o__Sulfolobales;f__Ignisphaeraceae;g__Ignisphaera;s__Ignisphaera aggregans_B	0	0	0	0	0.000980845	0	1.23645e-05	0	0	0	0	0	0	0.000608613	0	0	0	0	0	0	0	0	0	0	0	0	0	0	0.00053511	0	0	0	0	0	1.56467e-05	0	0	0	0	0	0	0	0	0	0	0	0	0
NODE_25_length_165433_120	d__Archaea;p__Thermoproteota;c__Thermoproteia;o__Sulfolobales;f__Ignisphaeraceae;g__Ignisphaera;s__Ignisphaera aggregans_C	0	0	7.30652e-05	8.4315e-05	0.0140972	0	0	0	1.7257e-05	0	0	0	0	0.0213118	0	0	0	0	0	0	0	0	0	0	0	0	0	0	0.00717154	0	0	0	0	0	0	0	0	0	0	0	0	0	0	0	0	0	0	0
NODE_65632_length_1150_2	d__Archaea;p__Thermoproteota;c__Thermoproteia;o__Sulfolobales;f__Ignisphaeraceae;g__Ignisphaera;s__Ignisphaera aggregans_C	0	0	0	0	0	0	0	0	0	0	0	0	0	2.55626e-05	0	0	0	0	0	0	0	0	0	0	0	0	0	0	0	0	0	0	0	0	0	0	0	0	0	0	0	0	0	0	0	0	0	0
NODE_111762_length_889_2	d__Archaea;p__Thermoproteota;c__Thermoproteia;o__Sulfolobales;f__Ignisphaeraceae;g__Ignisphaera;s__Ignisphaera aggregans_D	0	0	0.000110732	0.000432132	0.000781534	0	3.99202e-05	0	0	0	0.00173348	0	0.00138384	0.000661244	0	0	0	0	0.000421715	0	0	0	0	0.000218287	5.14912e-05	0	0	0	0.000407637	0	0	0	0	0	6.89471e-05	7.02417e-05	0	0.000158585	0.000205405	0	0	0	0.000170122	0.00291136	0	0.000379096	0	0
NODE_198878_length_530_1	d__Archaea;p__Thermoproteota;c__Thermoproteia;o__Sulfolobales;f__Ignisphaeraceae;g__Ignisphaera;s__Ignisphaera aggregans_D	0	0	9.90744e-05	0.000912346	0.000453601	0	0	0	0	0	0.000699002	0	0.000888877	0.000205196	0	0	0	0	0.000262196	0	0	0	0	0.000163438	0	0	0	0	0.000276777	0	0	0	0	0	2.7026e-05	4.07331e-05	6.86786e-05	0.000124995	0.000109189	0	0	0	8.61291e-05	0.00370558	0	0.00028876	0	0
NODE_3933_length_1227_2	d__Archaea;p__Thermoproteota;c__Thermoproteia;o__Sulfolobales;f__Ignisphaeraceae;g__Ignisphaera;s__Ignisphaera aggregans_D	0	0	0.000517616	0.00238891	0.00186575	0	7.89613e-05	0	0	0	0.00668542	4.51711e-05	0.00454335	0.00118025	0	0	4.29476e-05	8.63283e-05	0.00165667	0	0	0	0	0.000706799	0.000117983	0	0	0	0.00152046	0	0	0	0	3.75294e-05	0.000189006	0.000301019	0	0.000639709	0.000318884	0	0	0	0.000233737	0.00821166	0	0.00113628	0	0
NODE_47017_length_1017_2	d__Archaea;p__Thermoproteota;c__Thermoproteia;o__Sulfolobales;f__Ignisphaeraceae;g__Ignisphaera;s__Ignisphaera aggregans_D	0	0	0	0	0.00141133	0	0	0	0	0	0	0	0	0.00129408	0	0	0	0	0	0	0	0	0	0	0	0	0	0	0.00151342	0	0	0	0	0	0	0	0	0	0	0	0	0	0	0	0	0	0	0
NODE_18_length_133679_27	d__Archaea;p__Thermoproteota;c__Thermoproteia;o__Sulfolobales;f__Ignisphaeraceae;g__Ignisphaera;s__Ignisphaera aggregans_G	3.82714e-05	0	7.39632e-05	0.0192136	2.12831e-05	0	0.000509871	0	0	0	0	0.000288893	0.0335083	0.00016782	0	0	0	5.69978e-05	0.0507185	0	0	0	0	0.0103209	0.0067484	0	0	0	2.93347e-05	0	0	0	0	0.00151242	0.000567447	0.000515514	0	0.0118278	0.0102888	0	0	4.02641e-05	0	0	0	0.0106247	0	2.1502e-05
NODE_348_length_18383_4	d__Archaea;p__Thermoproteota;c__Thermoproteia;o__Sulfolobales;f__Ignisphaeraceae;g__Ignisphaera;s__Ignisphaera aggregans_G	0	0	0	0.000106098	2.02402e-05	0	1.22532e-05	0	0	0	0	1.37702e-05	9.92759e-05	8.15855e-05	0	0	0	0	0.000302576	0	0	0	0	4.03413e-05	0.000111034	0	0	0	2.78914e-05	0	0	0	0	9.77801e-05	4.24063e-05	4.33691e-05	0	0.000542625	5.27741e-05	0	0	1.29346e-05	0	0	0	7.00888e-05	0	2.03033e-05
NODE_2149_length_2913_8	d__Archaea;p__Thermoproteota;c__Thermoproteia;o__Sulfolobales;f__NBVN01	0	0	0	0.000175628	0	0	0.000162753	0	0	0	0	0	0.000211774	0	0	0	0	0	0.000274804	0	0	0	0	0.000243349	0.000910334	0	0	0	0	0	0	0	0	0.000162408	0.000115668	0.00017483	0	0.000249994	0.000301417	0	0	0	0	0	0	0.00020283	0	0
NODE_1081_length_14796_19	d__Archaea;p__Thermoproteota;c__Thermoproteia;o__Sulfolobales;f__NBVN01;g__DRZP01	0	0	0	7.85109e-05	0	0	0.000159981	0	0	0	0	0	0	0	0	0	0	0	0.000351471	0	0	0	0	1.39472e-05	0.0069569	0	0	0	0	0	0	0	0	0	4.16261e-05	0	0	0.000166687	0.000774007	0	0	0	0	0	0	0	0	0
NODE_1453_length_14378_13	d__Archaea;p__Thermoproteota;c__Thermoproteia;o__Sulfolobales;f__NBVN01;g__DRZP01	0	0	0	0	0.00301154	0	0	0	0	0	0	0	0	0.00849412	0	0	0	0	0	0	0	0	0	0	0	0	0	0	0.00879224	0	0	0	0	0	0	0	0	0	0	0	0	0	0	0	1.81289e-05	0	0	0
NODE_15089_length_3964_6	d__Archaea;p__Thermoproteota;c__Thermoproteia;o__Sulfolobales;f__NBVN01;g__DTCV01	0	0	0	0	4.15959e-05	0	2.52687e-05	0	0	0	0	0	0	0.000374214	1.9505e-05	0	0	0	0	0	0	0	0	0	0	0	0	0	0.00016738	0	0	0	0	0	0	1.48579e-05	0	0	0	0	0	0	0	0	0	0	0	0.000313687
NODE_36269_length_2269_1	d__Archaea;p__Thermoproteota;c__Thermoproteia;o__Sulfolobales;f__NBVN01;g__DTCV01	0	0	0	0	0	0	0	0	0	0	0	0	0	0	0	0	0	0	0	0	0	0	0	0	0	0	0	0	0	0	0	0	0	0	0	0	0	0	0	0	0	0	0	0	0	0	0	0
NODE_16_length_257999_78	d__Archaea;p__Thermoproteota;c__Thermoproteia;o__Sulfolobales;f__NBVN01;g__DTCV01;s__DTCV01 sp011337845	0	0	0.0031201	0	0	0	1.2882e-05	0.000388137	0	0	0.0174489	0	0	0	0	0	0	0	0	0	3.4834e-05	0	0	0	0	0	0	0	0	0	0	0	0	0	0	0	0	0	0	0	0	0	0.000422429	0.00119906	0	0	0	0
NODE_180_length_85688_71	d__Archaea;p__Thermoproteota;c__Thermoproteia;o__Sulfolobales;f__NBVN01;g__DTCV01;s__DTCV01 sp011366425	0	0	0	0.00156163	0.00134891	0	0.000921499	0	0	0	8.66827e-05	0	0.0027325	0.00048599	0	0	0	0	0.00143769	0	0	0	0	0.00023365	0.00208036	0	0	0	0.00151143	0	0	0	0	2.87743e-05	0.000305421	0.000722612	0	0.000804096	0.000650547	0	0	0	0	0.000174767	0	0.000804104	0	0
NODE_379509_length_545_1	d__Archaea;p__Thermoproteota;c__Thermoproteia;o__Sulfolobales;f__NBVN01;g__DTCV01;s__DTCV01 sp011366425	0	0	0	0	0	0	0	0	0	0	0	0	0	0	0	0	0	0	0	0	0	0	0	0	0	0	0	0	0	0	0	0	0	0	0	0	0	0	0	0	0	0	0	0	0	0	0	0
NODE_187529_length_529_2	d__Archaea;p__Thermoproteota;c__Thermoproteia;o__Sulfolobales;f__NBVN01;g__Zestosphaera	0	0	0	0	0	0	0	0	0	0	0	0	0	0	0	0	0	0	0	0	0	0	0	0	0	0	0	0	0	0	0	0	0	0	0	0	0	0	0	0	0	0	0	0	0	0	0	0
NODE_53150_length_1429_2	d__Archaea;p__Thermoproteota;c__Thermoproteia;o__Sulfolobales;f__NBVN01;g__Zestosphaera	0	0	0	0	0	0	0	0	0	0	0	0	0	8.11104e-05	0	0	0	0	0	0	0	0	0	0	0	0	0	0	1.38832e-05	2.29097e-05	0	0	0	0	0	0	0	0	0	0	0	0	0	0	0	0	0	0.000102448
NODE_36_length_153173_87	d__Archaea;p__Thermoproteota;c__Thermoproteia;o__Sulfolobales;f__NBVN01;g__Zestosphaera;s__Zestosphaera sp011364565	0	0	0	0	0	0	3.72604e-05	0.00215855	0	0	0.0012668	0	0	2.71927e-05	0	0	0	0	0	0	8.39702e-05	0	0	0	0	0	0	0	0	0	0	0	0	0	0	0	0.000146419	0	0	0	0	0	0.000371274	0	0	0	0	0
NODE_54272_length_1058_1	d__Archaea;p__Thermoproteota;c__Thermoproteia;o__Sulfolobales;f__NBVN01;g__Zestosphaera;s__Zestosphaera sp011364565	0	0	0	0.00168532	0.00101226	0	0.000114458	0	0	0	0.00112559	0	0.00138522	0.00335122	0	0	0	0.000142828	2.85578e-05	0	0	0	0	0.000318839	4.17984e-05	0	0	0	0.00271645	0	0	0	0	0	0.000433378	0.00198027	0.000128909	0.000200156	2.78501e-05	0	0	0	6.905e-05	0.00112351	0	0.000461447	0	5.42344e-05
NODE_61396_length_1593_4	d__Archaea;p__Thermoproteota;c__Thermoproteia;o__Sulfolobales;f__NBVN01;g__Zestosphaera;s__Zestosphaera sp011364565	0	0	0	0.00528413	0.00191376	0	0.000666909	0.000109238	0	7.39476e-05	0.00316316	0	0.00407597	0.00853271	3.84743e-05	0	0	8.23949e-05	0.000294307	0	0	0	0	0.00146464	2.74369e-05	0	0	0	0.00657433	0	0	0	0	7.46948e-05	0.00104366	0.00599565	0.000216829	0.000746136	0.000112191	0	0	0	0.000147837	0.00193744	0	0.00113647	0	4.17223e-05
NODE_66551_length_768_2	d__Archaea;p__Thermoproteota;c__Thermoproteia;o__Sulfolobales;f__NBVN01;g__Zestosphaera;s__Zestosphaera sp011364565	0	0	0	0	0	0	0	0	0	0	0	0	0	0	0	0	0	0	0	0	0	0	0	0	0	0	0	0	0	0	0	0	0	0	0	0	0	0	0	0	0	0	0	0	0	0	0	0
NODE_6843_length_2102_2	d__Archaea;p__Thermoproteota;c__Thermoproteia;o__Sulfolobales;f__NBVN01;g__Zestosphaera;s__Zestosphaera sp011364565	0	0	0	0.00138788	0.00137356	0	0.000448538	0	0	0	0.00257214	0	0.00200728	0.00691559	3.86443e-05	0	0	5.51768e-05	0.000132414	0	0	0	0	0.00034204	0	0	0	0	0.00412118	0	0	0	0	9.9425e-05	0.000740693	0.00279654	0.000135966	0.000458029	5.38063e-05	0	0	0	4.00156e-05	0.000260964	0	0.000344128	0	0
NODE_118953_length_2911_6	d__Archaea;p__Thermoproteota;c__Thermoproteia;o__Sulfolobales;f__Sulfolobaceae	0	0	0	0	0	0.000182195	1.27651e-05	0.00381691	0.000294869	0	0.0229189	0.000503652	0	0	0	0	0	0	0	0.000916905	3.45105e-05	0.000280361	0.000436447	0	0	0	0	0	0	0	0	0	0	0	0	0	0	0	0	0.000109282	0.00315036	0	2.69216e-05	0.0133824	0.000293909	0	0	0
NODE_172980_length_1574_5	d__Archaea;p__Thermoproteota;c__Thermoproteia;o__Sulfolobales;f__Sulfolobaceae	0	0	0	0	0	0	3.57802e-05	0.00101136	8.15279e-05	0	0.00738235	0.000258947	0	0	0	0	0	0	0	0.000625805	0	0.000382543	0.000696023	0	0	0	0	0	0	0	0	0	0	0	0	0	0	0	0	9.13392e-05	0.00173969	9.98257e-05	0	0.00991382	0.000366809	0	0	0
NODE_26542_length_1241_1	d__Archaea;p__Thermoproteota;c__Thermoproteia;o__Sulfolobales;f__Sulfolobaceae	0	0	0	0	0	9.87514e-05	0	0	0	0	0	0	0	0	0	0	0	0	0	0	0	0	0	0	0	0	0	0	0	0	0	0	0	0	0	0	0	0	0	0	0	0	0	0	0	0	0	0
NODE_3_length_270782_147	d__Archaea;p__Thermoproteota;c__Thermoproteia;o__Sulfolobales;f__Sulfolobaceae	0.000320318	0	0.000137954	0	9.85079e-05	0.136218	0	6.6452e-05	0	0	0	0	0	0	0	0	0	0	0	0	0	0	0	0	0	0	0	0	0	0	0	0	0	0	0	0	0	0	0	0	0	0	0	0	0	0	0	0
NODE_71623_length_1042_4	d__Archaea;p__Thermoproteota;c__Thermoproteia;o__Sulfolobales;f__Sulfolobaceae	0	0	0	0	0	0.000349499	0	0	0	0	0	0	0	0	0	0	0	0	0	0.00010232	0	0	0	0	0	0	0	0	0	0	0	0	0	0	0	0	0	0	0	0	5.48216e-05	3.96904e-05	0	0.00026215	0	0	0	0
NODE_99567_length_557_2	d__Archaea;p__Thermoproteota;c__Thermoproteia;o__Sulfolobales;f__Sulfolobaceae	0	0	0	0	0	0.000912308	2.04554e-05	0.00175796	0.000280898	0	0.0108959	0.000481861	0	0	0	0	0	0	0	0.000359803	0	9.29727e-05	0.000214158	0	0	0	0	0	0	0	0	0	0	0	0	0	0	0.000119674	0	0.000174837	0.000762268	0.000328105	0.000100409	0.000422142	0.000144841	0	0	0
NODE_1518_length_4952_8	d__Archaea;p__Thermoproteota;c__Thermoproteia;o__Sulfolobales;f__Sulfolobaceae;g__Metallosphaera;s__Metallosphaera cuprina	0	0	0	0	3.70255e-05	0.00029329	2.02495e-05	0.0491572	0.00600746	1.85336e-05	0.00118662	0.000300175	0	0	3.54304e-05	0	0	0	0	0.00115845	0.000284849	0.00305066	0.000142512	0	2.43812e-05	0	0	0	0	0	0	0	0	0	0	0	0	0	0	0.000114863	0.0144292	7.2276e-05	0.000269163	0.00870239	0.000365999	0	0	0
NODE_18373_length_3576_2	d__Archaea;p__Thermoproteota;c__Thermoproteia;o__Sulfolobales;f__Sulfolobaceae;g__Metallosphaera;s__Metallosphaera cuprina	0	0	0	0	0	0	0	0.0344375	0.00323681	0	0.000790402	4.72066e-05	0	0	0	0	0	0	0	0.000756379	5.18221e-05	0.00187865	6.42529e-05	0	0	0	0	0	0	0	0	0	0	0	0	0	5.59027e-05	0	0	0.000247846	0.0115452	4.42511e-05	7.79535e-05	0.00277173	8.41038e-05	1.335e-05	0	0
NODE_325239_length_656_2	d__Archaea;p__Thermoproteota;c__Thermoproteia;o__Sulfolobales;f__Sulfolobaceae;g__Metallosphaera;s__Metallosphaera sedula	0	0	0	0	0	0	0	0	0	0	0	0	0	0	0	0	0	0	0	0	0	0	0	0	0	0	0	0	0	0	0	0	0	0	0	0	0	0	0	0	0.000565342	0	0	0	0	0	0	0
NODE_63_length_135842_130	d__Archaea;p__Thermoproteota;c__Thermoproteia;o__Sulfolobales;f__Sulfolobaceae;g__Metallosphaera;s__Metallosphaera sedula	0	0	0	0	0	0	0	0	0	0	0	0	0	0	0	0	0	0	0	0.00352957	0.00312856	0.0105915	0.00292774	0	0	0	0	0	0	0	0	0	0.000139991	0	0	1.34395e-05	4.53182e-05	0	0	0.000387029	0.148981	0.00134433	0.110928	0.00937199	0.0104252	4.60369e-05	0	0
NODE_142_length_48811_26	d__Archaea;p__Thermoproteota;c__Thermoproteia;o__Sulfolobales;f__Sulfolobaceae;g__Saccharolobus	0	0	0	0	0	5.19826e-05	1.92757e-05	0.031978	0.00604303	0	0.00629231	0.000909037	0	0	3.24289e-05	0	0	0	0	0.00138723	4.80754e-05	0.00455323	0.00669971	0	0	0	0	0	0	0	0	0	0	0	0	0	4.78493e-05	0	0	0.000664423	0.10738	2.5307e-05	0.000407163	0.00179846	0.00140835	2.27018e-05	0	3.99981e-05
NODE_171660_length_1221_2	d__Archaea;p__Thermoproteota;c__Thermoproteia;o__Sulfolobales;f__Sulfolobaceae;g__Saccharolobus	0	0	0	0	0	0.00378105	2.99708e-05	0.0035039	0.000679119	0	0.0495149	0.00126283	0	0	0	0	0	0	0	0.00103354	0	0.000670374	0.00183219	0	0	0	0	0	0	0	0	0	0	1.90893e-05	0	0	0	4.24754e-05	0	0.00017775	0.00485268	6.31778e-05	3.84426e-05	0.0188203	0.000873192	0	0	0
NODE_1866_length_16125_9	d__Archaea;p__Thermoproteota;c__Thermoproteia;o__Sulfolobales;f__Sulfolobaceae;g__Saccharolobus	0	0	0	0	0	0	2.30039e-05	0.00107666	0	0	0.00591499	0.000175637	0	0	0	0	0	0	0	2.18425e-05	0	4.19974e-05	0.000154562	0	0	0	0	0	0	0	0	0	0	0	0	0	0	0	0	0	0.000298918	0	0	0.00154775	5.4284e-05	0	0	0
NODE_187549_length_713_1	d__Archaea;p__Thermoproteota;c__Thermoproteia;o__Sulfolobales;f__Sulfolobaceae;g__Saccharolobus	0	0	0	0	0	0.00200738	2.41948e-05	0.00479209	0.00060701	0	0.0202362	0.0010794	0	0	0	0	0	0	0	0.000660587	2.92214e-05	0.00110485	0.00195384	0	0	0	0	0	0	0	0	0	0	0	0	0	0	0	0	0.00025293	0.0172464	9.69224e-05	6.04753e-05	0.00735501	0.000639296	0	0	0
NODE_307129_length_513_1	d__Archaea;p__Thermoproteota;c__Thermoproteia;o__Sulfolobales;f__Sulfolobaceae;g__Saccharolobus	0	0	0	0	0	0	0	0	0	0	0	0	0	0	0	0	0	0	0	0	0	0	0	0	0	0	0	0	0	0	0	0	0	0	0	0	0	0	0	0	0	0	0	0	0	0	0	0
NODE_35299_length_2459_3	d__Archaea;p__Thermoproteota;c__Thermoproteia;o__Sulfolobales;f__Sulfolobaceae;g__Saccharolobus	0	0	0	0	0	0.000361259	0	0.000463134	0	0	0.00310932	9.75272e-05	0	0	0	0	0	0	0	0.000218415	0	5.62499e-05	8.28448e-05	0	0	0	0	0	0	0	0	0	0	0	0	0	0	0	0	2.97249e-05	0.000694769	3.79577e-05	0	0.00267371	7.23564e-05	0	0	0
NODE_44_length_41736_26	d__Archaea;p__Thermoproteota;c__Thermoproteia;o__Sulfolobales;f__Sulfolobaceae;g__Saccharolobus	0.000811496	0	0.000445543	0.000228248	0.000369593	0.514944	0	0.00181548	0.000207303	0	0.00250872	0.000263599	0	0	0	0	0	0	0	0.000709703	4.92792e-05	0.00013743	0.000783388	0	0	0	0	0	0	0	0	0	0	0	0	0	2.39192e-05	0	0	0.000296936	0.00194243	8.81487e-05	0.000148653	0.00818108	5.60025e-05	0	0	0
NODE_47481_length_525_1	d__Archaea;p__Thermoproteota;c__Thermoproteia;o__Sulfolobales;f__Sulfolobaceae;g__Saccharolobus	0	0	0	0	0	0.000239439	0	0.00147967	8.41187e-05	0	0.00401649	0.000329687	0	0	0	0	0	0	0	0.000172379	0	7.39028e-05	0.000295729	0	0	0	0	0	0	0	0	0	0	0	0	0	0	2.7949e-05	0	0.000254142	0.0017932	0	0	0.00472215	0.00011793	0	0	0
NODE_55745_length_1929_4	d__Archaea;p__Thermoproteota;c__Thermoproteia;o__Sulfolobales;f__Sulfolobaceae;g__Saccharolobus	0	0	0	0	0	0.00469937	1.15854e-05	0.00582747	0.00114081	0	0.0342022	0.00142546	0	0	3.47757e-05	0	0	0	0	0.000826849	0.000131308	0.000719965	0.00194825	0	0	0	0	0	0	0	0	0	0	0	0	0	2.39192e-05	0	0	0.000262358	0.0180468	0.000101054	0.000227674	0.0124471	0.000603187	0	0	0
NODE_2763_length_4081_8	d__Archaea;p__Thermoproteota;c__Thermoproteia;o__Sulfolobales;f__Sulfolobaceae;g__Saccharolobus;s__Saccharolobus shibatae	0	0	0	0	0	0	0	0.00263399	0.000362302	0	0.000533556	0	0	0	0	0	0	0	0	0.000128429	0	0.000208448	1.74861e-05	0	0	0	0	0	0	0	0	0	0	0	0	0	0	0	0	0	0.00332862	1.86949e-05	5.67953e-05	0.000246113	1.65489e-05	0	0	0
NODE_34075_length_1055_2	d__Archaea;p__Thermoproteota;c__Thermoproteia;o__Sulfolobales;f__Sulfolobaceae;g__Saccharolobus;s__Saccharolobus shibatae	0	0	0	0	0	0	0	0.003038	0.000459952	0	0.00108387	6.78683e-05	0	0	0	0	0	0	0	6.25965e-05	0	0.000128221	3.6956e-05	0	0	0	0	0	0	0	0	0	0	0	0	0	0	0	0	3.09365e-05	0.00404426	0	0	0.000154251	2.33151e-05	0	0	0
NODE_1093_length_10170_1	d__Archaea;p__Thermoproteota;c__Thermoproteia;o__Thermofilales	0	0	0	9.09312e-05	0.000775014	0	0	0	0	0	0.00152576	0	0.000129167	0.000652816	0	0	0	0	0	0	0	0	0	0	0	0	0	0	0.00107063	0	0	0	0	0	0	0.000141047	0	0	0	0	0	0	0	0.00338912	0	6.64099e-05	0	0
NODE_13026_length_1352_1	d__Archaea;p__Thermoproteota;c__Thermoproteia;o__Thermofilales	0	0	5.19711e-05	0.0193746	9.20605e-05	0	0.00143869	0.000459407	0	3.89891e-05	0.089461	4.85849e-05	0.0225557	0	0	0	8.66799e-05	0.00018487	0.0316949	0	3.79337e-05	1.59076e-05	0	0.00640605	0.0255642	0	0	0	0	0	0	0	0	0.000359144	0.00632532	0.00385259	0	0.0174858	0.0126172	0	6.8523e-05	0	1.48958e-05	0.0945059	0	0.0155864	0	3.9786e-05
NODE_4763_length_9102_5	d__Archaea;p__Thermoproteota;c__Thermoproteia;o__Thermofilales	0	0	0.000119948	0.00171501	0.0147298	0	2.82458e-05	0	0	0	0.00106767	0	0.00342461	0.0122457	0	0	0	6.16232e-05	1.23223e-05	0	0	0	0	0.000399503	0	1.93865e-05	0	7.95326e-05	0.0147739	0	0	0	0	0	6.85808e-05	0.000674754	0	0.000140217	0	4.53803e-05	0	0	0	0.000582862	0	0.0019479	0	2.34014e-05
NODE_496026_length_718_1	d__Archaea;p__Thermoproteota;c__Thermoproteia;o__Thermofilales	0	0	0	0.00108489	0	0	0.000140333	0	0	0	0.00841044	0	0.00212186	0	0	0	0	0	0.00222681	0	0	0	0	0.000577521	0.00211629	0	0	0	0	0	0	0	0	2.21554e-05	0.000311706	0.000390141	0	0.00117716	0.000835366	0	0	0	2.96449e-05	0.00251046	0	0.00071292	0	0
NODE_652_length_62781_19	d__Archaea;p__Thermoproteota;c__Thermoproteia;o__Thermofilales	0	0	0	0	0	0	0	0	0	0	0	0	0	0.000371429	0	0	0	0	0	0	0	0	0	0	0	0	0	0	3.23713e-05	0	0	0	0	0	0	0	0	0	0	0	0	0	0	0	0	0	0	4.77709e-05
NODE_573_length_22785_15	d__Archaea;p__Thermoproteota;c__Thermoproteia;o__Thermofilales;f__Thermofilaceae;g__Thermofilum_B;s__Thermofilum_B adornatum	0	0	0.00357235	0	0	0	0.000229694	0.00840656	0	0.000161535	0.0399637	0	0	0	0	0	0	2.9464e-05	0	0	0.00425615	0	0	0	0	0	0	0	0	0	0	0	6.03995e-05	0	0	0	0	0	0	0	0	0.00342143	0.0226755	0.00814131	0	0	0	0
NODE_257_length_29471_26	d__Archaea;p__Thermoproteota;c__Thermoproteia;o__Thermofilales;f__Thermofilaceae;g__Thermofilum_C;s__Thermofilum_C sp011364825	0	0.000164433	0.00305949	5.48525e-05	0.00116369	0	0.000701682	0	0	0	0.0423958	0	0	0.000567831	0	0	0	0	0.0002969	0	3.46685e-05	0	0	0	0	0	0	0	0.00136469	0	0	0	0	0.000126401	0.0103456	0.0101866	8.17942e-05	0.00301879	0.000393183	0	0	0	0.000450777	0.0613745	0	0	0	0
NODE_42359_length_532_1	d__Archaea;p__Thermoproteota;c__Thermoproteia;o__Thermofilales;f__Thermofilaceae;g__Thermofilum_C;s__Thermofilum_C sp011364825	0	0	0	0	0	0	1.6844e-05	0	0	0	0	0	0	0	0	0	0	0	0	0	0	0	0	0	0	0	0	0	0	0	0	0	0	1.34529e-05	2.91858e-05	1.9735e-05	0	0	0	0	0	0	0	0	0	0	0	0
NODE_24881_length_741_2	d__Archaea;p__Thermoproteota;c__Thermoproteia;o__Thermoproteales;f__Thermoproteaceae;g__Pyrobaculum	0	0	0	0.00328452	0	0	0.000580268	0	0	0	0	9.49238e-05	0.00422392	0	0	0	0	0	0.0304111	0	0	0	0	0.00417262	0.0362849	0	0	0	0	0	0	0	0	0.00107803	0.00155901	0.000530715	0	0.0260976	0.0470814	0	0.000119455	0	0	0	0	0.00499033	0	0
NODE_460472_length_637_2	d__Archaea;p__Thermoproteota;c__Thermoproteia;o__Thermoproteales;f__Thermoproteaceae;g__Pyrobaculum	0	0	0	0.00663016	0	0	0.00457887	0.000126268	0	0	7.98953e-05	0.000132763	0.00506221	0	0	0	0	0.000403659	0.0371859	0	0	0	0	0.00561234	0.0345872	0	9.51787e-05	0	0	0	0	0	0	0.00399168	0.0102148	0.00129088	9.13049e-05	0.0295309	0.0680684	0	0	0	0	0	0	0.00399588	0	3.84214e-05
NODE_49414_length_1093_1	d__Archaea;p__Thermoproteota;c__Thermoproteia;o__Thermoproteales;f__Thermoproteaceae;g__Pyrobaculum	0	0	0	0	0	0	0	0	0	0	0	0	0	0	0	0	0	0	0	0	0	0	0	0	0	0	0	0	0	0	0	0	0	0	0	0	0	0	0	0	0	0	0	0	0	0	0	0
NODE_658_length_25719_21	d__Archaea;p__Thermoproteota;c__Thermoproteia;o__Thermoproteales;f__Thermoproteaceae;g__Pyrobaculum	0.000132145	0.000151784	0.00160438	0	0	0.00199044	0	0	0	0.000121745	0	0	1.45473e-05	0	0	0	0	0	0	0	0	0	0	0	0	0	0	0	0	0	0	0	0	0	0	0	0	0	0	0	0	2.64603e-05	0	0	0	0	0	0
NODE_65964_length_876_1	d__Archaea;p__Thermoproteota;c__Thermoproteia;o__Thermoproteales;f__Thermoproteaceae;g__Pyrobaculum	0	0	0	0	0	0	0	0	0	0	0	0	0	0	0	0	0	0	0	0	0	0	0	0	0	0	0	0	0	0	0	0	0	0	0	0	0	0	0	0	0	0	0	0	0	0	0	0
NODE_74860_length_680_1	d__Archaea;p__Thermoproteota;c__Thermoproteia;o__Thermoproteales;f__Thermoproteaceae;g__Pyrobaculum	7.52792e-05	0	0	0.0320696	4.15959e-05	5.44228e-05	0.014414	0	0	5.67308e-05	0.000175896	0.00050355	0.0198044	0	0	0.000133441	0	0	0.174414	1.14739e-05	0	0	2.48632e-05	0.0306495	0.268069	1.71713e-05	0.000145835	0	0	0	6.93076e-05	0.00015518	0	0.025814	0.0569826	0.00908039	0	0.206344	0.353181	0	0.000138278	2.65819e-05	2.69216e-05	0.000226477	0	0.0365685	3.25018e-05	0.000413231
NODE_3578_length_11769_12	d__Archaea;p__Thermoproteota;c__Thermoproteia;o__Thermoproteales;f__Thermoproteaceae;g__Pyrobaculum;s__Pyrobaculum aerophilum	0	0	0	0	0	0	0	0	0	0	0	0	0	0	0	0	0	0	0	0	0	0	0	0	0	0	0	0	0	0	0	0	0	0	0	0	0	0	0	0	0	0	0	0	0	0	0	6.58614e-05
NODE_116366_length_794_3	d__Archaea;p__Thermoproteota;c__Thermoproteia;o__Thermoproteales;f__Thermoproteaceae;g__Pyrobaculum;s__Pyrobaculum arsenaticum	0	0.000178402	0.00125923	0	9.06821e-05	0	0	0	0	0	0	0	0	0	0	0	0	0.000119786	0	0	0	0	0	0	0	0	0	0	0	0	0	0	0	0	0	0	0	9.71041e-05	0	0	0	0	0	0.000381494	0	0	0	0
NODE_169318_length_874_1	d__Archaea;p__Thermoproteota;c__Thermoproteia;o__Thermoproteales;f__Thermoproteaceae;g__Pyrobaculum;s__Pyrobaculum arsenaticum	0.000251636	7.32162e-05	0.0109409	0	0.000100621	4.44357e-05	1.23645e-05	0	0	4.99598e-05	0.0071376	0	0	6.46485e-05	0	4.30988e-05	0	0.000680744	0	0	0	0	0	0	0	1.68582e-05	0	0	6.91475e-05	0	0.000313787	0	0	0	0	0	0	0.000766591	0	0	0	0	1.92155e-05	0.0220241	0	0	7.13227e-05	0
NODE_70028_length_828_1	d__Archaea;p__Thermoproteota;c__Thermoproteia;o__Thermoproteales;f__Thermoproteaceae;g__Pyrobaculum;s__Pyrobaculum arsenaticum	0	0	0.00299826	0	7.591e-05	6.76357e-05	1.5809e-05	0	0	0	0.000868974	0	0	0	0	0	0	6.75961e-05	0	0	0	0	0	0	0	8.68039e-05	0	0	1.77508e-05	0	0	0	0	0	0	0	0	2.76329e-05	0	0	0	0	0	0.00716509	0	0	0	0
NODE_129492_length_1789_2	d__Archaea;p__Thermoproteota;c__Thermoproteia;o__Thermoproteales;f__Thermoproteaceae;g__Pyrobaculum;s__Pyrobaculum sp001189275	0	0	0	0	0	0	1.25314e-05	0	0	0	0	0	0	0	0	0	0	0.000455157	0	0	0	0	0	0	0	0	0	0	0	0	0	0	0	0	0	2.91783e-05	0	0	0	0	0	0	0	0	0	0	0	0
NODE_22923_length_1392_1	d__Archaea;p__Thermoproteota;c__Thermoproteia;o__Thermoproteales;f__Thermoproteaceae;g__Thermoproteus	0	0	0	0	0	0	0	0	0	0	0	0	0	0	0	0	0	0	0	0	0	0	0	0	0	0	0	0	0	0	0	0	0	0	0	0	0	0	0	0	0	0	0	0	0	0	0	0
NODE_10_length_430573_112	d__Bacteria	0	0	0	0	0	0	0	0	0	0	0	0	0	0	1.86462e-05	8.53415e-05	0	0	0	0	0	0	0	0	0	0	0	0	0	0	0	0	0	0	0	0	0	0	0	0	0	0	0	0	0	0	0	0
NODE_1006242_length_666_1	d__Bacteria	0	0	0	0	0	0	0	0	0	0	0	0	0	0	0	0	0	0	0	0	0	0	0	0	0	0	0	0	0	0	0	0.000206975	0	0	0	0	0	0	0	0	0	0	0	0	0	0	0	0
NODE_1015832_length_662_1	d__Bacteria	0	0	0	0	0	0	0	0	0	0	0	0	0	0	0	0	0	0	0	0	0	0	0	0	0	0	0	0	0	0	0	0.000221827	0	0	0	0	0	0	0	0	0	0	0	0	0	0	0	0
NODE_102241_length_2262_3	d__Bacteria	0	0	0	0	0	0	0	0	0	0	0	0	0	0	0.000268623	0	0	0	0	0	0	0	0	0	0	0	0	0	0	0.000156182	0	0.000106887	0	0	0	0	0	0	0	0	0	0	0	0	0	0	0	0
NODE_1023147_length_578_1	d__Bacteria	0	0	0	0	0	0	0	0	0	0	0	0	0	0	0	0	0	0	0	0	0	0	0	0	0	0	0	0	0	0	0	0	0	0	0	0	0	0	0	0	0	0	0	0	0	0	0	0
NODE_102600_length_2370_1	d__Bacteria	0	0	0	0	0	0	0	0	0	0	0	0	0	0	0	0	0	0	0	0	0	0	0	0	0	0	0	0	0	0	0	0	0	0	0	0	0	0	0	0	0	0	0	0	0	0	0	0
NODE_10270_length_11579_10	d__Bacteria	0	0	0	0	0	0	0	0	0	0.000704874	0	0	0	0	0	0	0	0	0	0	5.7555e-05	0	0	0	0	0	0	0	0	3.94991e-05	0	0.000257298	0	0	0	0	2.09937e-05	0	0	0	0	0	0	0	0	0	0	0
NODE_1037585_length_667_1	d__Bacteria	0	0	0	0	0	0	0	0	0	0	0	0	0	0	0	0	0	0	0	0	0	0	0	0	0	0	0	0	0	0	0	3.82623e-05	0	0	0	0	0	0	0	0	0	0	0	0	0	0	0	0
NODE_1042_length_3799_4	d__Bacteria	0	0.000139278	0	0	0	0	0	0	0	0	0	0	0	0	0	0	0	0	0	0	0	0	0	0	0	0	0	0	0	0	0	0	0	0	0	0	0	0	0	0	0	0	0	0	0	0	0	0
NODE_1042324_length_650_2	d__Bacteria	0	0	0	0	0	0	0	0	0	0	0	0	0	0	0	0	0	0	0	0	0	0	0	0	0	0	0	0	0	0	0	0.000271929	0	0	0	0	0	0	0	0	0	0	0	0	0	0	0	0
NODE_1043_length_44976_52	d__Bacteria	0	0	0	0	0	0	0	0	0	3.30722e-05	0	0	0	0	2.31781e-05	0	0	0	0	0	4.83839e-05	0	0	0	0	0	0	0	0	0	0	0	0	0	0	0	4.07273e-05	0	0	0	0	1.0773e-05	0	0	0	0	0	0.000306551
NODE_104350_length_1599_4	d__Bacteria	0	0	0	0	0	0	0	0	0	0	0	0	0	0	0	0	0	0	0	0	0	0	0	0	0	0	0	7.0431e-05	0	0	0	0	0	0	0	0	0	0	0	0	0	0	0	0	0	0	0	0
NODE_104357_length_2215_6	d__Bacteria	0	0	0	0	0	0	0	0	0	0	0	0	0	0	0	0	0.00105455	0	0	0	0	0	0	0	0	0	0	0	0	0	0	0	0.000722088	0	0	0	0	0	0	0	0	0	0	0	0	0	0	0
NODE_104759_length_1915_4	d__Bacteria	0	0	0	0	0	0	0	0	0	0	0	0	0	0	0	0	0.00011618	0	0	0	0	0	0	0	0	0	0	0	0	0	0	0	0.000319833	0	0	0	0	0	0	0	0	0	0	0	0	0	0	0
NODE_10484_length_3078_9	d__Bacteria	0	0	0	0	0	0	0	0	0	0	0	0	0	0	0	0	0	0	0	0	0	0.000281443	0	0	0	0	0	0	0	0	0	0	0	0	0	0	0	0	0	0	0	0.000172305	0	0	0	0	0	0
NODE_105271_length_1069_2	d__Bacteria	0	0	0	0	0	0	0	0	0	0	0	0	0	0	0	0	0	0	0	0	5.22434e-05	0	0	0	0	0	0	0	0	0	0	0	0	0	0	0	0	0	0	0	0	4.02409e-05	0.000145912	0	0	0	0	0
NODE_105775_length_2889_3	d__Bacteria	0	0	0	0	0	0	0	0	0	0	0	0	0	0	0	0	0	0	0	0	0	0	0	0	0	0	0	0	0	0	0	0.000938356	0	0	0	0	0	0	0	0	0	0	0	0	0	0	0	0
NODE_10852_length_11305_11	d__Bacteria	0	0	0	0	0	0	0	0	0	0	0	0	0	0	0	0	0	0	0	0	0	0	0	0	0	0	8.79715e-05	0	0	0	0	0.000136421	0	0	0	0	0.000723843	0	0	0	0	0	0	0	0	0	0	1.85883e-05
NODE_108803_length_2029_2	d__Bacteria	0	0	0	0	0	0	0	0	0	0	0	0	0	0	0.00021526	0	0	0	0	0	0	0	0	0	0	0	0	0	0	0.00039364	0	0	0	0	0	0	0	0	0	0	0	0	0	0	0	0	0	0
NODE_109072_length_2831_1	d__Bacteria	0	0	0	0	0	0	0	0	0	0	0	0	0	0	0	0	0	0	0	0	0	0	0	0	0	0	0	0	0	0	0	0.00106043	0	0	0	0	0	0	0	0	0	0	0	0	0	0	0	0
NODE_11002_length_2969_7	d__Bacteria	0	0	0	0	0	0	0	0	0	0	0	0	0	0	0	0	0	0	0	3.62424e-05	0	8.89796e-05	0	0	0	0	0	0	0	0	0	0	0	0	0	0	0	0	0	0	0	0	0	0	0	0	0	0
NODE_1104_length_38335_30	d__Bacteria	0	0	0	0	0	0	0	0	0	0	0	0	0	0	0.000186054	0	0	0	0	0	0	0	0	0	0	0	0	0	0	0.000103795	0	0.00143643	0	0	0	0	0	0	0	0	0	0	0	0	0	0	0	0
NODE_1106029_length_625_1	d__Bacteria	0	0	0	0	0	0	0	0	0	0	0	0	0	0	0	0	0	0	0	0	0	0	0	0	0	0	0	0	0	0	0	0	0	0	0	0	0	0	0	0	0	0	0	0	0	0	0	0
NODE_11174_length_14504_8	d__Bacteria	0	0	0	0	0	0	0	0	0	0	0	0	0	0	0.00119606	0.000127448	0	0	0	0	0	0	0	0	0	0	0	0	0	0.000169142	0	0	5.42408e-05	0	0	0	0.000118818	0	0	0	0	0	0	0	0	0	0	0
NODE_1117870_length_620_1	d__Bacteria	0	0	0	0	0	0	0	0	0	0	0	0	0	0	0	0	0	0	0	0	0	0	0	0	0	0	0	0	0	0	0	0.000413036	0	0	0	0	0	0	0	0	0	0	0	0	0	0	0	0
NODE_1121220_length_667_2	d__Bacteria	0	0	0	0	0	0	0	0	0	0	0	0	0	0	0	0	0	0	0	0	0	0	0	0	0	0	0	0	0	0	0	4.40473e-05	0	0	0	0	0	0	0	0	0	0	0	0	0	0	0	0
NODE_112275_length_1116_1	d__Bacteria	0	0	0	0	0	0	0	0	0	0	0	0	0	0	0	0	0	0	0	0	5.50949e-05	0	0	0	0	0	0	0	0	0	0	0	0	0	0	0	0	0	0	0	0	0	0	0	0	0	0	0
NODE_112644_length_1982_3	d__Bacteria	0	0	0	0	0	0	0	0	0	0	0	0	0	0	0	0	0	0	0	0	0	0	0	0	0	0	0	0	0	0	0	0	0	0	0	0	1.59753e-05	0	0	0	0	0	0	0	0	0	0	0
NODE_11306_length_5976_5	d__Bacteria	0	0	0	0	0	0	0	0	0	0	0	0	0	0	0	0	0	0	0	0	0	0	0	0	0	0	0	0	0	0	0	0	0	0	0	0	0	0	0	0	0	2.62227e-05	0	0	0	0	0	4.17223e-05
NODE_115389_length_764_1	d__Bacteria	0	0	0	0	0	0	0	0	0	0	0	0	0	0	0	0	0	0	0	0	0	0.00014977	0	0	0	0	0	0	0	0	0	0	0	0	0	0	0	0	0	0	0	0	0	0	0	0	0	0
NODE_1154157_length_535_2	d__Bacteria	0	0	0	0	0	0	0	0	0	0	0	0	0	0	0	0	0	0	0	0	0	0	0	0	0	0	0	0	0	0	0	0	0	0	0	0	0	0	0	0	0	0	0	0	0	0	0	0
NODE_115982_length_2958_1	d__Bacteria	0	0	0	0	0	0	0	0	0	0	0	0	0	0	0	0	0	0	0	0	0	0	0	0	0	0	0	0	0	0	0	0	0	0	0	0	0	0	0	0	0	0	0	0	0	0	0	0
NODE_116191_length_1636_2	d__Bacteria	0	0	0	0	0	0	0	0	0	0	0	0	0	0	0	0	0	0	0	0	0	0	0	0	0	0	0	0	0	2.04558e-05	0	0	0	0	0	0	0	0	0	0	0	0	0	0	0	0	0	0
NODE_11685_length_6893_7	d__Bacteria	0	0	0	0	0	0	0	0	0	0	0	0	0	0	0	0	0.00248584	0	0	0	0	0	0	0	0	0	0	0	0	0	0	0	0.00188542	0	0	0	0	0	0	0	0	0	0	0	0	0	0	9.97924e-05
NODE_117070_length_669_1	d__Bacteria	0	0	0	0	0	0	0	0	0	0	0	0	0	0	0	0	0	0	3.66415e-05	0	0	0	0	0	0	0	0	0	0	0	0	0	0	0	0	0	0	0	0	0	0	0	0	0	0	0	0	0
NODE_117207_length_1579_1	d__Bacteria	0	0	0	0	0	0	0	0	0	0	0	0	0	0	0	0	0	0	0	0	0	0	0	0	0	0	0	0	0	0	0	0	0	0	0	0	0	0	0	0	0	0	0	0	0	0	0	0
NODE_119063_length_1491_1	d__Bacteria	0	0	0	0	0	0	0	0	0	0	0	0	0	0	0	0	5.60159e-05	0	0	0	0	0	0	0	0	0	0	0	0	0	0	0	0.000212391	0	0	0	0	0	0	0	0	0	0	0	0	0	0	0
NODE_12001_length_7824_9	d__Bacteria	0	0	0	0	0	0	0	0	0	0	0	0	0	0	0.000151831	0.000853882	0	0	0	0	0	0	0	0	0	0	0	0	0	2.30128e-05	0	0	0	0	0	0	9.78353e-05	0	0	0	0	0	0	0	0	0	0	0.000348651
NODE_12035_length_13733_5	d__Bacteria	0	0	0	0	0	0	0	0	3.18866e-05	0	0	0	0	0	0.000376776	0	0	0	0	0	0	0	0	0	0	0	0	0	0	0.00045342	0	0	0	0	0	0	0	0	0	0	0	0	0	0	0	0	0	0
NODE_1219802_length_600_1	d__Bacteria	0	0	0	0	0	0	0	0	0	0	0	0	0	0	0	0	0	0	0	0	0	0	0	0	0	0	0	0	0	0	0	0	0	0	0	0	0	0	0	0	0	0	0	0	0	0	0	0
NODE_1222838_length_594_2	d__Bacteria	0	0	0	0	0	0	0	0	0	0	0	0	0	0	0	0	0	0	0	0	0	0	0	0	0	0	0	0	0	0	0	0	0	0	0	0	0	0	0	0	0	0	0	0	0	0	0	0
NODE_1228678_length_514_2	d__Bacteria	0	0	0	0	0	0	0	0	0	0	0	0	0	0	0	0	0	0	0	0	0	0	0	0	0	0	0	0	0	0	0	0	0	0	0	0	0	0	0	0	0	0	0	0	0	0	0	0
NODE_12328_length_13485_24	d__Bacteria	0	0	0	0	0	0	0	0	0	0	0	0	0	0	0.000330309	0	0	0	0	0	0	0	0	0	0	0	0	0	0	0.000289227	0	0	0	0	0	0	0	0	0	0	0	0	0	0	0	0	0	0
NODE_1243375_length_577_2	d__Bacteria	0	0	0	0	0	0	0	0	0	0	0	0	0	0	0	0	0	0	0	0	0	0	0	0	0	0	0	0	0	0	0	0.000169152	0	0	0	0	0	0	0	0	0	0	0	0	0	0	0	0
NODE_1245_length_50333_47	d__Bacteria	0	0	0	0	0	0	0	0	0	0	0	0	0	0	9.37922e-05	0	0.000171845	0	0	0	0	0	0	0	0	0	0	0	0	8.66485e-05	0	0	0	0	0	0	0	0	0	0	0	0	0	0	0	0	0	0
NODE_12475_length_3932_7	d__Bacteria	0	0	0	0	0	0	0	0	0	0	0	0	0	0	0	0	0	0	0	0	0	0	0	0	0	0	0	0	0	0	0	0	0	0	0	0	0	0	0	0	0	0	0	0	0	0	0	0
NODE_12476_length_4982_7	d__Bacteria	6.98306e-05	0	0.00196038	0	0.000680179	0	0.000190614	0	0	0	0	0	0	0.000236818	0	0.000124199	0	0.000486636	0	0	0	1.3705e-05	0	0	0	0	0	0	0.00251048	0	0	0	0	0	0	0.000382272	2.33165e-05	0	0	0	0	0	0	0	0	0	0.00100398	0.001571
NODE_124762_length_716_1	d__Bacteria	0	0	0	0	0	0	0	0	0	0	0	0	0	0	0	0	0	0	0	0	0	0	0	0	0	8.98669e-05	0	0	0	0	0	0	0	0	0	0	0	0	0	0	0	0	0	0	0	0	0	0
NODE_1253_length_69098_75	d__Bacteria	0	3.6055e-05	0	0	0	0	0	0	0	0.000935134	0	0	0	0	0	0	0	0	0	0	0.000611453	0	0	0	0	0	0	0	0	0	0	0	0	0	0	0	0	0	0	0	0	0.000469498	0.0033967	0	0	0	0	0
NODE_1258376_length_507_1	d__Bacteria	0	0	0	0	0	0	0	0	0	0	0	0	0	0	0	0	0	0	0	0	0	0	0	0	0	0	0	0	0	0	0	0	0	0	0	0	0	0	0	0	0	0	0	0	0	0	0	0
NODE_1259_length_51934_32	d__Bacteria	0	0	0	0	0	0	0	0	0	0	0	0	0	0	0	0	0	0.00119708	0	0	0	0	0	0	0	0	0	0	0	0	0	0	0	0	0	0	2.41383e-05	0	0	0	0	0	0	0	0	0	0	0
NODE_127084_length_2560_5	d__Bacteria	0	0	0	0	0	0	0	0	0	0	0	0	0	0	2.03637e-05	0	0	0	0	0	0	0	0	0	0	0	0	0	0	5.00466e-05	0	8.21066e-05	0	0	0	0	0	0	0	0	0	0	0	0	0	0	0	0.00036747
NODE_127560_length_1517_1	d__Bacteria	0	0	0	0	0	0	0	0	0	0	0	0	0	0	0	0	0	0	0	0	0	0	0	0	0	0	0	0	0	0	0	0	0	0	0	0	0	0	0	0	0	0	0	0	0	0	0	0
NODE_129615_length_768_1	d__Bacteria	0	0	0	0	0	0	0	0	0	0.000660742	0	0	0	0	0	0	0	0	0	0	2.95073e-05	0	0	0	0	0	0	0	0	0	0	0	0	0	0	0	0	0	0	0	0	0.000374674	1.15093e-05	0	0	0	0	0
NODE_1299334_length_540_1	d__Bacteria	0	0	0	0	0	0	0	0	0	0	0	0	0	0	0	0	0	0	0	0	0	0	0	0	0	0	0	0	0	0	0	0	0	0	0	0	0	0	0	0	0	0	0	0	0	0	0	0
NODE_130337_length_1794_4	d__Bacteria	0	0	0	0	0	0	0	0	0	0	0	0	0	0	0	0	0	0	0	0	0	0	0	0	0	0	0	0	0	0	0	0	0	0	0	0	0	0	0	0	0	0	0	0	0	0	0	0
NODE_1317435_length_595_2	d__Bacteria	0	0	0	0	0	0	0	0	0	0	0	0	0	0	0	0	0	0	0	0	0	0	0	0	0	0	0	0	0	0	0	0	0	0	0	0	0	0	0	0	0	0	0	0	0	0	0	0
NODE_1324222_length_552_1	d__Bacteria	0	0	0	0	0	0	0	0	0	0	0	0	0	0	0	0	0	0	0	0	0	0	0	0	0	0	0	0	0	0	0	0.000401128	0	0	0	0	0	0	0	0	0	0	0	0	0	0	0	0
NODE_1327812_length_559_1	d__Bacteria	0	0	0	0	0	0	0	0	0	0	0	0	0	0	0	0	0	0	0	0	0	0	0	0	0	0	0	0	0	0	0	0	0	0	0	0	0	0	0	0	0	0	0	0	0	0	0	0
NODE_1356560_length_530_2	d__Bacteria	0	0	0	0	0	0	0	0	0	0	0	0	0	0	0	0	0	0	0	0	0	0	0	0	0	0	0	0	0	0	0	0	0	0	0	0	0	0	0	0	0	0	0	0	0	0	0	0
NODE_1358513_length_542_2	d__Bacteria	0	0	0	0	0	0	0	0	0	0	0	0	0	0	0	0	0	0	0	0	0	0	0	0	0	0	0	0	0	0	0	0.000418449	0	0	0	0	0	0	0	0	0	0	0	0	0	0	0	0
NODE_1363840_length_580_1	d__Bacteria	0	0	0	0	0	0	0	0	0	0	0	0	0	0	0	0	0	0	0	0	0	0	0	0	0	0	0	0	0	0	0	0	0	0	0	0	0	0	0	0	0	0	0	0	0	0	0	0
NODE_137705_length_802_1	d__Bacteria	0	0.000277201	0	0	0	0	0	0	0	0.000104386	0	0	0	0	0	0	0	0	0	0	0	0	0	0	0	0	0	0	0	0	0	0	0	0	0	0	0	0	0	0	0	0	0	0	0	0	0	0
NODE_137728_length_752_1	d__Bacteria	0	0	0	0	0	0	0.000196747	0	0	0	0	0	0	0	0	0	0	0	0	0	0	0	0	0	0	0	0	0	0	0	0	0	0	0	0	0	0	0	0	0	0	0	0	0	0	0	0	0
NODE_13783_length_11540_10	d__Bacteria	0	0	0	0	0	0	0	0	0	0	0	0	0	0	0	0	0	0	0	0	0	0	0	0	0	0	0	0	0	0	0	0	0	0	0	0	0	0	0	0	0	0	0	0	0	0	0	0.000710884
NODE_1383_length_43097_22	d__Bacteria	0	0	0	0	0	0	0	0	0	0	0	0	0	0	0	0	0	0	0	0	0	0	0	0	0	0	0	0	0	0	0.00364225	0	0	0	0	0	0	0	0	0	0	0	0	0	0	0	0	0
NODE_138926_length_2423_3	d__Bacteria	0	0	0	0	0	0	0	0	0	0	0	0	0	0	0	0	0	0	0	0	0	0	0	0	0	0	0	0	0	0	0	0.00145921	0	0	0	0	0	0	0	0	0	0	0	0	0	0	0	0
NODE_1389729_length_534_1	d__Bacteria	0	0	0	0	0	0	0	0	0	0	0	0	0	0	0	0	0	0	0	0	0	0	0	0	0	0	0	0	0	0	0	0	0	0	0	0	0	0	0	0	0	0	0	0	0	0	0	0
NODE_139161_length_794_1	d__Bacteria	0	0	0	0	0	0	0	0	0	0.000276251	0	0	0	0	0	0	0	0	0	0	6.06773e-05	0	0	0	0	0	0	0	0	0	0	0	0	0	0	0	0	0	0	0	0	0	0	0	0	0	0	0
NODE_1392452_length_540_1	d__Bacteria	0	0	0	0	0	0	0	0	0	0	0	0	0	0	0	0	0	0	0	0	0	0	0	0	0	0	0	0	0	0	0	0.000272792	0	0	0	0	0	0	0	0	0	0	0	0	0	0	0	0
NODE_139387_length_1192_2	d__Bacteria	0	0	0	0	0	0	0	0	0	0	0	0	0	0	0.000304929	0	0	0	0	0	0	0	0	0	0	0	0	0	0	0.000113693	0	0	0	0	0	0	0	0	0	0	0	0	0	0	0	0	0	0
NODE_1396125_length_532_1	d__Bacteria	0	0	0	0	0	0	0	0	0	0	0	0	0	0	0	0	0	0	0	0	0	0	0	0	0	0	0	0	0	0	0	0.000338305	0	0	0	0	0	0	0	0	0	0	0	0	0	0	0	0
NODE_140770_length_1667_2	d__Bacteria	0	0	0	0	0	0	0	0	0	0	0	0	0	0	0	0	0	0.00072593	0	0	0	0	0	0	0	0	0	0	0	0	0	0	0	0	0	0	0	0	0	0	0	0	0	0	0	0	0	0
NODE_1411943_length_566_1	d__Bacteria	0	0	0	0	0	0	0	0	0	0	0	0	0	0	0	0	0	0	0	0	0	0	0	0	0	0	0	0	0	0	0	0	0	0	0	0	0	0	0	0	0	0	0	0	0	0	0	0
NODE_1415493_length_527_2	d__Bacteria	0	0	0	0	0	0	0	0	0	0	0	0	0	0	0	0	0	0	0	0	0	0	0	0	0	0	0	0	0	0	0	0.000271997	0	0	0	0	0	0	0	0	0	0	0	0	0	0	0	0
NODE_142888_length_1401_4	d__Bacteria	0	0	0	0	0	0	0	0	0	0	0	0	0	0	0	0	0	0	0	0	0	0	0	0	0	0	0	0	0	0	0	0	0	0	0	0	0.000228564	0	0	0	0	0	0	0	0	0	0	0.000108561
NODE_1443034_length_520_1	d__Bacteria	0	0	0	0	0	0	0	0	0	0	0	0	0	0	0	0	0	0	0	0	0	0	0	0	0	0	0	0	0	0	0	0.000339929	0	0	0	0	0	0	0	0	0	0	0	0	0	0	0	0
NODE_1445476_length_519_1	d__Bacteria	0	0	0	0	0	0	0	0	0	0	0	0	0	0	0	0	0	0	0	0	0	0	0	0	0	0	0	0	0	0	0	0.000497494	0	0	0	0	0	0	0	0	0	0	0	0	0	0	0	0
NODE_1452537_length_555_1	d__Bacteria	0	0	0	0	0	0	0	0	0	0	0	0	0	0	0	0	0	0	0	0	0	0	0	0	0	0	0	0	0	0	0	0	0	0	0	0	0	0	0	0	0	0	0	0	0	0	0	0
NODE_145320_length_1918_4	d__Bacteria	0	0	0	0	0	0	0	0	0	0	0	0	0	0	0	0	0	0	0	0	0	0	0	0	0	0	0	0	0	0	0	0	0	0	0	0	0	0	0	0	0	0	0	0	0	0	0	0
NODE_14533_length_4756_9	d__Bacteria	0	0	0	0	0	0	0	0	0	0	0	0	2.81962e-05	0	0	0	0	0	8.56442e-05	0	0	0	0	2.66593e-05	0	0	0	0	0	0	0	0	0	0	0	0.00058731	4.84848e-05	4.1746e-05	0	0	0	0	0	0	0	2.31571e-05	0	8.03743e-05
NODE_1484899_length_546_1	d__Bacteria	0	0	0	0	0	0	0	0	0	0	0	0	0	0	0	0	0	0	0	0	0	0	0	0	0	0	0	0	0	0	0	0	0	0	0	0	0	0	0	0	0	0	0	0	0	0	0	0
NODE_14870_length_10458_13	d__Bacteria	0	0	0	0	0	0	0	0	0	0	0	0	0	0	0	0	0	0	0	0	0	0	0	0	0	0	0	0.00177439	0	0	0	0	0	0	0	0	0	0	0	0	0	0	0	0	0	0	0	0
NODE_1491160_length_514_2	d__Bacteria	0	0	0	0	0	0	0	0	0	0	0	0	0	0	0	0	0	0	0	0	0	0	0	0	0	0	0	0	0	0	0	0	0	0	0	0	0	0	0	0	0	0	0	0	0	0	0	0
NODE_1493_length_31917_40	d__Bacteria	0	0	0	0	0	0	0	0	0	0	0	0	0	0	0	0	0.000431857	0	0	0	0	0	0	0	0	0	0	0	0	0	0	0	2.67938e-05	0	0	0	0	0	0	0	0	0	0	0	0	0	0	0
NODE_1495256_length_507_2	d__Bacteria	0	0	0	0	0	0	0	0	0	0.000196947	0	0	0	0	4.77676e-05	0	0	0	0	0	4.22672e-05	0	0	0	0	0	0	0	0	0	0	0.000280658	0	0	0	0	0	0	0	0	0	8.24753e-05	3.29726e-05	0	0	0	0	0
NODE_15021_length_5080_1	d__Bacteria	0	0	0	0	0	0	6.57232e-05	0	0	0	0	0	0	0	0	0	0	0	0	0	0	0	0	0	0	0	0	0	0	0	0	0	0	0	0	0.00012716	0	0	0	0	0	0	0	0	0	0	0	0
NODE_1535860_length_502_1	d__Bacteria	0	0	0	0	0	0	0	0	0	0	0	0	0	0	0	0	0	0	0	0	0	0	0	0	0	0	0	0	0	0	0	0	0	0	0	0	0	0	0	0	0	0	0	0	0	0	0	0
NODE_1545062_length_501_1	d__Bacteria	0	0	0	0	0	0	0	0	0	0	0	0	0	0	0	0	0	0	0	0	0	0	0	0	0	0	0	0	0	0	0	0	0	0	0	0	0	0	0	0	0	0	0	0	0	0	0	0
NODE_1557404_length_528_1	d__Bacteria	0	0	0	0	0	0	0	0	0	0	0	0	0	0	0	0	0	0	0	0	0	0	0	0	0	0	0	0	0	0	0	4.76841e-05	0	0	0	0	0	0	0	0	0	0	0	0	0	0	0	0
NODE_1576_length_53160_15	d__Bacteria	0	0	0	0	0	0	0	0	0	0	0	0	0	1.59209e-05	0.00166008	0	0	0	0	0	0	0	0	0	0	0	0	0	0	0.000541027	0	0	0	0	0	0	4.83753e-05	0	0	0	0	0	0	0	0	0	0	0.000641196
NODE_15950_length_10450_9	d__Bacteria	0	0	0	0	0	0	0	0	0	0	0	0	0	0	0	0	0	0.000587897	0	0	0	0	0	0	0	0	0	0	0	0	0	0	0	0	0	0	0.00545636	0	0	0	0	0	0	0	0	0	0	0
NODE_160708_length_1515_1	d__Bacteria	0	0	0	0	0	0	0	0	0	0	0	0	0	0	0.00018596	0	0	0	0	0	0	0	0	0	0	0	0	0	0	0	0	0	0	0	0	0	0	0	0	0	0	0	0	0	0	0	0	0
NODE_161194_length_1544_1	d__Bacteria	0	0	0	0	0	0	0	0	0	0	0	0	0	0	0	0	0	0	0	0	0	0	0	0	0	0	0	0	0	0	0	0	0	0	0	0	0	0	0	0	0	0	0	0	0	0	0	0
NODE_162_length_99707_93	d__Bacteria	0	0	0	0	0	0	0	6.23612e-05	0	0	0	0	0	0	0	0	0	0	0	0	3.09593e-05	0	0	0	0	0	0	0	0	0	0	0	0	0	0	0	0	0	0	0	0	0	0	0	0	0	0	0
NODE_162002_length_1122_1	d__Bacteria	0	0	0	0	0	0	0	0	0	0	0	0	0	0	0	0	0	0	0	0	0	0	0	0	0	0	0	0	0	0	0	0	0	0	0	0	0	0	0	0	0	0	0	0	0	0	0	0
NODE_1627774_length_511_2	d__Bacteria	0	0	0	0	0	0	0	0	0	0	0	0	0	0	4.08805e-05	0	0	0	0	0	0	0	0	0	0	0	0	0	0	0	0	0	0	0	0	0	0	0	0	0	0	0	0	0	0	0	0	0
NODE_163516_length_2117_5	d__Bacteria	0	0	0	0	0	0	0	0	0	0	0	0	0	0	0.0012425	4.5891e-05	0	0	0	0	0.000141954	0	0	0	0	0	0	0	0	0.000533026	4.73089e-05	0	0	0	0	0	0	0	0	0	0	0	0	0	0	0	0	0.000738499
NODE_165853_length_1732_1	d__Bacteria	0	0	0.00213594	0	0	0	9.88602e-05	0	0	0	0	0	0	0	0	0	0	0.000652604	0	0	0	0	0	0	0	0	0	0	0	0	0	0	0	0	0	0.000559906	8.34268e-05	0	0	0	0	0	0	0	0	0	0	4.64893e-05
NODE_166218_length_1470_3	d__Bacteria	0	0	0	0	0	0	0	0	0	0	0	0	0	0	0.000151993	0	0	0	0	0	0	0	0	0	0	0	0	0	0	4.44378e-05	0	0	0	0	0	0	0	0	0	0	0	0	0	0	0	0	0	0
NODE_166662_length_1249_2	d__Bacteria	0	0	0	0	0	0	0	0	0	0	0	0	0	0	0	0	0	0	0	0	0	0	0	0	0	0	0	0	0	0	0	0	0	0	0	0	0	0	0	0	0	0	0	0	0	0	0	0
NODE_167063_length_1464_4	d__Bacteria	0	0	0	0	0	0	0	0	0	0	0	0	0	0	0.000374268	0	0	0	0	0	0	0	0	0	0	0	0	0	0	0	0	0	0	0	0	0	0	0	0	0	0	0	0	0	0	0	0	0.000185883
NODE_17_length_408113_131	d__Bacteria	0	0	0	0	0	0	0	0	0	0	0	0	0	0	0	0	0.000439974	0	0	0	0	0	0	0	0	0	0	0	0	0	0	0	5.41786e-05	0	0	0	0	0	0	0	0	0	0	0	0	0	0	0
NODE_171043_length_1433_2	d__Bacteria	0	0	0	0	0	0	0	0	0	0	0	0	0	0	0.000119368	0	0	0	0	0	0	0	0	0	0	0	0	0	0	0	0	0	0	0	0	0	6.44492e-05	0	0	0	0	0	0	0	0	0	0	0
NODE_171931_length_979_1	d__Bacteria	0	0	0	0	0	0	0	0	0	0	0	0	0	0	0	0	0	0	0	0	0	0	0	0	0	0	0	0	0	0	0	0	0	0	0	0	0	0	0	0	0	0	0	0	0	0	0	0
NODE_173039_length_1434_1	d__Bacteria	0	0	0	0	0	0	0	0	0	0	0	0	0	0	0	0	0	0	0	0	0	0	0	0	0	0	0.000292138	0	0	0	0	0	0	0	0	0	3.51173e-05	0	0	0	0	0	0	0	0	0	0	0
NODE_1734_length_40329_27	d__Bacteria	0	0	0	0	0	0	0	0	0	0	0	0	0	0	0	0	0	0	0	0	0	0	0	0	0	0	0	0	0	0	0	0	0	0	0	0	0	0	0	0	0	0	0	0	0	0	0	1.74634e-05
NODE_17472_length_7189_5	d__Bacteria	0	0	0	0	0	0	0	0	0	0	0	0	0	0	0	0	0	0	0	0	0	0	0	0	0	0	0	0	0	0	0	0	0	0	0	0	0	0	0	0	0	0	0	0	0	0	0	0
NODE_17779_length_3933_1	d__Bacteria	0	0	0	0	0	0	0	0	0	0	0	0	0	0	0	0	0.000420421	0	0	0	0	0	0	0	0	0	0	0	0	3.93547e-05	0	0	0.000127823	0	0	0	0	0	0	0	0	0	0	0	0	0	0	0
NODE_178558_length_521_1	d__Bacteria	0	0	0	0	0	0	0	0	0	0	0	0	0	0	0	0	0	0	0	0	0	0	0	0	0	6.02219e-05	0	0	0	0	8.01303e-05	0	0	0	0	0	0	0	0	0	0	0	0	0	0	0	0	0
NODE_1841_length_22214_9	d__Bacteria	0	0	0	0	0	0	0	0	0	0	0	0	0	0	1.59849e-05	3.65707e-05	0	0	0	0	0	0	0	0	0	0	0	0	0	0.00015479	0	0.000127186	0	0	0	0	0.000164629	0	0	0	0	0	0	0	0	0	0	0.00155661
NODE_1855_length_33647_47	d__Bacteria	0	0	0	0	0	0	0	0	0	0	0	0	0	0	0	0	0.000140378	0	0	0	0	0	0	0	0	0	0	0	0	0	0	0	0	0	0	0	0	0	0	0	0	0	0	0	0	0	0	0
NODE_188454_length_551_1	d__Bacteria	0	0	0	0	0	0	0.00116615	0	0	0	0	0	0	0	0	0.000583731	0	0.000546305	0	0	0	0	0	0	0	0	0	0	0	0	0	0	0.00012442	0	0	3.23844e-05	0	0	0	0	0	0	0	0	0	0	0	0.000138002
NODE_18880_length_7008_1	d__Bacteria	0	0	0	0	0	0	0	0	0	0	0	0	0	0	0	0	0	5.51768e-05	0	0	0	0	0	0	0	0	0	0	0	0	0	0	0	0	0	0	0	0	0	0	0	0	0	0	0	0	0	0
NODE_19_length_469884_405	d__Bacteria	0	0	0	0	0	0	0	0	0	0	0	0	0	0	0	0	0	0	0	0	0	0	0	0	0	0	0	0	0	0	0	0	0	0	0	0	0	0	0	0	0	0	0	0	0	0	0	0
NODE_1904_length_38417_14	d__Bacteria	0	0	0	0	0	0	0	0	0	0	0	0	0	0	0	0	0	0	0	0	0	0	0	0	0	0	0	0	0	0	0	0	0	0	0	0	0	0	0	0	0	0	0	0	0	0	0	0
NODE_19406_length_7048_7	d__Bacteria	0	0	0	0	0	0	0	0	0	0	0	0	0	0	0	0.000128469	0	0.000174708	0	0	0	0	0	2.89667e-05	0	0.000390862	0.00150168	0	0	0	2.42703e-05	0	0	0	0	0	0.000390519	0	0	0	0	0	0	0	0	0	0	0.000124568
NODE_19675_length_3280_2	d__Bacteria	0	0	0	0	0	0	0	0	0	0	0	0	0	0	0	0	0	0	0.000219417	0	0	0	0	2.18275e-05	0	0	0	0	0	0	0.00216121	0	0	0	0	0.00016959	0	0	4.91188e-05	0	0	0	0	0	0	0	0	0
NODE_197636_length_1931_3	d__Bacteria	0	0	0	0	0	0	0	0	0	0	0	0	0	0	0	0	0	0	0	0	0	0	0	0	0	0	0	0	0	0	0	0.000523425	0	0	0	0	0	0	0	0	0	0	0	0	0	0	0	0
NODE_19851_length_9310_13	d__Bacteria	0	0	0	0	0	0	0	0	0	0	0	0	0	0	0.000440877	0	0	0	0	0	0	0	0	0	0	0	0	0	0	0.000288804	0	0.00016056	0	0	0	0	0.000461576	0	0	0	0	0	0	0	0	0	0	0.00195677
NODE_199720_length_1403_3	d__Bacteria	0	0	0	0	0	0	0	0	0	0	0	0	0	0	0	0	0	0	0	0	0	0	0	0	0	0	0	0	0	0	0	0	0	0	0	0	0	0	0	0	0	0	0	0	0	0	0	0
NODE_200863_length_1033_1	d__Bacteria	0	0	0	0	0	0	0	0	0	0	0	0	0	0	0	0	0	0	0	0	0	0	0	0	0	0	0	0	0	0	0	0	0	0	0	0	0	0	0	0	0	0	0	0	0	0	0	0
NODE_2044_length_35828_20	d__Bacteria	0	0	0	0	0	0	0	0	0	0	0	0	0	0	0	0	0	0	0	0	0	0	0	0	0	0	0	0	0	0	0	0	2.7167e-05	0	0	0	0	0	0	0	0	0	0	0	0	0	0	0
NODE_205707_length_1883_2	d__Bacteria	0	0	0	0	0	0	0	0	0	0	0	0	0	0	0	0	0	0	0	0	0	0	0	0	0	0	0	0	0	0	0	0.000903494	0	0	0	0	0	0	0	0	0	0	0	0	0	0	0	0
NODE_20638_length_5337_2	d__Bacteria	0	0	0	0	0	0	2.22583e-05	0	0	0.000660439	0	0	0	0	0	5.83731e-05	0	0.000165433	0	0	0	0	0	0	0	0	0	0	0	0	0	0	0	0	0	0	4.38281e-05	0	0	0	0	1.95467e-05	0	0	0	0	0	3.14692e-05
NODE_2088_length_29701_7	d__Bacteria	0	0	0	0	0	0	0	0	0	0	0	0	0	0	0.000179575	0	0	0	0	0	0	0	0	0	0	0	0	0	0	6.11303e-05	0	0.000254067	0	0	0	0	0.000509447	0	0	0	0	0	0	0	0	0	0	0
NODE_209668_length_1027_2	d__Bacteria	0	0	0	0	0	0	0	0	0	0	0	0	0	0	0	0	0	0	0	0	0	0	0	0	0	0	0	0	0	0	0	0	0	0	0	0	0	0	0	0	0	0	0	0	0	0	0	0
NODE_21046_length_8863_7	d__Bacteria	0	0	0	0	0	0	0	0	0	0	0	0	0	0	0.000347425	0	0	0	0	0	0	0	0	0	0	0	0	0	0	0.00149519	0	0	0	0	0	0	0	0	0	0	0	0	0	0	0	0	0	0
NODE_213311_length_877_1	d__Bacteria	0	0	0	0	0	0	0	0	0	0	0	0	0	0	0	0	0	0	0	0	0	0	0	0	0	0	0	0	0	0	0	0	0	0	0	0	0	0	0	0	0	0	0	0	0	0	0	0
NODE_21356_length_3446_7	d__Bacteria	0	0	0	0	0	0	0	0	0	0	0	0	0	0	0	0	0	0	0	0	0	0	0	0	0	1.98906e-05	0	0	0	0	0	0	0	0	0	0	0	0	0	0	0	0	0	0	0	0	0	0
NODE_213576_length_1079_3	d__Bacteria	0	0	0	0	0	0	0	0	0	0	0	0	0	0	0	0	0	0	0	0	0	0	0	0	0	0	0	0	0	0	0	0	0	0	0	0	0	0	0	0	0	0	0	0	0	0	0	0
NODE_21782_length_6695_6	d__Bacteria	0	0	0	0	0	0	0	0	0	0	0	0	0	0	0	0	0	0	0	0	0	0	0	0	0	0	0	0	0	0	0	0	0	0	0	0	0	0	0	0	0	0	0	0	0	0	0	0
NODE_217880_length_1164_1	d__Bacteria	0	0	0	0	0	0	0	0	0	0	0	0	0	0	0	0	0	0.000364385	0	0	0	0	0	0	0	1.76831e-05	0	0	0	0	0	0	0	0	0	0	0	0	0	0	0	0	0	0	0	0	0	0
NODE_218819_length_735_1	d__Bacteria	0	0	0	0	0	0	0	0	0	0	0	0	3.74802e-05	0	0	0	0	0	0	0	0	0	0	0	0	0	0	0	0	0	0	0	0	0	0	0	0	0	0	0	0	0	0	0	0	0	0	0
NODE_219464_length_841_2	d__Bacteria	0	0	0	0	0	0	0	0	0	0	0	0	0	0	0.000428599	0	4.6014e-05	0	0	0	0	0	0	0	0	7.79432e-05	0	0	0	0.000362266	0	0	0	0	0	0	0	0	0	0	0	0	0	0	0	0	0	4.70425e-05
NODE_221_length_141215_71	d__Bacteria	0	0	0	0	0	0	0	0	0	0	0	0	0	0	0.00062342	0	0.00166009	2.21678e-05	0	0	0	0	0	0	0	0.000107367	0	0	0	0.00068761	0	0	0.000711755	0	0	0	0	0	0	0	0	0	0	0	0	0	0	0
NODE_226_length_132101_42	d__Bacteria	0	0	0	0	0	0	0	0	0	0	0	0	0	0	0	0	0	0	0	0	0	0	0	0	0	0	0	0	0	0	0	0	0	0	0	0	0	0	0	0	0	0	0	0	0	0	0	0
NODE_22738_length_8320_8	d__Bacteria	0	0	0	0	0	0	0	0	0	0	0	0	0	0	0.000245632	0	0.00095172	0	0	0	0	0	0	0	0	0	0	0	0	0.000267915	0	3.75857e-05	0.000692601	0	0	0	2.43465e-05	0	0	0	0	0	0	0	0	0	0	0
NODE_22977_length_8279_6	d__Bacteria	0	0	0	0	0	0	0	0	0	0	0	0	0	0	4.5778e-05	0	7.24482e-05	0	0	0	0	0	0	0	0	0	0	0	0	4.29943e-05	0	0	0	0	0	0	0	0	0	0	0	0	0	0	0	0	0	0
NODE_232497_length_661_2	d__Bacteria	0	0	0	0	0	0	0	0	0	0	0	0	0	0	0	0	0	0	0	0	0	0	0	0	0	0	0	0	0	0	0	0	0	0	0	0	0	0	0	0	0	0	0	0	0	0	0	0
NODE_23297_length_6023_9	d__Bacteria	0	0	0	0	0	0	0	0	0	0	0	0	0	0	0	0	0	0	0	0	0	0	0	0	0	0	0	0	0	0	0	0	0	0	0	0	0	0	0	0	0	0	0	0	0	0	0	0
NODE_2332_length_9547_7	d__Bacteria	7.39827e-05	4.21921e-05	0.00157311	0	8.63656e-05	0	0.00941685	7.16639e-05	0	0.000140528	0.000136955	0	0	7.92464e-05	0	0.00101211	4.23704e-05	0.00592302	0	0	0.000397912	0	0	2.1231e-05	0	0	0.000135978	0	0.00013389	0	4.26245e-05	0	0.00349106	0	0	0.00736287	0.000104355	0	0	0	0	5.11414e-05	6.63326e-05	0	0	0.00073166	3.39639e-05	0.000376571
NODE_234593_length_1567_2	d__Bacteria	0	0	0	0	0	0	0	0	0	0	0	0	0	0	0	0	0	0.00010744	0	0	0	0	0	0	0	0	0	0	0	0	0	0	0	0	0	0	0	0	0	0	0	0	0	0	0	0	0	6.10575e-05
NODE_23483_length_11013_12	d__Bacteria	0	0	0	0	0	0	0	0	0	0	0	0	0	0	0	0	0	0	0	0	0	0	0	0	0	0	0	0	0	0	0	0.000194728	0	0	0	0	0	0	0	0	0	0	0	0	0	0	0	0
NODE_23531_length_8103_10	d__Bacteria	0	0	0	0	0	0	0	0	0	0	0	0	0	0	0.000799781	0	0	0	0	0	0	0	0	0	0	0	0	0	0	0.000795982	0	0	0	0	0	0	0	0	0	0	0	0	0	0	0	0	0	0
NODE_2362_length_23676_24	d__Bacteria	0	0	0	0	0	0	0	0	0	0	0	0	0	0	0	0	0	0	1.6522e-05	0	0	0	0	0	0	0	0	0	0	0	0	0	0	0	0	0	0	0	0	0	0	0	0	0	0	0	0	0
NODE_237397_length_1269_3	d__Bacteria	0	0	0	0	0	0	0	0	0	0	0	0	0	0	0	0	0	0	0	0	0	0	0	0	0	0	0	0	0	0	0	0	0	0	0	0	0	0	0	0	0	0	0	0	0	0	0	0
NODE_239841_length_1181_2	d__Bacteria	0	0	0	0	0	0	0	0	0	0	0	0	0	0	0	0	0	0	0	0	0	0	0	0	0	0	0	0	0	0	0	0	0	0	0	0	0	0	0	0	0	0	0	0	0	0	0	0
NODE_243763_length_1223_1	d__Bacteria	0	0	0	0	0	0	0	0	0	0	0	0	0	0	0	0	0	0	0	0	0	0	0	0	0	0	0	0	0	0.000227262	0	0	0	0	0	0	0	0	0	0	0	0	0	0	0	0	0	8.75939e-05
NODE_24448_length_7859_14	d__Bacteria	0	0	0	0	0	0	0	0	0	0	0	0	0	0	0.000542041	0	0	0	0	0	0	0	0	0	0	0	0	0	0	8.71434e-05	0	0	0	0	0	0	0	0	0	0	0	0	0	0	0	0	0	0
NODE_24520_length_5159_9	d__Bacteria	0	0	0	4.57761e-05	0	0	2.14013e-05	0	0	0	0	0	0	0	0	0	0	0.000396884	0	0	0	0	0	0	0	0	0.000946556	0	0	0	0	0	0	0	0	0	0.000536193	0	0	0	0	0	0	0	0	0	0	0
NODE_245534_length_1217_3	d__Bacteria	0	0	0	0	0	0	0	0	0	0	0	0	0	0	0.00161601	0	0	0	0	0	0	0	0	0	0	0	0	0	0	0.00140735	0	0.000426247	0	0	0	0	0	0	0	0	0	0	0	0	0	0	0	0.00124518
NODE_247399_length_835_1	d__Bacteria	0	0	0	0	0	0	0	0	0	0	0	0	0	0	0	0	0	0	0	0	0	0	0	0	0	0	0	0	0	0	0	0	0	0	0	0	0	0	0	0	0	0	0	0	0	0	0	0
NODE_247599_length_817_1	d__Bacteria	0	0	0	0	0	0	0	0	0	0	0	0	0	0	0	0	0	0	0	0	0	0	0	0	0	0	0	0	0	0	0	0	0	0	0	0	0	0	0	0	0	0	0	0	0	0	0	0
NODE_256_length_113359_114	d__Bacteria	0	0	0	0	0	0	2.48736e-05	0	4.96779e-05	0	0	0	0	0	0	0	0	0	0	2.25827e-05	0.00127033	0	0	0	0	0	0	0	0	0	0	0	0	0	0	1.47219e-05	0	0	0	0	0	0.000161734	0	0	0	0	0	0
NODE_258295_length_1247_2	d__Bacteria	0	0	0	0	0	0	0	0	0	0	0	0	0	0	1.56278e-05	0	0	0	0	0	8.07652e-05	0	0	0	0	0	0	0	0	0	0	0	0	0	0	0	0.000291117	0	0	0	0	0	0	0	0	0	0	0.000267124
NODE_258317_length_638_1	d__Bacteria	0	0	0	0	0	0	0	0	0	0	0	0	0	0	0	0	0	0	0	0	0	0	0	0	0	0	0	0	0	0	0	0	0	0	0	0	0	0	0	0	0	0	0	0	0	0	0	0
NODE_259_length_147634_54	d__Bacteria	0	0	0	0	0	4.78044e-05	0	0	0	0	0	0	0	0	0.00182379	0	7.98075e-05	0	0	0	0	0	0	0	0	0	0	0	0	0.00167064	0	0	0	0	0	0	0	0	0	0	0	0	0	0	0	0	0	0
NODE_261_length_178034_33	d__Bacteria	0	0	0	0	0	0	0	0	0	0.00232182	0	0	0	0	3.94691e-05	2.27266e-05	0	5.67307e-05	0	0	0.00148947	0	0	0	0	0	0	0	0	4.80155e-05	0	0	0	0	0	0	0	0	0	0	0	8.15075e-05	0	0	0	0	0	0.000128828
NODE_26106_length_4802_2	d__Bacteria	0	3.59658e-05	0.000538883	0	3.6563e-05	0	0.000964825	0	0	0	0	0	0	0.000189918	0	0.00110221	0	0.000396678	0	0	3.79186e-05	0	0	0	0	0.000170942	2.30266e-05	0	0.000172241	0	0.000251991	0	0.00108608	0	0	0.00115147	0	0	0	0	0	2.16561e-05	3.54964e-05	0	0	0	9.95095e-05	7.34866e-05
NODE_26125_length_5061_7	d__Bacteria	0	0	0	0	0	0	0	0	0	0	0	0	0	0	0	0	0	0	0	0	0	0	0	0	0	0	0	0	0	0	0	0	0	0	0	0	0	0	0	0	0	0	0	0	0	0	0	0
NODE_2621_length_31166_9	d__Bacteria	0	0	0	0	0	0	0	0	0	0	0	0	0	0	0	0	0	0	0	0	0	0	0	0	0	0	0	0	0	0	0	0	0	0	0	0	0	0	0	0	0	0	0	0	0	0	0	0
NODE_263861_length_801_1	d__Bacteria	0	0	0	0	0	0	0	0	0	0	0	0	0	0	0	0	0	0	0	0	0	0	0	0	0	0	0	0	0	0	0	0	0	0	0	0	0	0	0	0	0	0	0	0	0	0	0	0
NODE_266825_length_722_2	d__Bacteria	0	0	0	0	0	0	0	0	0	0	0	0	0	0	0	0	0	0	0	0	0	0	0	0	0	0	0	0	0	0	0	0	0.00025246	0	0	3.23844e-05	0	0	0	0	0	0	0	0	0	0	0	2.75875e-05
NODE_267_length_90278_85	d__Bacteria	0	0	0	0	0	0	0	0	0	0	0	0	0	0	0	0	0	0	0	0	0	0	1.31877e-05	0	0	0	0	0	0	0	0	0	0	0	0	0	0.00873485	0	0	0	0	0	0	0	0	0	0	0.00340572
NODE_26734_length_6881_9	d__Bacteria	0	0	0	0	0	0	0	0	0	0	0	0	0	0	0	0	0	0	0	0	0	0	0	0	0	0	0	0	0	0	0	0.000869951	0	0	0	0	0	0	0	0	0	0	0	0	0	0	0	0
NODE_270908_length_574_1	d__Bacteria	0	0	0	0	0	0	0.000124958	0	0	0	0	0	9.58223e-05	0	0	0	0	0	0	0	0	0	0	3.86544e-05	0	0	0	0	0	0	0	0	0	0	0	0.000528863	0	1.82809e-05	0	0	0	0	0	0	0	2.88561e-05	0	0
NODE_27637_length_706_1	d__Bacteria	0	0	0.00118387	0	0	0	0	0.000128934	0	0	0	0	0	0	0	0	0	0	0	0	1.60101e-05	0	0	0	0	0	0	0	0	0	0	0	0	0	0	0	0	0	0	0	0	2.4658e-05	4.9952e-05	0	0	0	0	0
NODE_277251_length_1115_2	d__Bacteria	0	0	0	0	0	0	0	0	0	0	0	0	0	0	0	0	0	0	0	0	0	0	0	0	0	0	0	0	0	0	0	0	0	0	0	0	0	0	0	0	0	0	0	0	0	0	0	0
NODE_282952_length_1532_4	d__Bacteria	0	0	0	0	0	0	0	0	0	0	0	0	0	0	0	0	0	0	0	0	0	0	0	0	0	0	0	0	0	0	0	7.68798e-05	0	0	0	0	4.97997e-05	0	0	0	0	0	0	0	0	0	0	0
NODE_28797_length_570_1	d__Bacteria	0	0	0	0	0.00144539	0	0	0	0	0	0	0	0	0.000531187	0	0	0	0	0	0	0	0	0	0	0	0	0	0	0.000419433	0	0	0	0	0	0	0	0	0	0	0	0	0	0	0	0	0	0	0
NODE_290950_length_1358_1	d__Bacteria	0	0	0	0	0	0	0	0	0	0	0	0	0	0	7.75438e-05	0	0	0	0	0	0	0	0	0	0	0	0	0	0	0	0	0.000117459	0	0	0	0	0	0	0	0	0	0	0	0	0	0	0	0.0004162
NODE_292657_length_1027_1	d__Bacteria	0	0	0	0	0	0	0	0	0	0	0	0	0	0	0	0	0	0	0	0	0	0	0	0	0	0	0	0	0	0	0	0	0	0	0	0	0	0	0	0	0	0	0	0	0	0	0	0
NODE_29973_length_3384_2	d__Bacteria	0	0	0	0	0	0	0	0	0	0	0	0	0	0	5.69419e-05	0	0	0	0	0	0	0	0	0	0	0	0	0	0	6.75021e-05	0	0	0	0	0	0	0.000141652	0	0	0	0	0	0	0	0	0	0	4.15379e-05
NODE_302_length_106184_9	d__Bacteria	0	0	0	0	0	0	0	0	0	0	0	0	0	0	0	0.00333844	0	0	0	0	0	0	0	0	0	0	0	0	0	0	2.33718e-05	0	0	0	0	0	0	0	0	0	0	0	0	0	0	0	0	0
NODE_303824_length_874_3	d__Bacteria	0	0	0	0	0	0	0	0	0	0	0	0	0	0	0	0	0	0	0	0	0	0	0	0	0	0	0	0	0	0	0	0	0	0	0	0	0	0	0	0	0	0	0	0	0	0	0	0
NODE_304991_length_1288_1	d__Bacteria	0	0	0	0	0	0	0	0	0	0	0	0	0	0	0	0	0.000116361	0	0	0	0	0	0	0	0	7.76988e-05	0	0	0	0	0	0	0	0	0	0	0	0	0	0	0	0	0	0	0	0	0	0
NODE_30566_length_3419_2	d__Bacteria	0	0	0	0	0	0	0	0	0	0	0	0	0	0	0	0	0	0	0	0	0	0	0	0	0	0	0	0	0	0	0	0	0	0	0	1.1775e-05	0	0	0	0	0	0	0	0	0	1.87769e-05	0	0
NODE_308770_length_933_2	d__Bacteria	0	0	0	0	0	0	0	0	0	0	0	0	0	0	0.000100033	0	0	0	0	0	0	0	0	0	0	0	0	0	0	0.000114023	0	0	0	0	0	0	0	0	0	0	0	0	0	0	0	0	0	0
NODE_30922_length_6206_4	d__Bacteria	0	0	0	0	0	0	0	0	0	0	0	0	0	0	0	1.75217e-05	0	0.000756523	0	0	0	0	0	0	0	0	8.38482e-05	0	0	0	0	0	0	0	0	0	0	0	0	0	0	0	0	0	0	0	0	0
NODE_312909_length_1107_1	d__Bacteria	0	0	0	0	0	0	0	0	0	0	0	0	0	0	0	0	0	0	0	0	0	0	0	0	0	0	0	0	0	0	0	0	0	0	0	0	0	0	0	0	0	0	0	0	0	0	0	0
NODE_314_length_49957_14	d__Bacteria	0	0	0	0	0	0	0	0	0	0	0	0	0	0	0	0	0	8.09381e-05	0	0	0	0	0	0	0	0	0.000333348	0	0	0	0	0	0	0	0	0	0.000290723	0	0	0	0	0	0	0	0	0	0	0
NODE_317086_length_1514_2	d__Bacteria	0	0	0	0	0	0	0	0	0	0	0	0	0	0	0	0	0	0	0	0	0	0	0	0	0	0	0	0	0	0	0	8.54389e-05	0	0	0	0	0	0	0	0	0	0	0	0	0	0	0	0
NODE_320759_length_999_3	d__Bacteria	0	0	0	0	0	0	0	0	0	0	0	0	0	0	0	0	0	0	0	0	0	0	0	0	0	0	0	0	0	0.000160388	0	5.5279e-05	0	0	0	0	0	0	0	0	0	0	0	0	0	0	0	0
NODE_321_length_59702_9	d__Bacteria	0	0	0	0	0	0	0	0	0	0	0	0	0	0	0	0	0	0	0	0	0	1.39047e-05	0	0	0	0	0	0	0	0	0	0	0	0	0	0	0	0	0	0	0	0	0	0	0	0	0	0
NODE_321520_length_833_1	d__Bacteria	0	0	0	0	0	0	0	0	0	0	0	0	0	0	0.000130898	0	0	0	0	0	0	0	0	0	0	0	0	0	0	0	0	0	0	0	0	0	0	0	0	0	0	0	0	0	0	0	0	0
NODE_321580_length_1256_1	d__Bacteria	0	0	0	0	0	0	0	0	0	1.92632e-05	0	0	0	0	0.00105012	0	0	0	0	0	3.25694e-05	0	0	0	0	0	0	0	0	0.000664298	0	0.000135474	0	0	0	0	4.7433e-05	0	0	0	0	0	0	0	0	0	0	0.0012371
NODE_32194_length_6036_9	d__Bacteria	0	0	0	0	0	0	0	0	0	0	0	0	0	0	0	0	0	0	0	0	0	0	0	0	0	0	0	0	0	0	0	0	0	0	0	0	0	0	0	0	0	0	0	0	0	0	0	0
NODE_322714_length_713_1	d__Bacteria	0	0	0	0	0	0	0	0	0	0	0	0	0	0	0	0	0	0	0	0	0	0	0	0	0	0	0	0	0	0	0	0	0	0	0	0	0	0	0	0	0	0	0	0	0	0	0	0
NODE_32716_length_6695_5	d__Bacteria	0	0	0	0	0	0	0	0	0	0	0	0	0	0	0	0	0	0	0	0	0	0	0	0	0	0	0	0	0	0	0	0	0	0	0	0	0	0	0	0	0	0	0	0	0	0	0	0.000876778
NODE_32758_length_5332_4	d__Bacteria	0	0	0	0	0	0	0	0	0	0	0	0	0	0	0	0	0	0	0	0	0	0	0	0	0	0	0	0	0	0	0	0	0	0	0	0	0	0	0	0	0	0	0	0	0	0	0	0
NODE_331463_length_766_2	d__Bacteria	0	0	0	0	0	0	0	0	0	0	0	0	0	0	0	0	0	0	0	0	0	0	0	0	0	0	0	0	0	0	0	0	0	0	0	0	0	0	0	0	0	0	0	0	0	0	0	0
NODE_333834_length_1220_1	d__Bacteria	0	0	0	0	0	0	0	0	0	0	0	0	0	0	3.95966e-05	4.54629e-05	4.21449e-05	0	0	0	0	0	0	0	0	0	0	0	0	9.58763e-05	0	0	5.46514e-05	0	0	0	0	0	0	0	0	0	0	0	0	0	0	0.000312664
NODE_33520_length_1864_6	d__Bacteria	0	0	0	0	5.66763e-05	0	0	0	0	0	0	0	0	0	0	0.000121611	0	0	0	0	0	0	0	0	0	0	0	0	3.90505e-05	0	0	0	0.000155263	0	0	0	0	0	0	0	0	0	0	0	0	0	0	0
NODE_33590_length_2612_4	d__Bacteria	0	0	0	0	0.000107232	0	0.00107458	0	0	0	4.56517e-05	0	0	0.000565762	0	0.00377232	0	0.000856557	0	0	1.79135e-05	0	0	0	0	0.00012573	0.000134893	0	0.000673005	0	0.000769522	0	4.44365e-05	0	0	0.000645634	0	0	0	0	0	0	0	0	0	0	0.000169819	0.000262127
NODE_33988_length_5974_7	d__Bacteria	0	0	0	0	0	0	0	0	0	0	0	0	0	0	0.000351778	0	0	0	0	0	0	0	0	0	0	0	0	0	0	0.00077631	0	0	0	0	0	0	0	0	0	0	0	0	0	0	0	0	0	0.000221262
NODE_342107_length_587_2	d__Bacteria	0	0	0	0	0	0	0	0	0	0	0	0	0	0	0	0	0	0	0	0	0	0	0	0	0	0	0	0	0	0	0	0	0.00014238	0	0	0	0	0	0	0	0	0	0	0	0	0	0	0
NODE_343074_length_949_1	d__Bacteria	0	0	0	0	0	0	0	0	0	0	0	0	0	0	0	0	0	0	0	0	0	0	0	0	0	0	0	0	0	0	0	0	0	0	0	0	0	0	0	0	0	0	0	0	0	0	0	0
NODE_343903_length_1136_3	d__Bacteria	0	0	0	0	0	0	0	0	0	0	0	0	0	0	0	0	0	0	0	0	0	0	0	0	0	0	0	0	0	0	0	0	0	0	0	0	0	0	0	0	0	0	0	0	0	0	0	0
NODE_344015_length_584_1	d__Bacteria	0	0	0	0	0	0	0	0	0	0	0	0	0	0	0	0	0	0	0	0	0	0	0	0	0	0	0	0	0	0	0	0	0	0	0	0	0	0	0	0	0	0	0	0	0	0	0	0
NODE_345595_length_586_2	d__Bacteria	0	0	0	0	0	0	0	0	0	0	0	0	0	0	0.000109012	0	0	0	0	0	0	0	0	0	0	0	0	0	0	6.56565e-05	0	0	0	0	0	0	0	0	0	0	0	0	0	0	0	0	0	0
NODE_34587_length_5088_3	d__Bacteria	0	0	0	0	0	0	0	0	0	0	0	0	0	0	9.57478e-05	0	0	0.000126318	0	0	0	0	0	0	0	0	0	0	0	6.96673e-05	0	0.000151628	0.000140022	0	0	0	0	0	0	0	0	0	0	0	0	0	0	0.000145369
NODE_346219_length_783_1	d__Bacteria	0	0	0	0	0	0	0	0	0	0	0	0	0	0	0.000204199	0	0	0	0	0	0	0	0	0	0	0	0	0	0	0	0	0.000101897	0	0	0	0	0	0	0	0	0	0	0	0	0	0	0	0
NODE_346298_length_534_1	d__Bacteria	0	0	0	0	0	0	0	0	0	0	0	0	0	0	0	0	0	0	0	0	0	0	0	0	0	0	0	0	0	0	0	5.95586e-05	0	0	0	0	0	0	0	0	0	0	0	0	0	0	0	0
NODE_350116_length_929_1	d__Bacteria	0	0	0	0	0	0	0	0	0	0	0	0	0	0	0	0	0	0	0	0	0	0	0	0	0	0	0	0.000880569	0	0	0	0	0	0	0	0	0	0	0	0	0	0	0	0	0	0	0	0
NODE_3518_length_32092_7	d__Bacteria	0	0	0	0	0	0	0	0	0	0.000894756	0	0	0	0	0.000573254	2.0022e-05	0	0	0	0	0.000231793	0	0	0	0	0	0	0	0	0.000232943	0	0	0	0	0	0	0.000793749	0	0	0	0	0	7.246e-05	0	0	0	0	9.46106e-05
NODE_351967_length_773_1	d__Bacteria	0	0	0	0	0	0	0	0	0	0	0	0	0	0	0.000141237	0	0	0	0	0	0	0	0	0	0	0	0	0	0	8.59164e-05	0	0	0	0	0	0	0	0	0	0	0	0	0	0	0	0	0	0
NODE_357022_length_526_1	d__Bacteria	0	0	0	0	0	0	0	0	0	0	0	0	0	0	0	0	0	0	0	0	0	0	0	0	0	0	0	0	0	0	0	0	0	0	0	0	0	0	0	0	0	0	0	0	0	0	0	0
NODE_358203_length_1154_4	d__Bacteria	0	0	0	0	0	0	0	0	0	0	0	0	0	0	0	0	0	0	0	0	0	0	0	0	0	0	0	0	0	0	0	0	0	0	0	0	0	0	0	0	0	0	0	0	0	0	0	0.000289327
NODE_36_length_209688_202	d__Bacteria	0	0	0	0	0	0	0	0	0	0	0	0	2.78266e-05	0	0	0	0	0.000185549	0	0	0	0	0	0	0	0	0	0	0	0	0	0	0	0	0	0	0	0	0	0	0	0	0	0	0	0	0	0.000839767
NODE_363169_length_1099_1	d__Bacteria	0	0	0	0	0	0	0	0	0	0	0	0	0	0	0	0	0	0	0	0	0	0	0	0	0	0	0	0	0	0	0	0	0	0	0	0	0	0	0	0	0	0	0	0	0	0	0	0
NODE_363275_length_521_2	d__Bacteria	0	0	0	0	0	0	0	0	0	0	0	0	0	0	0	0	0	0	0	0	0	0	0	0	0	0	0	0	0	0	0	0	0	0	0	0	0	0	0	0	0	0	0	0	0	0	0	0
NODE_367064_length_801_1	d__Bacteria	0	0	0	0	0	0	0	0	0	0	0	0	0	0	0	0	0	0	0	0	0	0	0	0	0	0	0	0	0	0	0	0	0	0	0	0	0	0	0	0	0	0	0	0	0	0	0	0
NODE_36778_length_2966_7	d__Bacteria	0	0	0	0	0	0	0	0	0	0	0	0	0	0	0	0	0	0	0	0	0	0	0	0	0	0	0	0	0	0	0	0	0	0	0	0	0	0	0	0	0	0	0	0	0	0	0	0
NODE_36801_length_6202_2	d__Bacteria	0	0	0	0	0	0	0	0	0	0	0	0	0	0	0	0	0	0	0	0	0	0	0	0	0	0	0	0	0	0	0	0	6.72986e-05	0	0	0	0	0	0	0	0	0	0	0	0	0	0	0.000519358
NODE_369_length_105080_57	d__Bacteria	0	0	0	0	0	0	0	0	0	0	0	0	0	0	0	0	0.00492292	0	0	1.59355e-05	0	0	0	0	0	0	0	0	0	0	0	0	0.00120006	0	0	0	0	0	0	0	0	0	0	0	0	0	0	7.38093e-05
NODE_370788_length_809_2	d__Bacteria	0	0	0	0	0	0	0	0	0	0	0	0	0	0	9.04507e-05	0	0	0	0	0	0	0	0	0	0	0	0	0	0	0.000191948	0	0	1.65478e-05	0	0	0	0	0	0	0	0	0	0	0	0	0	0	0
NODE_371563_length_516_1	d__Bacteria	0	0	0	0	0	0	0	0	0	0	0	0	0	0	0	0	0	0	0	0	0	0	0	0	0	0	0	0	0	0	0	0	0	0	0	0	0	0	0	0	0	0	0	0	0	0	0	0
NODE_372713_length_675_2	d__Bacteria	0	0	0	0	0	0	2.35771e-05	0	0	0	0	0	0	0	0	4.12211e-05	0	0.000720175	0	0	0	0	0	0	0	0	0	0	0	0	0	0	0	0	0	0	0.000173954	0	0	0	0	0	0	0	0	0	0	3.90669e-05
NODE_37610_length_1977_1	d__Bacteria	0	0	0	0	0	0	0	0	0	0.00223603	0	0	0	0	0	0	0	0	0	0	0.000297759	0	0	0	0	0	0	0	0	0	0	0	0	0	0	0	0	0	0	0	0	0.00169855	0.000199702	0	0	0	0	0
NODE_376166_length_800_1	d__Bacteria	0	0	0	0	0	0	0	0	0	0	0	0	0	0	4.94341e-05	0.000169691	0	0	0	0	0	0	0	0	0	0	0	0	0	5.95425e-05	0	0	0	0	0	0	0.000127408	0	0	0	0	0	0	0	0	0	0	5.36074e-05
NODE_377415_length_896_1	d__Bacteria	0	0	0	0	0	0	0	0	0	0	0	0	0	0	0	0	0	0.000222637	0	0	0	0	0	0	0	0	0	0	0	0	0	0.000177864	2.18294e-05	0	0	0	9.6115e-05	0	0	0	0	0	0	0	0	0	0	0.00102643
NODE_377640_length_856_1	d__Bacteria	0	0	0	0	0	0	0	0	0	0	0	0	0	0	0	0	0	0	0	0	0	0	0	0	0	0	0	0	0	0	0	0	0	0	0	0	0	0	0	0	0	0	0	0	0	0	0	0
NODE_379509_length_794_2	d__Bacteria	0	0	0	0	0	0	0	0	0	2.78049e-05	0	0	0	0	0.000300601	0	0	0	0	0	0	0	0	0	0	0	0	0	0	0.000172266	0	0	0	0	0	0	3.42407e-05	0	0	0	0	0	0	0	0	0	0	0
NODE_381105_length_565_3	d__Bacteria	0	0	0	0	0	0	0	0	0	0	0	0	0	0	0	0	0	0	0	0	0	0	0	0	0	0	0	0	0	0	0	0	0	0	0	0	0	0	0	0	0	0	0	0	0	0	0	0
NODE_3818_length_29140_41	d__Bacteria	0	0	0	0	0	0	0	0	0	0.000742973	0	0	0	0	0.000149348	0	0	0	0	0	0.00703745	0	0	0	0	0	0	6.16133e-05	0	0.000253728	0	0	0	0	0	0	0	0	0	0	0	0.00257005	0	0	0	0	0	8.94472e-05
NODE_38428_length_3043_5	d__Bacteria	0	0	0	0	0	0	0	0	0	0	0	0	0	0	0	0	0.000944893	0	0	0	0	0	0	0	0	0	0	0	0	0	0	0	0.000174436	0	0	0	0	0	0	0	0	0	0	0	0	0	0	0
NODE_388043_length_1417_1	d__Bacteria	0	0	0	0	0	0	0	0	0	0	0	0	0	0	0	0	0	0	0	0	0	0	0	0	0	0	0	0	0	0	0	0	0	0	0	0	0	0	0	0	0	0	0	0	0	0	0	0
NODE_388335_length_1321_1	d__Bacteria	0	0	0	0	0	0	0	0	0	0	0	0	0	0	0	0	0	0	0	0	0	0	0	0	0	0	0	0	0	0	0	0	0	0	0	0	0	0	0	0	0	0	0	0	0	0	0	0
NODE_388359_length_676_1	d__Bacteria	0	0	0	0	0	0	0	0	0	0	0	0	0	0	0	0	0	0	0	0	0	0	0	0	0	0	0	0	0	0	0	0	0	0	0	0	0	0	0	0	0	0	0	0	0	0	0	0
NODE_39_length_250909_31	d__Bacteria	0	0	0	0	0	0	0	0	0	0	0	0	0	0	2.89854e-05	0.00255216	0	0.00120367	0	0	0	0	0	0	0	0	5.21524e-05	0	0	0	0	0	0	0	0	0	0.000512164	0	0	0	0	0	0	0	0	0	0	2.10502e-05
NODE_391587_length_524_2	d__Bacteria	0	0	0	0	0	0	0	0	0	0	0	0	0	0	0	0	0	0	0	0	0	0	0	0	0	0	0	0	0	0	0	0	0	0	0	0	0	0	0	0	0	0	0	0	0	0	0	0
NODE_392427_length_773_2	d__Bacteria	0	0	0	0	0	0	0	0	0	0	0	0	0	0	0	0	0	0	0	0	0	0	0	0	0	0	0	0	0	0.000184504	0	6.35844e-05	0	0	0	0	0	0	0	0	0	0	0	0	0	0	0	0
NODE_392888_length_670_1	d__Bacteria	0	0	0	0	0	0	0	0	0	0	0	0	0	0	0	0	0	0	0	0	0	0	0	0	0	0	0	0	0	0	0	0.000130755	0	0	0	0	0	0	0	0	0	0	0	0	0	0	0	0
NODE_400938_length_1056_1	d__Bacteria	0	0	0	0	0	0	0	0	0	0	0	0	0	0	3.53113e-05	0	0	0	0	0	0	0	0	0	0	0	0	0	0	0	0	0	0	0	0	0	4.55045e-05	0	0	0	0	0	0	0	0	0	0	0.00023051
NODE_40690_length_1980_1	d__Bacteria	0	0	0	0	0	0	0	0	0	0	0	0	0	0	0	0	0	0	0	0	4.04465e-05	0	0	0	0	0	0	0	0	0	0	0	0	0	0	0	0	0	0	0	0	3.11542e-05	0	0	0	0	0	0
NODE_407587_length_519_2	d__Bacteria	0	0	0	0	0	0	0	0	0	0	0	0	0	0	0	0	0	0	0	0	0	0	0	0	0	0	0	0	0	0	0	0	0	0	0	0	0	0	0	0	0	0	0	0	0	0	0	0
NODE_407909_length_740_2	d__Bacteria	0	0	0	0	0	0	0	0	0	0	0	0	0	0	0	0	0	0	0	0	0	0	0	0	0	0	0	0	0	0	0	0	0	0	0	0	0	0	0	0	0	0	0	0	0	0	0	0
NODE_410199_length_1037_2	d__Bacteria	0	0	0	0	0	0	0	0	0	0	0	0	0	0	0	0.00014782	0	0	0	0	0	0	0	0	0	0	0	0	0	0	0	0	0	0	0	0	0	0	0	0	0	0	0	0	0	0	0	0.000322216
NODE_410953_length_828_2	d__Bacteria	0	0	0	0	0	0	0	0	0	0	0	0	0	0	0	0	0	0	0	0	0	0	0	0	0	0	0	0.00019839	0	0	0	0	0	0	0	0	0	0	0	0	0	0	0	0	0	0	0	0
NODE_413178_length_672_1	d__Bacteria	0	0	0	0	0	0	0	0	0	0	0	0	0	0	5.18489e-05	0	0	0	0	0	0	0	0	0	0	0	0	0	0	0	0	0	0	0	0	0	0	0	0	0	0	0	0	0	0	0	0	0
NODE_414640_length_670_2	d__Bacteria	0	0	0	0	0	0	0	0	0	0	0	0	0	0	0.000204726	0	0	0	0	0	0	0	0	0	0	0	0	0	0	0.000200197	0	0	0	0	0	0	5.31854e-05	0	0	0	0	0	0	0	0	0	0	0
NODE_4149_length_22569_2	d__Bacteria	0	0	0	0	0	0	0	0	0	0	0	0	0	0	0	0	0	0	0	0	0	0	0	0	0	0	0	0	0	0	0	7.19744e-05	0	0	0	0	0	0	0	0	0	0	0	0	0	0	0	0
NODE_416603_length_1346_3	d__Bacteria	0	0	0	0	0	0	0	0	0	0	0	0	0	0	0	0	0	0	0	0	0	0	0	0	0	0	0	0	0	0	0	3.4524e-05	0	0	0	0	0	0	0	0	0	0	0	0	0	0	0	0
NODE_416974_length_583_1	d__Bacteria	0	0	0	0	0	0	0	0	0	0	0	0	0	0	0	0	0	0	0	0	0	0	0	0	0	0	0	0	0	0	0	0	0	0	0	0	0	0	0	0	0	0	0	0	0	0	0	0
NODE_420566_length_857_1	d__Bacteria	0	0	0	0	0	0	0	0	0	0	0	0	0	0	9.66661e-05	0	0	0	0	0	0	0	0	0	0	0	0	0	0	0	0	0	0	0	0	0	0.000158702	0	0	0	0	0	0	0	0	0	0	0
NODE_421429_length_660_2	d__Bacteria	0	0	0	0	0	0	0	0	0	0	0	0	0	0	0.000331372	0	0	0	0	0	0	0	0	0	0	0	0	0	0	0	0	0	0	0	0	0	0	0	0	0	0	0	0	0	0	0	0	5.36074e-05
NODE_42195_length_1808_6	d__Bacteria	0	0.000363476	0	0	0	0	0	0	0	0	0	0	0	0	0	0	0	0	0	0	3.83851e-05	0	0	0	0	0	0	0	0	0	0	0	0	0	0	0	0	0	0	0	0	8.7714e-05	8.24492e-05	0	0	0	0	0
NODE_428027_length_1172_3	d__Bacteria	0	0	0	0	0	0	0	0	0	0	0	0	0	0	0	0	0	0	0	0	0	0	0	0	0	0	0	0	0	0	0	0.000388256	0	0	0	0	0	0	0	0	0	0	0	0	0	0	0	0
NODE_43111_length_4869_2	d__Bacteria	0	0	0	0	0	0	0	0	0	0	0	0	0	0	0.000750755	0	0	0	0	0	0	0	0	0	0	0	0	0	0	0.000169441	0	0.000313186	0	0	0	0	0	0	0	0	0	0	0	0	0	0	0	0.000588253
NODE_4390_length_20985_16	d__Bacteria	0	0	0	0	0	0	0	0	0	0	0	0	0	0	0	0	0	0	0	0	0	0	0	0	0	0	0	0	0	0	0	0	0	0	0	0	0	0	0	0	0	0	0	0	0	0	0	0
NODE_44306_length_3903_7	d__Bacteria	0	0	0	0	0	0	0	0	0	0	0	0	0	0	0.000349176	0	0	0	0	0	0	0	0	0	0	0	0	0	0	0.000547141	0	0	0	0	0	0	0	0	0	0	0	0	0	0	0	0	0	0
NODE_445807_length_670_2	d__Bacteria	0	0	0	0	0	0	0	0	0	0	0	0	0	0	0	0	0	0	0	0	0	0	0	0	0	0	0.000156469	0	0	0	0	0	0	0	0	0	7.50447e-05	0	0	0	0	0	0	0	0	0	0	6.31506e-05
NODE_447312_length_774_1	d__Bacteria	0	0	0	0	0	0	0	0	0	0	0	0	0	0	0	0	0	0	0	0	0	0	0	0	0	0	0	0	0	0	0	7.79285e-05	0	0	0	0	0	0	0	0	0	0	0	0	0	0	0	0
NODE_447950_length_1137_1	d__Bacteria	0	0	0	0	0	0	0	0	0	0	0	0	0	0	0	0	0	0	0	0	0	0	0	0	0	0	0	0	0	0	0	0.000262542	0	0	0	0	0	0	0	0	0	0	0	0	0	0	0	7.15503e-05
NODE_449115_length_780_2	d__Bacteria	0	0	0	0	0	0	0	0	0	0	0	0	0	0	0	0	0	5.46912e-05	0	0	0	0	0	0	0	0	0	0	0	0	0	0.000456661	0	0	0	0	0	0	0	0	0	0	0	0	0	0	0	0
NODE_449599_length_502_2	d__Bacteria	0	0	0	0	0	0	0	0	0	0	0	0	0	0	0	0	0	0	0	0	0	0	0	0	0	0	0	0	0	0	0	0	0	0	0	0	0	0	0	0	0	0	0	0	0	0	0	0
NODE_4504_length_11933_9	d__Bacteria	0	0	0	0	0	0	0	0	0	0	0	0	0	0	0	0	0	0	0	0	0	0	0	0	0	0	0	0	0	0	0	0	0	0	0	0	0	0	0	0	0	0	0	0	0	0	0	0
NODE_460964_length_1116_2	d__Bacteria	0	0	0	0	0	0	0	0	0	0	0	0	0	0	1.91479e-05	0	0	0	0	0	0	0	0	0	0	0	0	0	0	0	0	0.000538954	0	0	0	0	0	0	0	0	0	0	0	0	0	0	0	0
NODE_463865_length_946_1	d__Bacteria	0	0	0	0	0	0	0	0	0	0	0	0	0	0	0	0	0	0	0	0	0	0	0	0	0	0	0	0	0	0	0	0	0	0	0	0	0	0	0	0	0	0	0	0	0	0	0	0
NODE_46501_length_1340_2	d__Bacteria	0	0	0	0	0	0	0	0	0	0	0	0	0	0	0	0	0	0	7.20499e-05	0	0	0	0	0	0	0	0	0	0	0	0	0	0	0	0	2.13737e-05	0	0	0	0	0	0	0	0	0	0	0	0
NODE_467396_length_552_1	d__Bacteria	0	0	0	0	0	0	0	0	0	0	0	0	0	0	0	0	0	0	0	0	0	0	0	0	0	0	0	0	0	0	0	0	0	0	0	0.000193918	0	0	0	0	0	0	0	0	0	0	0	0
NODE_46785_length_4532_5	d__Bacteria	0	0	0	0	0	0	0	0	0	0	0	0	0	0	0.000194727	0	0	0	0	0	0	0	0	0	0	0	0	0	0	9.20614e-05	0	0	0	0	0	0	0	0	0	0	0	0	0	0	0	0	0	0
NODE_468290_length_729_1	d__Bacteria	0	0	0	0	0	0	0	0	0	0	0	0	0	0	0	0	0	0	0	0	0	0	0	0	0	0	0	0	0	0	0	0	0	0	0	0	0	0	0	0	0	0	0	0	0	0	0	0
NODE_47082_length_4852_5	d__Bacteria	0	0	0	0	0	0	0	0	0	0	0	0	0	0	0	0	0	0	0	0	0	0	0	0	0	0	0	0	0	0	0	0.00152998	0	0	0	0	0	0	0	0	0	0	0	0	0	0	0	6.21916e-05
NODE_471623_length_743_2	d__Bacteria	0	0	0	0	0	0	0	0	0	0	0	0	0	0	4.571e-05	0	0	0	0	0	0	0	0	0	0	0	0	0	0	0	0	0	0	0	0	0	0	0	0	0	0	0	0	0	0	0	0	0
NODE_473050_length_741_1	d__Bacteria	0	0	0	0	0	0	0	0	0	0	0	0	0	0	0	0	0	0	0	0	0	0	0	0	0	0	0	0	0	8.59164e-05	0	0	0	0	0	0	0	0	0	0	0	0	0	0	0	0	0	0
NODE_4742_length_9761_10	d__Bacteria	0	0	0	0	0	0	0	0	0	0	0	0	0	0	0	0	0	0	0	0	0	0	0	0	0	0	0	0	0	0	0	0	0	0	0	0	0	0	0	0	0	0	0	0	0	0	0	0
NODE_4763_length_17193_24	d__Bacteria	0	0	0	0	0	0	0	0	0	0	0	0	0	0	0	0	0	0	0	0	0	0	0	0	0	0.00138934	0.000425317	0	0	0	0	0	0	0	0	0	0	0	0	0	0	0	0	0	0	0	0	0
NODE_4826_length_23938_35	d__Bacteria	0	0	0	0	0	0	0	0	0	0.000592248	0	0	0	0	0	0	0	0	0	0	0	0	0	0	0	0	0	0	0	0	0	0	0	0	0	0	0	0	0	0	0	0	0	0	0	0	0	0
NODE_492890_length_1194_1	d__Bacteria	0	0	0	0	0	0	0	0	0	0	0	0	0	0	0	0	0	0	0	0	0	0	0	0	0	0	0	0	0	0	0	0	0	0	0	0	0	0	0	0	0	0	0	0	0	0	0	0
NODE_49858_length_2415_5	d__Bacteria	0	0	0	0	0	0	0	0	0	0	0	0	0	0	0	0	0	0	0	0	0	0	0	0	0	0	0	0	0	0	0	0	0	0	0	0	0	0	0	0	0	0	0	0	0	0	0	0
NODE_49906_length_1790_1	d__Bacteria	0	0.000159991	0	0	0	0	0	0	0	0	0	0	0	0	0	0	0	0	0	0	0	0	0	0	0	0	0	0	0	0	0	0	0	0	0	0	0	0	0	0	0	0	0	0	0	0	0	0
NODE_49914_length_4280_5	d__Bacteria	0	0	0	0	0	0	0	0	0	0	0	0	0	0	0.000503813	0	0	0	0	0	0	0	0	0	0	0	0	0	0	0.000122745	0	0	0	0	0	0	0.000972392	0	0	0	0	0	0	0	0	0	0	0.00017563
NODE_5_length_833615_168	d__Bacteria	0	0	0	0	0	0	0	0	3.11694e-05	0	0	0	0	0	0.00381951	0	0	0	0	0	0	0	0	0	0	0	0	0	0	0.00148252	0	0.000144575	0	0	0	0	0	0	0	0	0	0	0	0	0	0	0	0
NODE_50139_length_2967_3	d__Bacteria	0	0	0	0	0	0	0	0	0	0	0	0	0	0	0	0	0	0	0	0	0	0	0	0	0	0.000544365	0.000109822	0	0	0	0	0	0	0	0	0	7.90221e-05	0	0	0	0	0	0	0	0	0	0	0
NODE_503080_length_633_1	d__Bacteria	0	0	0	0	0	0	0	0	0	0	0	0	0	0	0	0	0	0	0	0	0	0	0	0	0	0	0	0	0	0.000133901	0	0	0	0	0	0	0	0	0	0	0	0	0	0	0	0	0	2.99387e-05
NODE_511074_length_542_2	d__Bacteria	0	0	0	0	0	0	0.000191883	0	0	0	0	0	0	4.20099e-05	0	0.00109254	0	0.000208846	0	0	0	0	0	0	0	7.0236e-05	0	0	3.59077e-05	0	5.80205e-05	0	0	0	0	3.72226e-05	0	0	0	0	0	0	0	0	0	0	4.09892e-05	0.000105979
NODE_512_length_124542_114	d__Bacteria	0	0	0	0	0	0	0	0	0	0.00258084	0	0	0	0	1.9505e-05	0	0	0	0	0	0.000208914	0	0	0	0	0	0	0	0	0	0	0.00029485	2.85357e-05	0	0	0	0.000325193	0	0	0	0	0.000544684	2.69216e-05	0	0	0	0	4.2294e-05
NODE_51335_length_3397_4	d__Bacteria	0	0	0	0	0	0	0	0	0	0	0	0	0	0	0	0	0	0	0	0	0	0	0	0	0	0	0	0	0	0	0	0	0	0	0	0	0	0	0	0	0	0	0	0	0	0	0	0
NODE_514882_length_1158_2	d__Bacteria	0	0	0	0	0	0	0	0	0	0	0	0	0	0	0	0	0	0	0	0	0	0	0	0	0	0	0	0	0	0	0	0.000190686	0	0	0	0	0	0	0	0	0	0	0	0	0	0	0	0
NODE_516431_length_620_1	d__Bacteria	0	0	0	0	0	0	0	0	0	0	0	0	0	0	6.16099e-05	0	0	0	0	0	0	0	0	0	0	0	0	0	0	0	0	0	0	0	0	0	0	0	0	0	0	0	0	0	0	0	0	0
NODE_52030_length_6416_8	d__Bacteria	0	0	0	0	0	0	0	0	0	0	0	0	0	0	0	0	0	0	0	0	0	0	0	0	0	0	0	0	0	0	0	0	0	0	0	0	0	0	0	0	0	0	0	0	0	0	0	0
NODE_5208_length_22360_28	d__Bacteria	0	0	0	0	0	0	0	0.00101005	0	0.00127991	0	0	0	0	0	0	0	0	0	0	0.00363349	0	0	0	0	0	0	0	0	0	0	0	0	0	0	0	0	0	0	1.47569e-05	0	0.00235358	0.00277042	8.46658e-05	0	0	0	0
NODE_52205_length_4546_1	d__Bacteria	0	0	0	0	0	0	0	0	0	0	0	0	0	0	0	0	0	0	0	0	0	0	0	0	0	0	0	0	0	0	0	0.00213885	0	0	0	0	0	0	0	0	0	0	0	0	0	0	0	0
NODE_5229_length_24695_9	d__Bacteria	0	0	0	0	0	0	0	0	0	0	0	0	0	0	0.00124198	4.24859e-05	0	0	0	0	0	0	0	0	0	0	0	0	0	0.000296403	0	0	0	0	0	0	0	0	0	0	0	0	0	0	0	0	0	0.000299562
NODE_524010_length_1027_1	d__Bacteria	0	0	0	0	0	0	0	0	0	0	0	0	0	0	0	0	0	0	0	0	0	0	0	0	0	0	0	0	0	0	0	0	0	0	0	0	0	0	0	0	0	0	0	0	0	0	0	0
NODE_524356_length_612_2	d__Bacteria	0	0	0	0	0	0	0	0	0	0	0	0	0	0	0	0	0	0	0	0	0	0	0	0	0	0	0	0	0	0.000168461	0	0	0	0	0	0	0	0	0	0	0	0	0	0	0	0	0	0
NODE_5272_length_14678_14	d__Bacteria	0	0	0	0	0	0	0	0	0	0	0	0	0	0	0	0	0	0	0	0	0	0	0	0	0	0	0.00217675	0	0	0	0	0	0	0	0	0	4.42445e-05	0	0	0	0	0	0	0	0	0	0	0
NODE_530142_length_609_1	d__Bacteria	0	0	0	0	0	0	0	0	0	0	0	0	0	0	0	0	0	0	0	0	0	0	0	0	0	0	0	0	0	0	0	0	0	0	0	0	0	0	0	0	0	0	0	0	0	0	0	0
NODE_534912_length_866_2	d__Bacteria	0	0	0	0	0	0	0	0	0	0	0	0	0	0	0	0	0	0	0	0	0	0	0	0	0	0	0	0	0	0	0	0	0	0	0	0	0	0	0	0	0	0	0	0	0	0	0	0
NODE_535632_length_1012_2	d__Bacteria	0	0	0	0	0	0	0	0	0	0	0	0	0	0	0	0	0	0	0	0	0	0	0	0	0	0	0	0	0	0	0	0.000644234	0	0	0	0	0	0	0	0	0	0	0	0	0	0	0	0
NODE_539115_length_506_1	d__Bacteria	0	0	0	0	0	0	0	0	0	0	0	0	0	0	0	0	0	0	0	0	0	0	0	0	0	0	0	0	0	0	0	0	0	0	0	0	0	0	0	0	0	0	0	0	0	0	0	0
NODE_540524_length_667_1	d__Bacteria	0	0	0	0	0	0	0	0	0	0	0	0	0	0	6.96789e-05	0	0	0	0	0	0	0	0	0	0	0	0	0	0	0	0	0	0	0	0	0	0	0	0	0	0	0	0	0	0	0	0	0
NODE_5409_length_17795_14	d__Bacteria	0	0	0	0	0	0	0	0	0	0	0	0	0	0	0	0	0	2.67447e-05	0	0	0	0	0	0	0	0	0	0	0	0	0	0.000279186	0	0	0	0	0	0	0	0	0	0	0	0	0	0	0	0
NODE_546006_length_650_1	d__Bacteria	0	0	0	0	0	0	0	0	0	0	0	0	0	0	0	0	0	0	0	0	0	0	0	0	0	0	0	0	0	0	0	0	0	0	0	0	0	0	0	0	0	0	0	0	0	0	0	0
NODE_547788_length_669_2	d__Bacteria	0	0	0	0	0	0	0	0	0	0	0	0	0	0	0	0	0	0	0	0	0	0	0	0	0	0	0	0.000720573	0	0	0	0	0	0	0	0	0	0	0	0	0	0	0	0	0	0	0	0
NODE_5589_length_7080_8	d__Bacteria	0	0	0	0	0	0	0	0	0	0	0	0	0	0	0	0	0	0	0	0	0	2.81249e-05	0	0	0	0	0	0	0	0	0	0	0	0	0	0	0	0	0	0	0	0	0	0	0	0	0	0
NODE_5601_length_13597_9	d__Bacteria	0	0	0	0	0	0	0	0	0	0	0	0	0	0	0	0	0.000980481	0	0	0	0	0	0	0	0	0	7.25976e-05	0	0	0	0	0	2.59228e-05	0	0	0	0.000483621	0	0	0	0	0	0	0	0	0	0	0
NODE_568081_length_609_1	d__Bacteria	0	0	0	0	0	0	0	0	0	0	0	0	0	0	0	0	0	0	0	0	0	0	0	0	0	0	0	0	0	0	0	0	0	0	0	0	0	0	0	0	0	0	0	0	0	0	0	0
NODE_56900_length_3257_4	d__Bacteria	0	0	0	0	0	0	0	0	0	0	0	0	0	0	0.000128661	0	0	0	0	0	0	0	0	0	0	0	0	0	0	0.000680455	0	0	5.76996e-05	0	0	0	4.58442e-05	0	0	0	0	0	0	0	0	0	0	0
NODE_57_length_331216_50	d__Bacteria	0	0	0	0	0	0	0	0	0	0	0	0	0	0	0	0	0	0	0	0	0	0	0	0	0	0	0	0	0	0	0	0	0	0	0	0	0	0	0	0	0	0	0	0	0	0	0	0
NODE_576372_length_791_1	d__Bacteria	0	0	0	0	0	0	0	0	0	0	0	0	0	0	0	0	0	0	0	0	0	0	0	0	0	0	0	0	0	0	0	0	0	0	0	0	0	0	0	0	0	0	0	0	0	0	0	0
NODE_5784_length_11837_6	d__Bacteria	0	0	0	0	0	0	0	0	0	0	0	0	0	0	0	0	0	0	0	0	0	0	0	0	0	0	0	0	0	0	0	0	0	0	0	0	0	0	0	0	0	0	0	0	0	0	0	0
NODE_580985_length_763_1	d__Bacteria	0	0	0	0	0	0	0	0	0	0	0	0	0	0	0	0	0	0	0	0	0	0	0	0	0	0	0	0	0	0	0	0	0	0	0	0	0	0	0	0	0	0	0	0	0	0	0	0
NODE_581636_length_641_1	d__Bacteria	0	0	0	0	0	0	0	0	0	0	0	0	0	0	0	0	0	0	0	0	0	0	0	0	0	0	0	0.000253851	0	0	0	0	0	0	0	0	0	0	0	0	0	0	0	0	0	0	0	0
NODE_581950_length_563_2	d__Bacteria	0	0	0	0	0	0	0	0	0	0	0	0	0	0	0	0	0	0	0	0	0	0	0	0	0	0	0	0	0	5.60369e-05	0	0	0	0	0	0	0	0	0	0	0	0	0	0	0	0	0	0
NODE_58210_length_2553_2	d__Bacteria	0	0	0	0	0	0	0	0	0	0	0	0	0	0	0	0	0	0	0	0	0	0	0	0	0	0	0	0	0	0	0	0	0	0	0	0	0	0	0	0	0	0	0	0	0	0	0	0
NODE_5824_length_22925_31	d__Bacteria	0	0	0	0	0	0	0	0	0	0	0	0	0	0	0.000549812	0	9.51215e-05	0	0	0	0	0	0	0	0	1.39632e-05	0.000106543	0	0	0.00428176	0	6.31108e-05	9.28482e-05	0	0	0	0.000163534	0	0	0	0	0	0	0	0	0	0	0.0010803
NODE_58558_length_3354_5	d__Bacteria	0	0	0	0	0	0	0	0	0	0	0	0	0	0	0	0	0	0	0	0	0	0	0	0	0	0	0	0	0	0	0	0	0	0	0	0	0	0	0	0	0	0	0	0	0	0	0	0
NODE_586537_length_565_1	d__Bacteria	0	0	0	0	0	0	0	0	0	0	0	0	0	0	0	0	0	0	0	0	0	0	0	0	0	0	0	0	0	7.90085e-05	0	0	0	0	0	0	0	0	0	0	0	0	0	0	0	0	0	0
NODE_593307_length_611_1	d__Bacteria	0	0	0	0	0	0	0	0	0	0	0	0	0	0	0	0	0	0	0	0	0	0	0	0	0	0	0	0	0	0	0	0	0	0	0	0	0	0	0	0	0	0	0	0	0	0	0	0
NODE_5963_length_25364_30	d__Bacteria	0	0	0	0	0	0	0	0	0	0	0	0	0	0	0	0	0	2.39039e-05	0	0	0	0	0	0	0	0	0	0	0	0	0	0.000465947	0	0	0	0	0	0	0	0	0	0	0	0	0	0	0	0
NODE_596582_length_765_2	d__Bacteria	0	0	0	0	0	0	0	0	0	0	0	0	0	0	5.03099e-05	0	0	0	0	0	0	0	0	0	0	0	0	0	0	0	0	0	0	0	0	0	6.46136e-05	0	0	0	0	0	0	0	0	0	0	0.000136029
NODE_60249_length_4519_9	d__Bacteria	0	0	0	0	0	0	0	0	0	0	0	0	0	0	0	0	0	0	0	0	0	0	0	0	0	0	0	0	0	0	0	0.000116918	0	0	0	0	0	0	0	0	0	0	0	0	0	0	0	0
NODE_6088_length_3208_9	d__Bacteria	0	0	0	0	0.00354629	0	0.000674009	0	0	0	0	0	0	0.000892287	0	0	0	0	0	0	0	0	0	0	0	0	0	0	0.00360101	0	0	0	1.32942e-05	0	0	0.00489677	0	2.07854e-05	0	0	0	0	0	0	0	0	0	0
NODE_610639_length_798_3	d__Bacteria	0	0	0	0	0	0	0	0	0	0	0	0	0	0	0	0	0	0	0	0	0	0	0	0	0	0	0	0	0	0	0	0	0	0	0	0	0	0	0	0	0	0	0	0	0	0	0	0
NODE_611178_length_541_2	d__Bacteria	0	0	0	0	0	0	0	0	0	0	0	0	0	0	0	0	0	0	0	0	0	0	0	0	0	0	0	0	0	0.000145902	0	0	0	0	0	0	0	0	0	0	0	0	0	0	0	0	0	0
NODE_61489_length_4150_10	d__Bacteria	0	0	0	0	0	0	0	0	0	0	0	0	0	0	0	0	0	0	0	0	0	0	0	0	0	0	0	0	0	0	0	0	0	0	0	0	0	0	0	0	0	0	0	0	0	0	0	0
NODE_616753_length_544_2	d__Bacteria	0	0	0	0	0	0	0	0	0	0	0	0	0	0	0	0	0	0	0	0	0	0	0	0	0	0	0	0	0	0	0	0	0	0	0	0	0	0	0	0	0	0	0	0	0	0	0	0
NODE_622757_length_624_1	d__Bacteria	0	0	0	0	0	0	0	0	0	0	0	0	0	0	0	0	0	0	0	0	0	0	0	0	0	0	0	0	0	0	0	0	0	0	0	0	6.02088e-05	0	0	0	0	0	0	0	0	0	0	0.00010065
NODE_623439_length_737_1	d__Bacteria	0	0	0	0	0	0	0	0	0	0	0	0	0	0	2.91214e-05	0	0	0	0	0	0	0	0	0	0	0	0	0	0	0	0	0	0	0	0	0	0	0	0	0	0	0	0	0	0	0	0	0.000126098
NODE_623544_length_917_2	d__Bacteria	0	0	0	0	0	0	0	0	0	0	0	0	0	0	0	0	0	0	0	0	0	0	0	0	0	0	0	0	0	0	0	0.000450318	0	0	0	0	0	0	0	0	0	0	0	0	0	0	0	0
NODE_62358_length_923_1	d__Bacteria	0	0	0	0	0	0	0	0	0	0	0	0	0	0	0	0	6.93728e-05	0.000464432	0	0	0	0	0	0	0	0.000282426	0.000263583	0	0	0	0.000423509	0	0	0	0	0	0.000390519	0	0	0	0	0	0	0	0	0	0	0
NODE_624726_length_736_2	d__Bacteria	0	0	0	0	0	0	0	0	0	0	0	0	0	0	0	8.31525e-05	0	0	0	0	0	0	0	0	0	0	0	0	0	0	0	0	0	0	0	0	0	0	0	0	0	0	0	0	0	0	0	7.72301e-05
NODE_626120_length_803_1	d__Bacteria	0	0	0	0	0	0	0	0	0	0	0	0	0	0	0	0	0	0	0	0	0	0	0	0	0	0	0	0	0	0	0	0	0	0	0	0	0	0	0	0	0	0	0	0	0	0	0	0
NODE_626952_length_586_1	d__Bacteria	0	0	0	0	0	0	0	0	0	0	0	0	0	0	0	0	0	0	0	0	0	0	0	0	0	0	0	0	0	0	0	0	0	0	0	0	0	0	0	0	0	0	0	0	0	0	0	0
NODE_631946_length_781_1	d__Bacteria	0	0	0	0	0	0	0	0	0	0	0	0	0	0	0	0	0	0	0	0	0	0	0	0	0	0	0	0	0	0	0	0	0	0	0	0	0	0	0	0	0	0	0	0	0	0	0	0
NODE_64_length_209078_97	d__Bacteria	0	0	0	0	0	0	0	0	0	0	0	0	0	0	0	0	0	0	0	0	0	0	0	0	0	0	0	0	0	3.03022e-05	0.0289462	0	0	0	0	0	0	0	0	0	0	0	0	0	0	0	0	0
NODE_640470_length_605_2	d__Bacteria	0	0	0	0	0	0	0	0	0	0	0	0	0	0	0	0	0	0	0	0	0	0	0	0	0	0	0	0	0	0	0	0	0	0	0	0	0	0	0	0	0	0	0	0	0	0	0	0
NODE_641939_length_520_2	d__Bacteria	0	0	0	0	0	0	0	0	0	0	0	0	0	0	0	0	0	0	0	0	0	0	0	0	0	0	0	0	0	8.89374e-05	0	0	0	0	0	0	0	0	0	0	0	0	0	0	0	0	0	0
NODE_64351_length_2030_1	d__Bacteria	0	0	0	0	0	0	0	0	0	0	0	0	0	0	0	0	0	0	0	0	0	0	0	0	0	0	0	0	0	0	0	0	0	0	0	0	0	0	0	0	0	0	0	0	0	0	0	0
NODE_64458_length_1832_1	d__Bacteria	0	0	0	0	0	0	0	0	0	0	0	0	0	0	0	0	0.000104871	0	0	0	0	0	0	0	0	0	0	0	0	0	0	0	0	0	0	0	6.37041e-05	0	0	0	0	0	0	0	0	0	0	0
NODE_64776_length_4184_9	d__Bacteria	0	0	0	0	0	0	0	0	0	0	0	0	0	0	0	0	0	0	0	0	0	0	0	0	0	0	0	0	0	0	0	0	0	0	0	0	0	0	0	0	0	0	0	0	0	0	0	0.000239159
NODE_64966_length_682_1	d__Bacteria	0	0	0	0	0	0	0	0	0	0	0	0	0	0	0	0	0	0	0	0	0	0	0	0	0	0	0	0	0	0	0	0	0	0	0	0	0	0	0	0	0	0	0	0	0	0	0	0
NODE_670404_length_557_1	d__Bacteria	0	0	0	0	0	0	0	0	0	0	0	0	0	0	0	0	0	0	0	0	0	0	0	0	0	0	0	0	0	0	0	0	0	0	0	0	0	0	0	0	0	0	0	0	0	0	0	0
NODE_671_length_38903_12	d__Bacteria	0	0	0	0	0	0	0	0	0	0	0	0	0	0	0.000183588	0.000239865	0	0	0	0	0	0	0	0	0	0	0	0	0	9.27316e-05	0	0	0	0	0	0	0	0	0	0	0	0	0	0	0	0	0	0
NODE_67245_length_3284_1	d__Bacteria	0	0	0	0	0	0	0	0	0	0	0	0	0	0	0.000337928	0	0	0	0	0	0	0	0	0	0	0	0	0	0	3.96537e-05	0	0	0	0	0	0	0	0	0	0	0	0	0	0	0	0	0	6.31229e-05
NODE_675839_length_957_2	d__Bacteria	0	0	0	0	0	0	0	0	0	0	0	0	0	0	0	0	0	0	0	0	0	0	0	0	0	0	0	0	0	0	0	0	0	0	0	0	0	0	0	0	0	0	0	0	0	0	0	0
NODE_678353_length_552_2	d__Bacteria	0	0	0	0	0	0	0	0	0	0	0	0	0	0	0	0	0	0	0	0	0	0	0	0	0	0	0	0	0	0	0	0	0	0	0	0	8.06546e-05	0	0	0	0	0	0	0	0	0	0	0
NODE_682132_length_505_1	d__Bacteria	0	0	0	0	0	0	0	0	0	0	0	0	0	0	0.000195781	0	0	0	0	0	0	0	0	0	0	0	0	0	0	0	0	5.56342e-05	0	0	0	0	0	0	0	0	0	0	0	0	0	0	0	0
NODE_685896_length_503_2	d__Bacteria	0	0	0	0	0	0	0	0	0	0	0	0	0	0	0	0	0	0	0	0	0	0	0	0	0	0	0	0	0	0	0	0	0	0	0	0	0	0	0	0	0	0	0	0	0	0	0	0
NODE_68715_length_1641_1	d__Bacteria	0	0	0	0	0	0	0	0	0	0	0	0	0	0	0	0	0	0	0	0	0	0	0	0	0	0	0	0	0	0	0	0	0	0	0	0	0	0	0	0	0	0	0	0	0	0	0	0
NODE_688_length_79770_23	d__Bacteria	0	0	0	0	0	0	0	0	0	0	0	0	0	0	0	0	0	0	0	0	0	0	0	0	0	0	0	0	0	0	0	0	0	0	0	0	0	0	0	0	0	0	0	0	0	0	0	0
NODE_6937_length_4102_6	d__Bacteria	0	0	0	0	0	0	0	0	1.5442e-05	0	0	0	0	0	0	0	0	0	0	3.16559e-05	3.17418e-05	0.000441311	0	0	0	0	0	0	0	0	0	0	0	0	0	0	0	0	0	0	0	0.000139945	0	0	5.3535e-05	0	0	0
NODE_69561_length_693_1	d__Bacteria	0	0	0	0	0	0	0	0	0	0	0	0	0	0	0	0	0	0	0	0	0	0	0	0	0	0	0	0	0	0	0	0	0	0	0	0	0	0	0	0	0	0	0	0	0	0	0	0
NODE_6972_length_4088_3	d__Bacteria	0	0	0	0	0	0	0	0	0	0	0	0	0	0	0	0	0	0	0	0	0	0.000604284	0	0	0	0	0	0	0	0	0	0	0	0	0	0	0	0	0	0	0	0	0	0	0	0	0	0
NODE_7_length_366627_51	d__Bacteria	0.000157796	0.00016611	7.3207e-05	0	0	0	2.67545e-05	0	0	0	0	0	0	0	0	0	8.67159e-05	0.00538133	0	0	0	0	0	0	0	0.00205701	0.000688604	0	0	0	0.00349907	0.000120893	8.42446e-05	0	0	0	0.00306551	0	0	0	0	0	0	0	0	0	0	0.000294343
NODE_7_length_814029_262	d__Bacteria	0	0	0	0	0	0	0	0	0	0	0	0	2.16712e-05	0	0	0	0	0	0	0	0	0	0	0	0	0.00296923	0	0	0	0	0	0	0	0	0	0	0	0	0	0	0	0	0	0	0	0	0	0
NODE_705309_length_540_1	d__Bacteria	0	0	0	0	0	0	0	0	0	0	0	0	0	0	0.000137989	0	0	0	0	0	0	0	0	0	0	0	0	0	0	2.94568e-05	0	0	0	0	0	0	0.00027111	0	0	0	0	0	0	0	0	0	0	0
NODE_707919_length_561_1	d__Bacteria	0	0	0	0	0	0	0	0	0	0	0	0	0	0	0	0	0	0	0	0	0	0	0	0	0	0	0	0	0	0	0	0	0	0	0	0	0	0	0	0	0	0	0	0	0	0	0	0
NODE_710336_length_561_1	d__Bacteria	0	0	0	0	0	0	0	0	0	0	0	0	0	0	0	0	0	0	0	0	0	0	0	0	0	0	0	0	0	0	0	0	0	0	0	0	3.91275e-05	0	0	0	0	0	0	0	0	0	0	0
NODE_712204_length_536_1	d__Bacteria	0	0	0	0	0	0	0	0	0	0	0	0	0	0	0	0	0	0	0	0	0	0	0	0	0	0	0	0	0	0	0	0	0	0	0	0	0	0	0	0	0	0	0	0	0	0	0	0
NODE_71734_length_756_2	d__Bacteria	0	0	0	0	0	0	0	0	0	0	0	0	0	0	0	0	0	0	0	0	0	0.00025371	0	0	0	0	0	0	0	0	0	0	0	0	0	3.09918e-05	0	0	0	0	0	0	0	0	0	0	0	0
NODE_72466_length_2032_5	d__Bacteria	0	0	0	0	0	0	0	0	0	0	0	0	0	0	0	0	0	0	0	0	0	0	0	0	0	0	0	0	0	0	0	0	0	0	0	0	0	0	0	0	0	0	0	0	0	0	0	0
NODE_7298_length_2019_3	d__Bacteria	0	0	0	0.000305254	0	0	0.00292833	0.000126056	0	0	0	0	0.000193034	0	0	0	0	0	3.18253e-05	0	0	0	0	0.000426114	0	0	0	0	0	0	0	0	0	0.000215816	0	0.0128944	9.17651e-05	2.04353e-05	1.98293e-05	0	0	0	0	0	0	0.000486823	0	3.83569e-05
NODE_73913_length_2819_1	d__Bacteria	0	0	0	0	0	0	0	0	0	0	0	0	0	0	0	0	0	0	0	0	0	0	0	0	0	0	0	0	0	0	0	0	0	0	0	0	0	0	0	0	0	0	0	0	0	0	0	0
NODE_7447_length_6993_10	d__Bacteria	0	0	0	0	0	0	0	0	0	0	0	0	0	0	0	0	0	0	3.51899e-05	0	0	0	0	0	0	0	0	0	0	0	5.07819e-05	0	0	0	0	0.00013959	0	0	3.40337e-05	0	0	0	0	0	0	0	0	0
NODE_750727_length_740_2	d__Bacteria	0	0	0	0	0	0	0	0	0	0	0	0	0	0	0	0	0	0	0	0	0	0	0	0	0	0	0	0	0	0	0	0	0	0	0	0	0	0	0	0	0	0	0	0	0	0	0	0
NODE_752645_length_512_1	d__Bacteria	0	0	0	0	0	0	0	0	0	0	0	0	0	0	0	0	0	0	0	0	0	0	0	0	0	0	0	0	0	0	0	0	0	0	0	0	0	0	0	0	0	0	0	0	0	0	0	0
NODE_7533_length_19239_8	d__Bacteria	0	0	0	0	0	0	0	0	0	0	0	0	0	0	0.000603966	0	0	0	0	0	2.92064e-05	0	0	0	0	0	0	0	0	0.0012301	0	0.000165837	0	0	0	0	0	0	0	0	0	6.77964e-05	0	0	0	0	0	1.80812e-05
NODE_769063_length_503_2	d__Bacteria	0	0	0	0	0	0	0	0	0	0	0	0	0	0	0	0	0	0	0	0	0	0	0	0	0	0	0	0	0	0	0	0	0	0	0	0	0	0	0	0	0	0	0	0	0	0	0	0
NODE_77228_length_2419_4	d__Bacteria	0	0	0	0	0	0	0	0	0	0	0	0	0	0	0	0	0	0	0	0	0	0	0	0	0	0	0	0	0	0	0	4.14593e-05	0	0	0	0	0	0	0	0	0	0	0	0	0	0	0	0
NODE_776190_length_794_2	d__Bacteria	0	0	0	0	0	0	0	0	0	0	0	0	0	0	0	0	0	0	0	0	0	0	0	0	0	0	0	0	0	0	0	0.000215179	0	0	0	0	0	0	0	0	0	0	0	0	0	0	0	0
NODE_77787_length_2718_5	d__Bacteria	0	0	0	0	0	0	0	0	0	0	0	0	0	0	0	0	1.92732e-05	0	0	0	0	0	0	0	0	0	0	0	0	0	0	0	4.20912e-05	0	0	0	0	0	0	0	0	0	0	0	0	0	0	0
NODE_796380_length_512_1	d__Bacteria	0	0	0	0	0	0	0	0	0	0	0	0	0	0	0	0	0	0	0	0	0	0	0	0	0	0	0	0	0	0	0	0	0	0	0	0	0.000186675	0	0	0	0	0	0	0	0	0	0	0
NODE_799894_length_664_1	d__Bacteria	0	0	0	0	0	0	0	0	0	0	0	0	0	0	0	0	0	0	0	0	0	0	0	0	0	0	0	0	0	0	0	0	0	0	0	0	0	0	0	0	0	0	0	0	0	0	0	0
NODE_80431_length_2766_1	d__Bacteria	0	0	0	0	0	0	0	0	0	0	0	0	0	0	0	0	0	0	0	0	0	0	0	0	0	0	0	0	0	0	0	0	0	0	0	0	0	0	0	0	0	0	0	0	0	0	0	0
NODE_811270_length_770_1	d__Bacteria	0	0	0	0	0	0	0	0	0	0	0	0	0	0	0	0	0	0	0	0	0	0	0	0	0	0	0	0	0	0	0	0.000564462	0	0	0	0	0	0	0	0	0	0	0	0	0	0	0	5.12286e-05
NODE_81320_length_1393_3	d__Bacteria	0	0	0	0	0	0	0	0	0	1.711e-05	0	0	1.22534e-05	0	0	0.000297226	0.0115509	0	0	0	0	0	0	0	3.34345e-05	0	0	0	0	0	0	0	0.00307707	0	0	0	0	0	0	0	0	0	0	0	0	0	0	0
NODE_81544_length_2765_5	d__Bacteria	0	0	0	0	0	0	0	0	0	0	0	0	0	0	0.000224613	0	0	0	0	0	0	0	0	0	0	0	0	0	0	0.000338377	0	0.000129655	0	0	0	0	0	0	0	0	0	0	0	0	0	0	0	3.54709e-05
NODE_816176_length_502_1	d__Bacteria	0	0	0	0	0	0	0	0	0	0	0	0	0	0	0	0	0	0	0	0	0	0	0	0	0	0	0	0	0	0	0	0	0	0	0	0	0.000162	0	0	0	0	0	0	0	0	0	0	0
NODE_8164_length_9710_5	d__Bacteria	0	0	0	0	0	0	0	0	0	1.96013e-05	0	0	0	0	0	0	0.00419064	0	0	0	0	0	0	0	0	0	0	0	0	0	0	0	0.00184939	0	0	0	0	0	0	0	0	0	0	0	0	0	0	0
NODE_817839_length_766_1	d__Bacteria	0	0	0	0	0	0	0	0	0	0	0	0	0	0	0	0	0	0	0	0	0	0	0	0	0	0	0	0	0	0	0	0.000324773	0	0	0	0	0	0	0	0	0	0	0	0	0	0	0	0
NODE_818777_length_597_2	d__Bacteria	0	0	0	0	0	0	0	0	0	0	0	0	0	0	0	0	0	0	0	0	0	0	0	0	0	0	0	0	0	0	0	0	0	0	0	0	0	0	0	0	0	0	0	0	0	0	0	0
NODE_822671_length_503_1	d__Bacteria	0	0	0	0	0	0	0	0	0	0	0	0	0	0	0	0	0	0	0	0	0	0	0	0	0	0	0	0.000389776	0	0	0	0	0	0	0	0	0	0	0	0	0	0	0	0	0	0	0	0
NODE_834988_length_755_1	d__Bacteria	0	0	0	0	0	0	0	0	0	0	0	0	0	0	0	0	0	0	0	0	0	0	0	0	0	0	0	0	0	0	0	0.000243901	0	0	0	0	0	0	0	0	0	0	0	0	0	0	0	0
NODE_8350_length_20819_31	d__Bacteria	0	0	0	0	0	0	0	0	0	0	0	0	0	0	0	0	0	0	0	0	0	0	0	0	0	0	0	0	0	0	0	0	0	0	0	0	0	0	0	0	0	0	0	0	0	0	0	0
NODE_86695_length_2618_3	d__Bacteria	0	0	0	0	0	0	0	0	0	0	0	0	0	0	5.50289e-05	0	0	0	0	0	0	0	0	0	0	0	0	0	0	0.000264709	0	2.71828e-05	0	0	0	0	0	0	0	0	0	0	0	0	0	0	0	4.45622e-05
NODE_8707_length_3514_7	d__Bacteria	0	0	0	0	0	0	0	0	0	0	0	0	0	0	0	0	0	0	0	0	0	0.00026549	0	0	0	0	0	0	0	0	0	0	0	0	0	0	0	0	0	0	0	1.68347e-05	0	0	0	0	0	0
NODE_87557_length_2512_1	d__Bacteria	0	0	0	0	0	0	0	0	0	0	0	0	0	0	0	0	0	0.000392611	0	0	0	0	0	0	0	0	0	0	0	0	0	0	0	0	0	0	0	0	0	0	0	0	0	0	0	0	0	0
NODE_87779_length_971_1	d__Bacteria	0	0	0	0	0	0	0	0	0	0	0	0	0	0	0	0	0.000276878	0	0	0	0	0	0	0	0	0	0	0	0	0	0	0	0	0	0	0	0	0	0	0	0	0	0	0	0	0	0	0
NODE_8809_length_7896_7	d__Bacteria	0	0	0	0	0	0	0	0	0	0.000112519	0	0	0	0	0	0	0	0	0	0	0.000664531	0	0	0	0	0	0	0	0	0	0	0	0	0	0	0	0	0	0	0	0	8.83921e-05	2.28367e-05	0	0	0	0	0.00226994
NODE_8916_length_3752_2	d__Bacteria	0	0	0	0	0	0	0	0	0	0	0	0	0	0	0	0	0	0	0	0	0	0	0	0	0	0	0	0	0	0	0	0	0	0	0	0	0	0	0	0	0	0	0	0	0	0	0	0
NODE_89273_length_2714_5	d__Bacteria	0	0	0	0	0	0	0	0	0	0	0	0	0	0	2.01512e-05	0	0	0	0	0	0	0	0	0	0	0	0	0	0	4.88609e-05	0	7.99076e-05	0	0	0	0	0.000400896	0	0	0	0	0	0	0	0	0	0	0
NODE_90608_length_1018_3	d__Bacteria	0	0	0	0	0	0	0	0	0	2.94598e-05	0	0	0	0	5.38725e-05	0	0	0	0	0	0.000145159	0	0	0	0	0	0	0	0	0	0	0	0	0	0	0	0	0	0	0	0	5.43693e-05	0	0	0	0	0	3.05288e-05
NODE_9275_length_3233_6	d__Bacteria	0	0	0	0	0	0	0	0	0.000870146	0	0	2.39862e-05	0	0	3.19613e-05	0	0	0	0	0.00010342	3.62033e-05	0.000644516	3.02239e-05	0	0	0	0	0	0	0	0	0	0	0	0	4.4399e-05	0	9.14287e-06	0	8.93925e-05	5.99756e-05	0.00068052	4.08901e-05	0	3.70272e-05	0	0	0
NODE_9326_length_14400_18	d__Bacteria	0	0	0	0	0	0	0	0	0	0	0	0	0	0	0	0	0	0	0	0	0	0	0	0	0	0	0	0	0	0	0	0	0	0	0	0	0	0	0	0	0	0	0	0	0	0	0	0.00015115
NODE_947700_length_752_1	d__Bacteria	0	0	0	0	0	0	0	0	0	0	0	0	0	0	0	0	0	0	0	0	0	0	0	0	0	0	0	0	0	0	0	0	0	0	0	0	0	0	0	0	0	0	0	0	0	0	0	0
NODE_948_length_72569_8	d__Bacteria	0	0	0	0	0	0	0	0	0	0	0	0	0	0	0.00327093	0	0	0	0	0	0	0	0	0	0	0	0	0	0	0.00127473	0	0.00012815	0	0	0	0	0	0	0	0	0	0	0	0	0	0	0	0
NODE_956362_length_519_1	d__Bacteria	0	0	0	0	0	0	0	0	0	0	0	0	0	0	0	0	0	0	0	0	0	0	0	0	0	0	0	0	0	0	0	0	0	0	0	0	0	0	0	0	0	0	0	0	0	0	0	0.000164492
NODE_958075_length_706_1	d__Bacteria	0	0	0	0	0	0	0	0	0	0	0	0	0	0	0	0	0	0	0	0	0	0	0	0	0	0	0	0	0	0	0	0.000152051	0	0	0	0	0	0	0	0	0	0	0	0	0	0	0	0
NODE_9753_length_3237_1	d__Bacteria	0	0	0	0	0	0	0	0	0	0	0	0	0	0	0	0	0	0	0	0	0	0.000159843	0	0	0	0	0	0	0	0	0	0	0	0	0	0	0	0	0	0	0	0	0	0	0	0	0	0
NODE_981448_length_734_1	d__Bacteria	0	0	0	0	0	0	0	0	0	0	0	0	0	0	0	0	0	4.3668e-05	0	0	0	0	0	0	0	0	0	0	0	0	0	0	0	0	0	0	0	0	0	0	0	0	0	0	0	0	0	0
NODE_987826_length_674_1	d__Bacteria	0	0	0	0	0	0	0	0	0	0	0	0	0	0	0	0	0	0	0	0	0	0	0	0	0	0	0	0	0	0	0	0.000519349	0	0	0	0	0	0	0	0	0	0	0	0	0	0	0	0
NODE_9907_length_13043_15	d__Bacteria	0	0	0	0	0	0	0	0	0	0	0	0	0	0	0	0	0	0	0	0	0	0	0	0	0	0	0	0	0	0	0	0.000329154	0	0	0	0	0	0	0	0	0	0	0	0	0	0	0	0
NODE_99366_length_1979_1	d__Bacteria	0	0	0	0	0	0	0	0	0	0	0	0	0	0	0	0	0	0	0	0	0	0	0	0	0	0	0	0	0	0	0	0.000123143	0	0	0	0	0	0	0	0	0	0	0	0	0	0	0	0
NODE_24606_length_4101_8	d__Bacteria;p__AABM5-125-24;c__AABM5-125-24;o__AABM5-125-24;f__AABM5-125-24	0	0	0	0	0	0	0	0	0	0	0	0	0	0	0.00289432	9.00697e-05	0.00112559	0	0	0	0	0	0	0	0	0	0	0	0	0.00114743	0	0.00144021	0.000389539	0	0	0	0.000937198	0	0	0	0	0	0	0	0	0	0	0
NODE_47721_length_4812_2	d__Bacteria;p__AABM5-125-24;c__AABM5-125-24;o__AABM5-125-24;f__AABM5-125-24	0	0	0	0	0	0	0	0	0	0	0	0	0	0	0	0	0	0	0	0	0	0	0	0	0	0	0	0	0	0	0	0.00127013	0	0	0	0	0	0	0	0	0	0	0	0	0	0	0	0
NODE_677416_length_868_1	d__Bacteria;p__AABM5-125-24;c__AABM5-125-24;o__AABM5-125-24;f__AABM5-125-24;g__VGIO01;s__VGIO01 sp016867855	0	0	0	0	0	0	0	0	0	0	0	0	0	0	0	0	0	0	0	0	0	0	0	0	0	0	0	0	0	0	0	0.000891027	0	0	0	0	0	0	0	0	0	0	0	0	0	0	0	0
NODE_129518_length_1732_2	d__Bacteria;p__AABM5-125-24;c__RPQS01;o__RPQS01;f__RPQS01;g__JABWCQ01	0	0	0	0	0	0	0	0	0	0	0	0	0	0	0	0	0	0	0	0	0	0	0	0	0	0	0	0	0	0	0	0	0	0	0	0	0	0	0	0	0	0	0	0	0	0	0	0
NODE_137_length_182457_75	d__Bacteria;p__AABM5-125-24;c__RPQS01;o__RPQS01;f__RPQS01;g__JAHJDG01;s__JAHJDG01 sp018812265	0	0	0	0	0	0	0	0	0	0	0	0	0	0	0	0	0	0	0	0	0	0	0	0	0	0	0	0	0	0	0	0.000224296	0	0	0	0	0	0	0	0	0	0	0	0	0	0	0	0
NODE_1883_length_47555_16	d__Bacteria;p__AABM5-125-24;c__RPQS01;o__RPQS01;f__RPQS01;g__JAHJDG01;s__JAHJDG01 sp018812265	0	0	0	0	0	0	0	0	0	0	0	0	0	0	0	0	0	0	0	0	0	0	0	0	0	0	0	0	0	0	0	5.66322e-05	0	0	0	0	0	0	0	0	0	0	0	0	0	0	0	0
NODE_126849_length_1863_1	d__Bacteria;p__Acidobacteriota	0	0	0	0	0	0	0	0	0	0	0	0	0	0	0.000290475	0	0	0	0	0	0	0	0	0	0	0	0	0	0	0.000143603	0	0.00081638	0	0	0	0	0	0	0	0	0	0	0	0	0	0	0	0
NODE_130053_length_764_1	d__Bacteria;p__Acidobacteriota	0.00118234	0.000466218	0	0	0	0	0	0	0	0.000354319	0	0	0	0	0	0.000129715	0	0	0	0	0	0	0	0	0	0	0	0	0	0	0	0	0	0	0	0	0.000139768	0	0	0	0	0.000209138	0	0	0	0	0	0
NODE_1405247_length_537_1	d__Bacteria;p__Acidobacteriota	0	0	0	0	0	0	0	0	0	0	0	0	0	0	0	0	0	0	0	0	0	0	0	0	0	0	0	0	0	0	0	8.93294e-05	0	0	0	0	0	0	0	0	0	0	0	0	0	0	0	0
NODE_151514_length_2161_1	d__Bacteria;p__Acidobacteriota	0	0	0	0	0	0	0	0	0	0	0	0	0	0	0	0.000207439	0	0	0	0	0	0	0	0	0	0	0	0	0	0	0	0	7.90127e-05	0	0	0	5.73052e-05	0	0	0	0	0	0	0	0	0	0	0
NODE_17298_length_7466_2	d__Bacteria;p__Acidobacteriota	0	0	0	0	0	0	0	0	0	0	0	0	0	0	0	0	0	3.17828e-05	0	0	0	0	0	0	0	0	0	0	0	0	0	0	0	0	0	0	0	0	0	0	0	0	0	0	0	0	0	0
NODE_200557_length_528_1	d__Bacteria;p__Acidobacteriota	0.000120969	0.00016991	0	0	0	0	0	0	0	7.59229e-05	0	0	0	0	0	8.3386e-05	0	0.000206965	0	0	0.000116795	0	0	0	0	0.000185218	6.52647e-05	0	0	0	0.000121341	0	5.49811e-05	0	0	0	0.000153398	0	0	0	0	3.3113e-05	0	0	0	0	0	0
NODE_211068_length_1207_4	d__Bacteria;p__Acidobacteriota	0	0	0	0	0	0	0	0	0	0	0	0	0	0	0	0	0	0	0	0	0	0	0	0	0	0	0	0	0	0	0	0	0	0	0	0	0	0	0	0	0	0	0	0	0	0	0	0
NODE_22_length_607624_418	d__Bacteria;p__Acidobacteriota	0	0	0	0	0	0	0	0	0	0	0	0	0	0	0	0	0	0	0	0	0	0	0	0	0	0	0	0	0	0	0	0	0	0	0	0	0	0	0	0	0	0	0	0	0	0	0	0
NODE_224361_length_1780_1	d__Bacteria;p__Acidobacteriota	0	0	0	0	0	0	0	0	0	0	0	0	0	0	7.47804e-05	0	0	0	0	0	0	0	0	0	0	0	0	0	0	0.000105867	0	0.000400485	0	0	0	0	0	0	0	0	0	0	0	0	0	0	0	0
NODE_264712_length_981_2	d__Bacteria;p__Acidobacteriota	0	0	0	0	0	0	0	0	0	0	0	0	0	0	7.64979e-05	0	0	0	0	0	0	0	0	0	0	0	0	0	0	2.43531e-05	0	0	0	0	0	0	0	0	0	0	0	0	0	0	0	0	0	0
NODE_315311_length_837_1	d__Bacteria;p__Acidobacteriota	0	0	0	0	0	0	0	0	0	0	0	0	0	0	0	0	0	0	0	0	0	0	0	0	0	0	0	0	0	0	0	0	0	0	0	0	0	0	0	0	0	0	0	0	0	0	0	0
NODE_387374_length_769_3	d__Bacteria;p__Acidobacteriota	0	0	0	0	0	0	0	0	0	0	0	0	0	0	0	0	0	0	0	0	0	0	0	0	0	0	0	0	0	6.7832e-05	0	0	0	0	0	0	0	0	0	0	0	0	0	0	0	0	0	0
NODE_402181_length_1220_2	d__Bacteria;p__Acidobacteriota	0	0	0	0	0	0	0	0	0	0	0	0	0	0	0	0	0	0	0	0	0	0	0	0	0	0	0	0	0	0	0	0.000318616	0	0	0	0	0	0	0	0	0	0	0	0	0	0	0	0
NODE_40804_length_5311_3	d__Bacteria;p__Acidobacteriota	0	0	0	0	0	0	0	0	0	0	0	0	0	0	0	0	0	0	0	0	0	0	0	0	0	0	0	0	0	0	0	0.00207191	0	0	0	0	0	0	0	0	0	0	0	0	0	0	0	0
NODE_43596_length_4476_9	d__Bacteria;p__Acidobacteriota	0	0	0	0	0	0	0	0	0	0	0	0	0	0	0	0	0	0	0	0	0	0	0	0	0	0	0.000135818	0	0	0	0	0	9.25434e-05	0	0	0	0.000288367	0	0	0	0	0	0	0	0	0	0	0
NODE_453120_length_688_2	d__Bacteria;p__Acidobacteriota	0	0	0	0	0	0	0	0	0	0	0	0	0	0	0.000152936	0	0	0	0	0	0	0	0	0	0	0	0	0	0	0.000199733	0	0.000109848	0	0	0	0	0	0	0	0	0	0	0	0	0	0	0	0
NODE_469524_length_584_2	d__Bacteria;p__Acidobacteriota	0	0	0	0	0	0	0	0	0	0	0	0	0	0	0	0	0	8.09381e-05	0	0	0	0	0	0	0	0	7.82286e-05	0	0	0	0	0	0	0	0	0	0	0	0	0	0	0	0	0	0	0	0	0
NODE_490493_length_897_1	d__Bacteria;p__Acidobacteriota	0	0	0	0	0	0	0	0	0	0	0	0	0	0	0	0	0	0	0	0	0	0	0	0	0	0	0	0	0	0	0	0	0	0	0	0	0	0	0	0	0	0	0	0	0	0	0	0
NODE_5306_length_17500_10	d__Bacteria;p__Acidobacteriota	0.00175262	0.00148612	0	0	0	0	0	0	0	0.00492838	0	0	0	0	0	0.00059311	4.24606e-05	0.000143836	0	0	0.00026303	0	0	0	0	0	0.000130095	0	0	0	0	0	0	0	0	0	0.00115784	0	0	0	0	0.00199614	1.39098e-05	0	0	0	0	5.31649e-05
NODE_556003_length_503_1	d__Bacteria;p__Acidobacteriota	0	0	0	0	0	0	0	0	0	0	0	0	0	0	0	0	0	0	0	0	0	0	0	0	0	0	0	0	0	0	0	0	0	0	0	0	0	0	0	0	0	0	0	0	0	0	0	0
NODE_569290_length_517_1	d__Bacteria;p__Acidobacteriota	0	0	0	0	0	0	0	0	0	0	0	0	0	0	0	0	0	0	0	0	0	0	0	0	0	0	0	0	0	0	0	0	0	0	0	0	3.18521e-05	0	0	0	0	0	0	0	0	0	0	0
NODE_8863_length_14991_12	d__Bacteria;p__Acidobacteriota	0	0	0	0	0	0	0	0	0	0	0	0	0	0	0	0	0	0	0	0	0	0	0	0	0	0	0	0	0	0	0	0.000160069	0	0	0	0	0	0	0	0	0	0	0	0	0	0	0	0
NODE_934417_length_760_1	d__Bacteria;p__Acidobacteriota	0	0	0	0	0	0	0	0	0	0	0	0	0	0	9.16581e-05	0	0	0	0	0	0	0	0	0	0	0	0	0	0	0	0	7.75902e-05	0	0	0	0	0	0	0	0	0	0	0	0	0	0	0	0
NODE_973763_length_511_1	d__Bacteria;p__Acidobacteriota	0	0	0	0	0	0	0	0	0	0	0	0	0	0	0	0.000102766	0	0	0	0	0	0	0	0	0	0	0	0	0	0	0	0	5.62253e-05	0	0	0	0	0	0	0	0	0	0	0	0	0	0	0.000369895
NODE_9766_length_11150_8	d__Bacteria;p__Acidobacteriota	0	0	0	0	0	0	0	0	0	0	0	0	0	0	0	0	0	0	0	0	0	0	0	0	0	0	0	0	0	0	0	0	0	0	0	0	0	0	0	0	0	0	0	0	0	0	0	0
NODE_981452_length_593_2	d__Bacteria;p__Acidobacteriota	0	0	0	0	0	0	0	0	0	0	0	0	0	0	0	0	0	0	0	0	0	0	0	0	0	0	0	0	0	0	0	0	0	0	0	0	0	0	0	0	0	0	0	0	0	0	0	0
NODE_1263545_length_546_1	d__Bacteria;p__Acidobacteriota;c__Acidobacteriae	0	0	0	0	0	0	0	0	0	0	0	0	0	0	0	0	0	0	0	0	0	0	0	0	0	0	0	0	0	0	0	0	0	0	0	0	0	0	0	0	0	0	0	0	0	0	0	0
NODE_126579_length_527_1	d__Bacteria;p__Acidobacteriota;c__Acidobacteriae	0	0	0	0	0	0	0	0	3.10743e-05	0	0	0	0	0	0	0	0	0	0	0	0	3.55249e-05	0	0	0	0	0	0	0	0	0	0	0	0	0	0	0	0	0	0	0	0	0	0	0	0	0	0
NODE_1625389_length_531_1	d__Bacteria;p__Acidobacteriota;c__Acidobacteriae	0	0	0	0	0	0	0	0	0	0	0	0	0	0	0	0	0	0	0	0	0	0	0	0	0	0	0	0	0	0	0	0	0	0	0	0	0	0	0	0	0	0	0	0	0	0	0	0
NODE_20424_length_7078_4	d__Bacteria;p__Acidobacteriota;c__Acidobacteriae	0	0	0	0	0	0	0	0	0	0	0	0	0	0	0	0	0	0	0	0	0	0	0	0	0	0	0	0	0	0	0	7.84191e-05	0	0	0	0	0	0	0	0	0	0	0	0	0	0	0	2.14467e-05
NODE_21698_length_8603_9	d__Bacteria;p__Acidobacteriota;c__Acidobacteriae	0	0	0	0	0	0	0	0	0	0	0	0	0	0	0	0	0	0	0	0	0	0	0	0	0	0	0	0	0	0	0	0	0	0	0	0	0	0	0	0	0	0	0	0	0	0	0	0
NODE_295438_length_1246_4	d__Bacteria;p__Acidobacteriota;c__Acidobacteriae	0	0	0	0	0	0	0	0	0	0	0	0	0	0	0	0	0	0	0	0	0	0	0	0	0	0	0	0	0	0	0	0	0	0	0	0	0	0	0	0	0	0	0	0	0	0	0	0
NODE_328065_length_1220_2	d__Bacteria;p__Acidobacteriota;c__Acidobacteriae	0	0	0	0	0	0	0	0	0	0	0	0	0	0	0	0	0	0	0	0	0	0	0	0	0	0	0	0	0	0	0	0	0	0	0	0	0	0	0	0	0	0	0	0	0	0	0	0
NODE_33903_length_4580_9	d__Bacteria;p__Acidobacteriota;c__Acidobacteriae	0	0	0	0	0	0	0	0	0	0	0	0	0	0	0	0	0	0	0	0	0	0	0	0	0	0	0	0	0	0	0	0	0	0	0	0	0	0	0	0	0	0	0	0	0	0	0	0
NODE_522678_length_538_1	d__Bacteria;p__Acidobacteriota;c__Acidobacteriae	0	0	0	0	0	0	0	0	0	0	0	0	0	0	0	0	0	0	0	0	0	0	0	0	0	0	0	0	0	0	0	0	0	0	0	0	0	0	0	0	0	0	0	0	0	0	0	0
NODE_557153_length_615_2	d__Bacteria;p__Acidobacteriota;c__Acidobacteriae	0	0	0	0	0	0	0	0	0	0	0	0	0	0	0	0	0	0	0	0	0	0	0	0	0	0	0	0	0	0	0	0	0	0	0	0	0	0	0	0	0	0	0	0	0	0	0	0
NODE_67154_length_581_1	d__Bacteria;p__Acidobacteriota;c__Acidobacteriae	0	0	0	0	0	0	0	0.000306776	0	4.73261e-05	0	0	0	0.000194413	0	0	0.000618529	0	0	0	0.00120416	0	0	0	0	0	0	0	1.6395e-05	0	0	0	0.00035561	0	0	0	0	0	0	0	0	0.000324379	0.000370875	0	0	0	0.000424399	0.000280208
NODE_690015_length_739_1	d__Bacteria;p__Acidobacteriota;c__Acidobacteriae	0	0	0	0	0	0	0	0	0	0	0	0	0	0	0	0	0	0	0	0	0	0	0	0	0	0	0	0	0	0	0	0	3.07939e-05	0	0	0	0	0	0	0	0	0	0	0	0	0	0	0
NODE_971247_length_661_1	d__Bacteria;p__Acidobacteriota;c__Acidobacteriae	0	0	0	0	0	0	0	0	0	0	0	0	0	0	0	0	0	0	0	0	0	0	0	0	0	0	0	0	0	0	0	0.000215805	0	0	0	0	0	0	0	0	0	0	0	0	0	0	0	0
NODE_2_length_689635_155	d__Bacteria;p__Acidobacteriota;c__Acidobacteriae;o__Acidobacteriales	0	0	0	0	0	0	0	0	0	0	0	0	0	0	0	0	0	0	0	0	0	0	0	0	0	0	0	0	0	0	0	0	0	0	0	0	0	0	0	0	0	0	2.63464e-05	0	0	0	0	0
NODE_4980_length_7707_9	d__Bacteria;p__Acidobacteriota;c__Acidobacteriae;o__Acidobacteriales;f__Acidobacteriaceae	0	0	0	0	0	0	0	0	0	0	0	0	0	0	0	0	0	0	0	0	0	0	0	0	0	0	0	0	0	0	0	0	0	0	0	0	0	0	0	0	0	0	0	0	0	0	0	0
NODE_1326_length_20129_26	d__Bacteria;p__Acidobacteriota;c__Acidobacteriae;o__Acidobacteriales;f__Acidobacteriaceae;g__Terracidiphilus	0	0	0	0	0	0	0	0	0	0	0	0	0	0	0	0	0	0	0	0	0	0	0	0	0	0	0	0	0	0	0	0	0	0	0	0	2.45656e-05	0	0	0	0	0	0	0	0	0	0	0
NODE_3142_length_10696_5	d__Bacteria;p__Acidobacteriota;c__Acidobacteriae;o__Acidobacteriales;f__Acidobacteriaceae;g__Terracidiphilus	0	0	0	0	0	0	0	0	0	0	0	0	0	0	0	0	0	0	0	0	0	0	0	0	0	0	0	0	0	0	0	0	0	0	0	0	0	0	0	0	0	0	0	0	0	0	0	0
NODE_6300_length_6481_12	d__Bacteria;p__Acidobacteriota;c__Acidobacteriae;o__Acidobacteriales;f__Acidobacteriaceae;g__Terracidiphilus	0	0	0	0	0	0	0	0	0	0	0	0	0	0	0	0	0	0	0	0	0	0	0	0	0	0	0	0	0	0	0	0	0	0	0	0	0	0	0	0	0	0	0	0	0	0	0	4.13443e-05
NODE_188912_length_741_3	d__Bacteria;p__Acidobacteriota;c__Acidobacteriae;o__Acidobacteriales;f__SbA1	0	0	0	0	0	0	0	0	0	0	0	0	0	0	0	0	0	0	0	0	0	0	0	0	0	0	0	0	0	0	0	0	0	0	0	0	0	0	0	0	0	0	0	0	0	0	0	0
NODE_327218_length_697_1	d__Bacteria;p__Acidobacteriota;c__Acidobacteriae;o__Acidobacteriales;f__SbA1	0	0	0	0	0	0	0	0	0	0	0	0	0	0	0	0	0	0	0	0	0	0	0	0	0	0	0	0	0	0	0	0	0	0	0	0	0	0	0	0	0	0	0	0	0	0	0	0
NODE_144752_length_1469_1	d__Bacteria;p__Acidobacteriota;c__Acidobacteriae;o__Acidoferrales;f__UBA7541	0	0	0	0	0	0	0	0	0	0	0	0	0	0	0	0	0	6.32257e-05	0	0	0	0	0	0	0	0	0	0	0	0	0	0.000151527	0	0	0	0	0	0	0	0	0	0	0	0	0	0	0	0
NODE_260311_length_622_1	d__Bacteria;p__Acidobacteriota;c__Acidobacteriae;o__Acidoferrales;f__UBA7541	0	0	0	0	0	0	0	0	0	0	0	0	0	0	0	0	0	0	0	0	0	0	0	0	0	0	0	0	0	0	0	0	0	0	0	0	0	0	0	0	0	0	0	0	0	0	0	0
NODE_2814_length_20302_30	d__Bacteria;p__Acidobacteriota;c__Acidobacteriae;o__Acidoferrales;f__UBA7541	0	0	0	0	0	0	0	0	0	0	0	0	0	0	0	0	0	0.000366898	0	0	0	0	0	0	0	0	0.00096892	0	0	0	0	7.51714e-05	0	1.94929e-05	0	0	4.78822e-05	0	0	0	0	0	0	0	0	0	0	0
NODE_614662_length_810_2	d__Bacteria;p__Acidobacteriota;c__Acidobacteriae;o__Acidoferrales;f__UBA7541	0	0	0	0	0	0	0	0	0	0	0	0	0	0	0	0	0	0	0	0	0	0	0	0	0	0	0	0	0	0	0	0	0	0	0	0	0	0	0	0	0	0	0	0	0	0	0	0
NODE_683090_length_772_3	d__Bacteria;p__Acidobacteriota;c__Acidobacteriae;o__Acidoferrales;f__UBA7541	0	0	0	0	0	0	0	0	0	0	0	0	0	0	0	0	0	0	0	0	0	0	0	0	0	0	0	0	0	0	0	0	0	0	0	0	0	0	0	0	0	0	0	0	0	0	0	0
NODE_1315372_length_537_1	d__Bacteria;p__Acidobacteriota;c__Acidobacteriae;o__Acidoferrales;f__UBA7541;g__Acidoferrum	0	0	0	0	0	0	0	0	0	0	0	0	0	0	0	0	0	0	0	0	0	0	0	0	0	0	0	0	0	0	0	9.45055e-05	0	0	0	0	0	0	0	0	0	0	0	0	0	0	0	0
NODE_2_length_1215317_319	d__Bacteria;p__Acidobacteriota;c__Acidobacteriae;o__Acidoferrales;f__UBA7541;g__DSGC01;s__DSGC01 sp011056285	0	0	0	0	0	0	0	0	0	0	0	0	0	0	0.00256229	0	4.96215e-05	5.30158e-05	0	0	0	0	0	0	0	0.000115303	2.4934e-05	0	0	0.00752073	8.15639e-05	0	0.000108662	0	0	0	0.00203255	0	0	0	0	0	0	0	0	0	0	0.000160924
NODE_289435_length_1364_3	d__Bacteria;p__Acidobacteriota;c__Acidobacteriae;o__Acidoferrales;f__UBA7541;g__DSGC01;s__DSGC01 sp011056285	8.12365e-05	0	0	0	0	0	0	7.49971e-05	0	0.000571437	0	0	0	0	0.000840857	0	6.69738e-05	0	0	0	0.000241844	0	0	0	0	1.89053e-05	0	0	0	0.00376805	0	0	0.000107275	0	0	0	0.000978539	0	0	0	0	0	0.000188856	0	0	0	0	0.000136932
NODE_78_length_151848_10	d__Bacteria;p__Acidobacteriota;c__Acidobacteriae;o__Acidoferrales;f__UBA7541;g__JACQDE01	0	0	0	0	0	0	0	0	0	0	0	0	0	0	0	0	0	2.59434e-05	0	0	0	0	0	0	0	0	0	0	0	0	0	0.00171972	0	0	0	0	0	0	0	0	0	0	0	0	0	0	0	0
NODE_95602_length_2474_5	d__Bacteria;p__Acidobacteriota;c__Acidobacteriae;o__Bryobacterales	0	0	0	0	0	0	0	0	0	0	0	0	0	0	0	0	0	0	0	0	0	0	0	0	0	0	0	0.000840298	0	0	0	0	0	0	0	0	0	0	0	0	0	0	0	0	0	0	0	0
NODE_1050875_length_661_1	d__Bacteria;p__Acidobacteriota;c__Acidobacteriae;o__Bryobacterales;f__Bryobacteraceae	0	0	0	0	0	0	0	0	0	0	0	0	0	0	0	0	0	0	0	0	0	0	0	0	0	0	0	0	0	0	0	0	0	0	0	0	0	0	0	0	0	0	0	0	0	0	0	0
NODE_105614_length_1457_1	d__Bacteria;p__Acidobacteriota;c__Acidobacteriae;o__Bryobacterales;f__Bryobacteraceae	0	0	0	0	0	0	0	0	0	0	0	0	0	0	0	0	0	0	0	0	0	0	0	0	0	0	0	0	0	0	0	0	0	0	0	0	0	0	0	0	0	0	0	0	0	0	0	0
NODE_10776_length_8133_5	d__Bacteria;p__Acidobacteriota;c__Acidobacteriae;o__Bryobacterales;f__Bryobacteraceae	0	0	0	0	0	0	0	0	2.4978e-05	0	0	0	0	0	0.000406008	0	0.000184291	4.15799e-05	0	0	0	0	0	0	0	0	0	0	0	0.00106953	0	5.75457e-05	1.88931e-05	0	0	0	1.87584e-05	0	0	0	0	0	0	0	0	0	0	0
NODE_1165_length_50018_36	d__Bacteria;p__Acidobacteriota;c__Acidobacteriae;o__Bryobacterales;f__Bryobacteraceae	0	0	0	0	0	0	0	0	0	0	0	0	0	0	0	0	0	0.000465937	0	5.20579e-05	0	0	0	0	0	0	0.000618085	0	0	0	0.000166732	5.91526e-05	0	0	0	0	0.000109318	0	0	0	0	0	0	0	0	0	0	0
NODE_11671_length_9279_9	d__Bacteria;p__Acidobacteriota;c__Acidobacteriae;o__Bryobacterales;f__Bryobacteraceae	0	0	0	0	0	0	0	0	0	0	0	0	0	0	0	0	0	3.55705e-05	0	0	0	0	0	0	0	0.000164487	0	0	0	0	0	0	0	0	0	0	0	0	0	0	0	0	0	0	0	0	0	0
NODE_1167302_length_531_1	d__Bacteria;p__Acidobacteriota;c__Acidobacteriae;o__Bryobacterales;f__Bryobacteraceae	0	0	0	0	0	0	0	0	0	0	0	0	0	0	0	0	0	0	0	0	0	0	0	0	0	0	0	0	0	0	0	0	0	0	0	0	0	0	0	0	0	0	0	0	0	0	0	0
NODE_119487_length_747_1	d__Bacteria;p__Acidobacteriota;c__Acidobacteriae;o__Bryobacterales;f__Bryobacteraceae	0	0	0	0	0	0	0	0	0	0	0	0	0	0	0	0	0	0	0	0	0	0	0	0	0	0	0	0	0	0	0	0	0	0	0	0	0	0	0	0	0	0	0	0	0	0	0	0
NODE_123755_length_1103_3	d__Bacteria;p__Acidobacteriota;c__Acidobacteriae;o__Bryobacterales;f__Bryobacteraceae	0	0	0	0	0	0	0	0	0	0	0	0	0	0	0	0	0	0	0	0	0	0	0	0	0	0	0	0	0	0	0	0	0	0	0	0	0	0	0	0	0	0	0	0	0	0	0	0
NODE_125001_length_971_1	d__Bacteria;p__Acidobacteriota;c__Acidobacteriae;o__Bryobacterales;f__Bryobacteraceae	0	0	0	0	0	0	0	0	0	3.15507e-05	0	0	0	0.000233295	0	0	0.000191677	0	0	0	0.000266077	0	0	0	0	0	0	0	8.8479e-05	0	0	0	0.000175009	0	0	0	0	0	0	0	0	0.000122751	6.24355e-05	0	0	0	0.000302993	9.76533e-05
NODE_1278199_length_608_1	d__Bacteria;p__Acidobacteriota;c__Acidobacteriae;o__Bryobacterales;f__Bryobacteraceae	0	0	0	0	0	0	0	0	0	0	0	0	0	0	0	0	0	0	0	0	0	0	0	0	0	0	0	0	0	0	0	0.000168307	0	0	0	0	0	0	0	0	0	0	0	0	0	0	0	0
NODE_1280090_length_543_1	d__Bacteria;p__Acidobacteriota;c__Acidobacteriae;o__Bryobacterales;f__Bryobacteraceae	0	0	0	0	0	0	0	0	0	0	0	0	0	0	0	0	0	0	0	0	0	0	0	0	0	0	0	0	0	0	0	0	0	0	0	0	0	0	0	0	0	0	0	0	0	0	0	0
NODE_131022_length_1981_1	d__Bacteria;p__Acidobacteriota;c__Acidobacteriae;o__Bryobacterales;f__Bryobacteraceae	0	0	0	0	0	0	0	0	0	0	0	0	0	0	0	0	0	5.4934e-05	0	0	0	0	0	0	0	0	0	0.00121386	0	0	0	0	0	0	0	0	0	0	0	0	0	0	0	0	0	0	0	0
NODE_1361626_length_541_1	d__Bacteria;p__Acidobacteriota;c__Acidobacteriae;o__Bryobacterales;f__Bryobacteraceae	0	0	0	0	0	0	0	0	0	0	0	0	0	0	0	0	0	0	0	0	0	0	0	0	0	0	0	0	0	0	0	0.000655127	0	0	0	0	0	0	0	0	0	0	0	0	0	0	0	0
NODE_13665_length_10334_9	d__Bacteria;p__Acidobacteriota;c__Acidobacteriae;o__Bryobacterales;f__Bryobacteraceae	0	0	0	0	0	0	0	0	0	0	0	0	0	0	0	0	0	0	0	0	0	0	0	0	0	0	0	0	0	0	0	0.00211928	0	0	0	0	0	0	0	0	0	0	0	0	0	0	0	0
NODE_13999_length_15275_24	d__Bacteria;p__Acidobacteriota;c__Acidobacteriae;o__Bryobacterales;f__Bryobacteraceae	0	0	0	0	0	0	0	0	0	0	0	0	0	0	0	0	0	0	0	0	0	0	0	0	0	2.5123e-05	0	0	0	0	0	0.000736338	0	0	0	0	0	0	0	0	0	0	0	0	0	0	0	0
NODE_1409_length_44760_36	d__Bacteria;p__Acidobacteriota;c__Acidobacteriae;o__Bryobacterales;f__Bryobacteraceae	0	0	0	0	0	0	0	0	0	0	0	0	0	0	0	0.00204964	0	0	0	0	0	0	0	0	0	0	0	0	0	0	0	0	0	0	0	0	0	0	0	0	0	0	0	0	0	0	0	6.30491e-05
NODE_146358_length_502_1	d__Bacteria;p__Acidobacteriota;c__Acidobacteriae;o__Bryobacterales;f__Bryobacteraceae	0	0	0	0	0	0	0	0	0	0	0	0	0	0	0	0	0	0	0	0	0	0	0	0	0	0	0	7.98166e-05	0	0	0	0	0	0	0	0	0	0	0	0	0	0	0	0	0	0	0	0
NODE_1515_length_32395_36	d__Bacteria;p__Acidobacteriota;c__Acidobacteriae;o__Bryobacterales;f__Bryobacteraceae	0	0	0	0	0	0	0	0	0	0	0	0	0	0	0	0	0	0	0	0	0	0	0	0	0	0	0	4.45458e-05	0	0	0	0	0	0	0	0	0	0	0	0	0	0	0	0	0	0	0	0
NODE_163916_length_1531_1	d__Bacteria;p__Acidobacteriota;c__Acidobacteriae;o__Bryobacterales;f__Bryobacteraceae	0	0	0	0	0	0	0	0	0	0	0	0	0	0	0	0	0	0	0	0	0	0	0	0	0	0	0	0	0	0	0	0	0	0	0	0	0	0	0	0	0	0	0	0	0	0	0	0
NODE_169876_length_1744_1	d__Bacteria;p__Acidobacteriota;c__Acidobacteriae;o__Bryobacterales;f__Bryobacteraceae	0	0	0	0	0	0	0	0	0	0	0	0	0	0	0	0	0	0	0	0	0	0	0	0	0	0	0	0	0	0	0	0	0	0	0	0	0	0	0	0	0	0	0	0	0	0	0	0
NODE_1721028_length_518_1	d__Bacteria;p__Acidobacteriota;c__Acidobacteriae;o__Bryobacterales;f__Bryobacteraceae	0	0	0	0	0	0	0	0	0	0	0	0	0	0	0	0	0	0	0	0	0	0	0	0	0	0	0	0	0	0	0	0	0	0	0	0	0	0	0	0	0	0	0	0	0	0	0	0
NODE_1790_length_49548_9	d__Bacteria;p__Acidobacteriota;c__Acidobacteriae;o__Bryobacterales;f__Bryobacteraceae	0	0	0	0	0	0	0	0	0	0	0	0	0	0	0.00668241	0	0.00241611	0.0002783	0	0	0	0	0	0	2.36066e-05	0.000186265	0.000550981	0	0	0.00963479	3.35382e-05	0.000222165	0.000887473	0	0	0	0.00113064	0	0	0	0	0	0	0	0	0	0	0.00196569
NODE_183051_length_2189_4	d__Bacteria;p__Acidobacteriota;c__Acidobacteriae;o__Bryobacterales;f__Bryobacteraceae	0	0	0	0	0	0	0	0	0	0	0	0	0	0	0	0	0	0.000165045	0	0	0	0	0	0	0	0	0	0	0	0	0	0	0	0	0	0	0	0	0	0	0	0	0	0	0	0	0	0
NODE_18732_length_7185_5	d__Bacteria;p__Acidobacteriota;c__Acidobacteriae;o__Bryobacterales;f__Bryobacteraceae	5.73907e-05	0	0	0	0	0	0	0	0	0	0	0	0	0	0	0	0	0	0	0	0	0	0	0	0	0	0	0.000110308	0	0	0	0	0	0	0	0	9.56548e-05	0	0	0	0	0	0	0	0	0	0	0
NODE_19671_length_8294_9	d__Bacteria;p__Acidobacteriota;c__Acidobacteriae;o__Bryobacterales;f__Bryobacteraceae	0.00129086	0.000564642	0	0	0	0	0	0	0	0	0	0	0	0	5.57516e-05	0	0	1.98976e-05	0	0	0	0	0	1.7315e-05	0	0	0	0	0	0	0	0.00130848	0	0	0	0	4.70604e-05	0	0	0	0	0	0	0	0	0	0	0
NODE_20828_length_5772_9	d__Bacteria;p__Acidobacteriota;c__Acidobacteriae;o__Bryobacterales;f__Bryobacteraceae	0	0	0	0	0	0	0	0	0	0	0	0	0	0	2.83392e-05	6.42104e-05	7.94919e-05	0.000202606	0	0	0	0	0	0	0	0.000102532	0.000137211	0	0	0	0	0	2.08776e-05	0	0	0	0.00157296	0	0	0	0	0	0	0	0	0	0	0.000153879
NODE_2136_length_27655_21	d__Bacteria;p__Acidobacteriota;c__Acidobacteriae;o__Bryobacterales;f__Bryobacteraceae	0	0	0	0	0	0	0	0	0	0	0	0	0	0	0	0	0	3.86055e-05	0	0	0	0	0	0	0	0	0	0	0	0	0	0.00148293	0	0	0	0	0	0	0	0	0	0	0	0	0	0	0	0
NODE_224554_length_667_1	d__Bacteria;p__Acidobacteriota;c__Acidobacteriae;o__Bryobacterales;f__Bryobacteraceae	0	0	0	0	0	0	0	0	0	0	0	0	0	0	0	0.0012388	0	3.79378e-05	0	0	0	0	0	0	0	0.0013579	0	0	0	0	0.000745615	0	0	0	0	0	0.000161156	0	0	0	0	0	0	0	0	0	0	0
NODE_22849_length_4270_4	d__Bacteria;p__Acidobacteriota;c__Acidobacteriae;o__Bryobacterales;f__Bryobacteraceae	0	0	0	0	0	0	0	0	0	0	0	0	0	0	0	0	0	0	0	0	0	0	0	0	0	0	0	0	0	7.69464e-05	0	0	0	0	0	0	0	0	0	0	0	0	0	0	0	0	0	0
NODE_2313_length_25275_31	d__Bacteria;p__Acidobacteriota;c__Acidobacteriae;o__Bryobacterales;f__Bryobacteraceae	0	0	0	0	0	0	0	0	0	0	0	0	0	0	0	0	0	0	0	0	0	0	0	0	0	0	0	0	0	0	0	0	0	0	0	0	3.55775e-05	0	0	0	0	0	0	0	0	0	0	0
NODE_23483_length_6769_5	d__Bacteria;p__Acidobacteriota;c__Acidobacteriae;o__Bryobacterales;f__Bryobacteraceae	0	0	0	0	0	0	0	0	0	0	0	0	0	0	0	0	0	0	0	0	0	0	0	0	0	0	0	0	0	0	0	0	0	0	0	0	0	0	0	0	0	0	0	0	0	0	0	0
NODE_2407_length_21838_32	d__Bacteria;p__Acidobacteriota;c__Acidobacteriae;o__Bryobacterales;f__Bryobacteraceae	0	0	0	0	0	0	0	0	0	0	0	0	0	0	0	0	0	0	0	0	0	0	0	0	0	0	0.000775901	0	0	0	0	0	0	0	0	0	0	0	0	0	0	0	0	0	0	0	0	0
NODE_259844_length_809_1	d__Bacteria;p__Acidobacteriota;c__Acidobacteriae;o__Bryobacterales;f__Bryobacteraceae	0	0	0	0	0	0	0	0	0	0	0	0	0	0	0	0	0	0	0	0	0	0	0	0	0	0	0	0	0	0	0	9.45055e-05	0	0	0	0	0	0	0	0	0	0	0	0	0	0	0	0
NODE_28027_length_2850_4	d__Bacteria;p__Acidobacteriota;c__Acidobacteriae;o__Bryobacterales;f__Bryobacteraceae	0	0	0	0	0	0	0	0	0	0	0	0	0	0	0	0	0	0	0	0	0	0	0	0	0	3.62523e-05	0	0	0	0	0	0	0	0	0	0	0	0	0	0	0	0	0	0	0	0	0.000286553	0
NODE_284173_length_673_1	d__Bacteria;p__Acidobacteriota;c__Acidobacteriae;o__Bryobacterales;f__Bryobacteraceae	0	0	0	0	0	0	0	0	0	0	0	0	0	0	0	0	0	0	0	0	0	0	0	0	0	0	0	0	0	0	0	0	0	0	0	0	0	0	0	0	0	0	0	0	0	0	0	0
NODE_30231_length_4024_4	d__Bacteria;p__Acidobacteriota;c__Acidobacteriae;o__Bryobacterales;f__Bryobacteraceae	0.00132135	0.00138609	0	0	0	0	0	0	0	0	0	0	0	0	0	3.00232e-05	0	0.00244351	0	0	0	0	0	1.85922e-05	0	0.000676305	0.00161317	0	0	0	0	0	0	0	0	3.90491e-05	0.00140141	0	0	0	0	0	0	0	0	0	0	5.67239e-05
NODE_314014_length_635_1	d__Bacteria;p__Acidobacteriota;c__Acidobacteriae;o__Bryobacterales;f__Bryobacteraceae	0	0	0	0	0	0	0	0	0	0	0	0	0	0	0	0	0	0	0	0	0	0	0	0	0	0	0	0	0	0	0	0	0	0	0	0	0	0	0	0	0	0	0	0	0	0	0	0
NODE_344073_length_1135_1	d__Bacteria;p__Acidobacteriota;c__Acidobacteriae;o__Bryobacterales;f__Bryobacteraceae	0	0	0	0	0	0	0	0	0	0	0	0	0	0	0	0	0	0	0	0	0	0	0	0	0	0	0	0	0	0	0	0	0	0	0	0	0	0	0	0	0	0	0	0	0	0	0	0
NODE_354_length_102760_71	d__Bacteria;p__Acidobacteriota;c__Acidobacteriae;o__Bryobacterales;f__Bryobacteraceae	0	0	0	0	0	0	0	0	0	0	0	0	0	0	0	0	0	0	0	0	0	0	0	0	0	0	0	0.00836949	0	0	0	0	0	0	0	0	0	0	0	0	0	0	0	0	0	0	0	0
NODE_363429_length_617_1	d__Bacteria;p__Acidobacteriota;c__Acidobacteriae;o__Bryobacterales;f__Bryobacteraceae	0	0	0	0	0	0	0	0	0	0	0	0	0	0	0	4.69806e-05	4.39938e-05	5.92194e-05	0	0	0	0	0	0	0	0	0.000111249	0	0	0	0	0	0.000107424	0	0	0	0.000320515	0	0	0	0	0	0	0	0	0	0	0
NODE_366894_length_721_1	d__Bacteria;p__Acidobacteriota;c__Acidobacteriae;o__Bryobacterales;f__Bryobacteraceae	0	0	0	0	0	0	0	0	0	0	0	0	0	0	0	0	0	0	0	0	0	0	0	0	0	0	0	0	0	0	0	0	0	0	0	0	0	0	0	0	0	0	0	0	0	0	0	0
NODE_36935_length_4644_12	d__Bacteria;p__Acidobacteriota;c__Acidobacteriae;o__Bryobacterales;f__Bryobacteraceae	0	0	0	0	0	0	0	0	0	0	0	0	0	0	0.00011913	0	0	3.82899e-05	0	0	0	0	0	0	0	0	0.000769516	0	0	0	0	0.000140143	0	0	0	0	0.000222625	0	0	0	0	0	0	0	0	0	0	0
NODE_37401_length_4607_6	d__Bacteria;p__Acidobacteriota;c__Acidobacteriae;o__Bryobacterales;f__Bryobacteraceae	5.27627e-05	0	0	0	0	0	0	0	0	0	0	0	0	0	0	0	2.91849e-05	0.000196051	0	0	0	0	0	0	0	0	0.000528468	0	0	0	0	0	0	0	0	0	0.000106382	0	0	0	0	0	0	0	0	0	0	2.98372e-05
NODE_38405_length_3417_3	d__Bacteria;p__Acidobacteriota;c__Acidobacteriae;o__Bryobacterales;f__Bryobacteraceae	0	0	0	0	0	0	0	0	0	0	0	0	0	0	0	0	0	0	0	0	0	0	0	0	0	0	0	0	0	0	0	0	0	0	0	0	0	0	0	0	0	0	0	0	0	0	0	0
NODE_3912_length_8313_9	d__Bacteria;p__Acidobacteriota;c__Acidobacteriae;o__Bryobacterales;f__Bryobacteraceae	0	0	0	0	0	0	0	0.000195477	0	0	0	0	0	0.000453183	0	0	0.000753613	0	0	0	0.000516017	0	0	0	0	4.67247e-05	0	0	0.000181782	0	0	0	0.000302999	0	0	0	0	0	0	0	0	0.000233616	0.00018044	0	0	0	0.000646441	0.000548052
NODE_40503_length_5774_15	d__Bacteria;p__Acidobacteriota;c__Acidobacteriae;o__Bryobacterales;f__Bryobacteraceae	0	0	0	0	0	0	0	0	0	0	0	0	0	0	0	0	0	0	0	0	0	0	0	0	0	0	0	0	0	0	0	0	0	0	0	0	0	0	0	0	0	0	0	0	0	0	0	0
NODE_40866_length_4331_9	d__Bacteria;p__Acidobacteriota;c__Acidobacteriae;o__Bryobacterales;f__Bryobacteraceae	0	0	0	0	0	0	0	0	0	0	0	0	0	0	0	0	0	0	0	0	0	0	0	0	0	0	9.45391e-05	0	0	0	0	0	0	0	0	0	0	0	0	0	0	0	0	0	0	0	0	0
NODE_43077_length_7336_5	d__Bacteria;p__Acidobacteriota;c__Acidobacteriae;o__Bryobacterales;f__Bryobacteraceae	0	0	0	0	0	0	0	0	0	0	0	0	0	0	6.87946e-05	0	0	0.000156498	0	0	0	0	0	0	0	0	0.000160306	0	0	0	0	0.00192947	0	0	0	0	2.55299e-05	0	0	0	0	0	0	0	0	0	0	2.96436e-05
NODE_43295_length_4098_5	d__Bacteria;p__Acidobacteriota;c__Acidobacteriae;o__Bryobacterales;f__Bryobacteraceae	0	0	0	0	0	0	0	0	0	0	0	0	0	0	0	0	0	0.000228088	0	0	0	0	0	0	0	0	0.000139507	0	0	0	0	0	0	0	0	0	0	0	0	0	0	0	0	0	0	0	0	0
NODE_43511_length_3689_3	d__Bacteria;p__Acidobacteriota;c__Acidobacteriae;o__Bryobacterales;f__Bryobacteraceae	0	0	0	0	0	0	0	0	0	2.70397e-05	0	0	0	0	0.000291665	0	2.94735e-05	0	0	0	1.21279e-05	0	0	0	0	0	0	0	0	0.000168018	0	0.000623733	0	0	0	0	5.37113e-05	0	0	0	0	0	0	0	0	0	0	3.00309e-05
NODE_440_length_103794_9	d__Bacteria;p__Acidobacteriota;c__Acidobacteriae;o__Bryobacterales;f__Bryobacteraceae	0	0	0	0	0	0	0	0	0	0	0	0	0	0	0	0	0	0	0	0	0	0	0	0	0	0	0	0	0	0	0	0	0	0	0	0	0	0	0	0	0	0	0	0	0	0	0	0
NODE_44775_length_7137_14	d__Bacteria;p__Acidobacteriota;c__Acidobacteriae;o__Bryobacterales;f__Bryobacteraceae	0	0	0	0	0	0	0	0	0	0	0	0	0	0	0	0	0	0	0	0	0	0	0	0	0	0	0	0	0	0	0	0.000486939	0	0	0	0	0	0	0	0	0	0	0	0	0	0	0	0
NODE_450141_length_1274_4	d__Bacteria;p__Acidobacteriota;c__Acidobacteriae;o__Bryobacterales;f__Bryobacteraceae	0	0	0	0	0	0	0	0	0	0	0	0	0	0	0	0	0	0	0	0	0	0	0	0	0	0	0	0	0	0	0	0.000291636	0	0	0	0	0	0	0	0	0	0	0	0	0	0	0	0
NODE_464405_length_937_1	d__Bacteria;p__Acidobacteriota;c__Acidobacteriae;o__Bryobacterales;f__Bryobacteraceae	0	0	0	0	0	0	0	0	0	0	0	0	0	0	0	0	0	0	0	0	0	0	0	0	0	0	0	5.054e-05	0	0	0	0	0	0	0	0	0	0	0	0	0	0	0	0	0	0	0	0
NODE_473870_length_1096_1	d__Bacteria;p__Acidobacteriota;c__Acidobacteriae;o__Bryobacterales;f__Bryobacteraceae	0	0	0	0	0	0	0	0	0	0	0	0	0	0	0	0	0	0	0	0	0	0	0	0	0	0	0	0	0	0	0	0.000891772	0	0	0	0	0	0	0	0	0	0	0	0	0	0	0	0
NODE_504421_length_898_1	d__Bacteria;p__Acidobacteriota;c__Acidobacteriae;o__Bryobacterales;f__Bryobacteraceae	0	0	0	0	0	0	0	0	0	0	0	0	0	0	0	0	0	0	0	0	0	0	0	0	0	0	0	0.000137266	0	0	0	7.55942e-05	0	0	0	0	0	0	0	0	0	0	0	0	0	0	0	0
NODE_53094_length_3273_7	d__Bacteria;p__Acidobacteriota;c__Acidobacteriae;o__Bryobacterales;f__Bryobacteraceae	0	0	0	0	0	0	0	0	0	0	0	0	0	0	0.000171812	0	0	1.98369e-05	0	0	0	0	0	0	0	0	0	0	0	0.000181721	0	0.000524779	0	0	0	0	0	0	0	0	0	0	0	0	0	0	0	3.01323e-05
NODE_534070_length_867_2	d__Bacteria;p__Acidobacteriota;c__Acidobacteriae;o__Bryobacterales;f__Bryobacteraceae	0	0	0	0	0	0	0	0	0	0	0	0	0	0	0	0	0	0	0	0	0	0	0	0	0	0	0	0	0	0	0	0	0	0	0	0	0	0	0	0	0	0	0	0	0	0	0	0
NODE_5714_length_20491_21	d__Bacteria;p__Acidobacteriota;c__Acidobacteriae;o__Bryobacterales;f__Bryobacteraceae	0	0	0	0	0	0	0	0	0	0.000513478	0	0	0	0	0.0002947	0	0	0	0	0	0.00144465	0	0	0	0	0	0	0	0	0.000220591	0	0	0	0	0	0	0	0	0	0	0	0.000859077	1.88985e-05	0	0	0	0	4.70425e-05
NODE_593290_length_947_1	d__Bacteria;p__Acidobacteriota;c__Acidobacteriae;o__Bryobacterales;f__Bryobacteraceae	0	0	0	0	0	0	0	0	0	0	0	0	0	0	0.000487769	0	0	0	0	0	0	0	0	0	0	0	0	0	0	5.15519e-05	0	0.000337747	0	0	0	0	0	0	0	0	0	0	0	0	0	0	0	0
NODE_63155_length_4382_7	d__Bacteria;p__Acidobacteriota;c__Acidobacteriae;o__Bryobacterales;f__Bryobacteraceae	0	0	0	0	0	0	0	0	0	0	0	0	0	0	0	0	0	0	0	0	0	0	0	0	0	0	0	0	0	0	0	0.00184006	0	0	0	0	0	0	0	0	0	0	0	0	0	0	0	0
NODE_643855_length_607_1	d__Bacteria;p__Acidobacteriota;c__Acidobacteriae;o__Bryobacterales;f__Bryobacteraceae	0	0	0	0	0	0	0	0	0	0	0	0	0	0	0	0	0	0	0	0	0	0	0	0	0	0	0.000300327	0	0	0	0	0	0	0	0	0	0.000412094	0	0	0	0	0	0	0	0	0	0	0
NODE_645113_length_792_1	d__Bacteria;p__Acidobacteriota;c__Acidobacteriae;o__Bryobacterales;f__Bryobacteraceae	0	0	0	0	0	0	0	0	0	0	0	0	0	0	0	0	0	0	0	0	0	0	0	0	0	0	0	0	0	0	0	0	0	0	0	0	0	0	0	0	0	0	0	0	0	0	0	0
NODE_64805_length_4312_10	d__Bacteria;p__Acidobacteriota;c__Acidobacteriae;o__Bryobacterales;f__Bryobacteraceae	0	0	0	0	0	0	0	0	0	0	0	0	0	0	0	0	0	6.02999e-05	0	0	0	0	0	0	0	0.000175785	0.000143973	5.22278e-05	0	0	0	0.000512498	0	0	0	0	3.62787e-05	0	0	0	0	0	0	0	0	0	1.16541e-05	0
NODE_6581_length_18676_17	d__Bacteria;p__Acidobacteriota;c__Acidobacteriae;o__Bryobacterales;f__Bryobacteraceae	0	0	0	0	0	0	0	0	0	0	0	0	0	0	0	0	0	0	0	0	0	0	0	0	0	0	0	0	0	0	0	2.96693e-05	0	0	0	0	0	0	0	0	0	0	0	0	0	0	0	0
NODE_666854_length_704_1	d__Bacteria;p__Acidobacteriota;c__Acidobacteriae;o__Bryobacterales;f__Bryobacteraceae	0	0	0	0	0	0	0	0	0	0	0	0	0	0	0	0	0	0	0	0	0	0	0	0	0	0	0	0	0	0	0	0	0	0	0	0	0	0	0	0	0	0	0	0	0	0	0	0
NODE_7_length_1164569_9	d__Bacteria;p__Acidobacteriota;c__Acidobacteriae;o__Bryobacterales;f__Bryobacteraceae	2.91959e-05	0	0	0	0	0	0	0	0	0.000461347	0	0	0	0	0	0	0	0	0	0	0.00180217	0	0	0	0	0	0	0	0	0	0	0	8.77408e-05	0	0	0	0	0	0	0	0	2.06246e-05	0	0	0	0	0	0
NODE_7033_length_14090_1	d__Bacteria;p__Acidobacteriota;c__Acidobacteriae;o__Bryobacterales;f__Bryobacteraceae	0	0	0	0	0	0	0	0	0	0	0	0	0	0	0.000332605	0	1.63421e-05	4.09122e-05	0	0	5.45155e-05	0	0	0	0	0	0	0	0	0.000186659	0	0.000536061	0	0	0	2.34657e-05	5.95514e-05	0	0	0	0	0	0	0	0	0	0	3.34055e-05
NODE_7429_length_7246_9	d__Bacteria;p__Acidobacteriota;c__Acidobacteriae;o__Bryobacterales;f__Bryobacteraceae	0	0	0	0	0	0	0	0	0	0	0	0	0	0	0	0	0	3.96739e-05	0	0	0	0	0	0	0	0	0.0002797	0	0	0	0	0	0	0	0	0	3.58076e-05	0	0	0	0	0	0	0	0	0	0	0
NODE_76021_length_2086_2	d__Bacteria;p__Acidobacteriota;c__Acidobacteriae;o__Bryobacterales;f__Bryobacteraceae	0	0	0	0	0	0	0	0	0	0	0	0	0	0	0	0	0	0	0	0	2.45869e-05	0	0	0	0	0	0	0	0	0	0	0	0	0	0	0	0	0	0	0	0	0	0	0	0	0	0	0
NODE_776877_length_522_1	d__Bacteria;p__Acidobacteriota;c__Acidobacteriae;o__Bryobacterales;f__Bryobacteraceae	0	0	0	0	0	0	0	0	0	0	0	0	0	0	0	0	0	3.48907e-05	0	0	0	0	0	0	0	0	6.56417e-05	0	0	0	0	0	0	0	0	0	0.000125732	0	0	0	0	0	0	0	0	0	0	0
NODE_7915_length_13031_1	d__Bacteria;p__Acidobacteriota;c__Acidobacteriae;o__Bryobacterales;f__Bryobacteraceae	0	0	0	0	0	0	0	0	0	0	0	0	0	0	0	0	0	0	0	0	0	0	0	0	0	0	0	0.000245507	0	0	0	0	0	0	0	0	0	0	0	0	0	0	0	0	0	0	0	0
NODE_868_length_76390_78	d__Bacteria;p__Acidobacteriota;c__Acidobacteriae;o__Bryobacterales;f__Bryobacteraceae	0.000507572	0.000312667	0	0	0	0	0	0.00188856	0	0.00933245	0	0	0	0	0.00486947	0.0021107	3.09887e-05	0	0	0	0.00779216	0	0	0	0	0	0	0	0	0.00308166	0	2.90604e-05	0.000244491	0	0	0	0.000275492	0	0	0	0	0.00340243	0.00318646	0	0	0	0	0.000126209
NODE_905683_length_735_1	d__Bacteria;p__Acidobacteriota;c__Acidobacteriae;o__Bryobacterales;f__Bryobacteraceae	0	0	0	0	0	0	0	0	0	0	0	0	0	0	0	0	0	0	0	0	0	0	0	0	0	0	0	0	0	0	0	7.19744e-05	0	0	0	0	0	0	0	0	0	0	0	0	0	0	0	0
NODE_1091808_length_680_1	d__Bacteria;p__Acidobacteriota;c__Acidobacteriae;o__Bryobacterales;f__Bryobacteraceae;g__CADEFT01;s__CADEFT01 sp018268935	0	0	0	0	0	0	0	0	0	0	0	0	0	0	0	0	0	0	0	0	0	0	0	0	0	0	0	0	0	0	0	0.000150021	0	0	0	0	0	0	0	0	0	0	0	0	0	0	0	0
NODE_87103_length_944_1	d__Bacteria;p__Acidobacteriota;c__Acidobacteriae;o__Bryobacterales;f__Bryobacteraceae;g__DTHT01;s__DTHT01 sp011389255	0	0	0	0	0	0	0	0	0	0.000146062	0	0	0	0	0.000111767	0	0	0	0	0	0.000480453	0	0	0	0	0	0	0	0	0.00015013	0	0	0	0	0	0	4.11875e-05	0	0	0	0	0.000377334	0	0	0	0	0	0
NODE_23271_length_11085_16	d__Bacteria;p__Acidobacteriota;c__Acidobacteriae;o__Bryobacterales;f__Bryobacteraceae;g__JACADU01;s__JACADU01 sp013388415	0	0	0	0	0	0	0	0	0	0	0	0	0	0	0	0	0	4.1155e-05	0	0	0	0	0	0	0	0	0	0	0	0	0	0	0	0	0	0	0	0	0	0	0	0	0	0	0	0	2.24025e-05	0
NODE_260054_length_793_1	d__Bacteria;p__Acidobacteriota;c__Acidobacteriae;o__Bryobacterales;f__Bryobacteraceae;g__JACADU01;s__JACADU01 sp013388415	0	0	0	0	0	0	0	0	0	0	0	0	0	0	0	0	0	0	0	0	0	0	0	0	0	0	0	0	0	0	0	0	0	0	0	0	0	0	0	0	0	0	0	0	0	0	0	0
NODE_565927_length_840_1	d__Bacteria;p__Acidobacteriota;c__Acidobacteriae;o__Bryobacterales;f__Bryobacteraceae;g__JACADU01;s__JACADU01 sp013388415	0	0	0	0	0	0	0	0	0	0	0	0	0	0	0	0	0	0	0	0	0	0	0	0	0	0	0	0	0	0	0	0	0	0	0	0	0	0	0	0	0	0	0	0	0	0	0	0
NODE_733846_length_748_2	d__Bacteria;p__Acidobacteriota;c__Acidobacteriae;o__Bryobacterales;f__Bryobacteraceae;g__JACADU01;s__JACADU01 sp013388415	0	0	0	0	0	0	0	0	0	0	0	0	0	0	0	0	0	0	0	0	0	0	0	0	0	0	0	0	0	0	0	0	0	0	0	0	0	0	0	0	0	0	0	0	0	0	0	0
NODE_798372_length_513_1	d__Bacteria;p__Acidobacteriota;c__Acidobacteriae;o__Bryobacterales;f__Bryobacteraceae;g__JACADU01;s__JACADU01 sp013388415	0	0	0	0	0	0	0	0	0	0	0	0	0	0	0	0	0	0	0	0	0	0	0	0	0	0	0	0	0	0	0	0	0	0	0	0	0	0	0	0	0	0	0	0	0	0	0	0
NODE_16782_length_5414_9	d__Bacteria;p__Acidobacteriota;c__Acidobacteriae;o__Bryobacterales;f__Bryobacteraceae;g__JACQZT01;s__JACQZT01 sp016213755	0	0	0	0	0	0	0	0	0	0	0	0	0	0	0.00021061	0.00330823	0.000298117	0.000470635	0	0	0	0	0	0	0	0.00150183	0.000982432	0	0	0.00017107	0	7.99584e-05	4.00072e-05	0	0	0	0.0055653	0	0	0	0	0	0	0	0	0	0	0.000638605
NODE_2298_length_42484_7	d__Bacteria;p__Acidobacteriota;c__Acidobacteriae;o__Bryobacterales;f__Bryobacteraceae;g__JACQZT01;s__JACQZT01 sp016213755	0	0	0	0	0	0	0	0	0	0	0	0	0	0	0.00103676	0	0	0	0	0	0	0	0	0	0	0	0	0	0	0.000673866	0	0.000332148	0	0	0	0	0.000398638	0	0	0	0	0	0	0	0	0	0	0
NODE_128639_length_3236_4	d__Bacteria;p__Acidobacteriota;c__Acidobacteriae;o__Bryobacterales;f__Bryobacteraceae;g__Paludibaculum	6.1231e-05	0	0	0	0	0	0	0	0	0	0	0	0	0	0	0	0	0.000472019	0	0	0	0	0	0	0	0	0	0	0	0	0	0.000525337	0	0	0	0	8.17723e-05	0	0	0	0	0	0	0	0	0	0	0
NODE_156880_length_2106_4	d__Bacteria;p__Acidobacteriota;c__Acidobacteriae;o__Bryobacterales;f__Bryobacteraceae;g__Paludibaculum	0.000524066	0.00042135	0	0	0	0	0	0	0	1.65406e-05	0	0	0	0	0	0	4.22441e-05	0.00460135	0	0	0	0	0	1.11999e-05	0	0.000649509	0.00211723	0	0	0	0	0	0	0	0	0	0.00151321	0	0	0	0	0	0	0	0	0	0	0
NODE_157915_length_1823_4	d__Bacteria;p__Acidobacteriota;c__Acidobacteriae;o__Bryobacterales;f__Bryobacteraceae;g__Paludibaculum	0	0	0	0	0	0	0	0	0	0	0	0	0	0	0	0	0	0	0	0	0	0	0	0	0	0	0	0	0	0	0	0	0	0	0	0	0	0	0	0	0	0	0	0	0	0	0	0
NODE_169470_length_1320_1	d__Bacteria;p__Acidobacteriota;c__Acidobacteriae;o__Bryobacterales;f__Bryobacteraceae;g__Paludibaculum	0.00144783	0.00127251	0	0	0	0	0	0	0	0	0	0	0	0	0	0	6.78125e-05	0.00110706	0	0	0	0	0	0	0	0.000357803	0.000300579	0	0	0	0.000113234	0	0	0	0	0	0.000781411	0	0	0	0	0	0	0	0	0	0	0
NODE_198740_length_686_1	d__Bacteria;p__Acidobacteriota;c__Acidobacteriae;o__Bryobacterales;f__Bryobacteraceae;g__Paludibaculum	0	0	0	0	0	0	0	0	0	0	0	0	0	0	0	0.00106588	0	0.000110863	0	0	0	0	0	0	0	0.000626196	7.78859e-05	0	0	0	0.000367255	0	5.67167e-05	0	0	0	0.000125085	0	0	0	0	0	0	0	0	0	0	0
NODE_23081_length_6327_10	d__Bacteria;p__Acidobacteriota;c__Acidobacteriae;o__Bryobacterales;f__Bryobacteraceae;g__Paludibaculum	0	0	0	0	0	0	0	0	0	0	0	0	0	0	0	0.00417429	0.000106124	0.000942691	0	0	0	0	0	0	0	0.00388667	0.00136006	0	0	0	0.00207017	0	0.000393994	0	0	0	0.00127065	0	0	0	0	0	0	0	0	0	0	0.000120096
NODE_257315_length_1124_2	d__Bacteria;p__Acidobacteriota;c__Acidobacteriae;o__Bryobacterales;f__Bryobacteraceae;g__Paludibaculum	0	0	0	0	0	0	0	0	0	0	0	0	0	0	0	0	0	0.000883654	0	0	0	0	0	0	0	0	4.24552e-05	0	0	0	0	0	0	0	0	0	0.000378543	0	0	0	0	0	0	0	0	0	0	0
NODE_3468_length_31749_9	d__Bacteria;p__Acidobacteriota;c__Acidobacteriae;o__Bryobacterales;f__Bryobacteraceae;g__Paludibaculum	0	0	0	0	0	0	0	0	0	0.00177888	0	0	0	0	0	1.73076e-05	0	0.000268721	0	0	2.48126e-05	0	0	0	0	0	0	0	0	0	0	0	0	0	0	0	0	0	0	0	0	5.03185e-05	0	0	0	0	0	0
NODE_358716_length_564_1	d__Bacteria;p__Acidobacteriota;c__Acidobacteriae;o__Bryobacterales;f__Bryobacteraceae;g__Paludibaculum	0	0	0	0	0	0	0	0	0	0	0	0	0	0	0	0	0	0	0	0	0	0	0	0	0	0	0	0	0	0	0	0	0	0	0	0	0	0	0	0	0	0	0	0	0	0	0	0
NODE_45809_length_3003_1	d__Bacteria;p__Acidobacteriota;c__Acidobacteriae;o__Bryobacterales;f__Bryobacteraceae;g__Paludibaculum	6.05581e-05	0	0	0	0	0	0	0	0	0	0	0	0	0	0	0	0	4.27089e-05	0	0	0	0	0	0	0	0	0	0	0	0	0	0	0	0	0	0	0	0	0	0	0	0	0	0	0	0	0	0
NODE_482_length_25565_9	d__Bacteria;p__Acidobacteriota;c__Acidobacteriae;o__Bryobacterales;f__Bryobacteraceae;g__Paludibaculum	0.012899	0.0132595	0	0	0	0	0	0	0	0.00588245	0	0	0	0	0	0	0	4.33523e-05	0	0	0	0	0	0	0	0	0	0	0	0	0	0	1.11107e-05	0	0	0	1.95692e-05	0	0	0	0	0	0	0	0	0	0	0
NODE_5646_length_21538_5	d__Bacteria;p__Acidobacteriota;c__Acidobacteriae;o__Bryobacterales;f__Bryobacteraceae;g__Paludibaculum	0.000146012	0	0	0	0	0	0	0	0	0	0	0	0	0	0	5.18159e-05	0	0.00241232	0	0	0	0	0	0	0	0	0.000182511	0	0	0	1.79604e-05	0	0	0	0	0	3.8996e-05	0	0	0	0	0	0	0	0	0	0	9.3624e-05
NODE_58001_length_2176_4	d__Bacteria;p__Acidobacteriota;c__Acidobacteriae;o__Bryobacterales;f__Bryobacteraceae;g__Paludibaculum	0	0	0	0	0	0	0	0	0	0	0	0	0	0	0	0	0	2.4086e-05	0	0	0	0	0	0	0	0	0	0	0	0	0	0.00010068	0	0	0	0	0	0	0	0	0	0	0	0	0	0	0	0
NODE_61034_length_2080_2	d__Bacteria;p__Acidobacteriota;c__Acidobacteriae;o__Bryobacterales;f__Bryobacteraceae;g__Paludibaculum	2.91959e-05	6.15844e-05	0	0	0	0	1.96708e-05	0	0	0	0	0	0	0	0	8.65576e-05	0.000111797	0.000189082	0	0	0	0	0	0	0	0.000190191	0	0	0	0	0.00010754	0	0.000220945	0	0	0	0.000159874	0	0	0	0	1.03094e-05	0	0	0	0	0	0
NODE_74510_length_1630_1	d__Bacteria;p__Acidobacteriota;c__Acidobacteriae;o__Bryobacterales;f__Bryobacteraceae;g__Paludibaculum	2.91959e-05	0	0	0	0	0	0	0	0	0	0	0	0	0	0	1.73076e-05	1.60445e-05	8.64011e-05	0	0	0	0	0	0	0	0	0	0	0	0	0	0	0.000164713	0	0	0	7.48693e-05	0	0	0	0	0	0	0	0	0	0	0
NODE_43236_length_2361_2	d__Bacteria;p__Acidobacteriota;c__Acidobacteriae;o__Bryobacterales;f__Bryobacteraceae;g__Paludibaculum;s__Paludibaculum sp016213725	0	0	0	0	0	0	0	0	0	0	0	0	0	0	0	0	0	0	0	0	0	0	0	0	0	0	0	0	0	0	0	0	0	0	0	0	0	0	0	0	0	0	0	0	0	0	0	0
NODE_1588677_length_520_1	d__Bacteria;p__Acidobacteriota;c__Acidobacteriae;o__Bryobacterales;f__Bryobacteraceae;g__PNKE01	0	0	0	0	0	0	0	0	0	0	0	0	0	0	0	0	0	0	0	0	0	0	0	0	0	0	0	0	0	0	0	0	0	0	0	0	0	0	0	0	0	0	0	0	0	0	0	0
NODE_571675_length_831_1	d__Bacteria;p__Acidobacteriota;c__Acidobacteriae;o__Bryobacterales;f__Bryobacteraceae;g__PNKE01;s__PNKE01 sp003487005	0	0	0	0	0	0	0	0	0	0	0	0	0	0	0	0	0	0	0	0	0	0	0	0	0	0	0	0	0	0	0	0	0	0	0	0	0	0	0	0	0	0	0	0	0	0	0	0
NODE_487795_length_1203_1	d__Bacteria;p__Acidobacteriota;c__Acidobacteriae;o__Bryobacterales;f__Bryobacteraceae;g__PNKE01;s__PNKE01 sp013822245	0	0	0	0	0	0	0	0	0	0	0	0	0	0	0	0	0	0	0	0	0	0	0	0	0	0	0	0	0	0	0	0	0	0	0	0	0	0	0	0	0	0	0	0	0	0	0	0
NODE_1456690_length_516_1	d__Bacteria;p__Acidobacteriota;c__Aminicenantia	0	0	0	0	0	0	0	0	0	0	0	0	0	0	0	0	0	0	0	0	0	0	0	0	0	0	0	0	0	0	0	0.000413239	0	0	0	0	0	0	0	0	0	0	0	0	0	0	0	0
NODE_121507_length_981_2	d__Bacteria;p__Acidobacteriota;c__Aminicenantia;o__Aminicenantales	0	0	0	0	0	0	0	0	0	0	0	0	0	0	0	0	0	0	0	0	0	0	0	0	0	0	0	0	0	0	0	0	0	0	0	0	0	0	0	0	0	0	0	0	0	0	0	0
NODE_1271366_length_568_1	d__Bacteria;p__Acidobacteriota;c__Aminicenantia;o__Aminicenantales	0	0	0	0	0	0	0	0	0	0	0	0	0	0	0	0	0	0	0	0	0	0	0	0	0	0	0	0	0	0	0	0.000304982	0	0	0	0	0	0	0	0	0	0	0	0	0	0	0	0
NODE_157384_length_2179_1	d__Bacteria;p__Acidobacteriota;c__Aminicenantia;o__Aminicenantales	0	0	0	0	0	0	0	0	0	0	0	0	0	5.8479e-05	0	0	0	0	0	0	0	0	0	0	0	0	0	0	0	0	0	0	0	0	0	0	0	0	0	0	0	0	0	0	0	0	0	0
NODE_404959_length_500_1	d__Bacteria;p__Acidobacteriota;c__Aminicenantia;o__Aminicenantales	0	0	0	0	0	0	0	0	0	0	0	0	0	0	0.000488339	0	0	0	0	0	0	0	0	0	0	0	0	0	0	0.00170137	0	7.485e-05	0	0	0	0	0.000661947	0	0	0	0	4.20548e-05	0	0	0	0	0	0.00561846
NODE_543852_length_856_1	d__Bacteria;p__Acidobacteriota;c__Aminicenantia;o__Aminicenantales	0	0	0	0	0	0	0	0	0	0	0	0	0	0	0	0	0	0	0	0	0	0	0	0	0	0	0	0	0	0	0	0	0	0	0	0	0	0	0	0	0	0	0	0	0	0	0	0
NODE_643294_length_718_1	d__Bacteria;p__Acidobacteriota;c__Aminicenantia;o__Aminicenantales	0	0	0	0	0	0	0	0	0	0	0	0	0	0	0	0	0	0	0	0	0	0	0	0	0	0	0	0	0	3.05084e-05	0	9.97492e-05	0	0	0	0	0	0	0	0	0	0	0	0	0	0	0	0.000210419
NODE_76582_length_2301_5	d__Bacteria;p__Acidobacteriota;c__Aminicenantia;o__Aminicenantales	0	0	0	0	0	0	0	0	0	0	0	0	0	0	0	0	0	0	0	0	0	0	0	0	0	0	0	0	0	0	0	0	0	0	0	0	0	0	0	0	0	0	0	0	0	0	0	0
NODE_229037_length_577_1	d__Bacteria;p__Acidobacteriota;c__Aminicenantia;o__Aminicenantales;f__DTGS01;g__DTGS01;s__DTGS01 sp011053475	0	0	0	0	0	0	0	0	0	0	0	0	0	0	0.000432357	0	0	0	0	0	0	0	0	0	0	0	0	0	0	0.00088094	0	0	0	0	0	0	5.59027e-05	0	0	0	0	0	0	0	0	0	0	0.00175595
NODE_3483_length_32274_38	d__Bacteria;p__Acidobacteriota;c__Aminicenantia;o__Aminicenantales;f__DTGS01;g__DTGS01;s__DTGS01 sp011053475	0	0	0	0	0	0	0	0	0	0	0	0	0	0	0.00384168	2.16662e-05	0	0	0	0	0.000243477	0	0	0	0	0	0	0	0	0.00893752	0	3.7924e-05	0	0	0	0	0.00246181	0	0	0	0	7.76133e-05	0	0	0	0	0	0.0273043
NODE_8714_length_7134_7	d__Bacteria;p__Acidobacteriota;c__Aminicenantia;o__Aminicenantales;f__DTGS01;g__DTGS01;s__DTGS01 sp011333465	0	0	0	0	0	0	0	0	0	0	0	0	0	0.000125657	0	0	0	2.72181e-05	0	0	0	0	0	0	0	0	0	0	0	0	0	0	0	0	0	0	0	0	0	0	0	0	0	0	0	0	0	0.000349656
NODE_187448_length_1269_4	d__Bacteria;p__Acidobacteriota;c__Aminicenantia;o__Aminicenantales;f__RBG-16-66-30;g__RBG-16-66-30	0	0	0	0	0	0	0	0	0	0	0	0	0	0	0	0	0	0	0	0	0	0	0	0	0	0	0	0	0	0	0	0.000215382	0	0	0	0	0	0	0	0	0	0	0	0	0	0	0	0
NODE_1971_length_28850_28	d__Bacteria;p__Acidobacteriota;c__Aminicenantia;o__Aminicenantales;f__RBG-16-66-30;g__RBG-16-66-30	0	0	0	0	0	0	0	0	0	0	0	0	0	0	0	0	0	0	0	0	0	0	0	0	0	0	0	0	0	0	0	0.00247636	0	0	0	0	0	0	0	0	0	0	0	0	0	0	0	0
NODE_919488_length_769_2	d__Bacteria;p__Acidobacteriota;c__Aminicenantia;o__Aminicenantales;f__RBG-16-66-30;g__RBG-16-66-30	0	0	0	0	0	0	0	0	0	0	0	0	0	0	0	0	0	0	0	0	0	0	0	0	0	0	0	0	0	0	0	0	0	0	0	0	0	0	0	0	0	0	0	0	0	0	0	0
NODE_475242_length_610_2	d__Bacteria;p__Acidobacteriota;c__Aminicenantia;o__Aminicenantales;f__RBG-16-66-30;g__RBG-16-66-30;s__RBG-16-66-30 sp001775755	0	0	0	0	0	0	0	0	0	0	0	0	0	0	0	0	0	0	0	0	0	0	0	0	0	0	0	0	0	0	0	0	0	0	0	0	0	0	0	0	0	0	0	0	0	0	0	0
NODE_540333_length_625_1	d__Bacteria;p__Acidobacteriota;c__Aminicenantia;o__Aminicenantales;f__RBG-16-66-30;g__RBG-16-66-30;s__RBG-16-66-30 sp012516875	0	0	0	0	0	0	0	0	0	0	0	0	0	0	0	0	0	0	0	0	0	0	0	0	0	0	0	0	0	0	0	0	0	0	0	0	0	0	0	0	0	0	0	0	0	0	0	0
NODE_140677_length_877_1	d__Bacteria;p__Acidobacteriota;c__Aminicenantia;o__Aminicenantales;f__Saccharicenantaceae;g__Saccharicenans	0	0	0	0	0	0	0	0	0	0	0	0	0	0	1.90628e-05	4.36242e-05	0	0	0	0	0	0	0	0	0	0	0	0	0	0	0	0	0	0	0	0	0	0	0	0	0	0	0	0	0	0	0	0
NODE_347471_length_645_1	d__Bacteria;p__Acidobacteriota;c__Aminicenantia;o__Aminicenantales;f__Saccharicenantaceae;g__Saccharicenans	0	0	0	0	0	0	0	0	0	0	0	0	0	0	0	0	0	0	0	0	0	0	0	0	0	0	0	0	0	0	0	0	0	0	0	0	0	0	0	0	0	0	0	0	0	0	0	0
NODE_21587_length_3060_2	d__Bacteria;p__Acidobacteriota;c__Aminicenantia;o__Aminicenantales;f__Saccharicenantaceae;g__Saccharicenans;s__Saccharicenans sp002877915	0	0	0	0	0	0	0	0	0	0.000154008	0	0	0	0	0	0	0	0	0	0	0	0	0	0	0	0	0	0	0	0	0	0	0	0	0	0	0	0	0	0	0	0.00027191	0.000357147	0	0	0	0	0
NODE_244750_length_1274_1	d__Bacteria;p__Acidobacteriota;c__Aminicenantia;o__Aminicenantales;f__Saccharicenantaceae;g__Saccharicenans;s__Saccharicenans sp014359965	0	0	5.18451e-05	0	0	0	0	0	0	0	0	0	0	0	0	0	0	0.000207183	0	0	2.6686e-05	0	0	0	0	0	0	0	0	0	0	0	0	0	0	0	4.68303e-05	0	0	0	0	0	3.49447e-05	0	0	0	0	5.91028e-05
NODE_2642_length_30104_9	d__Bacteria;p__Acidobacteriota;c__Aminicenantia;o__Aminicenantales;f__Saccharicenantaceae;g__Saccharicenans;s__Saccharicenans sp014359965	0	0	0	0	0	0	0	0	0	0	0	0	0	0	0	0.000460087	0	0	0	0	0	0	0	0	0	0	0	0	0	0	0	0	0	0	0	0	0	0	0	0	0	0	0	0	0	0	0	0
NODE_351_length_152720_79	d__Bacteria;p__Acidobacteriota;c__Aminicenantia;o__Aminicenantales;f__Saccharicenantaceae;g__Saccharicenans;s__Saccharicenans sp014359965	0.000278682	0	0	0	0	0	0	0.00179639	0	0.0128549	0	0	0	0	0	0	0	0	0	0	0.0030048	0	0	0	0	0	0	0	0	0	0	0	0	0	0	0	0	0	0	0	0	0.000545205	0.00476477	0	0	0	0	0
NODE_1273856_length_609_2	d__Bacteria;p__Acidobacteriota;c__Aminicenantia;o__Aminicenantales;f__Saccharicenantaceae;g__Saccharicenans;s__Saccharicenans subterraneum	0	0	0	0	0	0	0	0	0	0	0	0	0	0	0	0	0	0	0	0	0	0	0	0	0	0	0	0	0	0	0	0	0	0	0	0	0	0	0	0	0	0	0	0	0	0	0	0
NODE_351160_length_987_3	d__Bacteria;p__Acidobacteriota;c__Aminicenantia;o__Aminicenantales;f__Saccharicenantaceae;g__Saccharicenans;s__Saccharicenans subterraneum	0	0	0	0	0	0	0	0	0	0	0	0	0	0	0	0	0	0	0	0	0	0	0	0	0	0	2.89431e-05	0	0	0	0	0.00015765	0	0	0	0	0.000442006	0	0	0	0	0	0	0	0	0	0	0.0107785
NODE_450678_length_571_1	d__Bacteria;p__Acidobacteriota;c__Aminicenantia;o__Aminicenantales;f__Saccharicenantaceae;g__Saccharicenans;s__Saccharicenans subterraneum	0	0	0	0	0	0	0	0	0	0	0	0	0	0	0	0	0	0	0	0	0	0	0	0	0	0	0	0	0	0	0	0	0	0	0	0	0	0	0	0	0	0	0	0	0	0	0	0
NODE_8343_length_13689_9	d__Bacteria;p__Acidobacteriota;c__Aminicenantia;o__Aminicenantales;f__Saccharicenantaceae;g__Saccharicenans;s__Saccharicenans subterraneum	0	0	0	0	0	0	0	0	0	1.99483e-05	0	0	0	0	0	0	0	0	0	0	0	0	0	0	0	0	0	0	0	0	0	0.000964338	0	0	0	0	0	0	0	0	0	0	0	0	0	0	0	0.000105989
NODE_412539_length_1267_2	d__Bacteria;p__Acidobacteriota;c__Aminicenantia;o__Aminicenantales;f__UBA4085	0	0	0	0	0	0	0	0	0	0	0	0	0	0	0	0	0	0	0	0	0	0	0	0	0	0	0	0	0	0	0	0.000964846	0	0	0	0	0	0	0	0	0	0	0	0	0	0	0	4.13443e-05
NODE_175790_length_963_1	d__Bacteria;p__Acidobacteriota;c__Aminicenantia;o__Aminicenantales;f__UBA8522;g__UBA8522	0	0	0	0	0	0	0	0	0	0	0	0	0	0	0	0	0	0	0	0	0	0	0	0	0	0	0	0	0	0	0	0	0	0	0	0	0	0	0	0	0	0	0	0	0	0	0	0
NODE_228711_length_2090_1	d__Bacteria;p__Acidobacteriota;c__Aminicenantia;o__Aminicenantales;f__UBA8522;g__UBA8522	0	0	0	0	0	0	0	0	0	0	0	0	0	0	0	0	0	0	0	0	0	0	0	0	0	0	0	0	0	0	0	0	0	0	0	0	0	0	0	0	0	0	0	0	0	0	0	0
NODE_398114_length_903_2	d__Bacteria;p__Acidobacteriota;c__Aminicenantia;o__Aminicenantales;f__UBA8522;g__UBA8522;s__UBA8522 sp003524335	0	0	0	0	0	0	0	0	0	0	0	0	0	0	0	0	0	0	0	0	0	0	0	0	0	0	0	0	0	0	0	0	0	0	0	0	0	0	0	0	0	0	0	0	0	0	0	0
NODE_633637_length_907_3	d__Bacteria;p__Acidobacteriota;c__Aminicenantia;o__Aminicenantales;f__UBA8522;g__UBA8522;s__UBA8522 sp003524335	0	0	0	0	0	0	0	0	0	0	0	0	0	0	0	0	0	0	0	0	0	0	0	0	0	0	0	0	0	0	0	0.000292211	0	0	0	0	0	0	0	0	0	0	0	0	0	0	0	0
NODE_12268_length_6574_9	d__Bacteria;p__Acidobacteriota;c__Aminicenantia;o__DTKB01;f__DTKB01;g__DTKB01;s__DTKB01 sp011333655	0	0	0	0	0	0	0	0	0	0.000336737	0	0	0	0	0.00153608	0	6.83536e-05	0	0	0	0	0	0	0	0	0	0	0	0	0.000142984	0	0	2.50395e-05	0	0	0	3.99712e-05	0	0	0	0	0.000299779	0	0	0	0	0	7.19099e-05
NODE_2334_length_43161_9	d__Bacteria;p__Acidobacteriota;c__Aminicenantia;o__DTKB01;f__DTKB01;g__DTKB01;s__DTKB01 sp011333655	0	0	0	0	0	0	0	0	0	0.00363896	0	0	0	0	0.00699158	0	0.000296313	0	0	0	0.00268688	0	0	0	0	0	5.12158e-05	0	0	0.00346223	0	7.43425e-05	0.00169994	0	0	0	0.000245185	0	0	0	0.000107658	0.00792858	9.06249e-05	0	0	2.34659e-05	0	0.0016933
NODE_1160989_length_616_2	d__Bacteria;p__Acidobacteriota;c__Aminicenantia;o__UBA2199;f__UBA2199	0	0	0	0	0	0	0	0	0	0	0	0	0	0	0	0	0	0	0	0	0	0	0	0	0	0	0	0	0	0	0	9.19344e-05	0	0	0	0	0	0	0	0	0	0	0	0	0	0	0	0
NODE_1638115_length_509_1	d__Bacteria;p__Acidobacteriota;c__Aminicenantia;o__UBA2199;f__UBA2199;g__UBA2199	0	0	0	0	0	0	0	0	0	0	0	0	0	0	5.94587e-05	0	0	0	0	0	0	0	0	0	0	0	0	0	0	0	0	0.000177035	0	0	0	0	0	0	0	0	0	0	0	0	0	0	0	0
NODE_133071_length_545_1	d__Bacteria;p__Acidobacteriota;c__Blastocatellia	0	0	0	0	0	0	0	0	0	0	0	0	0	0	0.0113202	0	0	0	0	0	0	0	0	0	0	0	0	0	0	0.012588	0.000152285	0	0	0	0	0	0	0	0	0	0	0	0	0	0	0	0	0
NODE_141843_length_546_1	d__Bacteria;p__Acidobacteriota;c__Blastocatellia	0	0	0	0	0	0	0	0	0	0	0	0	0	0	0	0	0	0	0	0	0	0	0	0	0	0	0	0	0	0	0	0	0	0	0	0	0	0	0	0	0	0	0	0	0	0	0	0
NODE_152996_length_2466_2	d__Bacteria;p__Acidobacteriota;c__Blastocatellia	0	0	0	0	0	0	0	0	0	0	0	0	0	0	0	0	0	0	0	0	0	0	0	0	0	0	0	0	0	0	0	0.000439103	0	0	0	0	0	0	0	0	0	0	0	0	0	0	0	0
NODE_1728_length_50561_9	d__Bacteria;p__Acidobacteriota;c__Blastocatellia	0	0	0	0	0	0	0	0	1.59397e-05	0	0	0	0	6.41222e-05	0.0514625	5.98811e-05	0	0	0	0	0	0	0	0	0	0	0	0	0	0.0714902	0.00016753	0.000635066	0	0	0	0	0	0	0	0	0	0	0	0	0	0	0	0
NODE_23530_length_813_2	d__Bacteria;p__Acidobacteriota;c__Blastocatellia	0	0	0	0	0	0	0	0	0	0	0	0	0	0	8.92008e-05	0	0	0	0	0	0	0	0	0	0	0	0	0	0	0	0	0	0	0	0	0	0	0	0	0	0	0	0	0	0	0	0	0
NODE_273_length_117467_74	d__Bacteria;p__Acidobacteriota;c__Blastocatellia	0	0	0	0	0	0	0	0	0	0	0	0	0	0	0	0	3.59941e-05	0.00131323	0	0	0	0	0	0	0	0	0	0	0	0	0	0.000371932	0	0	0	0	0	0	0	0	0	0	0	0	0	0	0	0
NODE_6704_length_13585_10	d__Bacteria;p__Acidobacteriota;c__Blastocatellia	0	0	0	0	0	0	0	0	0	0	0	0	0	0	0	0	0	0	0	0	0	0	0	0	0	0	0	0	0	0	0	0	2.86663e-05	0	0	0	0	0	0	0	0	0	0	0	0	0	0	0
NODE_1794_length_25139_31	d__Bacteria;p__Acidobacteriota;c__Blastocatellia;o__Chloracidobacteriales;f__Chloracidobacteriaceae	0	0	0	0	0	0	0	0	0	0	0	0	0	0	0	0	0	5.39506e-05	0	0	0	0	0	0	0	0	0.0142105	0	0	0	0	0	0	0	3.714e-05	0	8.8467e-05	0	0	0	0	0	0	0	0	0	0	0
NODE_281513_length_1368_5	d__Bacteria;p__Acidobacteriota;c__Blastocatellia;o__Chloracidobacteriales;f__Chloracidobacteriaceae	0	0	0	0	0	0	0	0	0	0	0	0	0	0	0	0	0	0	0	0	0	0	0	0	0	0	0	0	0	0	0	0	0	0	0	0	0	0	0	0	0	0	0	0	0	0	0	0
NODE_419_length_106753_7	d__Bacteria;p__Acidobacteriota;c__Blastocatellia;o__Chloracidobacteriales;f__Chloracidobacteriaceae;g__Chloracidobacterium	0	0	0	0	0	0	0	0	0	0	0	0	0	0	0	0	0	0	0	0	0	0	0	0	0	0	2.53795e-05	0	0	0	0	0	0	0	0	0	0	0	0	0	0	0	0	0	0	0	0	0
NODE_47127_length_4497_7	d__Bacteria;p__Acidobacteriota;c__Blastocatellia;o__Chloracidobacteriales;f__Chloracidobacteriaceae;g__Chloracidobacterium	0	0	0	0	0	0	0	0	0	0	0	0	0	0	0	0	0	0	0	0	0	0	0	0	0	0	0	0.00758975	0	0	0	0	0	0	0	0	0	0	0	0	0	0	0	0	0	0	0	0
NODE_743_length_83179_10	d__Bacteria;p__Acidobacteriota;c__Blastocatellia;o__HR10	0	0	0	0	0	0	0	0	1.61885e-05	0	0	0	0	0	0.00191634	0	0.00409186	0.00331059	0	0	0	0	0	0	0	0	0.000706536	0	0	0.00531988	0	0.000472781	0.00155543	0	0	0	0.00881717	0	0	0	0	0	0	0	0	0	0	0.000988676
NODE_638596_length_939_1	d__Bacteria;p__Acidobacteriota;c__Blastocatellia;o__HR10;f__HR10	0	0	0	0	0	0	0	0	0	0	0	0	0	3.65494e-05	0.00394889	0	0.000660178	4.79534e-05	0	0	0	1.61008e-05	0	0	0	2.83923e-05	0	0	0	0.00537463	0	0.000165211	0.00346955	0	0	0	0.000226997	0	0	0	0	0	0	0	0	0	0	0.00021975
NODE_65798_length_1051_4	d__Bacteria;p__Acidobacteriota;c__Blastocatellia;o__HR10;f__HR10	0	0	0	0	0	0	0	0	0	0	0	0	0	0	0.00351774	0	0	0	0	0	0	0	0	0	0	0	0	0	0	0.00526486	7.42344e-05	0.000124378	0	0	0	0	0	0	0	0	0	0	0	0	0	0	0	0
NODE_5169_length_24883_9	d__Bacteria;p__Acidobacteriota;c__Blastocatellia;o__HR10;f__HR10;g__HR10	0	0	0	0	0	0	0	0	1.61885e-05	0	0	0	0	1.61694e-05	0.0143402	0	0.00198308	0.000126051	0	0	0	0	0	0	0	0.000236587	5.00393e-05	0	0	0.0141375	0.000147863	0.00107529	0.00895748	0	0	0	0.00101829	0	0	0	0	0	1.29825e-05	0	0	0	0	0.00024329
NODE_237_length_152226_146	d__Bacteria;p__Acidobacteriota;c__Blastocatellia;o__HR10;f__HR10;g__HR10;s__HR10 sp011056055	0	0	0	0	0	0	0	0	0	0	0	0	0	0.000885782	0.00466631	0.0307366	0.0626937	0.000560035	0	1.11638e-05	0	0	0	2.68942e-05	2.96113e-05	0.0438861	0.000914597	0	0.000928939	0.00772006	4.97319e-05	0.000485298	0.019176	0	7.41896e-05	0	0.000839878	0	2.10651e-05	0	0	0	2.27956e-05	0	0	0	0.0267714	0.00399907
NODE_251572_length_630_1	d__Bacteria;p__Acidobacteriota;c__Blastocatellia;o__HR10;f__HR10;g__HR10;s__HR10 sp011056055	0	0	0	0	0	0	0	0	0	0	0	0	0	0	0	0	5.7044e-05	0	0	0	0	0	0	0	0	4.8642e-05	0	0	0	0	0	0	0	0	0	0	0	0	0	0	0	0	0	0	0	0	0	0
NODE_29_length_334502_9	d__Bacteria;p__Acidobacteriota;c__Blastocatellia;o__HR10;f__HR10;g__HR10;s__HR10 sp011058595	0	0	0	0	0	0	0	0	0	0	0	0	2.84447e-05	0	0	5.7624e-05	0.0125735	0	0	0	0	0	0	0	0	0.000102302	0	0	0	6.90383e-05	4.50676e-05	0	0.00594474	0	0	0	0	0	0	0	0	0	0	0	0	0	0.000508495	4.11599e-05
NODE_126971_length_568_1	d__Bacteria;p__Acidobacteriota;c__Blastocatellia;o__Pyrinomonadales;f__Pyrinomonadaceae	0	0	0	0	0	0	0	0	0	0	0	0	0	0	0	0	0	0	0	0	0	0	0	0	0	0	0	0	0	0	0.000132295	0	0	0	0	0	0	0	0	0	0	0	0	0	0	0	0	0
NODE_1636_length_32053_8	d__Bacteria;p__Acidobacteriota;c__Blastocatellia;o__Pyrinomonadales;f__Pyrinomonadaceae	0	0	0	0	0	0	0	0	0	0	0	0	0	0	0	0	0	0	0	0	0	0	0	0	0	0	0	0	0	0	0	0	0	0	0	0	0	0	0	0	0	0	0	0	0	0	0	0
NODE_205828_length_721_2	d__Bacteria;p__Acidobacteriota;c__Blastocatellia;o__Pyrinomonadales;f__Pyrinomonadaceae	0	0	0	0	0	0	6.52112e-05	0	0	0	0	0	0	0	0	0	0	0	0	0	0	0	0	0	0	0	0	0	0	0	0	0	0	0	0	0	0	0	0	0	0	0	0	0	0	0	0	0
NODE_2800_length_13882_1	d__Bacteria;p__Acidobacteriota;c__Blastocatellia;o__Pyrinomonadales;f__Pyrinomonadaceae	0	0	0	0	0	0	0	0	0	0	0	0	0	0	0	0	0	0	0	0	0	0	0	0	0	0	0	0	0	0	0	0	0	0	0	0	0	0	0	0	0	0	0	0	0	0	0	0
NODE_2804_length_24654_9	d__Bacteria;p__Acidobacteriota;c__Blastocatellia;o__Pyrinomonadales;f__Pyrinomonadaceae	0	0	0	0	0	0	0	0	0	0	0	0	0	0	0	0	0	0	0	0	0	0	0	0	0	0	4.66585e-05	0	0	4.2252e-05	7.25484e-05	0	0	0	0	0	0	0	0	0	0	0	0	0	0	0	0	0.000113365
NODE_28379_length_5324_6	d__Bacteria;p__Acidobacteriota;c__Blastocatellia;o__Pyrinomonadales;f__Pyrinomonadaceae	0	0	0	0	0	0	0	0	0	0	0	0	0	0	0	0	0	0	0	0	0	0	0	0	0	0	0	0	0	0	0	0	0	0	0	0	0	0	0	0	0	0	0	0	0	0	0	0
NODE_288_length_139603_133	d__Bacteria;p__Acidobacteriota;c__Blastocatellia;o__Pyrinomonadales;f__Pyrinomonadaceae	0	0	0	0	0	0	0	0	0	0	0	0	0	0	0	0	0	0	0	1.53603e-05	0	0	0	0	0	0	0	0	0	0	0	0	0	0	0	0	0	0	0	0	0	0	0	0.000143342	0	0	0	0
NODE_304726_length_1223_3	d__Bacteria;p__Acidobacteriota;c__Blastocatellia;o__Pyrinomonadales;f__Pyrinomonadaceae	0	0	0	0	0	0	0	0	0	0	0	0	0	0	0	0	0	0	0	0	0	0	0	0	0	0	0	0	0	0	0	0	0	0	0	0	0	0	0	0	0	0	0	0	0	0	0	0
NODE_62756_length_2839_4	d__Bacteria;p__Acidobacteriota;c__Blastocatellia;o__Pyrinomonadales;f__Pyrinomonadaceae	0	0	0	0	0	0	0	0	0	0	0	0	0	0	0	0	1.84796e-05	0	0	0	0	0	0	0	0	0	0	0	0	0	0	0	0	0	0	0	0	0	0	0	0	0	0	0	0	0	0	0
NODE_347_length_106881_85	d__Bacteria;p__Acidobacteriota;c__Blastocatellia;o__Pyrinomonadales;f__Pyrinomonadaceae;g__GCA-002050365	0	0	0	0	0	0	0	0	0	0	0	0	0	0	0	0	0	0	0	0	0	0	0	0	0	0	0	0	0	0	0	0	0	0	0	0	0	0	0	0	0	0	0	0	0	0	0	0
NODE_229_length_119695_103	d__Bacteria;p__Acidobacteriota;c__Blastocatellia;o__Pyrinomonadales;f__Pyrinomonadaceae;g__J014;s__J014 sp003697135	0	0	0	0	0	0	0	0	0	0	0	0	0	4.53943e-05	0	0.0116246	0.00245417	0.00256218	0	0	0	0	0	2.49964e-05	0	0.0219655	0	0	0	4.27778e-05	0.0110585	0	0.0132136	1.80805e-05	0	0	0.000665913	0	0	0	0	0	0	0	0	0	0.000945939	0.00462436
NODE_1095_length_44401_9	d__Bacteria;p__Acidobacteriota;c__Blastocatellia;o__Pyrinomonadales;f__Pyrinomonadaceae;g__J014;s__J014 sp011058355	0	0	0	0	0	0	0	0	0	0	0	0	0	0	0	4.07055e-05	0	0	0	0	0	0	0	0	0	7.3933e-05	0	0	0	0	4.22408e-05	0	9.11001e-05	0	0	0	0	0	0	0	0	0	0	0	0	0	0	0
NODE_78_length_204424_9	d__Bacteria;p__Acidobacteriota;c__Blastocatellia;o__Pyrinomonadales;f__Pyrinomonadaceae;g__J014;s__J014 sp011058355	0	0	0	0	0	0	0	0	0	0	0	0	0	0	0	0.000627248	0	0	0	0	0	0	0	0	0	0	0	0	0	0	0	0	0	0	0	0	0	0	0	0	0	0	0	0	0	0	0	0.000175068
NODE_1184662_length_526_1	d__Bacteria;p__Acidobacteriota;c__Blastocatellia;o__Pyrinomonadales;f__Pyrinomonadaceae;g__OLB17	0	0	0	0	0	0	0	0	0	0	0	0	8.00197e-05	0	0	0	0	0	0	0	0	0	0	0	0	0	0	0	0	0	0	0	0	0	0	0	0	0	0	0	0	0	0	0	0	0	0	0
NODE_122851_length_1404_2	d__Bacteria;p__Acidobacteriota;c__Blastocatellia;o__Pyrinomonadales;f__Pyrinomonadaceae;g__OLB17	0	0	0	0	0	0	0	0	0	0	0	0	0	0	0	0	0	0	0	0	0	0	0	0	0	0	0	0	0	0	0.000255373	0	0	0	0	0	0	0	0	0	0	0	0	0	0	0	0	0
NODE_26_length_434080_400	d__Bacteria;p__Acidobacteriota;c__Blastocatellia;o__Pyrinomonadales;f__Pyrinomonadaceae;g__OLB17	0	0	0	0	0	0	0	0	0	0	0	0	0	0	0	0	0	0	0	0	0	0	0	0	0	0	0	0	0	0	0	0	0	0	0	0	0	0	0	0	0	0	0	0	0	0	0	0
NODE_93619_length_2506_6	d__Bacteria;p__Acidobacteriota;c__Blastocatellia;o__Pyrinomonadales;f__Pyrinomonadaceae;g__OLB17	0	0	0	0	0	0	0	0	0	0	0	0	0	0	0	0	0	0	0	0	0	0	0	0	0	0	0	0	0	0	0	0	0	0	0	0	0	0	0	0	0	0	0	0	0	0	0	0
NODE_937_length_29715_29	d__Bacteria;p__Acidobacteriota;c__Blastocatellia;o__Pyrinomonadales;f__Pyrinomonadaceae;g__OLB17	0	0	0	0	0	0	0	0	0	0	0	0	2.63292e-05	0	0	0	1.86329e-05	5.01629e-05	0	5.16727e-05	0	0	0	0	0	0	0	0	0	0	0.0181875	0.000489054	0	0	0	2.66718e-05	0	0	0	0	0	0	0	0	0	0	0	3.80987e-05
NODE_126306_length_1121_3	d__Bacteria;p__Acidobacteriota;c__Blastocatellia;o__Pyrinomonadales;f__Pyrinomonadaceae;g__OLB17;s__OLB17 sp011388875	0	0	0	0	0	0	0	0.000813999	4.30473e-05	0	0	0	0	0	0	0	0	0	0	0.000191441	0.000367329	0.000507144	0.000151981	0	0	0	0	0	0	0	0	0	0	0	0	0	0	0	0	0.000433492	0	0.000643368	0.00110846	0.000228161	9.05263e-05	0	0	0
NODE_12903_length_8643_10	d__Bacteria;p__Acidobacteriota;c__Blastocatellia;o__Pyrinomonadales;f__Pyrinomonadaceae;g__OLB17;s__OLB17 sp011388875	0	6.58303e-05	0	0	0	0	0	0	0	0	0	0	0	0	0	0	3.71124e-05	0	0	0	0	0	0	0	0	0.000513949	0	0	0	0	0	0	2.55185e-05	0	0	0	0	0	0	0	0	0	0	0	0	0	0	0
NODE_2418_length_31938_40	d__Bacteria;p__Acidobacteriota;c__Blastocatellia;o__Pyrinomonadales;f__Pyrinomonadaceae;g__Pyrinomonas;s__Pyrinomonas methylaliphatogenes	0	0	0	0	0	0	0	0	0	0.000547832	0	0	1.30563e-05	0	3.48437e-05	0.00210194	0	0	0	8.19931e-05	0	0	0	0	0	0	0	0	0	0.000590878	0.149449	0.000138654	0	0	0	0	0	0	0	0	0	0	0	0	0	0	2.76732e-05	0
NODE_224623_length_667_1	d__Bacteria;p__Acidobacteriota;c__Blastocatellia;o__Pyrinomonadales;f__Pyrinomonadaceae;g__SXVE01;s__SXVE01 sp005790265	0	0	0	0	0	0	0	0	0	0	0	0	0	0	0	0	0	0	0	0	0	0	0	0	0	0	0	0	0	0	0	0	0	0	0	0	0	0	0	0	0	0	0	0	0	0	0	0
NODE_13879_length_11584_15	d__Bacteria;p__Acidobacteriota;c__Blastocatellia;o__RBC074;f__RBC074	0	0	0	0	0	0	0	0	0	0	0	0	5.57933e-05	0	0	0	0	0.000250256	0	0	0	0	0	0	0	0	0	0	0	0	0	0	0	0	0	0	0	0	0	0	0	0	0	0	0	2.30734e-05	0	0
NODE_9236_length_14545_13	d__Bacteria;p__Acidobacteriota;c__Blastocatellia;o__RBC074;f__RBC074;g__JAFDVL01	0	0	0	0	0	0	0	0	0	0	0	0	0	0	0	0	0	0	0	0	0	0	0	0	0	0	0	0.00163119	0	0	0	0	0	0	0	0	0	0	0	0	0	0	0	0	0	0	0	0
NODE_5708_length_16605_9	d__Bacteria;p__Acidobacteriota;c__Blastocatellia;o__RBC074;f__RBC074;g__RBC074;s__RBC074 sp902825875	0	0	0	0	0	0	0	0	0	0	0	0	0	0	0	0	0	0	0	0	0	0	0	0	0	0	0	0	0	0	0	0	0	0	0	0	0	0	0	0	0	0	0	0	0	0	0	0
NODE_327992_length_550_2	d__Bacteria;p__Acidobacteriota;c__Holophagae;o__Holophagales;f__Holophagaceae;g__Geothrix;s__Geothrix fermentans	0	0	0	0	0	0	0	0	0	0	0	0	0	0	0	0	0	0	0	0	0	0	0	0	0	0	0	0	0	0	0	0	0	0	0	0	0	0	0	0	0	0	0	0	0	0	0	0
NODE_403949_length_897_1	d__Bacteria;p__Acidobacteriota;c__Holophagae;o__Holophagales;f__Holophagaceae;g__Geothrix;s__Geothrix sp003538615	0	0	0	0	0	0	0	0	0	0	0	0	0	0	0	0	0	0	0	0	0	0	0	0	0	0	0	0	0	0	0	0	0	0	0	0	0	0	0	0	0	0	0	0	0	0	0	0
NODE_337725_length_972_1	d__Bacteria;p__Acidobacteriota;c__Holophagae;o__Holophagales;f__Holophagaceae;g__Holophaga	0	0	0	0	0	0	0	0	0	0	0	0	0	0	0	0	0	0	0	0	0	0	0	0	0	0	0	0	0	0	0	0	0	0	0	0	0	0	0	0	0	0	0	0	0	0	0	0
NODE_268974_length_917_1	d__Bacteria;p__Acidobacteriota;c__Holophagae;o__Holophagales;f__Holophagaceae;g__Holophaga;s__Holophaga sp002068835	0	0	0	0	0	0	0	0	0	0	0	0	0	0	0	0	0	0	0	0	0	0	0	0	0	0	0	0	0	0	0	0	0	0	0	0	0	0	0	0	0	0	0	0	0	0	0	0
NODE_336916_length_806_1	d__Bacteria;p__Acidobacteriota;c__Holophagae;o__Holophagales;f__Holophagaceae;g__Holophaga;s__Holophaga sp002068835	0	0	0	0	0	0	0	0	0	0	0	0	0	0	0	0	0	0	0	0	0	0	0	0	0	0	0	0	0	0	0	0	0	0	0	0	0	0	0	0	0	0	0	0	0	0	0	0
NODE_1460_length_32241_23	d__Bacteria;p__Acidobacteriota;c__HRBIN11;o__HRBIN11;f__HRBIN11;g__HRBIN11;s__HRBIN11 sp002898535	0	0	0	0	0	0	0	0	0	0	0	0	0	0	3.5779e-05	0	0.000244581	0	0	0	0	0	0	0	0	0	0	0	0	0	0	0	2.815e-05	0	0	0	0	0	0	0	0	0	0	0	0	0	0	0
NODE_357221_length_1157_2	d__Bacteria;p__Acidobacteriota;c__HRBIN11;o__HRBIN11;f__HRBIN11;g__HRBIN11;s__HRBIN11 sp002898535	0	0	0	0	0	0	0	0	0	0	0	0	0	0.000331306	0.000257365	0	0.027046	0	0	1.34446e-05	0	0	0	0	0	2.05323e-05	0	0	0.0016619	0.000781043	0	0	0.0130616	0	0	0	0	0	0	0	0	0	0	0	0	0	0.000282481	9.9147e-05
NODE_367433_length_598_1	d__Bacteria;p__Acidobacteriota;c__HRBIN11;o__HRBIN11;f__HRBIN11;g__HRBIN11;s__HRBIN11 sp002898535	0	0	0	0	0	0	0	0	0	4.5164e-05	0	0	0	0.000697713	6.47388e-05	2.46918e-05	0.0173	0	0	1.26093e-05	0	0	0	0	0	0.000116319	0	0	0.00122942	0.00102161	0	4.29309e-05	0.00897675	0	0	0	0	0	1.20169e-05	0	0	0	2.97916e-05	0	0	0	1.81017e-05	0.000273496
[truncated: 6,967 more rows]
[truncated: 104 more columns]
