# Supplementary material for: Analysis of nearly 3000 archaeal genomes from terrestrial geothermal springs sheds light on interconnected biogeochemical processes
Source: Nat Commun. 2024 May 14;15:4066. doi: 10.1038/s41467-024-48498-5 (PMC11094006; doi:10.1038/s41467-024-48498-5)
Supplement: Supplementary file 6 — Supplementary Data 3 [file 41467_2024_48498_MOESM6_ESM.xlsx]

## Sheet: SD3
Supplementary Data 3. Overview of 2,949 archaeal MAGs.
MAGs	Accession	rMAGs	Sampling time	Site	Completeness (%)	Contamination (%)	Strain heterogeneity	Genome size (bp)	Scaffolds	N50	GC (%)	Coding density (%)	Predicted genes	16s rRNA genes	tRNA	Avg. length of genes	Red_value	Classification method	Classification
BF2_201808_bins_12	JAVYKE000000000	-	201808	BF2	87.34	1.58	0	1308050	201	7651	46.51	90.92	1520	1	43	785.443	0.941026	GTDB v207	d__Archaea;p__Thermoproteota;c__Thermoproteia;o__Sulfolobales;f__Desulfurococcaceae;g__Thermosphaera;s__
BF2_201808_bins_13	JAVYKF000000000	-	201808	BF2	90.53	1.94	100	1690837	92	58798	51.64	91.43	1936	1	50	813.572	N/A	GTDB v207	d__Archaea;p__Thermoproteota;c__Nitrososphaeria_A;o__Caldarchaeales;f__Caldarchaeaceae;g__Caldarchaeum;s__Caldarchaeum subterraneum_B
BF2_201808_bins_16	JAVYKG000000000	-	201808	BF2	89.05	0.91	100	1136367	158	8655	31.27	93.47	1313	0	31	812.226	0.894619	GTDB v207	d__Archaea;p__Thermoplasmatota;c__Thermoplasmata;o__ARK-15;f__ARK-15;g__ARK-15;s__
BF2_201808_bins_17	JAVYKH000000000	-	201808	BF2	96.12	0	0	1249922	5	1229851	45.18	91.64	1334	1	46	861.799	N/A	GTDB v207	d__Archaea;p__Thermoproteota;c__Nitrososphaeria_A;o__Caldarchaeales;f__NZ13-MGT;g__NZ13-MG1;s__NZ13-MG1 sp011364235
BF2_201808_bins_18	JAVYKI000000000	rMAG	201808	BF2	91.6667	0	0	592509	22	64031	26.18	93.49	716	0	42	778.823	0.874712	GTDB v207	d__Archaea;p__Aenigmatarchaeota;c__Aenigmatarchaeia;o__CG10238-14;f__EX4484-224;g__JAHLMO01;s__
BF2_201808_bins_20	JAVYKJ000000000	-	201808	BF2	92.52	2.25	20	1940991	234	11146	42.5	89.85	2155	1	47	812.188	N/A	GTDB v207	d__Archaea;p__Thermoproteota;c__Bathyarchaeia;o__B26-1;f__UBA233;g__DSZD01;s__DSZD01 sp011364805
BF2_201808_bins_22	JAVYKK000000000	-	201808	BF2	52.94	0	0	847402	141	7180	45.44	92.55	1142	0	19	691.072	0.938619	GTDB v207	d__Archaea;p__Thermoproteota;c__Thermoproteia;o__Thermoproteales;f__Thermoproteaceae;g__Pyrobaculum;s__
BF2_201808_bins_25	JAVYKL000000000	-	201808	BF2	97.06	0.74	0	2160629	98	32032	57.33	90.11	2379	1	50	822.724	0.861073	GTDB v207	d__Archaea;p__Thermoproteota;c__Thermoproteia;o__Thermofilales;f__Thermofilaceae;g__;s__
BF2_201808_bins_27	JAVYKM000000000	-	201808	BF2	97.82	0	0	1463962	32	75799	37.55	88.73	1553	1	43	838.516	N/A	GTDB v207	d__Archaea;p__Thermoproteota;c__Nitrososphaeria_A;o__Caldarchaeales;f__NZ13-MGT;g__JGI-0000106-J15;s__JGI-0000106-J15 sp011364615
BF2_201808_bins_3	JAVYKN000000000	-	201808	BF2	74.05	1.27	0	1100639	21	127106	38.62	91.22	1187	0	32	848.253	0.936605	GTDB v207	d__Archaea;p__Thermoproteota;c__Thermoproteia;o__Sulfolobales;f__NBVN01;g__DTCV01;s__
BF2_201808_bins_31	JAVYKO000000000	-	201808	BF2	77.43	0	0	1018079	142	9016	42.38	90.35	1239	0	35	743.947	N/A	GTDB v207	d__Archaea;p__Thermoproteota;c__Nitrososphaeria;o__Nitrososphaerales;f__Nitrosocaldaceae;g__Nitrosocaldus;s__Nitrosocaldus sp013538805
BF2_201808_bins_38	JAVYKP000000000	-	201808	BF2	92.83	2.74	0	1382161	70	26634	41.6	89.34	1465	1	47	845.41	N/A	GTDB v207	d__Archaea;p__Thermoproteota;c__Thermoproteia;o__Sulfolobales;f__NBVN01;g__DTCV01;s__DTCV01 sp011366425
BF2_201808_bins_40	JAVYKQ000000000	-	201808	BF2	50	0	0	348964	57	6818	34.26	93.05	430	0	22	752.852	0.997461	GTDB v207	d__Archaea;p__Micrarchaeota;c__Micrarchaeia;o__Anstonellales;f__J096;g__JAADEL01;s__
BF2_201808_bins_43	JAVYKR000000000	-	201808	BF2	61.14	0.93	0	1072918	207	5831	40.2	89.52	1163	0	39	828.095	0.335269	GTDB v207	d__Archaea;p__Thermoproteota;c__Korarchaeia;o__JZ-1_201705_bins_86;f__;g__;s__
BF2_201808_bins_45	JAVYKS000000000	-	201808	BF2	76.48	1.27	0	1286333	65	36114	35.25	84.95	1333	0	34	824.407	N/A	GTDB v207	d__Archaea;p__Thermoproteota;c__Thermoproteia;o__Sulfolobales;f__Ignisphaeraceae;g__Ignisphaera;s__Ignisphaera aggregans_G
BF2_201808_bins_48	JAVYKT000000000	-	201808	BF2	52.44	0.56	33.33	710980	216	3314	39.5	90.1	880	0	29	730.208	0.865709	GTDB v207	d__Archaea;p__Thermoproteota;c__Thermoproteia;o__Sulfolobales;f__AG1;g__WYEN01;s__
BF2_201808_bins_58	JAVYKU000000000	-	201808	BF2	70.59	1.93	25	1010427	113	12190	45.49	86.51	1097	0	30	799.767	0.894561	GTDB v207	d__Archaea;p__Thermoproteota;c__Thermoproteia;o__Sulfolobales;f__NBVN01;g__DRZP01;s__
BF2_201808_bins_6	JAVYKV000000000	-	201808	BF2	95.59	1.47	50	2292569	41	138651	55.29	88.84	2663	1	47	769.402	N/A	GTDB v207	d__Archaea;p__Thermoproteota;c__Thermoproteia;o__Thermoproteales;f__Thermoproteaceae;g__Pyrobaculum;s__Pyrobaculum arsenaticum
BF2_201808_bins_60	JAVYKW000000000	rMAG	201808	BF2	91.91	0.74	0	1857288	99	25199	51.37	90.41	2217	0	41	761.926	N/A	GTDB v207	d__Archaea;p__Thermoproteota;c__Thermoproteia;o__Thermoproteales;f__Thermoproteaceae;g__Pyrobaculum;s__Pyrobaculum aerophilum
BF2_201808_bins_61	JAVYKX000000000	-	201808	BF2	98.53	1.47	0	1615881	4	815292	58.01	89.77	1756	1	45	829.438	N/A	GTDB v207	d__Archaea;p__Thermoproteota;c__Thermoproteia;o__Thermofilales;f__Thermofilaceae;g__Thermofilum_C;s__Thermofilum_C sp011364825
BF2_201808_bins_67	JAVYKY000000000	-	201808	BF2	94.3	1.58	0	1420278	52	40176	43.25	89.76	1510	0	41	846.809	N/A	GTDB v207	d__Archaea;p__Thermoproteota;c__Thermoproteia;o__Sulfolobales;f__NBVN01;g__Zestosphaera;s__Zestosphaera sp011364565
BF2_201808_bins_68	JAVYKZ000000000	-	201808	BF2	98.1	0	0	1426636	17	135150	49.05	90.31	1501	1	46	861.543	N/A	GTDB v207	d__Archaea;p__Thermoproteota;c__Thermoproteia;o__Sulfolobales;f__Desulfurococcaceae;g__UBA285;s__UBA285 sp011364525
BF2_201808_bins_69	JAVYLA000000000	-	201808	BF2	94.17	0	0	1496187	36	79958	62.35	89.31	1572	2	43	851.975	N/A	GTDB v207	d__Archaea;p__Thermoproteota;c__Nitrososphaeria_A;o__Caldarchaeales;f__HR02;g__JGI-OTU-1;s__JGI-OTU-1 sp011364265
BF2_201808_bins_74	JAVYLB000000000	-	201808	BF2	99.05	0.63	0	1441740	32	70485	38.67	87.19	1465	1	46	860.816	N/A	GTDB v207	d__Archaea;p__Thermoproteota;c__Thermoproteia;o__Sulfolobales;f__Acidilobaceae;g__DSZV01;s__DSZV01 sp011367065
BF2_201808_bins_8	JAVYLC000000000	rMAG	201808	BF2	93.2	0	0	1652096	76	30746	52.19	87.47	1872	0	39	783.297	0.972957	GTDB v207	d__Archaea;p__Thermoproteota;c__Nitrososphaeria_A;o__Caldarchaeales;f__HR02;g__HRBIN02;s__
BF2_201808_bins_80	JAVYLD000000000	-	201808	BF2	72.05	1.9	0	1303924	116	18221	38.65	83.58	1408	0	31	783.752	N/A	GTDB v207	d__Archaea;p__Thermoproteota;c__Thermoproteia;o__Sulfolobales;f__Ignisphaeraceae;g__Ignisphaera;s__Ignisphaera aggregans_D
BF2_201808_bins_85	JAVYLE000000000	rMAG	201808	BF2	91.09	1.27	50	1903079	88	63176	45.98	86.44	1885	1	43	873.61	N/A	GTDB v207	d__Archaea;p__Thermoproteota;c__Thermoproteia;o__Sulfolobales;f__AG1;g__AG1;s__AG1 sp003116855
BF2_201808_bins_91	JAVYLF000000000	rMAG	201808	BF2	83.3333	0	0	665457	46	22894	25.23	87.11	754	1	48	801.614	N/A	GTDB v207	d__Archaea;p__Aenigmatarchaeota;c__Aenigmatarchaeia;o__CG10238-14;f__EX4484-224;g__JAHLMO01;s__JAHLMO01 sp018920305
BF2_201808_bins_92	JAVYLG000000000	-	201808	BF2	53.22	0.65	0	899137	167	5942	44.95	92.71	1176	0	21	713.612	N/A	GTDB v207	d__Archaea;p__Halobacteriota;c__Archaeoglobi;o__Archaeoglobales;f__Archaeoglobaceae;g__WYZ-LMO2;s__WYZ-LMO2 sp011367245
BF3_201808_bins_12	JAVYLH000000000	-	201808	BF3	95.15	0.24	100	1689815	86	63718	51.72	93.1	1932	1	45	823.608	N/A	GTDB v207	d__Archaea;p__Thermoproteota;c__Nitrososphaeria_A;o__Caldarchaeales;f__Caldarchaeaceae;g__Caldarchaeum;s__Caldarchaeum subterraneum_B
BF3_201808_bins_25	JAVYLI000000000	-	201808	BF3	96.12	0	0	1408949	56	35024	49.2	93.64	1605	1	36	826.402	0.925966	GTDB v207	d__Archaea;p__Thermoproteota;c__Nitrososphaeria_A;o__Caldarchaeales;f__Caldarchaeaceae;g__Caldarchaeum;s__
BF3_201808_bins_3	JAVYLJ000000000	-	201808	BF3	98.06	0	0	1386235	33	53026	53.03	92.62	1509	1	42	854.322	N/A	GTDB v207	d__Archaea;p__Thermoproteota;c__Nitrososphaeria_A;o__Caldarchaeales;f__HR02;g__HRBIN02;s__HRBIN02 sp011373385
BF3_201808_bins_33	JAVYLK000000000	rMAG	201808	BF3	95.31	0	0	1673655	65	36966	54.33	93.09	1867	3	48	838.861	N/A	GTDB v207	d__Archaea;p__Thermoproteota;c__Nitrososphaeria_A;o__Caldarchaeales;f__Caldarchaeaceae;g__Caldarchaeum;s__Caldarchaeum subterraneum_D
BF3_201808_bins_36	JAVYLL000000000	rMAG	201808	BF3	62.4	0.74	0	1238279	236	5762	49.25	91.73	1701	1	35	671.809	0.937999	GTDB v207	d__Archaea;p__Thermoproteota;c__Thermoproteia;o__Thermoproteales;f__Thermoproteaceae;g__Pyrobaculum;s__
BF3_201808_bins_45	JAVYLM000000000	-	201808	BF3	85.92	0.97	0	1269334	236	6495	63.13	91.1	1511	0	36	768.073	N/A	GTDB v207	d__Archaea;p__Thermoproteota;c__Nitrososphaeria_A;o__Caldarchaeales;f__HR02;g__JGI-OTU-1;s__JGI-OTU-1 sp011364265
BF3_201808_bins_52	JAVYLN000000000	-	201808	BF3	84.9	0	0	1209672	221	6433	38.72	87.98	1365	0	44	782.433	N/A	GTDB v207	d__Archaea;p__Thermoproteota;c__Thermoproteia;o__Sulfolobales;f__Acidilobaceae;g__DSZV01;s__DSZV01 sp011367065
BF3_201808_bins_59	JAVYLO000000000	-	201808	BF3	84.89	0.81	0	1084171	146	9364	31.1	93.17	1202	0	36	843.782	0.896451	GTDB v207	d__Archaea;p__Thermoplasmatota;c__Thermoplasmata;o__ARK-15;f__ARK-15;g__ARK-15;s__
BF3_201808_bins_63	JAVYLP000000000	-	201808	BF3	72.75	2.91	66.67	910713	122	9550	42.75	90.28	1151	1	30	715.778	N/A	GTDB v207	d__Archaea;p__Thermoproteota;c__Nitrososphaeria;o__Nitrososphaerales;f__Nitrosocaldaceae;g__Nitrosocaldus;s__Nitrosocaldus sp013538675
BF3_201808_bins_80	JAVYLQ000000000	rMAG	201808	BF3	81.25	0	0	541905	31	20462	34.44	95.78	616	1	33	848.472	0.996894	GTDB v207	d__Archaea;p__Micrarchaeota;c__Micrarchaeia;o__Anstonellales;f__J096;g__JAADEL01;s__
BF3_201808_bins_92	JAVYLR000000000	-	201808	BF3	79.13	0	0	868671	82	13459	42.31	89.88	1026	0	28	762.342	N/A	GTDB v207	d__Archaea;p__Thermoproteota;c__Nitrososphaeria;o__Nitrososphaerales;f__Nitrosocaldaceae;g__Nitrosocaldus;s__Nitrosocaldus sp013538805
BF3_201808_bins_96	JAVYLS000000000	-	201808	BF3	83.95	0	0	1574192	164	15181	45.64	86.62	1623	0	37	842.239	N/A	GTDB v207	d__Archaea;p__Thermoproteota;c__Thermoproteia;o__Sulfolobales;f__AG1;g__AG1;s__AG1 sp003116855
BF4_201808_bins_124	JAVYLT000000000	rMAG	201808	BF4	53.24	0	0	701532	56	14801	42.77	90.84	803	0	19	795.205	N/A	GTDB v207	d__Archaea;p__Thermoproteota;c__Nitrososphaeria;o__Nitrososphaerales;f__Nitrosocaldaceae;g__Nitrosocaldus;s__Nitrosocaldus sp013538805
BF4_201808_bins_95	JAVYLU000000000	-	201808	BF4	90.81	1.66	66.67	1125417	210	6197	31.17	92.8	1312	0	43	799.128	0.897808	GTDB v207	d__Archaea;p__Thermoplasmatota;c__Thermoplasmata;o__ARK-15;f__ARK-15;g__ARK-15;s__
DPZ-2_202101_bins_122	JAVYLV000000000	rMAG	202101	DPZ-2	90.8	0.13	0	1299081	104	20885	36.68	88.32	1336	0	38	859.915	0.78887	GTDB v207	d__Archaea;p__Thermoplasmatota;c__E2;o__DHVEG-1;f__DHVEG-1;g__;s__
DPZ-2_202101_bins_140	JAVYLW000000000	rMAG	202101	DPZ-2	83.3333	0	0	967897	15	137101	24.52	85.14	914	1	30	902.166	0.906617	GTDB v207	d__Archaea;p__Nanoarchaeota;c__Nanoarchaeia;o__Pacearchaeales;f__GW2011-AR1;g__DTIM01;s__
DPZ-2_202101_bins_26	JAVYLX000000000	rMAG	202101	DPZ-2	94.8	1.6	0	1703657	50	44613	39.05	89.67	1626	1	46	941.168	0.787136	GTDB v207	d__Archaea;p__Thermoplasmatota;c__E2;o__DHVEG-1;f__DHVEG-1;g__;s__
DPZ-2_202101_bins_30	JAVYLY000000000	-	202101	DPZ-2	85.95	0	0	1520302	148	13388	55.23	85.96	1577	1	41	830.922	0.973218	GTDB v207	d__Archaea;p__Halobacteriota;c__Methanosarcinia;o__Methanotrichales;f__Methanotrichaceae;g__Methanothrix_B;s__
DPZ-2_202101_bins_34	JAVYLZ000000000	rMAG	202101	DPZ-2	70.8333	0.93	0	687895	41	19069	52.07	93.16	741	0	36	866.606	0.824161	GTDB v207	d__Archaea;p__Micrarchaeota;c__Micrarchaeia;o__CAILAH01;f__CAILAH01;g__;s__
DPZ-2_202101_bins_52	JAVYMA000000000	rMAG	202101	DPZ-2	96.77	0.81	0	1794893	47	73128	48.3	88.75	1752	1	43	911.418	0.797339	GTDB v207	d__Archaea;p__Thermoplasmatota;c__Thermoplasmata;o__Methanomassiliicoccales;f__UBA472;g__;s__
DPZ-2_202101_bins_83	JAVYMB000000000	rMAG	202101	DPZ-2	77.0833	1.87	0	755972	105	8277	51.9	90.07	889	1	36	767.337	0.908476	GTDB v207	d__Archaea;p__Micrarchaeota;c__Micrarchaeia;o__Norongarragalinales;f__CAITNU01;g__CAITNU01;s__
DPZ-2_202101_bins_84	JAVYMC000000000	rMAG	202101	DPZ-2	72.9167	1.15	100	508255	49	16676	33.68	94.77	584	1	31	828.17	0.974736	GTDB v207	d__Archaea;p__Aenigmatarchaeota;c__Aenigmatarchaeia;o__CG10238-14;f__CG10238-14;g__JAHLMN01;s__
DPZ-2_202101_bins_87	JAVYMD000000000	-	202101	DPZ-2	95.57	0.8	0	1750527	31	92574	59.45	90.73	1710	1	45	930.628	0.827584	GTDB v207	d__Archaea;p__Thermoplasmatota;c__Thermoplasmata;o__UBA10834;f__UBA10834;g__;s__
DPZ-2_202101_bins_90	JAVYME000000000	rMAG	202101	DPZ-2	91.6667	0.93	0	1140213	50	27598	40.97	92.71	1158	1	42	914.553	0.739438	GTDB v207	d__Archaea;p__Iainarchaeota;c__Iainarchaeia;o__Iainarchaeales;f__DTGL01;g__;s__
DPZ-2_202101_bins_94	JAVYMF000000000	rMAG	202101	DPZ-2	91.6667	0	0	552856	50	14566	49.18	93.25	725	0	41	713.063	0.615335	GTDB v207	d__Archaea;p__B1Sed10-29;c__B1Sed10-29;o__B1Sed10-29;f__;g__;s__
DPZ-5_202101_bins_105	JAVYMG000000000	rMAG	202101	DPZ-5	79.1667	0.93	0	476794	60	9281	34.63	95.46	578	1	32	793.112	0.99684	GTDB v207	d__Archaea;p__Micrarchaeota;c__Micrarchaeia;o__Anstonellales;f__J096;g__JAADEL01;s__
DPZ-5_202101_bins_129	JAVYMH000000000	-	202101	DPZ-5	90.18	0.6	0	1572593	109	22584	32.07	91.54	1807	1	39	801.479	0.896466	GTDB v207	d__Archaea;p__Thermoproteota;c__Thermoproteia;o__Sulfolobales;f__Sulfolobaceae;g__;s__
DPZ-5_202101_bins_136	JAVYMI000000000	-	202101	DPZ-5	94.66	0	0	1339397	26	86557	42.15	88.14	1519	1	41	784.437	N/A	GTDB v207	d__Archaea;p__Thermoproteota;c__Nitrososphaeria;o__Nitrososphaerales;f__Nitrosocaldaceae;g__Nitrosocaldus;s__Nitrosocaldus sp013538805
DPZ-5_202101_bins_146	JAVYMJ000000000	rMAG	202101	DPZ-5	98.06	0	0	1810077	23	1502792	51.77	93.05	1930	1	47	876.97	N/A	GTDB v207	d__Archaea;p__Thermoproteota;c__Nitrososphaeria_A;o__Caldarchaeales;f__Caldarchaeaceae;g__Caldarchaeum;s__Caldarchaeum subterraneum_B
DPZ-5_202101_bins_164	JAVYMK000000000	-	202101	DPZ-5	51.1	0	0	1185077	128	13726	31.53	91.9	1232	0	20	886.33	0.898853	GTDB v207	d__Archaea;p__Thermoplasmatota;c__Thermoplasmata;o__ARK-15;f__ARK-15;g__ARK-15;s__
DPZ-5_202101_bins_17	JAVYML000000000	rMAG	202101	DPZ-5	95.79	0	0	1272294	4	440073	54.89	94.57	1331	1	46	908.234	N/A	GTDB v207	d__Archaea;p__Hadarchaeota;c__Hadarchaeia;o__Hadarchaeales;f__WYZ-LMO6;g__WYZ-LMO6;s__WYZ-LMO6 sp011367165
DPZ-5_202101_bins_174	JAVYMM000000000	-	202101	DPZ-5	68.55	0.6	0	1548445	328	4832	33.56	88.98	1879	1	24	737.593	0.708139	GTDB v207	d__Archaea;p__Thermoproteota;c__Thermoproteia;o__Sulfolobales;f__;g__;s__
DPZ-5_202101_bins_19	JAVYMN000000000	-	202101	DPZ-5	69.78	0	0	794460	128	7862	42.66	90.5	997	0	21	722.456	N/A	GTDB v207	d__Archaea;p__Thermoproteota;c__Nitrososphaeria;o__Nitrososphaerales;f__Nitrosocaldaceae;g__Nitrosocaldus;s__Nitrosocaldus sp013538675
DPZ-5_202101_bins_27	JAVYMO000000000	rMAG	202101	DPZ-5	98.06	0	0	1563210	2	1386985	51.87	91.65	1652	1	46	871.029	N/A	GTDB v207	d__Archaea;p__Thermoproteota;c__Nitrososphaeria_A;o__Caldarchaeales;f__HR02;g__HRBIN02;s__HRBIN02 sp011373505
DPZ-5_202101_bins_49	JAVYMP000000000	rMAG	202101	DPZ-5	92.32	0.97	0	1508421	49	66358	54.8	94.14	1647	2	39	866.923	N/A	GTDB v207	d__Archaea;p__Thermoproteota;c__Nitrososphaeria_A;o__Caldarchaeales;f__Caldarchaeaceae;g__Caldarchaeum;s__Caldarchaeum subterraneum_D
DPZ-5_202101_bins_54	JAVYMQ000000000	rMAG	202101	DPZ-5	74.35	0.37	0	1338938	230	6521	58.4	89.51	1617	1	39	744.213	N/A	GTDB v207	d__Archaea;p__Thermoproteota;c__Thermoproteia;o__Thermofilales;f__Thermofilaceae;g__Thermofilum_C;s__Thermofilum_C sp011364825
DPZ-5_202101_bins_67	JAVYMR000000000	-	202101	DPZ-5	98.13	2.8	0	1531523	2	1340041	45.17	91.85	1668	1	46	845.543	N/A	GTDB v207	d__Archaea;p__Thermoproteota;c__Bathyarchaeia;o__B26-1;f__UBA233;g__DRVP01;s__DRVP01 sp018396875
DPZ-5_202101_bins_75	JAVYMS000000000	rMAG	202101	DPZ-5	96.12	0	0	1437666	25	82151	51.79	93.45	1621	0	44	833.271	0.972607	GTDB v207	d__Archaea;p__Thermoproteota;c__Nitrososphaeria_A;o__Caldarchaeales;f__Caldarchaeaceae;g__Caldarchaeum;s__
DPZ-5_202101_bins_79	JAVYMT000000000	-	202101	DPZ-5	88.35	0.07	100	1335386	124	14930	63.08	90.8	1508	1	42	807.348	N/A	GTDB v207	d__Archaea;p__Thermoproteota;c__Nitrososphaeria_A;o__Caldarchaeales;f__HR02;g__JGI-OTU-1;s__JGI-OTU-1 sp011364265
DPZ-5_202101_bins_87	JAVYMU000000000	-	202101	DPZ-5	80.94	2.08	50	895873	163	5837	41.75	91.17	1039	1	23	789.736	0.870834	GTDB v207	d__Archaea;p__Thermoplasmatota;c__Thermoplasmata;o__Thermoplasmatales;f__GCA-001856825;g__;s__
DRC_201705_bins_11	JAVYMV000000000	-	201705	DRC	75.23	2.01	0	951660	155	7032	40.01	93.92	1248	0	30	719.753	0.964389	GTDB v207	d__Archaea;p__Halobacteriota;c__Archaeoglobi;o__Archaeoglobales;f__Archaeoglobaceae;g__WYZ-LMO2;s__
DRC_201705_bins_2	JAVYMW000000000	-	201705	DRC	81.68	0.05	100	1110699	99	12790	39.35	90.15	1279	0	33	786.941	0.944667	GTDB v207	d__Archaea;p__Thermoproteota;c__Thermoproteia;o__Sulfolobales;f__Desulfurococcaceae;g__UBA285;s__
DRC_201705_bins_24	JAVYMX000000000	-	201705	DRC	99.05	2.6	0	1116524	3	338098	44.7	91.43	1205	1	46	851.515	0.862181	GTDB v207	d__Archaea;p__Thermoproteota;c__Thermoproteia;o__Sulfolobales;f__Acidilobaceae;g__DSZV01;s__
DRC_201705_bins_25	JAVYMY000000000	-	201705	DRC	98.1	0.63	0	1356236	46	62130	46.33	91.08	1443	1	45	860.981	0.941336	GTDB v207	d__Archaea;p__Thermoproteota;c__Thermoproteia;o__Sulfolobales;f__Desulfurococcaceae;g__Thermosphaera;s__
DRC_201705_bins_29	JAVYMZ000000000	-	201705	DRC	95.65	0	0	1007292	22	54161	36.27	90.85	1088	1	41	844.37	N/A	GTDB v207	d__Archaea;p__Thermoproteota;c__Thermoproteia;o__Sulfolobales;f__Desulfurococcaceae;g__DTBP01;s__DTBP01 sp011366735
DRC_201705_bins_30	JAVYNA000000000	-	201705	DRC	68.66	0	0	893423	131	7693	31.13	93.36	1063	0	26	787.405	0.896909	GTDB v207	d__Archaea;p__Thermoplasmatota;c__Thermoplasmata;o__ARK-15;f__ARK-15;g__ARK-15;s__
DRC_201705_bins_35	JAVYNB000000000	-	201705	DRC	65.07	0.65	0	828786	143	6355	45.18	94.14	1083	0	16	725.532	N/A	GTDB v207	d__Archaea;p__Halobacteriota;c__Archaeoglobi;o__Archaeoglobales;f__Archaeoglobaceae;g__WYZ-LMO2;s__WYZ-LMO2 sp011367245
DRC_201705_bins_37	JAVYNC000000000	-	201705	DRC	97.79	2.21	0	1704161	79	34532	57.73	91.3	1798	1	48	869.294	0.860968	GTDB v207	d__Archaea;p__Thermoproteota;c__Thermoproteia;o__Thermofilales;f__Thermofilaceae;g__;s__
DRC_201705_bins_40	JAVYND000000000	-	201705	DRC	66.49	0	0	777719	185	4252	44.96	87.57	1028	0	23	667.08	0.955692	GTDB v207	d__Archaea;p__Thermoproteota;c__Methanomethylicia;o__Nezhaarchaeales;f__WYZ-LMO8;g__WYZ-LMO8;s__
DRC_201705_bins_46	JAVYNE000000000	-	201705	DRC	80.72	1.31	0	1272714	185	7967	41.35	92.66	1629	0	37	726.614	0.952615	GTDB v207	d__Archaea;p__Halobacteriota;c__Archaeoglobi;o__Archaeoglobales;f__Archaeoglobaceae;g__WYZ-LMO2;s__
DRC_201705_bins_60	JAVYNF000000000	rMAG	201705	DRC	70.8333	3.74	0	1252008	214	6165	30.59	91.65	1477	1	42	781.799	0.817378	GTDB v207	d__Archaea;p__Aenigmatarchaeota;c__Aenigmatarchaeia;o__CG10238-14;f__EX4484-224;g__;s__
DRC_201705_bins_63	JAVYNG000000000	-	201705	DRC	98.73	1.9	0	1522892	31	71509	45.85	85.38	1557	1	42	838.231	0.894304	GTDB v207	d__Archaea;p__Thermoproteota;c__Thermoproteia;o__Sulfolobales;f__NBVN01;g__DRZP01;s__
DRC_201705_bins_65	JAVYNH000000000	-	201705	DRC	91.14	1.27	0	1464186	35	59003	43.37	89.51	1524	1	43	862.562	N/A	GTDB v207	d__Archaea;p__Thermoproteota;c__Thermoproteia;o__Sulfolobales;f__NBVN01;g__Zestosphaera;s__Zestosphaera sp011364565
DRC_201705_bins_66	JAVYNI000000000	-	201705	DRC	97.15	0.67	100	1414825	59	34085	38.69	86.85	1484	1	46	830.955	N/A	GTDB v207	d__Archaea;p__Thermoproteota;c__Thermoproteia;o__Sulfolobales;f__Acidilobaceae;g__DSZV01;s__DSZV01 sp011367065
DRC_201705_bins_67	JAVYNJ000000000	rMAG	201705	DRC	72.9167	0.93	0	482740	28	23966	25.58	94	576	1	40	792.733	0.875091	GTDB v207	d__Archaea;p__Nanoarchaeota;c__Nanoarchaeia;o__Nanoarchaeales;f__Nanopusillaceae;g__Nanoclepta;s__
DRC_201705_bins_68	JAVYNK000000000	-	201705	DRC	96.72	1.47	0	1385559	59	34707	57.87	90.93	1532	1	42	825.411	N/A	GTDB v207	d__Archaea;p__Thermoproteota;c__Thermoproteia;o__Thermofilales;f__Thermofilaceae;g__Thermofilum_C;s__Thermofilum_C sp011364825
DRC_201705_bins_69	JAVYNL000000000	-	201705	DRC	86.38	0.79	0	1174642	81	17404	34.94	86.42	1291	0	34	788.787	N/A	GTDB v207	d__Archaea;p__Thermoproteota;c__Thermoproteia;o__Sulfolobales;f__Ignisphaeraceae;g__Ignisphaera;s__Ignisphaera aggregans_G
DRC_201705_bins_77	JAVYNM000000000	rMAG	201705	DRC	100	0.23	0	1578934	56	73008	47.03	92.9	1901	1	46	778.079	0.938106	GTDB v207	d__Archaea;p__Thermoproteota;c__Thermoproteia;o__Thermoproteales;f__Thermoproteaceae;g__Pyrobaculum;s__
DRC_201705_bins_79	JAVYNN000000000	rMAG	201705	DRC	92.12	3.76	50	1617284	168	14039	44.34	90.73	1860	1	52	792.799	0.924513	GTDB v207	d__Archaea;p__Thermoproteota;c__Thermoproteia;o__Sulfolobales;f__Desulfurococcaceae;g__UBA285;s__
DRC_201705_bins_85	JAVYNO000000000	rMAG	201705	DRC	85.4167	0	0	1088361	58	28902	25.68	83.53	1150	1	40	790.533	N/A	GTDB v207	d__Archaea;p__Aenigmatarchaeota;c__Aenigmatarchaeia;o__CG10238-14;f__EX4484-224;g__JAHLMO01;s__JAHLMO01 sp018920305
DRC_201705_bins_87	JAVYNP000000000	rMAG	201705	DRC	81.25	0.93	0	572817	16	46455	34.39	95.54	620	1	40	888.71	0.996576	GTDB v207	d__Archaea;p__Micrarchaeota;c__Micrarchaeia;o__Anstonellales;f__J096;g__JAADEL01;s__
DRC_201705_bins_93	JAVYNQ000000000	-	201705	DRC	96.84	2.2	0	1293327	38	56822	41.71	88.51	1359	1	43	845.13	N/A	GTDB v207	d__Archaea;p__Thermoproteota;c__Thermoproteia;o__Sulfolobales;f__NBVN01;g__DTCV01;s__DTCV01 sp011366425
DRC_201705_bins_96	JAVYNR000000000	-	201705	DRC	96.8	1.27	0	1323852	36	74999	31.88	90.93	1341	0	40	900.389	N/A	GTDB v207	d__Archaea;p__Thermoproteota;c__Thermoproteia;o__Sulfolobales;f__Desulfurococcaceae;g__DTBJ01;s__DTBJ01 sp011364225
DRC_201705_bins_97	JAVYNS000000000	rMAG	201705	DRC	79.61	0	0	850404	82	14641	54.98	91.07	1001	1	34	781.582	0.921374	GTDB v207	d__Archaea;p__Thermoproteota;c__Nitrososphaeria_A;o__Caldarchaeales;f__NZ13-MGT;g__EX4484-121;s__
DRC_201705_bins_99	JAVYNT000000000	-	201705	DRC	84.84	1.96	0	1279106	82	19043	39.42	93.52	1504	0	33	798.82	0.873926	GTDB v207	d__Archaea;p__Halobacteriota;c__Archaeoglobi;o__Archaeoglobales;f__Archaeoglobaceae;g__;s__
DRTY-1_201705_bins_10	JAVYNU000000000	-	201705	DRTY-1	97.47	1.27	0	1811390	12	168295	40.21	87.88	1908	1	47	837.158	0.925491	GTDB v207	d__Archaea;p__Thermoproteota;c__Thermoproteia;o__Sulfolobales;f__Ignisphaeraceae;g__Ignisphaera;s__
DRTY-1_201705_bins_11	JAVYNV000000000	-	201705	DRTY-1	97.78	0	0	1385549	32	65270	45.18	88.98	1506	1	44	820.738	0.989502	GTDB v207	d__Archaea;p__Thermoproteota;c__Thermoproteia;o__Sulfolobales;f__Desulfurococcaceae;g__Desulfurococcus;s__
DRTY-1_201705_bins_12	JAVYNW000000000	-	201705	DRTY-1	70.16	0.37	0	941817	211	4462	35.8	89.96	1222	0	26	696.528	0.939247	GTDB v207	d__Archaea;p__Thermoproteota;c__Nitrososphaeria;o__JACIWG01;f__JACIWG01;g__JACIWG01;s__
DRTY-1_201705_bins_16	JAVYNX000000000	-	201705	DRTY-1	98.53	0.74	0	1759213	19	172988	46.69	90.26	1904	1	44	836.54	N/A	GTDB v207	d__Archaea;p__Thermoproteota;c__Thermoproteia;o__Thermofilales;f__Thermofilaceae;g__Thermofilum_B;s__Thermofilum_B adornatum
DRTY-1_201705_bins_17	JAVYNY000000000	-	201705	DRTY-1	83.11	0.31	0	1476659	276	5754	49.36	86.26	1735	0	28	738.147	0.951342	GTDB v207	d__Archaea;p__Thermoproteota;c__Thermoproteia;o__Marsarchaeales;f__Marsarchaeaceae;g__ECH-B-1;s__
DRTY-1_201705_bins_18	JAVYNZ000000000	-	201705	DRTY-1	92.23	1.94	0	1859226	61	48793	35.36	85.78	1840	1	44	868.788	N/A	GTDB v207	d__Archaea;p__Thermoproteota;c__EX4484-205;o__EX4484-205;f__JAAOZO01;g__JAAOZO01;s__JAAOZO01 sp017601145
DRTY-1_201705_bins_2	JAVYOA000000000	rMAG	201705	DRTY-1	98.42	0.63	0	1339475	8	762392	43.07	91.4	1437	1	45	855.638	0.906954	GTDB v207	d__Archaea;p__Thermoproteota;c__Thermoproteia;o__Sulfolobales;f__Fervidicoccaceae;g__ARK-14;s__
DRTY-1_201705_bins_23	JAVYOB000000000	rMAG	201705	DRTY-1	97.09	0	0	1687219	58	45316	41.86	86.29	1846	1	41	791.574	0.719886	GTDB v207	d__Archaea;p__Thermoproteota;c__Nitrososphaeria;o__Conexivisphaerales;f__DTJL01;g__;s__
DRTY-1_201705_bins_25	JAVYOC000000000	-	201705	DRTY-1	93.39	0.93	0	1541161	42	52003	52.63	88.79	1617	1	45	849.923	0.964145	GTDB v207	d__Archaea;p__Thermoproteota;c__Korarchaeia;o__Korarchaeales;f__Korarchaeaceae;g__Korarchaeum;s__
DRTY-1_201705_bins_28	JAVYOD000000000	-	201705	DRTY-1	93.04	0	0	1199866	79	22659	41.45	89.07	1283	1	39	836.702	0.872737	GTDB v207	d__Archaea;p__Thermoplasmatota;c__Thermoplasmata;o__Thermoplasmatales;f__GCA-001856825;g__;s__
DRTY-1_201705_bins_29	JAVYOE000000000	-	201705	DRTY-1	94.76	0.81	0	1234921	76	25988	30.83	92.87	1325	0	40	868.404	0.89846	GTDB v207	d__Archaea;p__Thermoplasmatota;c__Thermoplasmata;o__ARK-15;f__ARK-15;g__ARK-15;s__
DRTY-1_201705_bins_31	JAVYOF000000000	rMAG	201705	DRTY-1	54.1667	0	0	497651	78	6814	30.05	87.58	653	1	25	670.562	0.7147	GTDB v207	d__Archaea;p__Nanoarchaeota;c__Nanoarchaeia;o__Parvarchaeales;f__Parvarchaeaceae;g__;s__
DRTY-1_201705_bins_32	JAVYOG000000000	-	201705	DRTY-1	97.62	0	0	2343588	28	233632	35.3	88.54	2539	1	45	821.891	N/A	GTDB v207	d__Archaea;p__Thermoproteota;c__Thermoproteia;o__Sulfolobales;f__Sulfolobaceae;g__Saccharolobus;s__Saccharolobus shibatae
DRTY-1_201705_bins_33	JAVYOH000000000	-	201705	DRTY-1	97.62	0	0	1778109	110	20861	32.13	89.18	2098	1	42	761.798	0.926309	GTDB v207	d__Archaea;p__Thermoproteota;c__Thermoproteia;o__Sulfolobales;f__Sulfolobaceae;g__Saccharolobus;s__
DRTY-1_201705_bins_6	JAVYOI000000000	-	201705	DRTY-1	97.47	1.27	0	1588009	34	60550	52.02	89.37	1704	1	46	835.679	0.941541	GTDB v207	d__Archaea;p__Thermoproteota;c__Thermoproteia;o__Sulfolobales;f__NBVN01;g__Zestosphaera;s__
DRTY-1_201705_bins_7	JAVYOJ000000000	rMAG	201705	DRTY-1	100	0.6	0	1890942	60	130294	41.96	89.2	2052	1	47	826.875	N/A	GTDB v207	d__Archaea;p__Thermoproteota;c__Thermoproteia;o__Sulfolobales;f__Sulfolobaceae;g__Metallosphaera;s__Metallosphaera cuprina
DRTY-1_201705_bins_9	JAVYOK000000000	rMAG	201705	DRTY-1	73.92	2.8	0	1330413	234	6301	45.26	89.72	1633	1	38	732.496	0.911714	GTDB v207	d__Archaea;p__Thermoproteota;c__Bathyarchaeia;o__B26-1;f__UBA233;g__DRVV01;s__
DRTY-1_201808_bins_1	JAVYOL000000000	-	201808	DRTY-1	98.53	3.68	0	1984838	29	1612933	45.27	87.27	2076	1	52	837.211	0.956502	GTDB v207	d__Archaea;p__Thermoproteota;c__Methanomethylicia;o__Nezhaarchaeales;f__WYZ-LMO8;g__WYZ-LMO8;s__
DRTY-1_201808_bins_11	JAVYOM000000000	-	201808	DRTY-1	97.47	2.53	25	1771985	19	278643	41.3	87.59	1915	1	48	815.236	0.925087	GTDB v207	d__Archaea;p__Thermoproteota;c__Thermoproteia;o__Sulfolobales;f__Ignisphaeraceae;g__Ignisphaera;s__
DRTY-1_201808_bins_13	JAVYON000000000	-	201808	DRTY-1	94.72	1.41	50	1655205	151	16855	46.81	94.21	1945	0	48	806.558	0.987614	GTDB v207	d__Archaea;p__Halobacteriota;c__Archaeoglobi;o__Archaeoglobales;f__Archaeoglobaceae;g__WYZ-LMO2;s__
DRTY-1_201808_bins_14	JAVYOO000000000	-	201808	DRTY-1	100	1.31	0	1729305	12	133650	41.29	92.69	1946	1	46	829.029	0.953124	GTDB v207	d__Archaea;p__Halobacteriota;c__Archaeoglobi;o__Archaeoglobales;f__Archaeoglobaceae;g__WYZ-LMO2;s__
DRTY-1_201808_bins_15	JAVYOP000000000	-	201808	DRTY-1	92.01	0.81	0	1227130	37	59967	30.84	88.77	1291	0	43	857.09	0.898623	GTDB v207	d__Archaea;p__Thermoplasmatota;c__Thermoplasmata;o__ARK-15;f__ARK-15;g__ARK-15;s__
DRTY-1_201808_bins_16	JAVYOQ000000000	-	201808	DRTY-1	95.36	0.63	0	1339604	17	179050	43.08	91.25	1462	1	43	842.997	0.906808	GTDB v207	d__Archaea;p__Thermoproteota;c__Thermoproteia;o__Sulfolobales;f__Fervidicoccaceae;g__ARK-14;s__
DRTY-1_201808_bins_18	JAVYOR000000000	-	201808	DRTY-1	98.53	2.94	60	1815601	61	72813	46.82	89.45	1994	1	45	815.615	N/A	GTDB v207	d__Archaea;p__Thermoproteota;c__Thermoproteia;o__Thermofilales;f__Thermofilaceae;g__Thermofilum_B;s__Thermofilum_B adornatum
DRTY-1_201808_bins_19	JAVYOS000000000	-	201808	DRTY-1	94.85	0.74	0	1820341	52	52116	57.86	85.36	1931	1	47	849.364	0.86143	GTDB v207	d__Archaea;p__Thermoproteota;c__Thermoproteia;o__Thermofilales;f__Thermofilaceae;g__;s__
DRTY-1_201808_bins_2	JAVYOT000000000	-	201808	DRTY-1	96.73	0	0	1346383	165	12714	32.13	92.2	1640	0	38	762.689	0.925643	GTDB v207	d__Archaea;p__Thermoproteota;c__Thermoproteia;o__Sulfolobales;f__Sulfolobaceae;g__Saccharolobus;s__
DRTY-1_201808_bins_21	JAVYOU000000000	-	201808	DRTY-1	81.49	1.87	0	862405	153	6277	28.27	92.97	1063	0	34	757.358	0.778484	GTDB v207	d__Archaea;p__Thermoproteota;c__Methanomethylicia;o__Methanomethylicales;f__Methanomethylicaceae;g__;s__
DRTY-1_201808_bins_22	JAVYOV000000000	-	201808	DRTY-1	97.79	0.74	0	1999894	29	154845	55.06	89.67	2351	1	46	766.862	N/A	GTDB v207	d__Archaea;p__Thermoproteota;c__Thermoproteia;o__Thermoproteales;f__Thermoproteaceae;g__Pyrobaculum;s__Pyrobaculum arsenaticum
DRTY-1_201808_bins_23	JAVYOW000000000	-	201808	DRTY-1	96.2	0	0	1203092	11	149184	44.86	89.01	1307	1	45	822.119	0.98933	GTDB v207	d__Archaea;p__Thermoproteota;c__Thermoproteia;o__Sulfolobales;f__Desulfurococcaceae;g__Desulfurococcus;s__
DRTY-1_201808_bins_26	JAVYOX000000000	-	201808	DRTY-1	83.92	0.63	0	1114298	102	15885	38.94	90.88	1249	0	35	813.797	0.944544	GTDB v207	d__Archaea;p__Thermoproteota;c__Thermoproteia;o__Sulfolobales;f__Desulfurococcaceae;g__UBA285;s__
DRTY-1_201808_bins_3	JAVYOY000000000	-	201808	DRTY-1	99.4	0.6	0	1664490	65	62793	42.12	90.98	1858	1	47	818.396	N/A	GTDB v207	d__Archaea;p__Thermoproteota;c__Thermoproteia;o__Sulfolobales;f__Sulfolobaceae;g__Metallosphaera;s__Metallosphaera cuprina
DRTY-1_201808_bins_30	JAVYOZ000000000	-	201808	DRTY-1	98.73	0.63	0	1299171	55	35273	39.35	89.35	1338	1	43	870.705	0.877614	GTDB v207	d__Archaea;p__Thermoproteota;c__Thermoproteia;o__Sulfolobales;f__AG1;g__WYEN01;s__
DRTY-1_201808_bins_32	JAVYPA000000000	-	201808	DRTY-1	81.25	3.04	80	469774	47	17800	29.83	93	561	1	31	779.986	0.711389	GTDB v207	d__Archaea;p__Nanoarchaeota;c__Nanoarchaeia;o__Parvarchaeales;f__Parvarchaeaceae;g__;s__
DRTY-1_201808_bins_36	JAVYPB000000000	-	201808	DRTY-1	89.14	1.9	0	1466258	65	30726	45.72	85.11	1544	0	40	811.17	0.894298	GTDB v207	d__Archaea;p__Thermoproteota;c__Thermoproteia;o__Sulfolobales;f__NBVN01;g__DRZP01;s__
DRTY-1_201808_bins_37	JAVYPC000000000	-	201808	DRTY-1	87.95	0.63	0	1134682	156	8567	49.23	91.21	1329	0	36	781.982	N/A	GTDB v207	d__Archaea;p__Thermoproteota;c__Thermoproteia;o__Sulfolobales;f__Desulfurococcaceae;g__UBA285;s__UBA285 sp011364525
DRTY-1_201808_bins_38	JAVYPD000000000	-	201808	DRTY-1	59.52	0.97	0	794718	217	3813	37.48	89.12	973	0	26	729.547	N/A	GTDB v207	d__Archaea;p__Thermoproteota;c__Nitrososphaeria_A;o__Caldarchaeales;f__NZ13-MGT;g__JGI-0000106-J15;s__JGI-0000106-J15 sp011364615
DRTY-1_201808_bins_4	JAVYPE000000000	-	201808	DRTY-1	87.38	0.31	0	2047189	142	23278	49.32	85.77	2132	1	48	826.51	0.952934	GTDB v207	d__Archaea;p__Thermoproteota;c__Thermoproteia;o__Marsarchaeales;f__Marsarchaeaceae;g__ECH-B-1;s__
DRTY-1_201808_bins_41	JAVYPF000000000	-	201808	DRTY-1	99.07	3.74	0	1422720	4	455641	41.69	90.41	1501	1	46	859.617	N/A	GTDB v207	d__Archaea;p__Thermoproteota;c__Bathyarchaeia;o__B26-1;f__UBA233;g__DSZD01;s__DSZD01 sp011364805
DRTY-1_201808_bins_44	JAVYPG000000000	-	201808	DRTY-1	77.6	0.74	100	819037	84	15187	56.03	91.72	950	0	38	793.863	N/A	GTDB v207	d__Archaea;p__Thermoproteota;c__Thermoproteia;o__Thermofilales;f__Thermofilaceae;g__Thermofilum_C;s__Thermofilum_C sp011364825
DRTY-1_201808_bins_45	JAVYPH000000000	-	201808	DRTY-1	100	0	0	2293751	31	569681	45.66	89.84	2541	1	49	815.931	N/A	GTDB v207	d__Archaea;p__Thermoproteota;c__Thermoproteia;o__Sulfolobales;f__Sulfolobaceae;g__Metallosphaera;s__Metallosphaera sedula
DRTY-1_201808_bins_46	JAVYPI000000000	-	201808	DRTY-1	99.4	0	0	2823733	48	171017	35.22	88.13	3054	1	47	819.086	N/A	GTDB v207	d__Archaea;p__Thermoproteota;c__Thermoproteia;o__Sulfolobales;f__Sulfolobaceae;g__Saccharolobus;s__Saccharolobus shibatae
DRTY-1_201808_bins_47	JAVYPJ000000000	rMAG	201808	DRTY-1	89.5833	0.93	0	780455	11	397019	28.06	92.9	816	1	49	896.825	0.949985	GTDB v207	d__Archaea;p__Aenigmatarchaeota;c__Aenigmatarchaeia;o__CG10238-14;f__EX4484-224;g__JAHLMO01;s__
DRTY-1_201808_bins_48	JAVYPK000000000	-	201808	DRTY-1	94.94	1.9	0	1652937	56	86083	40.26	87.42	1749	1	47	829.121	0.92553	GTDB v207	d__Archaea;p__Thermoproteota;c__Thermoproteia;o__Sulfolobales;f__Ignisphaeraceae;g__Ignisphaera;s__
DRTY-1_201808_bins_49	JAVYPL000000000	-	201808	DRTY-1	97.47	1.27	0	1576059	17	163099	38.76	89.9	1710	1	44	831.224	0.962805	GTDB v207	d__Archaea;p__Thermoproteota;c__Thermoproteia;o__Sulfolobales;f__NBVN01;g__DTCV01;s__
DRTY-1_201808_bins_51	JAVYPM000000000	-	201808	DRTY-1	89.25	2.16	0	1225757	104	13277	32.85	91.17	1343	1	46	834.378	N/A	GTDB v207	d__Archaea;p__Thermoproteota;c__Methanomethylicia;o__B29-G17;f__DSZF01;g__DSZF01;s__DSZF01 sp011367155
DRTY-1_201808_bins_8	JAVYPN000000000	-	201808	DRTY-1	78.15	1.87	0	1469391	73	68470	52.34	87.46	1554	1	41	831.292	0.963848	GTDB v207	d__Archaea;p__Thermoproteota;c__Korarchaeia;o__Korarchaeales;f__Korarchaeaceae;g__Korarchaeum;s__
DRTY-1_201808_bins_9	JAVYPO000000000	-	201808	DRTY-1	89.32	2.91	0	1529814	47	51221	34.65	85.06	1490	1	37	877.035	N/A	GTDB v207	d__Archaea;p__Thermoproteota;c__EX4484-205;o__EX4484-205;f__JAAOZO01;g__JAAOZO01;s__JAAOZO01 sp017601145
DRTY-1_201901_bins_11	JAVYPP000000000	-	201901	DRTY-1	85.03	2.91	25	1633200	166	13999	37.9	87.82	1770	0	37	812.187	N/A	GTDB v207	d__Archaea;p__Thermoproteota;c__Nitrososphaeria_A;o__Caldarchaeales;f__NZ13-MGT;g__JGI-0000106-J15;s__JGI-0000106-J15 sp011364615
DRTY-1_201901_bins_12	JAVYPQ000000000	-	201901	DRTY-1	50	0.74	0	651949	77	13445	56.59	88.64	765	0	14	767.973	0.861835	GTDB v207	d__Archaea;p__Thermoproteota;c__Thermoproteia;o__Thermofilales;f__Thermofilaceae;g__;s__
DRTY-1_201901_bins_15	JAVYPR000000000	-	201901	DRTY-1	95.09	0.63	0	1316424	14	226043	43	90.46	1425	1	43	846.133	0.907037	GTDB v207	d__Archaea;p__Thermoproteota;c__Thermoproteia;o__Sulfolobales;f__Fervidicoccaceae;g__ARK-14;s__
DRTY-1_201901_bins_16	JAVYPS000000000	-	201901	DRTY-1	74.58	1.31	0	1144254	120	12473	44.34	92.02	1357	0	31	781.035	N/A	GTDB v207	d__Archaea;p__Halobacteriota;c__Archaeoglobi;o__Archaeoglobales;f__Archaeoglobaceae;g__WYZ-LMO2;s__WYZ-LMO2 sp011367245
DRTY-1_201901_bins_17	JAVYPT000000000	-	201901	DRTY-1	98.73	1.27	0	1576465	8	311125	38.77	89.78	1708	1	46	831.274	0.962805	GTDB v207	d__Archaea;p__Thermoproteota;c__Thermoproteia;o__Sulfolobales;f__NBVN01;g__DTCV01;s__
DRTY-1_201901_bins_19	JAVYPU000000000	-	201901	DRTY-1	94.15	1.27	50	1248459	82	26634	39.37	90.14	1296	1	41	870.704	0.877844	GTDB v207	d__Archaea;p__Thermoproteota;c__Thermoproteia;o__Sulfolobales;f__AG1;g__WYEN01;s__
DRTY-1_201901_bins_21	JAVYPV000000000	-	201901	DRTY-1	98.81	0.6	100	1456516	170	12478	32.11	92.99	1707	0	41	800.376	0.926075	GTDB v207	d__Archaea;p__Thermoproteota;c__Thermoproteia;o__Sulfolobales;f__Sulfolobaceae;g__Saccharolobus;s__
DRTY-1_201901_bins_22	JAVYPW000000000	-	201901	DRTY-1	79.89	0	0	949988	135	9029	31.44	93.72	1071	0	25	834.774	0.898456	GTDB v207	d__Archaea;p__Thermoplasmatota;c__Thermoplasmata;o__ARK-15;f__ARK-15;g__ARK-15;s__
DRTY-1_201901_bins_23	JAVYPX000000000	-	201901	DRTY-1	91.46	0.63	0	1369735	74	24130	43.29	89.35	1490	0	37	824.261	N/A	GTDB v207	d__Archaea;p__Thermoproteota;c__Thermoproteia;o__Sulfolobales;f__NBVN01;g__Zestosphaera;s__Zestosphaera sp011364565
DRTY-1_201901_bins_24	JAVYPY000000000	-	201901	DRTY-1	92.41	0	0	1330558	35	60768	49	90.29	1428	0	41	844.539	N/A	GTDB v207	d__Archaea;p__Thermoproteota;c__Thermoproteia;o__Sulfolobales;f__Desulfurococcaceae;g__UBA285;s__UBA285 sp011364525
DRTY-1_201901_bins_25	JAVYPZ000000000	-	201901	DRTY-1	78.9	0	0	787553	162	5587	28.91	92.77	980	0	30	748.382	0.77485	GTDB v207	d__Archaea;p__Thermoproteota;c__Methanomethylicia;o__Methanomethylicales;f__Methanomethylicaceae;g__;s__
DRTY-1_201901_bins_26	JAVYQA000000000	-	201901	DRTY-1	99.4	0	0	2576362	19	171017	35.2	88.37	2751	1	45	832.105	N/A	GTDB v207	d__Archaea;p__Thermoproteota;c__Thermoproteia;o__Sulfolobales;f__Sulfolobaceae;g__Saccharolobus;s__Saccharolobus shibatae
DRTY-1_201901_bins_27	JAVYQB000000000	-	201901	DRTY-1	94.87	1.34	25	1259218	63	35526	39.3	90.46	1338	1	42	852.12	0.944537	GTDB v207	d__Archaea;p__Thermoproteota;c__Thermoproteia;o__Sulfolobales;f__Desulfurococcaceae;g__UBA285;s__
DRTY-1_201901_bins_3	JAVYQC000000000	-	201901	DRTY-1	92.16	0	0	1515389	17	216380	32.75	89.46	1575	1	47	879.11	N/A	GTDB v207	d__Archaea;p__Thermoproteota;c__Methanomethylicia;o__B29-G17;f__DSZF01;g__DSZF01;s__DSZF01 sp011367155
DRTY-1_201901_bins_30	JAVYQD000000000	-	201901	DRTY-1	84.58	2.34	0	1139262	78	16119	41.48	90.23	1230	1	34	838.506	N/A	GTDB v207	d__Archaea;p__Thermoproteota;c__Bathyarchaeia;o__B26-1;f__UBA233;g__DSZD01;s__DSZD01 sp011364805
DRTY-1_201901_bins_33	JAVYQE000000000	-	201901	DRTY-1	91.75	1.94	0	1057805	118	11585	45.34	92.24	1226	1	35	798.215	N/A	GTDB v207	d__Archaea;p__Thermoproteota;c__Nitrososphaeria_A;o__Caldarchaeales;f__NZ13-MGT;g__NZ13-MG1;s__NZ13-MG1 sp011364235
DRTY-1_201901_bins_34	JAVYQF000000000	-	201901	DRTY-1	86.4	0	0	1435564	57	41579	38.88	86.37	1507	0	34	827.832	N/A	GTDB v207	d__Archaea;p__Thermoproteota;c__Thermoproteia;o__Sulfolobales;f__Ignisphaeraceae;g__Ignisphaera;s__Ignisphaera aggregans_D
DRTY-1_201901_bins_35	JAVYQG000000000	-	201901	DRTY-1	69.05	0	0	1846778	6	569874	46.39	90.09	2009	1	37	832.27	N/A	GTDB v207	d__Archaea;p__Thermoproteota;c__Thermoproteia;o__Sulfolobales;f__Sulfolobaceae;g__Metallosphaera;s__Metallosphaera sedula
DRTY-1_201901_bins_36	JAVYQH000000000	-	201901	DRTY-1	84.67	1.27	0	1252125	101	18397	45.56	85.21	1329	0	39	805.6	0.894937	GTDB v207	d__Archaea;p__Thermoproteota;c__Thermoproteia;o__Sulfolobales;f__NBVN01;g__DRZP01;s__
DRTY-1_201901_bins_37	JAVYQI000000000	rMAG	201901	DRTY-1	96.08	0.98	0	1361744	88	19253	41.42	94.17	1600	0	38	805.844	0.95312	GTDB v207	d__Archaea;p__Halobacteriota;c__Archaeoglobi;o__Archaeoglobales;f__Archaeoglobaceae;g__WYZ-LMO2;s__
DRTY-1_201901_bins_38	JAVYQJ000000000	-	201901	DRTY-1	97.79	0.74	0	1852659	87	82019	57.45	89.28	1992	1	48	835.853	0.861435	GTDB v207	d__Archaea;p__Thermoproteota;c__Thermoproteia;o__Thermofilales;f__Thermofilaceae;g__;s__
DRTY-1_201901_bins_4	JAVYQK000000000	-	201901	DRTY-1	97.79	0.74	0	2600171	144	35311	46.93	87.61	2828	1	55	808.213	N/A	GTDB v207	d__Archaea;p__Thermoproteota;c__Thermoproteia;o__Thermofilales;f__Thermofilaceae;g__Thermofilum_B;s__Thermofilum_B adornatum
DRTY-1_201901_bins_40	JAVYQL000000000	-	201901	DRTY-1	92.72	1.27	0	1834089	50	84056	41.74	88.72	1950	1	44	838.44	0.925884	GTDB v207	d__Archaea;p__Thermoproteota;c__Thermoproteia;o__Sulfolobales;f__Ignisphaeraceae;g__Ignisphaera;s__
DRTY-1_201901_bins_42	JAVYQM000000000	-	201901	DRTY-1	72.3	0	0	1011814	140	8306	56.18	90.42	1202	1	39	764.19	N/A	GTDB v207	d__Archaea;p__Thermoproteota;c__Thermoproteia;o__Thermofilales;f__Thermofilaceae;g__Thermofilum_C;s__Thermofilum_C sp011364825
DRTY-1_201901_bins_43	JAVYQN000000000	-	201901	DRTY-1	94.12	1.47	0	1516978	64	46322	44.75	88.8	1657	1	38	815.62	0.959501	GTDB v207	d__Archaea;p__Thermoproteota;c__Methanomethylicia;o__Nezhaarchaeales;f__WYZ-LMO8;g__WYZ-LMO8;s__
DRTY-1_201901_bins_44	JAVYQO000000000	-	201901	DRTY-1	89.81	1.94	0	1522171	87	44623	34.36	86.97	1507	1	43	880.692	N/A	GTDB v207	d__Archaea;p__Thermoproteota;c__EX4484-205;o__EX4484-205;f__JAAOZO01;g__JAAOZO01;s__JAAOZO01 sp017601145
DRTY-1_201901_bins_47	JAVYQP000000000	rMAG	201901	DRTY-1	99.35	1.31	0	1671425	18	250752	46.94	94	1845	1	46	856.572	0.987809	GTDB v207	d__Archaea;p__Halobacteriota;c__Archaeoglobi;o__Archaeoglobales;f__Archaeoglobaceae;g__WYZ-LMO2;s__
DRTY-1_201901_bins_49	JAVYQQ000000000	rMAG	201901	DRTY-1	62.99	0	0	720934	54	15996	44.07	91.14	792	1	22	832.432	0.977627	GTDB v207	d__Archaea;p__Thermoproteota;c__Methanomethylicia;o__Nezhaarchaeales;f__WYZ-LMO8;g__WYZ-LMO8;s__
DRTY-1_201901_bins_5	JAVYQR000000000	rMAG	201901	DRTY-1	71.95	4.41	100	1211187	102	13751	42.96	85.42	1388	0	33	748.45	N/A	GTDB v207	d__Archaea;p__Thermoproteota;c__Methanomethylicia;o__Nezhaarchaeales;f__WYZ-LMO8;g__WYZ-LMO8;s__WYZ-LMO8 sp004347965
DRTY-1_201901_bins_6	JAVYQS000000000	rMAG	201901	DRTY-1	96.2	0	0	1632045	32	91898	41.25	88.28	1772	1	46	815.043	0.92508	GTDB v207	d__Archaea;p__Thermoproteota;c__Thermoproteia;o__Sulfolobales;f__Ignisphaeraceae;g__Ignisphaera;s__
DRTY-1_201901_bins_8	JAVYQT000000000	-	201901	DRTY-1	71.73	0.93	0	1324892	151	11020	52.6	88.07	1473	1	39	796.35	0.961819	GTDB v207	d__Archaea;p__Thermoproteota;c__Korarchaeia;o__Korarchaeales;f__Korarchaeaceae;g__Korarchaeum;s__
DRTY-1_201901_bins_9	JAVYQU000000000	-	201901	DRTY-1	99.3	0.95	0	1479126	20	131573	45.21	88.04	1598	2	47	820.684	0.99005	GTDB v207	d__Archaea;p__Thermoproteota;c__Thermoproteia;o__Sulfolobales;f__Desulfurococcaceae;g__Desulfurococcus;s__
DRTY-1_201912_bins_10	JAVYQV000000000	-	201912	DRTY-1	100	0	0	2200199	11	443119	46.04	90.16	2442	1	46	816.912	N/A	GTDB v207	d__Archaea;p__Thermoproteota;c__Thermoproteia;o__Sulfolobales;f__Sulfolobaceae;g__Metallosphaera;s__Metallosphaera sedula
DRTY-1_201912_bins_13	JAVYQW000000000	-	201912	DRTY-1	87.5	0	0	893548	2	495644	40.98	92.49	909	1	45	913.668	0.852752	GTDB v207	d__Archaea;p__Nanoarchaeota;c__Nanoarchaeia;o__Woesearchaeales;f__0-14-0-80-44-23;g__0-14-0-80-44-23;s__
DRTY-1_201912_bins_14	JAVYQX000000000	-	201912	DRTY-1	50.59	1.1	0	644587	167	3636	47.1	89.52	844	0	29	685.994	N/A	GTDB v207	d__Archaea;p__Thermoproteota;c__Thermoproteia;o__Thermofilales;f__Thermofilaceae;g__Thermofilum_B;s__Thermofilum_B adornatum
DRTY-1_201912_bins_16	JAVYQY000000000	-	201912	DRTY-1	82.28	0.63	0	829270	135	7265	44.96	91.52	975	0	25	781.421	0.92323	GTDB v207	d__Archaea;p__Thermoproteota;c__Thermoproteia;o__Sulfolobales;f__Desulfurococcaceae;g__UBA285;s__
DRTY-1_201912_bins_19	JAVYQZ000000000	-	201912	DRTY-1	95.83	1.19	50	1473380	106	20205	41.79	92.26	1712	0	41	799.438	N/A	GTDB v207	d__Archaea;p__Thermoproteota;c__Thermoproteia;o__Sulfolobales;f__Sulfolobaceae;g__Metallosphaera;s__Metallosphaera cuprina
DRTY-1_201912_bins_21	JAVYRA000000000	-	201912	DRTY-1	99.4	0	0	2534983	19	201280	35.16	88.57	2704	1	45	835.088	N/A	GTDB v207	d__Archaea;p__Thermoproteota;c__Thermoproteia;o__Sulfolobales;f__Sulfolobaceae;g__Saccharolobus;s__Saccharolobus shibatae
DRTY-1_201912_bins_22	JAVYRB000000000	-	201912	DRTY-1	92.18	1.24	0	1135953	82	17889	31.37	92.84	1222	1	39	866.524	0.895884	GTDB v207	d__Archaea;p__Thermoplasmatota;c__Thermoplasmata;o__ARK-15;f__ARK-15;g__ARK-15;s__
DRTY-1_201912_bins_28	JAVYRC000000000	-	201912	DRTY-1	94.82	0	0	1087144	102	18641	32.17	93.19	1269	0	37	803.586	0.926327	GTDB v207	d__Archaea;p__Thermoproteota;c__Thermoproteia;o__Sulfolobales;f__Sulfolobaceae;g__Saccharolobus;s__
DRTY-1_201912_bins_29	JAVYRD000000000	-	201912	DRTY-1	97.94	0.63	0	1276616	28	104202	43.2	91.46	1382	1	47	849.014	0.906876	GTDB v207	d__Archaea;p__Thermoproteota;c__Thermoproteia;o__Sulfolobales;f__Fervidicoccaceae;g__ARK-14;s__
DRTY-1_201912_bins_31	JAVYRE000000000	-	201912	DRTY-1	52.14	0.08	0	1300545	322	4110	33.05	89.37	1810	0	16	645.809	0.769933	GTDB v207	d__Archaea;p__Thermoproteota;c__Thermoproteia;o__Sulfolobales;f__Sulfolobaceae;g__;s__
DRTY-1_201912_bins_7	JAVYRF000000000	-	201912	DRTY-1	94.17	2.91	0	1993571	171	16886	35.51	85.46	1989	1	46	858.573	N/A	GTDB v207	d__Archaea;p__Thermoproteota;c__EX4484-205;o__EX4484-205;f__JAAOZO01;g__JAAOZO01;s__JAAOZO01 sp017601145
DRTY-10_201912_bins_1	JAVYRG000000000	-	201912	DRTY-10	72.61	0.95	100	722582	142	5647	44.9	92.12	854	0	27	782.65	0.9238	GTDB v207	d__Archaea;p__Thermoproteota;c__Thermoproteia;o__Sulfolobales;f__Desulfurococcaceae;g__UBA285;s__
DRTY-10_201912_bins_11	JAVYRH000000000	-	201912	DRTY-10	99.26	0	0	1995258	2	1363689	55.96	91.63	2239	1	45	820.925	0.954439	GTDB v207	d__Archaea;p__Thermoproteota;c__Thermoproteia;o__Thermoproteales;f__Thermoproteaceae;g__Thermoproteus;s__
DRTY-10_201912_bins_2	JAVYRI000000000	-	201912	DRTY-10	92.19	1.63	75	1194106	156	9570	43.21	91.39	1388	2	41	789.767	0.90675	GTDB v207	d__Archaea;p__Thermoproteota;c__Thermoproteia;o__Sulfolobales;f__Fervidicoccaceae;g__ARK-14;s__
DRTY-10_201912_bins_3	JAVYRJ000000000	-	201912	DRTY-10	80.54	0	0	1074366	200	6089	41.27	88.73	1218	1	37	786.003	0.872248	GTDB v207	d__Archaea;p__Thermoplasmatota;c__Thermoplasmata;o__Thermoplasmatales;f__GCA-001856825;g__;s__
DRTY-10_201912_bins_4	JAVYRK000000000	-	201912	DRTY-10	96.43	0.6	0	1366574	157	12926	41.89	93.16	1610	0	42	795.305	N/A	GTDB v207	d__Archaea;p__Thermoproteota;c__Thermoproteia;o__Sulfolobales;f__Sulfolobaceae;g__Metallosphaera;s__Metallosphaera cuprina
DRTY-10_201912_bins_5	JAVYRL000000000	-	201912	DRTY-10	96.37	0.81	0	1138176	51	36002	31.04	92.72	1213	0	43	873.749	0.893281	GTDB v207	d__Archaea;p__Thermoplasmatota;c__Thermoplasmata;o__ARK-15;f__ARK-15;g__ARK-15;s__
DRTY-10_201912_bins_6	JAVYRM000000000	-	201912	DRTY-10	87.3	0.6	100	997314	147	8175	31.98	94.02	1216	0	26	778.315	0.926243	GTDB v207	d__Archaea;p__Thermoproteota;c__Thermoproteia;o__Sulfolobales;f__Sulfolobaceae;g__Saccharolobus;s__
DRTY-10_201912_bins_7	JAVYRN000000000	-	201912	DRTY-10	100	0	0	2115598	4	1541856	46.15	90.07	2316	1	47	827.594	N/A	GTDB v207	d__Archaea;p__Thermoproteota;c__Thermoproteia;o__Sulfolobales;f__Sulfolobaceae;g__Metallosphaera;s__Metallosphaera sedula
DRTY-10_201912_bins_9	JAVYRO000000000	-	201912	DRTY-10	99.4	0	0	2482849	22	173566	35.26	88.09	2634	1	45	834.777	N/A	GTDB v207	d__Archaea;p__Thermoproteota;c__Thermoproteia;o__Sulfolobales;f__Sulfolobaceae;g__Saccharolobus;s__Saccharolobus shibatae
DRTY-10_202101_bins_1	JAVYRP000000000	-	202101	DRTY-10	94.98	0.81	0	1213083	87	20264	30.92	92.95	1310	1	37	867.992	0.894584	GTDB v207	d__Archaea;p__Thermoplasmatota;c__Thermoplasmata;o__ARK-15;f__ARK-15;g__ARK-15;s__
DRTY-10_202101_bins_2	JAVYRQ000000000	-	202101	DRTY-10	95.24	0.6	0	1557985	34	99005	41.92	87.98	1721	1	42	817.132	N/A	GTDB v207	d__Archaea;p__Thermoproteota;c__Thermoproteia;o__Sulfolobales;f__Sulfolobaceae;g__Metallosphaera;s__Metallosphaera cuprina
DRTY-10_202101_bins_3	JAVYRR000000000	-	202101	DRTY-10	99.26	0	0	2075794	18	157421	55.91	91.42	2347	1	45	812.746	0.954439	GTDB v207	d__Archaea;p__Thermoproteota;c__Thermoproteia;o__Thermoproteales;f__Thermoproteaceae;g__Thermoproteus;s__
DRTY-10_202101_bins_4	JAVYRS000000000	-	202101	DRTY-10	100	0	0	2037599	6	410260	46.21	90.07	2243	1	46	822.718	N/A	GTDB v207	d__Archaea;p__Thermoproteota;c__Thermoproteia;o__Sulfolobales;f__Sulfolobaceae;g__Metallosphaera;s__Metallosphaera sedula
DRTY-10_202101_bins_5	JAVYRT000000000	-	202101	DRTY-10	98.31	0.12	100	1467978	149	14920	32.11	92.69	1731	0	43	792.128	0.926666	GTDB v207	d__Archaea;p__Thermoproteota;c__Thermoproteia;o__Sulfolobales;f__Sulfolobaceae;g__Saccharolobus;s__
DRTY-10_202101_bins_6	JAVYRU000000000	-	202101	DRTY-10	89.62	0	0	1261794	142	12772	41.46	89.76	1392	1	31	817.155	0.87008	GTDB v207	d__Archaea;p__Thermoplasmatota;c__Thermoplasmata;o__Thermoplasmatales;f__GCA-001856825;g__;s__
DRTY-16_202007_bins_10	JAVYRV000000000	-	202007	DRTY-16	64.5833	0	0	682035	139	5235	45.06	90.88	835	1	30	743.889	0.691308	GTDB v207	d__Archaea;p__Micrarchaeota;c__Micrarchaeia;o__Micrarchaeales;f__Micrarchaeaceae;g__;s__
DRTY-16_202007_bins_11	JAVYRW000000000	rMAG	202007	DRTY-16	77.0833	0	0	730440	95	9376	28.27	91.87	800	0	33	840.09	0.752585	GTDB v207	d__Archaea;p__Micrarchaeota;c__Micrarchaeia;o__Micrarchaeales;f__Micrarchaeaceae;g__;s__
DRTY-16_202007_bins_2	JAVYRX000000000	rMAG	202007	DRTY-16	92.61	0.81	0	1306440	23	112742	43.46	89.94	1357	1	47	869.626	0.875512	GTDB v207	d__Archaea;p__Thermoplasmatota;c__Thermoplasmata;o__Thermoplasmatales;f__GCA-001856825;g__;s__
DRTY-16_202007_bins_20	JAVYRY000000000	-	202007	DRTY-16	56.25	0.47	100	1437789	324	4381	36.08	87.85	1980	3	53	641.126	0.892009	GTDB v207	d__Archaea;p__Nanoarchaeota;c__Nanoarchaeia;o__Parvarchaeales;f__Parvarchaeaceae;g__Parvarchaeum;s__
DRTY-16_202007_bins_21	JAVYRZ000000000	rMAG	202007	DRTY-16	98.25	0	0	1339758	40	63708	35.27	89.18	1350	1	37	887.322	0.699279	GTDB v207	d__Archaea;p__Thermoplasmatota;c__Thermoplasmata;o__ARK-15;f__ARK-15;g__;s__
DRTY-16_202007_bins_23	JAVYSA000000000	rMAG	202007	DRTY-16	93.47	2.44	25	1314747	51	39757	72.46	92.13	1314	1	42	927.207	0.815577	GTDB v207	d__Archaea;p__Thermoplasmatota;c__Thermoplasmata;o__UBA184;f__UBA184;g__;s__
DRTY-16_202007_bins_26	JAVYSB000000000	rMAG	202007	DRTY-16	97.85	0	0	1452261	15	261189	44.55	87.78	1483	1	44	867.038	0.940877	GTDB v207	d__Archaea;p__Thermoplasmatota;c__Thermoplasmata;o__Thermoplasmatales;f__Thermoplasmataceae;g__B-DKE;s__
DRTY-16_202007_bins_33	JAVYSC000000000	-	202007	DRTY-16	83.6	0.81	0	1034083	107	12745	31.03	93.64	1158	0	27	839.679	0.898384	GTDB v207	d__Archaea;p__Thermoplasmatota;c__Thermoplasmata;o__ARK-15;f__ARK-15;g__ARK-15;s__
DRTY-16_202007_bins_37	JAVYSD000000000	rMAG	202007	DRTY-16	84.62	0.85	100	1193018	136	11118	45.27	90.43	1306	1	33	829.019	0.889691	GTDB v207	d__Archaea;p__Thermoplasmatota;c__Thermoplasmata;o__Thermoplasmatales;f__Thermoplasmataceae;g__UBA447;s__
DRTY-16_202007_bins_48	JAVYSE000000000	-	202007	DRTY-16	59.11	0.81	0	592630	106	6414	44.85	91.66	709	0	9	769.636	0.875421	GTDB v207	d__Archaea;p__Thermoplasmatota;c__Thermoplasmata;o__Thermoplasmatales;f__GCA-001856825;g__;s__
DRTY-16_202007_bins_5	JAVYSF000000000	rMAG	202007	DRTY-16	72.97	0.51	8.33	3020800	547	5686	40.81	84.14	3615	1	53	706.025	0.975928	GTDB v207	d__Archaea;p__Thermoplasmatota;c__Thermoplasmata;o__Thermoplasmatales;f__GCA-001856825;g__GCA-001856825;s__
DRTY-16_202007_bins_50	JAVYSG000000000	rMAG	202007	DRTY-16	85.4	0.81	100	1429204	126	17123	45.48	88.06	1531	1	40	839.517	0.983573	GTDB v207	d__Archaea;p__Thermoplasmatota;c__Thermoplasmata;o__Thermoplasmatales;f__Thermoplasmataceae;g__UBA509;s__
DRTY-16_202007_bins_56	JAVYSH000000000	rMAG	202007	DRTY-16	77.0833	4.67	0	830352	149	6261	48.1	92.15	943	0	36	812.967	0.786416	GTDB v207	d__Archaea;p__Micrarchaeota;c__Micrarchaeia;o__Micrarchaeales;f__Micrarchaeaceae;g__;s__
DRTY-16_202007_bins_8	JAVYSI000000000	rMAG	202007	DRTY-16	66.6667	0.54	100	714373	91	11330	44.06	92.2	796	0	33	828.727	0.97594	GTDB v207	d__Archaea;p__Micrarchaeota;c__Micrarchaeia;o__Micrarchaeales;f__Micrarchaeaceae;g__Micrarchaeum_A;s__
DRTY-18_202007_bins_1	JAVYSJ000000000	-	202007	DRTY-18	83.3333	0	0	543252	80	8547	35.69	87.17	600	0	27	791.41	0.800673	GTDB v207	d__Archaea;p__Micrarchaeota;c__Micrarchaeia;o__Micrarchaeales;f__Micrarchaeaceae;g__;s__
DRTY-18_202007_bins_10	JAVYSK000000000	-	202007	DRTY-18	90.32	0	0	1282603	109	12851	32.65	90.81	1346	0	43	868.582	0.89733	GTDB v207	d__Archaea;p__Thermoplasmatota;c__Thermoplasmata;o__ARK-15;f__ARK-15;g__ARK-15;s__
DRTY-18_202007_bins_11	JAVYSL000000000	rMAG	202007	DRTY-18	91.6667	0	0	944783	130	11696	45.84	88.49	1015	1	45	829.321	0.73104	GTDB v207	d__Archaea;p__Micrarchaeota;c__Micrarchaeia;o__Micrarchaeales;f__Micrarchaeaceae;g__;s__
DRTY-18_202007_bins_2	JAVYSM000000000	-	202007	DRTY-18	81.47	0.97	0	1386808	157	11374	41.09	78.59	1669	0	28	656.883	0.81527	GTDB v207	d__Archaea;p__Thermoproteota;c__Nitrososphaeria;o__Conexivisphaerales;f__UBA164;g__;s__
DRTY-18_202007_bins_3	JAVYSN000000000	-	202007	DRTY-18	60.4167	0	0	560456	109	6306	45.21	91.64	675	0	27	761.706	0.721841	GTDB v207	d__Archaea;p__Micrarchaeota;c__Micrarchaeia;o__Micrarchaeales;f__Micrarchaeaceae;g__;s__
DRTY-18_202007_bins_4	JAVYSO000000000	-	202007	DRTY-18	70.8333	0	0	523329	85	6731	43.86	88.66	603	1	27	771.08	0.762382	GTDB v207	d__Archaea;p__Micrarchaeota;c__Micrarchaeia;o__Micrarchaeales;f__Micrarchaeaceae;g__;s__
DRTY-18_202007_bins_5	JAVYSP000000000	-	202007	DRTY-18	93.61	0.81	0	1145421	107	14403	31.28	93.23	1251	1	38	857.134	0.897313	GTDB v207	d__Archaea;p__Thermoplasmatota;c__Thermoplasmata;o__ARK-15;f__ARK-15;g__ARK-15;s__
DRTY-18_202007_bins_7	JAVYSQ000000000	-	202007	DRTY-18	98.21	0	0	1463922	103	21598	31.93	90.77	1808	0	41	744.03	0.92612	GTDB v207	d__Archaea;p__Thermoproteota;c__Thermoproteia;o__Sulfolobales;f__Sulfolobaceae;g__Saccharolobus;s__
DRTY-18_202007_bins_9	JAVYSR000000000	rMAG	202007	DRTY-18	83.3333	0.93	0	525330	12	67352	29.55	92.94	600	0	41	817.565	0.711661	GTDB v207	d__Archaea;p__Nanoarchaeota;c__Nanoarchaeia;o__Parvarchaeales;f__Parvarchaeaceae;g__;s__
DRTY-19_202007_bins_1	JAVYSS000000000	-	202007	DRTY-19	90.41	0	0	1009645	123	10622	41.87	92.85	1101	1	26	855.188	0.872441	GTDB v207	d__Archaea;p__Thermoplasmatota;c__Thermoplasmata;o__Thermoplasmatales;f__GCA-001856825;g__;s__
DRTY-19_202007_bins_10	JAVYST000000000	rMAG	202007	DRTY-19	96.3	0.81	0	1396858	79	27188	35.61	88.31	1449	1	44	853.733	0.942773	GTDB v207	d__Archaea;p__Thermoplasmatota;c__Thermoplasmata;o__Thermoplasmatales;f__Thermoplasmataceae;g__Ferroplasma;s__
DRTY-19_202007_bins_14	JAVYSU000000000	-	202007	DRTY-19	90.73	1.61	100	1124082	133	10600	30.88	94.05	1233	0	33	862.6	0.895764	GTDB v207	d__Archaea;p__Thermoplasmatota;c__Thermoplasmata;o__ARK-15;f__ARK-15;g__ARK-15;s__
DRTY-19_202007_bins_15	JAVYSV000000000	-	202007	DRTY-19	96.64	0	0	1249434	72	30463	35.41	91.19	1260	1	34	906.676	0.699275	GTDB v207	d__Archaea;p__Thermoplasmatota;c__Thermoplasmata;o__ARK-15;f__ARK-15;g__;s__
DRTY-19_202007_bins_23	JAVYSW000000000	-	202007	DRTY-19	85.4167	0	0	677850	102	9297	45.75	89.41	753	0	34	811.963	0.729015	GTDB v207	d__Archaea;p__Micrarchaeota;c__Micrarchaeia;o__Micrarchaeales;f__Micrarchaeaceae;g__;s__
DRTY-19_202007_bins_24	JAVYSX000000000	rMAG	202007	DRTY-19	62.73	0.81	0	892238	33	48568	45.57	88.88	911	1	31	871.759	0.873048	GTDB v207	d__Archaea;p__Thermoplasmatota;c__Thermoplasmata;o__Thermoplasmatales;f__GCA-001856825;g__;s__
DRTY-19_202007_bins_25	JAVYSY000000000	-	202007	DRTY-19	80.47	3.23	0	1002359	30	48284	43.92	86.23	1072	1	30	831.063	0.874774	GTDB v207	d__Archaea;p__Thermoplasmatota;c__Thermoplasmata;o__Thermoplasmatales;f__GCA-001856825;g__;s__
DRTY-19_202007_bins_3	JAVYSZ000000000	rMAG	202007	DRTY-19	93.9	1.63	0	1455075	33	86919	34.12	90.46	1523	1	41	867.065	N/A	GTDB v207	d__Archaea;p__Thermoplasmatota;c__Thermoplasmata;o__Thermoplasmatales;f__Thermoplasmataceae;g__Acidiplasma;s__Acidiplasma aeolicum
DRTY-19_202007_bins_6	JAVYTA000000000	-	202007	DRTY-19	75.65	0.97	100	1029385	207	5241	41.03	85.39	1142	0	21	780.667	0.816538	GTDB v207	d__Archaea;p__Thermoproteota;c__Nitrososphaeria;o__Conexivisphaerales;f__UBA164;g__;s__
DRTY-19_202007_bins_7	JAVYTB000000000	-	202007	DRTY-19	83.3333	0.93	100	628550	74	11507	35.82	88.15	682	1	33	811.583	0.805793	GTDB v207	d__Archaea;p__Micrarchaeota;c__Micrarchaeia;o__Micrarchaeales;f__Micrarchaeaceae;g__;s__
DRTY-2_201808_bins_12	JAVYTC000000000	-	201808	DRTY-2	96.71	0.81	0	1227765	87	22408	30.85	92.75	1312	0	42	871.422	0.89537	GTDB v207	d__Archaea;p__Thermoplasmatota;c__Thermoplasmata;o__ARK-15;f__ARK-15;g__ARK-15;s__
DRTY-2_201808_bins_2	JAVYTD000000000	-	201808	DRTY-2	100	0	0	2250987	11	454131	46.15	90.02	2543	1	48	800.928	N/A	GTDB v207	d__Archaea;p__Thermoproteota;c__Thermoproteia;o__Sulfolobales;f__Sulfolobaceae;g__Metallosphaera;s__Metallosphaera sedula
DRTY-2_201808_bins_5	JAVYTE000000000	-	201808	DRTY-2	71.33	0	0	1043789	153	8560	41.45	91.45	1298	0	30	739.75	N/A	GTDB v207	d__Archaea;p__Thermoproteota;c__Thermoproteia;o__Sulfolobales;f__Sulfolobaceae;g__Metallosphaera;s__Metallosphaera cuprina
DRTY-2_201808_bins_8	JAVYTF000000000	-	201808	DRTY-2	72.51	0.95	0	883846	111	8859	42.89	92.2	1026	0	22	797.775	0.907018	GTDB v207	d__Archaea;p__Thermoproteota;c__Thermoproteia;o__Sulfolobales;f__Fervidicoccaceae;g__ARK-14;s__
DRTY-2_201808_bins_9	JAVYTG000000000	-	201808	DRTY-2	77.86	1.35	100	871327	248	3539	32.16	92.66	1181	0	31	688.34	0.926017	GTDB v207	d__Archaea;p__Thermoproteota;c__Thermoproteia;o__Sulfolobales;f__Sulfolobaceae;g__Saccharolobus;s__
DRTY-2_201901_bins_10	JAVYTH000000000	-	201901	DRTY-2	72.43	0	0	749320	140	5895	28.15	93.99	940	0	22	752.468	0.775534	GTDB v207	d__Archaea;p__Thermoproteota;c__Methanomethylicia;o__Methanomethylicales;f__Methanomethylicaceae;g__;s__
DRTY-2_201901_bins_13	JAVYTI000000000	-	201901	DRTY-2	92.59	0.37	0	1607620	76	48197	46.4	90.44	1784	1	41	817.649	N/A	GTDB v207	d__Archaea;p__Thermoproteota;c__Thermoproteia;o__Thermofilales;f__Thermofilaceae;g__Thermofilum_B;s__Thermofilum_B adornatum
DRTY-2_201901_bins_14	JAVYTJ000000000	-	201901	DRTY-2	96.73	0	0	1625924	14	378181	32.86	91.25	1722	1	47	864.409	N/A	GTDB v207	d__Archaea;p__Thermoproteota;c__Methanomethylicia;o__B29-G17;f__DSZF01;g__DSZF01;s__DSZF01 sp011367155
DRTY-2_201901_bins_16	JAVYTK000000000	-	201901	DRTY-2	89.78	0.95	0	1683069	104	31139	39.3	86.2	1797	0	35	809.689	N/A	GTDB v207	d__Archaea;p__Thermoproteota;c__Thermoproteia;o__Sulfolobales;f__Ignisphaeraceae;g__Ignisphaera;s__Ignisphaera aggregans_D
DRTY-2_201901_bins_18	JAVYTL000000000	-	201901	DRTY-2	98.73	1.27	0	1586052	9	470558	38.77	89.71	1714	1	46	832.694	0.962805	GTDB v207	d__Archaea;p__Thermoproteota;c__Thermoproteia;o__Sulfolobales;f__NBVN01;g__DTCV01;s__
DRTY-2_201901_bins_2	JAVYTM000000000	-	201901	DRTY-2	62.5	0	0	621034	86	8621	37.31	87.7	673	0	25	811.468	0.799371	GTDB v207	d__Archaea;p__Micrarchaeota;c__Micrarchaeia;o__Micrarchaeales;f__Micrarchaeaceae;g__;s__
DRTY-2_201901_bins_20	JAVYTN000000000	-	201901	DRTY-2	98.1	2.22	25	1596270	21	176222	52.07	88.81	1698	1	46	838.7	0.941445	GTDB v207	d__Archaea;p__Thermoproteota;c__Thermoproteia;o__Sulfolobales;f__NBVN01;g__Zestosphaera;s__
DRTY-2_201901_bins_22	JAVYTO000000000	-	201901	DRTY-2	97.42	0.63	100	1319535	23	85968	45.33	88.05	1427	1	43	820.489	0.989153	GTDB v207	d__Archaea;p__Thermoproteota;c__Thermoproteia;o__Sulfolobales;f__Desulfurococcaceae;g__Desulfurococcus;s__
DRTY-2_201901_bins_24	JAVYTP000000000	-	201901	DRTY-2	96.47	0.63	0	1267526	11	147534	43.13	91.66	1347	1	39	867.223	0.906838	GTDB v207	d__Archaea;p__Thermoproteota;c__Thermoproteia;o__Sulfolobales;f__Fervidicoccaceae;g__ARK-14;s__
DRTY-2_201901_bins_25	JAVYTQ000000000	rMAG	201901	DRTY-2	92.52	0	0	1931259	232	10193	49.15	86.16	2079	1	45	803.182	0.951885	GTDB v207	d__Archaea;p__Thermoproteota;c__Thermoproteia;o__Marsarchaeales;f__Marsarchaeaceae;g__ECH-B-1;s__
DRTY-2_201901_bins_28	JAVYTR000000000	rMAG	201901	DRTY-2	98.06	0	0	1933178	27	198542	45.22	88.67	2007	1	51	856.252	0.710832	GTDB v207	d__Archaea;p__Thermoproteota;c__Nitrososphaeria;o__Conexivisphaerales;f__DTJL01;g__;s__
DRTY-2_201901_bins_29	JAVYTS000000000	-	201901	DRTY-2	84.56	0	0	988961	54	26790	55.69	90.94	1071	0	37	841.862	0.863958	GTDB v207	d__Archaea;p__Thermoproteota;c__Thermoproteia;o__Thermofilales;f__Thermofilaceae;g__;s__
DRTY-2_201901_bins_3	JAVYTT000000000	-	201901	DRTY-2	52.0833	0.97	0	731540	155	4519	43.09	90.53	890	0	21	746.744	0.898048	GTDB v207	d__Archaea;p__Nanoarchaeota;c__Nanoarchaeia;o__Parvarchaeales;f__Parvarchaeaceae;g__JADFAT01;s__
DRTY-2_201901_bins_30	JAVYTU000000000	-	201901	DRTY-2	83.12	1.94	0	1452749	61	28327	34.53	81.78	1428	1	40	861.542	N/A	GTDB v207	d__Archaea;p__Thermoproteota;c__EX4484-205;o__EX4484-205;f__JAAOZO01;g__JAAOZO01;s__JAAOZO01 sp017601145
DRTY-2_201901_bins_31	JAVYTV000000000	-	201901	DRTY-2	71.28	0.97	0	1090418	170	7522	41.05	81.27	1300	0	23	685.544	0.817888	GTDB v207	d__Archaea;p__Thermoproteota;c__Nitrososphaeria;o__Conexivisphaerales;f__UBA164;g__;s__
DRTY-2_201901_bins_32	JAVYTW000000000	-	201901	DRTY-2	90.74	0	0	1337769	46	41285	49.07	85.48	1422	0	42	821.66	N/A	GTDB v207	d__Archaea;p__Thermoproteota;c__Thermoproteia;o__Sulfolobales;f__Desulfurococcaceae;g__UBA285;s__UBA285 sp011364525
DRTY-2_201901_bins_36	JAVYTX000000000	rMAG	201901	DRTY-2	93.87	0	0	1123972	116	15610	41.78	91.51	1223	1	30	844.666	0.872035	GTDB v207	d__Archaea;p__Thermoplasmatota;c__Thermoplasmata;o__Thermoplasmatales;f__GCA-001856825;g__;s__
DRTY-2_201901_bins_39	JAVYTY000000000	-	201901	DRTY-2	94.3	1.27	0	1786898	34	101258	40.27	87.96	1909	0	45	827.113	0.925513	GTDB v207	d__Archaea;p__Thermoproteota;c__Thermoproteia;o__Sulfolobales;f__Ignisphaeraceae;g__Ignisphaera;s__
DRTY-2_201901_bins_4	JAVYTZ000000000	-	201901	DRTY-2	100	0	0	2170358	7	412325	46.18	89.92	2361	1	47	831.341	N/A	GTDB v207	d__Archaea;p__Thermoproteota;c__Thermoproteia;o__Sulfolobales;f__Sulfolobaceae;g__Metallosphaera;s__Metallosphaera sedula
DRTY-2_201901_bins_40	JAVYUA000000000	-	201901	DRTY-2	93.39	0.81	0	1183243	104	18283	30.8	92.89	1284	0	40	859.231	0.896491	GTDB v207	d__Archaea;p__Thermoplasmatota;c__Thermoplasmata;o__ARK-15;f__ARK-15;g__ARK-15;s__
DRTY-2_201901_bins_41	JAVYUB000000000	rMAG	201901	DRTY-2	64.08	0.97	0	367658	45	13995	37.84	85.88	419	0	23	755.993	0.801976	GTDB v207	d__Archaea;p__Thermoproteota;c__Nitrososphaeria;o__Geothermarchaeales;f__JDFR-13;g__;s__
DRTY-2_201901_bins_44	JAVYUC000000000	-	201901	DRTY-2	77.37	2.07	80	1082310	203	6653	43.27	89.41	1289	0	37	753.147	N/A	GTDB v207	d__Archaea;p__Thermoproteota;c__Thermoproteia;o__Sulfolobales;f__NBVN01;g__Zestosphaera;s__Zestosphaera sp011364565
DRTY-2_201901_bins_45	JAVYUD000000000	-	201901	DRTY-2	83.3333	0	0	601832	62	15947	45.6	92.01	709	1	38	782.551	0.729043	GTDB v207	d__Archaea;p__Micrarchaeota;c__Micrarchaeia;o__Micrarchaeales;f__Micrarchaeaceae;g__;s__
DRTY-2_201901_bins_48	JAVYUE000000000	-	201901	DRTY-2	99.4	0	0	2620927	22	171017	35.19	88.22	2801	1	45	830.045	N/A	GTDB v207	d__Archaea;p__Thermoproteota;c__Thermoproteia;o__Sulfolobales;f__Sulfolobaceae;g__Saccharolobus;s__Saccharolobus shibatae
DRTY-2_201901_bins_49	JAVYUF000000000	-	201901	DRTY-2	64.5833	0.47	100	385604	102	4052	43.98	89.54	475	1	22	728.377	0.765762	GTDB v207	d__Archaea;p__Micrarchaeota;c__Micrarchaeia;o__Micrarchaeales;f__Micrarchaeaceae;g__;s__
DRTY-2_201901_bins_5	JAVYUG000000000	-	201901	DRTY-2	89.5833	0.78	50	663366	48	27013	46.28	91.99	714	2	40	855.205	0.732219	GTDB v207	d__Archaea;p__Micrarchaeota;c__Micrarchaeia;o__Micrarchaeales;f__Micrarchaeaceae;g__;s__
DRTY-2_201901_bins_51	JAVYUH000000000	-	201901	DRTY-2	99.4	0.04	100	1566824	168	17722	32.16	92.59	1828	0	46	796.211	0.926287	GTDB v207	d__Archaea;p__Thermoproteota;c__Thermoproteia;o__Sulfolobales;f__Sulfolobaceae;g__Saccharolobus;s__
DRTY-2_201901_bins_54	JAVYUI000000000	-	201901	DRTY-2	94.09	1.9	0	1459755	106	26935	45.61	85.16	1555	0	42	802.553	0.896209	GTDB v207	d__Archaea;p__Thermoproteota;c__Thermoproteia;o__Sulfolobales;f__NBVN01;g__DRZP01;s__
DRTY-2_201901_bins_55	JAVYUJ000000000	-	201901	DRTY-2	81.87	0.32	0	1143173	143	9512	39.12	89.85	1308	0	38	787.947	0.94446	GTDB v207	d__Archaea;p__Thermoproteota;c__Thermoproteia;o__Sulfolobales;f__Desulfurococcaceae;g__UBA285;s__
DRTY-2_201901_bins_58	JAVYUK000000000	-	201901	DRTY-2	91.51	0.65	0	1390016	66	27347	44.63	93.65	1596	1	37	821.051	N/A	GTDB v207	d__Archaea;p__Halobacteriota;c__Archaeoglobi;o__Archaeoglobales;f__Archaeoglobaceae;g__WYZ-LMO2;s__WYZ-LMO2 sp011367245
DRTY-2_201901_bins_59	JAVYUL000000000	rMAG	201901	DRTY-2	97.57	3.24	0	1746432	71	52203	35.53	90.48	1982	1	47	800.019	0.939249	GTDB v207	d__Archaea;p__Thermoproteota;c__Nitrososphaeria;o__JACIWG01;f__JACIWG01;g__JACIWG01;s__
DRTY-2_201901_bins_60	JAVYUM000000000	-	201901	DRTY-2	98.1	0.63	0	1277180	33	53760	39.34	89.43	1311	1	43	873.568	0.877655	GTDB v207	d__Archaea;p__Thermoproteota;c__Thermoproteia;o__Sulfolobales;f__AG1;g__WYEN01;s__
DRTY-2_201901_bins_61	JAVYUN000000000	-	201901	DRTY-2	91.78	0.97	100	1118120	159	9665	45.06	92.14	1317	1	34	784.638	N/A	GTDB v207	d__Archaea;p__Thermoproteota;c__Nitrososphaeria_A;o__Caldarchaeales;f__NZ13-MGT;g__NZ13-MG1;s__NZ13-MG1 sp011364235
DRTY-2_201901_bins_64	JAVYUO000000000	rMAG	201901	DRTY-2	61.03	2.26	33.33	748590	43	24550	53.41	89.93	832	0	33	812.131	0.862844	GTDB v207	d__Archaea;p__Thermoproteota;c__Thermoproteia;o__Thermofilales;f__Thermofilaceae;g__;s__
DRTY-2_201901_bins_65	JAVYUP000000000	rMAG	201901	DRTY-2	68.87	0.63	0	798142	18	58095	39.88	90.24	885	0	29	817.344	0.924809	GTDB v207	d__Archaea;p__Thermoproteota;c__Thermoproteia;o__Sulfolobales;f__Ignisphaeraceae;g__Ignisphaera;s__
DRTY-2_201901_bins_66	JAVYUQ000000000	rMAG	201901	DRTY-2	84.04	0	0	1793474	163	15167	42.33	86.33	2076	0	40	748.393	N/A	GTDB v207	d__Archaea;p__Thermoproteota;c__Bathyarchaeia;o__B26-1;f__B26-1;g__DTEX01;s__DTEX01 sp018396405
DRTY-2_201901_bins_67	JAVYUR000000000	-	201901	DRTY-2	92.79	0	0	1407859	91	24265	57.64	90.76	1608	0	42	798.237	N/A	GTDB v207	d__Archaea;p__Thermoproteota;c__Thermoproteia;o__Thermofilales;f__Thermofilaceae;g__Thermofilum_C;s__Thermofilum_C sp011364825
DRTY-2_201901_bins_69	JAVYUS000000000	-	201901	DRTY-2	97.09	0.97	100	1526955	40	54070	37.68	88.15	1649	1	45	818.538	N/A	GTDB v207	d__Archaea;p__Thermoproteota;c__Nitrososphaeria_A;o__Caldarchaeales;f__NZ13-MGT;g__JGI-0000106-J15;s__JGI-0000106-J15 sp011364615
DRTY-2_201901_bins_7	JAVYUT000000000	-	201901	DRTY-2	97.92	1.79	66.67	1614353	111	22309	41.78	91.54	1831	0	42	812.473	N/A	GTDB v207	d__Archaea;p__Thermoproteota;c__Thermoproteia;o__Sulfolobales;f__Sulfolobaceae;g__Metallosphaera;s__Metallosphaera cuprina
DRTY-2_201901_bins_70	JAVYUU000000000	rMAG	201901	DRTY-2	98.13	2.8	0	1452068	15	287270	47.05	91.41	1602	1	51	830.946	N/A	GTDB v207	d__Archaea;p__Thermoproteota;c__Bathyarchaeia;o__B26-1;f__UBA233;g__DRVP01;s__DRVP01 sp011364585
DRTY-2_201901_bins_72	JAVYUV000000000	-	201901	DRTY-2	71.52	0	0	1185853	137	12275	42.21	88.7	1317	0	24	801.067	0.701637	GTDB v207	d__Archaea;p__Thermoproteota;c__Nitrososphaeria;o__Conexivisphaerales;f__DTJL01;g__;s__
DRTY-2_201901_bins_75	JAVYUW000000000	rMAG	201901	DRTY-2	64.73	0.74	0	767364	189	4107	44.76	88.99	976	0	16	702.029	0.976518	GTDB v207	d__Archaea;p__Thermoproteota;c__Methanomethylicia;o__Nezhaarchaeales;f__WYZ-LMO8;g__WYZ-LMO8;s__
DRTY-2_201901_bins_8	JAVYUX000000000	-	201901	DRTY-2	80.3	0.93	0	1417054	71	52012	52.56	88.64	1535	1	36	822.874	0.964204	GTDB v207	d__Archaea;p__Thermoproteota;c__Korarchaeia;o__Korarchaeales;f__Korarchaeaceae;g__Korarchaeum;s__
DRTY-2_201912_bins_10	JAVYUY000000000	-	201912	DRTY-2	86.41	1.94	0	1408710	58	30253	34.32	86.18	1396	0	32	880.44	N/A	GTDB v207	d__Archaea;p__Thermoproteota;c__EX4484-205;o__EX4484-205;f__JAAOZO01;g__JAAOZO01;s__JAAOZO01 sp017601145
DRTY-2_201912_bins_11	JAVYUZ000000000	-	201912	DRTY-2	85.28	0	0	1237610	182	7752	42.68	90.38	1495	0	38	749.815	N/A	GTDB v207	d__Archaea;p__Thermoproteota;c__Nitrososphaeria;o__Nitrososphaerales;f__Nitrosocaldaceae;g__Nitrosocaldus;s__Nitrosocaldus sp013538675
DRTY-2_201912_bins_12	JAVYVA000000000	-	201912	DRTY-2	94.3	0	0	1208856	14	211255	44.88	88.57	1304	1	46	824.343	0.98933	GTDB v207	d__Archaea;p__Thermoproteota;c__Thermoproteia;o__Sulfolobales;f__Desulfurococcaceae;g__Desulfurococcus;s__
DRTY-2_201912_bins_13	JAVYVB000000000	-	201912	DRTY-2	91.46	0.67	33.33	1379630	113	17961	40.53	89.53	1519	1	45	816.25	0.944891	GTDB v207	d__Archaea;p__Thermoproteota;c__Thermoproteia;o__Sulfolobales;f__Desulfurococcaceae;g__UBA285;s__
DRTY-2_201912_bins_16	JAVYVC000000000	-	201912	DRTY-2	71.01	0	0	1035315	124	11123	38.92	89.92	1152	0	27	810.815	0.943781	GTDB v207	d__Archaea;p__Thermoproteota;c__Thermoproteia;o__Sulfolobales;f__Desulfurococcaceae;g__UBA285;s__
DRTY-2_201912_bins_17	JAVYVD000000000	-	201912	DRTY-2	94.7	1.61	50	1301092	94	19921	31.16	91.81	1395	0	44	860.758	0.89819	GTDB v207	d__Archaea;p__Thermoplasmatota;c__Thermoplasmata;o__ARK-15;f__ARK-15;g__ARK-15;s__
DRTY-2_201912_bins_2	JAVYVE000000000	-	201912	DRTY-2	96.6	0.63	0	1261141	36	80102	43.22	91.81	1351	1	42	861.629	0.906868	GTDB v207	d__Archaea;p__Thermoproteota;c__Thermoproteia;o__Sulfolobales;f__Fervidicoccaceae;g__ARK-14;s__
DRTY-2_201912_bins_20	JAVYVF000000000	-	201912	DRTY-2	94.05	0	0	1077879	86	17985	32.3	92.93	1284	1	37	789.089	0.926169	GTDB v207	d__Archaea;p__Thermoproteota;c__Thermoproteia;o__Sulfolobales;f__Sulfolobaceae;g__Saccharolobus;s__
DRTY-2_201912_bins_21	JAVYVG000000000	-	201912	DRTY-2	100	0	0	2258055	19	354765	46	90.09	2517	1	46	812.782	N/A	GTDB v207	d__Archaea;p__Thermoproteota;c__Thermoproteia;o__Sulfolobales;f__Sulfolobaceae;g__Metallosphaera;s__Metallosphaera sedula
DRTY-2_201912_bins_22	JAVYVH000000000	-	201912	DRTY-2	95.89	1.27	50	1606927	24	109325	39.67	87.18	1707	1	46	824.292	0.925886	GTDB v207	d__Archaea;p__Thermoproteota;c__Thermoproteia;o__Sulfolobales;f__Ignisphaeraceae;g__Ignisphaera;s__
DRTY-2_201912_bins_23	JAVYVI000000000	-	201912	DRTY-2	96.32	0.74	0	1704757	47	107494	46.35	90.46	1878	1	46	822.404	N/A	GTDB v207	d__Archaea;p__Thermoproteota;c__Thermoproteia;o__Thermofilales;f__Thermofilaceae;g__Thermofilum_B;s__Thermofilum_B adornatum
DRTY-2_201912_bins_24	JAVYVJ000000000	-	201912	DRTY-2	98.1	1.9	0	1594984	4	560626	52	89.38	1661	1	46	860.686	0.941429	GTDB v207	d__Archaea;p__Thermoproteota;c__Thermoproteia;o__Sulfolobales;f__NBVN01;g__Zestosphaera;s__
DRTY-2_201912_bins_3	JAVYVK000000000	-	201912	DRTY-2	92.45	1.87	50	1496537	57	38739	52.53	87.75	1594	1	45	828.334	0.964037	GTDB v207	d__Archaea;p__Thermoproteota;c__Korarchaeia;o__Korarchaeales;f__Korarchaeaceae;g__Korarchaeum;s__
DRTY-2_201912_bins_4	JAVYVL000000000	-	201912	DRTY-2	97.02	1.79	66.67	1556895	101	30649	41.98	92.13	1774	1	44	813.46	N/A	GTDB v207	d__Archaea;p__Thermoproteota;c__Thermoproteia;o__Sulfolobales;f__Sulfolobaceae;g__Metallosphaera;s__Metallosphaera cuprina
DRTY-2_201912_bins_5	JAVYVM000000000	-	201912	DRTY-2	90.51	1.27	0	1308527	41	58147	40.69	87.94	1436	1	45	808.731	0.925494	GTDB v207	d__Archaea;p__Thermoproteota;c__Thermoproteia;o__Sulfolobales;f__Ignisphaeraceae;g__Ignisphaera;s__
DRTY-2_201912_bins_6	JAVYVN000000000	-	201912	DRTY-2	98.73	1.27	0	1578177	7	453238	38.77	89.78	1706	1	46	833.115	0.962805	GTDB v207	d__Archaea;p__Thermoproteota;c__Thermoproteia;o__Sulfolobales;f__NBVN01;g__DTCV01;s__
DRTY-2_201912_bins_8	JAVYVO000000000	-	201912	DRTY-2	83.6	0.63	0	1190662	204	6812	42.8	91	1428	1	30	762.267	0.906672	GTDB v207	d__Archaea;p__Thermoproteota;c__Thermoproteia;o__Sulfolobales;f__Fervidicoccaceae;g__ARK-14;s__
DRTY-2_201912_bins_9	JAVYVP000000000	-	201912	DRTY-2	99.4	0	0	2643235	27	171015	35.16	87.87	2818	1	45	828.985	N/A	GTDB v207	d__Archaea;p__Thermoproteota;c__Thermoproteia;o__Sulfolobales;f__Sulfolobaceae;g__Saccharolobus;s__Saccharolobus shibatae
DRTY-2_202007_bins_10	JAVYVQ000000000	-	202007	DRTY-2	99.07	2.8	0	1666414	14	204789	45.26	91.32	1858	1	46	821.298	N/A	GTDB v207	d__Archaea;p__Thermoproteota;c__Bathyarchaeia;o__B26-1;f__UBA233;g__DRVP01;s__DRVP01 sp018396875
DRTY-2_202007_bins_11	JAVYVR000000000	-	202007	DRTY-2	53.31	0.37	0	682843	163	4154	57.9	92.01	858	0	18	735.619	N/A	GTDB v207	d__Archaea;p__Thermoproteota;c__Thermoproteia;o__Thermofilales;f__Thermofilaceae;g__Thermofilum_C;s__Thermofilum_C sp011364825
DRTY-2_202007_bins_12	JAVYVS000000000	-	202007	DRTY-2	96.73	0	0	1586055	12	307698	32.89	90.89	1660	1	47	870.826	N/A	GTDB v207	d__Archaea;p__Thermoproteota;c__Methanomethylicia;o__B29-G17;f__DSZF01;g__DSZF01;s__DSZF01 sp011367155
DRTY-2_202007_bins_13	JAVYVT000000000	-	202007	DRTY-2	96.62	0.63	0	1281787	13	178564	43.13	91.49	1370	1	43	862.205	0.906838	GTDB v207	d__Archaea;p__Thermoproteota;c__Thermoproteia;o__Sulfolobales;f__Fervidicoccaceae;g__ARK-14;s__
DRTY-2_202007_bins_14	JAVYVU000000000	-	202007	DRTY-2	86.08	1.9	0	1388498	34	88397	52.15	87.36	1438	1	39	852.084	0.940752	GTDB v207	d__Archaea;p__Thermoproteota;c__Thermoproteia;o__Sulfolobales;f__NBVN01;g__Zestosphaera;s__
DRTY-2_202007_bins_15	JAVYVV000000000	-	202007	DRTY-2	94.9	0.95	50	1282791	77	18618	43.41	89.74	1394	0	35	828.688	N/A	GTDB v207	d__Archaea;p__Thermoproteota;c__Thermoproteia;o__Sulfolobales;f__NBVN01;g__Zestosphaera;s__Zestosphaera sp011364565
DRTY-2_202007_bins_16	JAVYVW000000000	-	202007	DRTY-2	98.1	0	0	1514963	10	350960	48.85	89.89	1601	0	47	853.946	N/A	GTDB v207	d__Archaea;p__Thermoproteota;c__Thermoproteia;o__Sulfolobales;f__Desulfurococcaceae;g__UBA285;s__UBA285 sp011364525
DRTY-2_202007_bins_17	JAVYVX000000000	-	202007	DRTY-2	85.54	0.74	0	1551757	27	107077	46.35	89.55	1688	1	40	827.502	N/A	GTDB v207	d__Archaea;p__Thermoproteota;c__Thermoproteia;o__Thermofilales;f__Thermofilaceae;g__Thermofilum_B;s__Thermofilum_B adornatum
DRTY-2_202007_bins_19	JAVYVY000000000	-	202007	DRTY-2	66.94	0.03	100	1284054	264	5168	39.5	85.67	1497	0	33	737.061	N/A	GTDB v207	d__Archaea;p__Thermoproteota;c__Thermoproteia;o__Sulfolobales;f__Ignisphaeraceae;g__Ignisphaera;s__Ignisphaera aggregans_D
DRTY-2_202007_bins_21	JAVYVZ000000000	-	202007	DRTY-2	96.18	1.61	50	1172865	79	20271	30.81	92.55	1252	0	38	874.083	0.897801	GTDB v207	d__Archaea;p__Thermoplasmatota;c__Thermoplasmata;o__ARK-15;f__ARK-15;g__ARK-15;s__
DRTY-2_202007_bins_22	JAVYWA000000000	rMAG	202007	DRTY-2	99.4	0	0	2363791	15	427503	35.34	88.98	2569	1	45	823.321	N/A	GTDB v207	d__Archaea;p__Thermoproteota;c__Thermoproteia;o__Sulfolobales;f__Sulfolobaceae;g__Saccharolobus;s__Saccharolobus shibatae
DRTY-2_202007_bins_23	JAVYWB000000000	-	202007	DRTY-2	90.82	1.27	0	1508826	33	72149	39.63	88.56	1608	1	43	833.916	0.925828	GTDB v207	d__Archaea;p__Thermoproteota;c__Thermoproteia;o__Sulfolobales;f__Ignisphaeraceae;g__Ignisphaera;s__
DRTY-2_202007_bins_24	JAVYWC000000000	-	202007	DRTY-2	67.26	1.33	66.67	891655	198	4492	44.98	94.79	1182	0	15	720.332	N/A	GTDB v207	d__Archaea;p__Halobacteriota;c__Archaeoglobi;o__Archaeoglobales;f__Archaeoglobaceae;g__WYZ-LMO2;s__WYZ-LMO2 sp011367245
DRTY-2_202007_bins_25	JAVYWD000000000	rMAG	202007	DRTY-2	95.25	0.63	0	1440742	29	118839	40.52	89.19	1539	0	45	837.881	0.944431	GTDB v207	d__Archaea;p__Thermoproteota;c__Thermoproteia;o__Sulfolobales;f__Desulfurococcaceae;g__UBA285;s__
DRTY-2_202007_bins_26	JAVYWE000000000	-	202007	DRTY-2	75.63	0.93	0	1310222	83	33626	52.41	88.71	1428	0	40	818.317	0.964045	GTDB v207	d__Archaea;p__Thermoproteota;c__Korarchaeia;o__Korarchaeales;f__Korarchaeaceae;g__Korarchaeum;s__
DRTY-2_202007_bins_27	JAVYWF000000000	-	202007	DRTY-2	77.43	0.97	0	1174149	82	19603	34.52	86.02	1182	1	29	859.036	N/A	GTDB v207	d__Archaea;p__Thermoproteota;c__EX4484-205;o__EX4484-205;f__JAAOZO01;g__JAAOZO01;s__JAAOZO01 sp017601145
DRTY-2_202007_bins_28	JAVYWG000000000	-	202007	DRTY-2	95.25	1.27	0	1427520	114	17244	38.74	90.44	1630	0	44	794.559	0.963284	GTDB v207	d__Archaea;p__Thermoproteota;c__Thermoproteia;o__Sulfolobales;f__NBVN01;g__DTCV01;s__
DRTY-2_202007_bins_29	JAVYWH000000000	-	202007	DRTY-2	96.73	0	0	1251961	143	12081	32.01	93.42	1487	0	36	790.946	0.926117	GTDB v207	d__Archaea;p__Thermoproteota;c__Thermoproteia;o__Sulfolobales;f__Sulfolobaceae;g__Saccharolobus;s__
DRTY-2_202007_bins_3	JAVYWI000000000	-	202007	DRTY-2	100	0	0	2162676	7	442565	46.19	90.03	2365	1	46	827.746	N/A	GTDB v207	d__Archaea;p__Thermoproteota;c__Thermoproteia;o__Sulfolobales;f__Sulfolobaceae;g__Metallosphaera;s__Metallosphaera sedula
DRTY-2_202007_bins_30	JAVYWJ000000000	-	202007	DRTY-2	89.7	0.63	0	1179004	91	16509	38.99	90.42	1299	0	39	823.312	0.944698	GTDB v207	d__Archaea;p__Thermoproteota;c__Thermoproteia;o__Sulfolobales;f__Desulfurococcaceae;g__UBA285;s__
DRTY-2_202007_bins_31	JAVYWK000000000	rMAG	202007	DRTY-2	91.18	0.74	0	1864241	52	57585	56.58	89.39	1948	1	43	859.224	0.863884	GTDB v207	d__Archaea;p__Thermoproteota;c__Thermoproteia;o__Thermofilales;f__Thermofilaceae;g__;s__
DRTY-2_202007_bins_32	JAVYWL000000000	rMAG	202007	DRTY-2	99.07	2.8	0	1548789	7	820020	44.53	91.54	1747	1	47	813.991	0.915345	GTDB v207	d__Archaea;p__Thermoproteota;c__Bathyarchaeia;o__B26-1;f__UBA233;g__JAGTQI01;s__
DRTY-2_202007_bins_33	JAVYWM000000000	-	202007	DRTY-2	74.65	0.97	0	1309666	285	4623	43.62	89.37	1561	1	28	752.271	0.974573	GTDB v207	d__Archaea;p__Thermoproteota;c__Bathyarchaeia;o__B26-1;f__B26-1;g__DTEX01;s__
DRTY-2_202007_bins_4	JAVYWN000000000	-	202007	DRTY-2	99.4	1.19	50	1581875	84	33289	42.02	92.19	1784	0	42	823.067	N/A	GTDB v207	d__Archaea;p__Thermoproteota;c__Thermoproteia;o__Sulfolobales;f__Sulfolobaceae;g__Metallosphaera;s__Metallosphaera cuprina
DRTY-2_202007_bins_5	JAVYWO000000000	-	202007	DRTY-2	65.95	0.81	0	823745	158	5687	41.62	90.32	948	1	24	788.122	0.870851	GTDB v207	d__Archaea;p__Thermoplasmatota;c__Thermoplasmata;o__Thermoplasmatales;f__GCA-001856825;g__;s__
DRTY-2_202007_bins_6	JAVYWP000000000	-	202007	DRTY-2	98.1	1.27	0	1693751	57	85008	41.2	88.13	1860	1	47	806.332	0.925087	GTDB v207	d__Archaea;p__Thermoproteota;c__Thermoproteia;o__Sulfolobales;f__Ignisphaeraceae;g__Ignisphaera;s__
DRTY-2_202007_bins_7	JAVYWQ000000000	-	202007	DRTY-2	99.77	2.53	100	1512478	26	140583	45.2	88.73	1624	1	49	828.369	0.98936	GTDB v207	d__Archaea;p__Thermoproteota;c__Thermoproteia;o__Sulfolobales;f__Desulfurococcaceae;g__Desulfurococcus;s__
DRTY-2_202007_bins_8	JAVYWR000000000	-	202007	DRTY-2	99.26	0	0	1992133	1	1992133	55.96	91.55	2235	1	45	821.313	0.954439	GTDB v207	d__Archaea;p__Thermoproteota;c__Thermoproteia;o__Thermoproteales;f__Thermoproteaceae;g__Thermoproteus;s__
DRTY-2_202007_bins_9	JAVYWS000000000	-	202007	DRTY-2	51.95	0	0	673186	128	5771	39.49	90.17	753	0	21	808.347	0.867998	GTDB v207	d__Archaea;p__Thermoproteota;c__Thermoproteia;o__Sulfolobales;f__AG1;g__WYEN01;s__
DRTY-3_201705_bins_1	JAVYWT000000000	rMAG	201705	DRTY-3	75	1.56	0	2679870	265	10424	41.12	81.06	3237	2	68	674.685	0.932576	GTDB v207	d__Archaea;p__Nanoarchaeota;c__Nanoarchaeia;o__Parvarchaeales;f__Parvarchaeaceae;g__JADFAT01;s__
DRTY-3_201705_bins_10	JAVYWU000000000	-	201705	DRTY-3	87.5	0	0	599969	41	18168	36.03	87.5	631	1	35	833.887	0.801331	GTDB v207	d__Archaea;p__Micrarchaeota;c__Micrarchaeia;o__Micrarchaeales;f__Micrarchaeaceae;g__;s__
DRTY-3_201705_bins_11	JAVYWV000000000	-	201705	DRTY-3	99.4	0	0	2688854	38	123445	35.16	87.93	2870	1	46	828.138	N/A	GTDB v207	d__Archaea;p__Thermoproteota;c__Thermoproteia;o__Sulfolobales;f__Sulfolobaceae;g__Saccharolobus;s__Saccharolobus shibatae
DRTY-3_201705_bins_13	JAVYWW000000000	-	201705	DRTY-3	99.4	0.6	0	1696798	24	184696	41.92	90.48	1859	1	46	830.5	N/A	GTDB v207	d__Archaea;p__Thermoproteota;c__Thermoproteia;o__Sulfolobales;f__Sulfolobaceae;g__Metallosphaera;s__Metallosphaera cuprina
DRTY-3_201705_bins_14	JAVYWX000000000	-	201705	DRTY-3	98.21	0.63	0	1278509	26	85458	43.14	91.42	1370	1	43	856.787	0.90692	GTDB v207	d__Archaea;p__Thermoproteota;c__Thermoproteia;o__Sulfolobales;f__Fervidicoccaceae;g__ARK-14;s__
DRTY-3_201705_bins_15	JAVYWY000000000	-	201705	DRTY-3	93.05	1.08	0	1122245	104	15886	30.93	93.88	1234	0	38	857.166	0.899054	GTDB v207	d__Archaea;p__Thermoplasmatota;c__Thermoplasmata;o__ARK-15;f__ARK-15;g__ARK-15;s__
DRTY-3_201705_bins_16	JAVYWZ000000000	rMAG	201705	DRTY-3	83.3333	0	0	713429	30	41482	43.79	88.73	763	1	44	831.962	0.764666	GTDB v207	d__Archaea;p__Micrarchaeota;c__Micrarchaeia;o__Micrarchaeales;f__Micrarchaeaceae;g__;s__
DRTY-3_201705_bins_17	JAVYXA000000000	-	201705	DRTY-3	85.4167	0	0	679432	40	24786	45.73	91.92	743	0	44	842.426	0.731485	GTDB v207	d__Archaea;p__Micrarchaeota;c__Micrarchaeia;o__Micrarchaeales;f__Micrarchaeaceae;g__;s__
DRTY-3_201705_bins_20	JAVYXB000000000	-	201705	DRTY-3	99.4	0	0	1881186	129	25231	32.16	90.49	2130	0	44	804.053	0.926252	GTDB v207	d__Archaea;p__Thermoproteota;c__Thermoproteia;o__Sulfolobales;f__Sulfolobaceae;g__Saccharolobus;s__
DRTY-3_201705_bins_22	JAVYXC000000000	-	201705	DRTY-3	95.15	0	0	1569405	47	47990	41.86	86.72	1673	0	34	816.134	0.716286	GTDB v207	d__Archaea;p__Thermoproteota;c__Nitrososphaeria;o__Conexivisphaerales;f__DTJL01;g__;s__
DRTY-3_201705_bins_4	JAVYXD000000000	-	201705	DRTY-3	76.46	0	0	1430485	110	14811	41.23	77.1	1765	1	35	628.92	0.811703	GTDB v207	d__Archaea;p__Thermoproteota;c__Nitrososphaeria;o__Conexivisphaerales;f__UBA164;g__;s__
DRTY-3_201705_bins_5	JAVYXE000000000	-	201705	DRTY-3	92.37	1.21	50	1068813	92	16901	41.75	91.56	1142	1	33	862.104	0.87118	GTDB v207	d__Archaea;p__Thermoplasmatota;c__Thermoplasmata;o__Thermoplasmatales;f__GCA-001856825;g__;s__
DRTY-3_201705_bins_8	JAVYXF000000000	-	201705	DRTY-3	91.6667	0	0	628570	52	18730	46.66	91.57	676	0	39	856.291	0.727921	GTDB v207	d__Archaea;p__Micrarchaeota;c__Micrarchaeia;o__Micrarchaeales;f__Micrarchaeaceae;g__;s__
DRTY-3_201709_bins_11	JAVYXG000000000	-	201709	DRTY-3	57.36	0.6	100	596562	155	3902	41.46	92.55	786	1	19	706.359	N/A	GTDB v207	d__Archaea;p__Thermoproteota;c__Thermoproteia;o__Sulfolobales;f__Sulfolobaceae;g__Metallosphaera;s__Metallosphaera cuprina
DRTY-3_201709_bins_12	JAVYXH000000000	-	201709	DRTY-3	70.8333	0	0	376557	26	18428	45.02	91.54	436	0	27	793.479	0.93701	GTDB v207	d__Archaea;p__Nanoarchaeota;c__Nanoarchaeia;o__Parvarchaeales;f__Parvarchaeaceae;g__JADFAT01;s__
DRTY-3_201709_bins_13	JAVYXI000000000	-	201709	DRTY-3	81.25	0.78	50	619770	51	18250	45.56	91.98	713	1	43	801.164	0.727486	GTDB v207	d__Archaea;p__Micrarchaeota;c__Micrarchaeia;o__Micrarchaeales;f__Micrarchaeaceae;g__;s__
DRTY-3_201709_bins_14	JAVYXJ000000000	-	201709	DRTY-3	72.14	0	0	873959	170	5224	32.18	93.79	1107	0	25	746.484	0.925861	GTDB v207	d__Archaea;p__Thermoproteota;c__Thermoproteia;o__Sulfolobales;f__Sulfolobaceae;g__Saccharolobus;s__
DRTY-3_201709_bins_2	JAVYXK000000000	-	201709	DRTY-3	93.75	1.94	50	660643	68	17318	46.47	92.48	716	1	36	857.469	0.72605	GTDB v207	d__Archaea;p__Micrarchaeota;c__Micrarchaeia;o__Micrarchaeales;f__Micrarchaeaceae;g__;s__
DRTY-3_201709_bins_3	JAVYXL000000000	-	201709	DRTY-3	99.4	0	0	2083354	6	442825	46.16	90.23	2289	1	47	826.029	N/A	GTDB v207	d__Archaea;p__Thermoproteota;c__Thermoproteia;o__Sulfolobales;f__Sulfolobaceae;g__Metallosphaera;s__Metallosphaera sedula
DRTY-3_201709_bins_5	JAVYXM000000000	-	201709	DRTY-3	94.57	0.97	0	1119757	101	18925	30.85	93.15	1234	0	37	849.886	0.895385	GTDB v207	d__Archaea;p__Thermoplasmatota;c__Thermoplasmata;o__ARK-15;f__ARK-15;g__ARK-15;s__
DRTY-3_201709_bins_6	JAVYXN000000000	-	201709	DRTY-3	77.0833	0	0	562921	85	6546	36.32	88.31	629	0	25	792.528	0.804363	GTDB v207	d__Archaea;p__Micrarchaeota;c__Micrarchaeia;o__Micrarchaeales;f__Micrarchaeaceae;g__;s__
DRTY-3_201709_bins_7	JAVYXO000000000	-	201709	DRTY-3	84.39	0.97	0	1312229	204	8033	40.74	79.88	1446	0	34	727.826	0.815191	GTDB v207	d__Archaea;p__Thermoproteota;c__Nitrososphaeria;o__Conexivisphaerales;f__UBA164;g__;s__
DRTY-3_201709_bins_8	JAVYXP000000000	-	201709	DRTY-3	85.4167	0.93	0	734671	71	15710	43.95	89.86	809	1	36	818.331	0.764928	GTDB v207	d__Archaea;p__Micrarchaeota;c__Micrarchaeia;o__Micrarchaeales;f__Micrarchaeaceae;g__;s__
DRTY-3_201709_bins_9	JAVYXQ000000000	-	201709	DRTY-3	80.04	0.81	100	838637	119	9558	42.03	93.42	941	1	21	836.503	0.870059	GTDB v207	d__Archaea;p__Thermoplasmatota;c__Thermoplasmata;o__Thermoplasmatales;f__GCA-001856825;g__;s__
DRTY-3_201803_bins_1	JAVYXR000000000	-	201803	DRTY-3	81.25	0	0	631051	53	15339	44.04	89.04	690	1	38	816.19	0.769067	GTDB v207	d__Archaea;p__Micrarchaeota;c__Micrarchaeia;o__Micrarchaeales;f__Micrarchaeaceae;g__;s__
DRTY-3_201803_bins_11	JAVYXS000000000	-	201803	DRTY-3	80.55	0	0	868516	139	7165	41.97	93.57	968	1	29	843.35	0.870056	GTDB v207	d__Archaea;p__Thermoplasmatota;c__Thermoplasmata;o__Thermoplasmatales;f__GCA-001856825;g__;s__
DRTY-3_201803_bins_12	JAVYXT000000000	-	201803	DRTY-3	100	0	0	2096294	22	123061	46.21	90.3	2311	1	46	823.754	N/A	GTDB v207	d__Archaea;p__Thermoproteota;c__Thermoproteia;o__Sulfolobales;f__Sulfolobaceae;g__Metallosphaera;s__Metallosphaera sedula
DRTY-3_201803_bins_15	JAVYXU000000000	-	201803	DRTY-3	95.03	0	0	1196494	66	24664	35.19	90.54	1241	1	34	875.46	0.700576	GTDB v207	d__Archaea;p__Thermoplasmatota;c__Thermoplasmata;o__ARK-15;f__ARK-15;g__;s__
DRTY-3_201803_bins_16	JAVYXV000000000	rMAG	201803	DRTY-3	93.2	1.94	0	1349882	84	21280	34.35	87.64	1351	1	42	877.898	N/A	GTDB v207	d__Archaea;p__Thermoproteota;c__EX4484-205;o__EX4484-205;f__JAAOZO01;g__JAAOZO01;s__JAAOZO01 sp017601145
DRTY-3_201803_bins_17	JAVYXW000000000	-	201803	DRTY-3	81.25	0	0	1200928	217	6088	40.26	84.97	1399	0	37	739.43	0.726243	GTDB v207	d__Archaea;p__Micrarchaeota;c__Micrarchaeia;o__Micrarchaeales;f__Micrarchaeaceae;g__;s__
DRTY-3_201803_bins_3	JAVYXX000000000	-	201803	DRTY-3	79.1667	0.7	50	521209	82	7437	45.61	92.25	625	0	31	776.424	0.730372	GTDB v207	d__Archaea;p__Micrarchaeota;c__Micrarchaeia;o__Micrarchaeales;f__Micrarchaeaceae;g__;s__
DRTY-3_201803_bins_5	JAVYXY000000000	-	201803	DRTY-3	93.24	0	0	1115051	106	14874	30.91	93.72	1206	0	38	869.818	0.898327	GTDB v207	d__Archaea;p__Thermoplasmatota;c__Thermoplasmata;o__ARK-15;f__ARK-15;g__ARK-15;s__
DRTY-3_201803_bins_6	JAVYXZ000000000	-	201803	DRTY-3	82.44	0.97	0	1405617	134	12964	40.78	77.91	1675	0	30	657.951	0.815207	GTDB v207	d__Archaea;p__Thermoproteota;c__Nitrososphaeria;o__Conexivisphaerales;f__UBA164;g__;s__
DRTY-3_201803_bins_9	JAVYYA000000000	rMAG	201803	DRTY-3	75	0	0	770043	101	10421	36.67	88.08	892	1	32	763.248	0.802596	GTDB v207	d__Archaea;p__Micrarchaeota;c__Micrarchaeia;o__Micrarchaeales;f__Micrarchaeaceae;g__;s__
DRTY-3_201808_bins_10	JAVYYB000000000	-	201808	DRTY-3	89.5833	0	0	644651	71	12892	46.4	92.82	713	1	44	841.086	0.731198	GTDB v207	d__Archaea;p__Micrarchaeota;c__Micrarchaeia;o__Micrarchaeales;f__Micrarchaeaceae;g__;s__
DRTY-3_201808_bins_15	JAVYYC000000000	-	201808	DRTY-3	64.5833	0	0	340541	46	9936	45.47	93.07	416	0	17	763.435	0.732229	GTDB v207	d__Archaea;p__Micrarchaeota;c__Micrarchaeia;o__Micrarchaeales;f__Micrarchaeaceae;g__;s__
DRTY-3_201808_bins_16	JAVYYD000000000	-	201808	DRTY-3	96.43	0	0	2445862	26	158452	35.31	88.13	2610	1	41	830.251	N/A	GTDB v207	d__Archaea;p__Thermoproteota;c__Thermoproteia;o__Sulfolobales;f__Sulfolobaceae;g__Saccharolobus;s__Saccharolobus shibatae
DRTY-3_201808_bins_17	JAVYYE000000000	-	201808	DRTY-3	92.59	0.81	0	1090828	125	12018	31.02	93.51	1223	0	37	839.234	0.894812	GTDB v207	d__Archaea;p__Thermoplasmatota;c__Thermoplasmata;o__ARK-15;f__ARK-15;g__ARK-15;s__
DRTY-3_201808_bins_18	JAVYYF000000000	-	201808	DRTY-3	71.55	0.95	50	1004409	129	9045	43.06	92.32	1157	0	27	805.25	0.907594	GTDB v207	d__Archaea;p__Thermoproteota;c__Thermoproteia;o__Sulfolobales;f__Fervidicoccaceae;g__ARK-14;s__
DRTY-3_201808_bins_22	JAVYYG000000000	-	201808	DRTY-3	81.88	0	0	863223	145	7408	42.04	93.34	983	1	28	823.483	0.87031	GTDB v207	d__Archaea;p__Thermoplasmatota;c__Thermoplasmata;o__Thermoplasmatales;f__GCA-001856825;g__;s__
DRTY-3_201808_bins_23	JAVYYH000000000	-	201808	DRTY-3	81.55	0.71	50	1153603	180	7572	41.68	91.45	1431	0	37	741.915	N/A	GTDB v207	d__Archaea;p__Thermoproteota;c__Thermoproteia;o__Sulfolobales;f__Sulfolobaceae;g__Metallosphaera;s__Metallosphaera cuprina
DRTY-3_201808_bins_26	JAVYYI000000000	-	201808	DRTY-3	80.9	0.6	100	980482	230	4578	32.11	93.45	1268	0	27	727.531	0.924907	GTDB v207	d__Archaea;p__Thermoproteota;c__Thermoproteia;o__Sulfolobales;f__Sulfolobaceae;g__Saccharolobus;s__
DRTY-3_201808_bins_3	JAVYYJ000000000	-	201808	DRTY-3	80.02	0	0	1257403	106	12905	41.07	77.46	1467	0	27	668.755	0.813468	GTDB v207	d__Archaea;p__Thermoproteota;c__Nitrososphaeria;o__Conexivisphaerales;f__UBA164;g__;s__
DRTY-3_201808_bins_9	JAVYYK000000000	-	201808	DRTY-3	100	0	0	2178898	3	1155315	46.16	89.94	2386	1	48	825.459	N/A	GTDB v207	d__Archaea;p__Thermoproteota;c__Thermoproteia;o__Sulfolobales;f__Sulfolobaceae;g__Metallosphaera;s__Metallosphaera sedula
DRTY-3_201901_bins_12	JAVYYL000000000	rMAG	201901	DRTY-3	96.31	0	0	1353387	119	19625	31.53	92.02	1495	0	46	836.46	0.895173	GTDB v207	d__Archaea;p__Thermoplasmatota;c__Thermoplasmata;o__ARK-15;f__ARK-15;g__ARK-15;s__
DRTY-3_201901_bins_13	JAVYYM000000000	-	201901	DRTY-3	89.35	0	0	1219726	162	9699	32.04	93.09	1460	0	35	782.44	0.925694	GTDB v207	d__Archaea;p__Thermoproteota;c__Thermoproteia;o__Sulfolobales;f__Sulfolobaceae;g__Saccharolobus;s__
DRTY-3_201901_bins_16	JAVYYN000000000	-	201901	DRTY-3	77.0833	0	0	524175	65	9640	36.57	87.09	572	1	29	800.461	0.806053	GTDB v207	d__Archaea;p__Micrarchaeota;c__Micrarchaeia;o__Micrarchaeales;f__Micrarchaeaceae;g__;s__
DRTY-3_201901_bins_19	JAVYYO000000000	-	201901	DRTY-3	52.48	0	0	718870	146	5206	41.45	91.91	935	0	20	711.565	N/A	GTDB v207	d__Archaea;p__Thermoproteota;c__Thermoproteia;o__Sulfolobales;f__Sulfolobaceae;g__Metallosphaera;s__Metallosphaera cuprina
DRTY-3_201901_bins_22	JAVYYP000000000	-	201901	DRTY-3	100	0	0	2153090	11	355118	46.22	90.12	2367	1	48	824.464	N/A	GTDB v207	d__Archaea;p__Thermoproteota;c__Thermoproteia;o__Sulfolobales;f__Sulfolobaceae;g__Metallosphaera;s__Metallosphaera sedula
DRTY-3_201901_bins_23	JAVYYQ000000000	-	201901	DRTY-3	91.78	0.81	0	1077592	122	11603	31	94	1200	0	35	849.519	0.896238	GTDB v207	d__Archaea;p__Thermoplasmatota;c__Thermoplasmata;o__ARK-15;f__ARK-15;g__ARK-15;s__
DRTY-3_201901_bins_24	JAVYYR000000000	-	201901	DRTY-3	52.18	0	0	660359	117	6854	35.74	88.31	724	1	14	814.051	0.701252	GTDB v207	d__Archaea;p__Thermoplasmatota;c__Thermoplasmata;o__ARK-15;f__ARK-15;g__;s__
DRTY-3_201901_bins_25	JAVYYS000000000	rMAG	201901	DRTY-3	85.4167	0.07	0	603201	63	11334	45.27	89.21	673	1	38	800.75	0.718861	GTDB v207	d__Archaea;p__Micrarchaeota;c__Micrarchaeia;o__Micrarchaeales;f__Micrarchaeaceae;g__;s__
DRTY-3_201901_bins_28	JAVYYT000000000	-	201901	DRTY-3	50.89	0	0	721319	194	3777	41.99	89.49	905	0	18	715.856	0.735172	GTDB v207	d__Archaea;p__Thermoproteota;c__Nitrososphaeria;o__Conexivisphaerales;f__DTJL01;g__;s__
DRTY-3_201901_bins_30	JAVYYU000000000	-	201901	DRTY-3	93.83	0.84	50	1208846	42	43931	43.05	91.72	1331	0	40	836.865	0.906496	GTDB v207	d__Archaea;p__Thermoproteota;c__Thermoproteia;o__Sulfolobales;f__Fervidicoccaceae;g__ARK-14;s__
DRTY-3_201901_bins_35	JAVYYV000000000	-	201901	DRTY-3	87.3	0.97	0	1386229	161	10865	40.71	77.7	1677	0	31	649.74	0.815642	GTDB v207	d__Archaea;p__Thermoproteota;c__Nitrososphaeria;o__Conexivisphaerales;f__UBA164;g__;s__
DRTY-3_201901_bins_36	JAVYYW000000000	-	201901	DRTY-3	81.25	2.8	0	623880	83	10125	45.37	90.92	684	0	34	840.034	0.73027	GTDB v207	d__Archaea;p__Micrarchaeota;c__Micrarchaeia;o__Micrarchaeales;f__Micrarchaeaceae;g__;s__
DRTY-3_201901_bins_4	JAVYYX000000000	-	201901	DRTY-3	99.4	0	0	2655527	23	204815	35.17	87.91	2826	1	45	830.504	N/A	GTDB v207	d__Archaea;p__Thermoproteota;c__Thermoproteia;o__Sulfolobales;f__Sulfolobaceae;g__Saccharolobus;s__Saccharolobus shibatae
DRTY-3_201907_bins_1	JAVYYY000000000	-	201907	DRTY-3	97.62	1.31	66.67	1446955	136	17830	41.92	92.15	1706	0	43	787.084	N/A	GTDB v207	d__Archaea;p__Thermoproteota;c__Thermoproteia;o__Sulfolobales;f__Sulfolobaceae;g__Metallosphaera;s__Metallosphaera cuprina
DRTY-3_201907_bins_11	JAVYYZ000000000	-	201907	DRTY-3	91.6667	0	0	560457	66	10580	46.75	93.56	627	1	31	838.606	0.729635	GTDB v207	d__Archaea;p__Micrarchaeota;c__Micrarchaeia;o__Micrarchaeales;f__Micrarchaeaceae;g__;s__
DRTY-3_201907_bins_12	JAVYZA000000000	-	201907	DRTY-3	99.4	0	0	2621834	18	281364	35.21	87.9	2791	1	45	830.24	N/A	GTDB v207	d__Archaea;p__Thermoproteota;c__Thermoproteia;o__Sulfolobales;f__Sulfolobaceae;g__Saccharolobus;s__Saccharolobus shibatae
DRTY-3_201907_bins_2	JAVYZB000000000	-	201907	DRTY-3	85.36	0.97	0	1483983	149	12002	41.04	77.83	1830	0	33	634.783	0.815233	GTDB v207	d__Archaea;p__Thermoproteota;c__Nitrososphaeria;o__Conexivisphaerales;f__UBA164;g__;s__
DRTY-3_201907_bins_20	JAVYZC000000000	-	201907	DRTY-3	93.54	0.63	0	1225233	39	50176	43.26	91.72	1330	1	41	848.65	0.906499	GTDB v207	d__Archaea;p__Thermoproteota;c__Thermoproteia;o__Sulfolobales;f__Fervidicoccaceae;g__ARK-14;s__
DRTY-3_201907_bins_21	JAVYZD000000000	-	201907	DRTY-3	85	0.6	100	981683	166	6738	32.14	93.94	1232	0	24	753.012	0.926438	GTDB v207	d__Archaea;p__Thermoproteota;c__Thermoproteia;o__Sulfolobales;f__Sulfolobaceae;g__Saccharolobus;s__
DRTY-3_201907_bins_22	JAVYZE000000000	-	201907	DRTY-3	92.12	0.81	0	1092440	106	14092	30.85	93.38	1195	0	36	858.9	0.895788	GTDB v207	d__Archaea;p__Thermoplasmatota;c__Thermoplasmata;o__ARK-15;f__ARK-15;g__ARK-15;s__
DRTY-3_201907_bins_23	JAVYZF000000000	-	201907	DRTY-3	83.02	0.81	0	992147	151	7209	41.1	91.38	1096	1	31	830.882	0.871514	GTDB v207	d__Archaea;p__Thermoplasmatota;c__Thermoplasmata;o__Thermoplasmatales;f__GCA-001856825;g__;s__
DRTY-3_201907_bins_3	JAVYZG000000000	-	201907	DRTY-3	70.8333	0	0	579935	76	9158	45.76	92.13	670	1	35	803.747	0.729553	GTDB v207	d__Archaea;p__Micrarchaeota;c__Micrarchaeia;o__Micrarchaeales;f__Micrarchaeaceae;g__;s__
DRTY-3_201907_bins_8	JAVYZH000000000	-	201907	DRTY-3	100	0	0	2160472	6	454150	46.2	89.92	2353	1	46	830.005	N/A	GTDB v207	d__Archaea;p__Thermoproteota;c__Thermoproteia;o__Sulfolobales;f__Sulfolobaceae;g__Metallosphaera;s__Metallosphaera sedula
DRTY-3_201907_bins_9	JAVYZI000000000	-	201907	DRTY-3	64.38	1.61	0	1545050	185	8363	34.34	87.13	1812	0	18	745.247	0.696081	GTDB v207	d__Archaea;p__Thermoplasmatota;c__Thermoplasmata;o__ARK-15;f__ARK-15;g__;s__
DRTY-3_201912_bins_1	JAVYZJ000000000	-	201912	DRTY-3	85.4167	1.87	50	763664	97	11506	46.25	91.68	815	0	40	860.82	0.72817	GTDB v207	d__Archaea;p__Micrarchaeota;c__Micrarchaeia;o__Micrarchaeales;f__Micrarchaeaceae;g__;s__
DRTY-3_201912_bins_10	JAVYZK000000000	-	201912	DRTY-3	95.97	0.83	100	1193284	162	8839	32.11	93.23	1442	1	36	777.406	0.92572	GTDB v207	d__Archaea;p__Thermoproteota;c__Thermoproteia;o__Sulfolobales;f__Sulfolobaceae;g__Saccharolobus;s__
DRTY-3_201912_bins_11	JAVYZL000000000	-	201912	DRTY-3	100	0	0	1742320	8	442892	46.01	91.19	1948	1	46	820.52	N/A	GTDB v207	d__Archaea;p__Thermoproteota;c__Thermoproteia;o__Sulfolobales;f__Sulfolobaceae;g__Metallosphaera;s__Metallosphaera sedula
DRTY-3_201912_bins_13	JAVYZM000000000	-	201912	DRTY-3	99.4	0	0	2597858	20	214289	35.21	88.16	2772	1	46	830.547	N/A	GTDB v207	d__Archaea;p__Thermoproteota;c__Thermoproteia;o__Sulfolobales;f__Sulfolobaceae;g__Saccharolobus;s__Saccharolobus shibatae
DRTY-3_201912_bins_15	JAVYZN000000000	-	201912	DRTY-3	68.75	0	0	520970	57	13316	44.03	89.65	587	0	34	797.504	0.76003	GTDB v207	d__Archaea;p__Micrarchaeota;c__Micrarchaeia;o__Micrarchaeales;f__Micrarchaeaceae;g__;s__
DRTY-3_201912_bins_16	JAVYZO000000000	-	201912	DRTY-3	92.93	2.42	66.67	1168354	100	16992	31.32	92.88	1267	0	35	860.022	0.895364	GTDB v207	d__Archaea;p__Thermoplasmatota;c__Thermoplasmata;o__ARK-15;f__ARK-15;g__ARK-15;s__
DRTY-3_201912_bins_17	JAVYZP000000000	-	201912	DRTY-3	83.56	0	0	1007526	147	8520	40.64	91.12	1133	1	28	813.547	0.872164	GTDB v207	d__Archaea;p__Thermoplasmatota;c__Thermoplasmata;o__Thermoplasmatales;f__GCA-001856825;g__;s__
DRTY-3_201912_bins_2	JAVYZQ000000000	-	201912	DRTY-3	69.94	0	0	772349	105	8915	41.93	93.47	960	0	18	756.894	N/A	GTDB v207	d__Archaea;p__Thermoproteota;c__Thermoproteia;o__Sulfolobales;f__Sulfolobaceae;g__Metallosphaera;s__Metallosphaera cuprina
DRTY-3_201912_bins_3	JAVYZR000000000	-	201912	DRTY-3	81.32	0	0	940645	68	14910	35.1	90.69	975	1	27	877.36	0.697428	GTDB v207	d__Archaea;p__Thermoplasmatota;c__Thermoplasmata;o__ARK-15;f__ARK-15;g__;s__
DRTY-3_201912_bins_5	JAVYZS000000000	-	201912	DRTY-3	84.39	0.97	0	1358351	148	11885	40.97	78.83	1616	0	31	666.717	0.815676	GTDB v207	d__Archaea;p__Thermoproteota;c__Nitrososphaeria;o__Conexivisphaerales;f__UBA164;g__;s__
DRTY-3_201912_bins_8	JAVYZT000000000	-	201912	DRTY-3	79.1667	0.07	100	556014	66	10480	45.74	92.4	649	1	37	793.017	0.733877	GTDB v207	d__Archaea;p__Micrarchaeota;c__Micrarchaeia;o__Micrarchaeales;f__Micrarchaeaceae;g__;s__
DRTY-3_202007_bins_12	JAVYZU000000000	-	202007	DRTY-3	98.21	1.19	100	1424779	128	24757	32.07	92.14	1674	0	40	788.956	0.925907	GTDB v207	d__Archaea;p__Thermoproteota;c__Thermoproteia;o__Sulfolobales;f__Sulfolobaceae;g__Saccharolobus;s__
DRTY-3_202007_bins_13	JAVYZV000000000	-	202007	DRTY-3	99.4	0	0	2516116	18	285301	35.3	88.69	2687	1	45	834.694	N/A	GTDB v207	d__Archaea;p__Thermoproteota;c__Thermoproteia;o__Sulfolobales;f__Sulfolobaceae;g__Saccharolobus;s__Saccharolobus shibatae
DRTY-3_202007_bins_16	JAVYZW000000000	-	202007	DRTY-3	74.1	0.63	0	866153	117	8925	42.9	91.97	1023	0	26	782.235	0.909125	GTDB v207	d__Archaea;p__Thermoproteota;c__Thermoproteia;o__Sulfolobales;f__Fervidicoccaceae;g__ARK-14;s__
DRTY-3_202007_bins_17	JAVYZX000000000	-	202007	DRTY-3	85.4167	0	0	404856	31	18584	46.16	92.58	463	0	25	811.458	0.735119	GTDB v207	d__Archaea;p__Micrarchaeota;c__Micrarchaeia;o__Micrarchaeales;f__Micrarchaeaceae;g__;s__
DRTY-3_202007_bins_18	JAVYZY000000000	-	202007	DRTY-3	59.92	0	0	686548	113	6401	35.54	90.98	777	0	17	806.108	0.701369	GTDB v207	d__Archaea;p__Thermoplasmatota;c__Thermoplasmata;o__ARK-15;f__ARK-15;g__;s__
DRTY-3_202007_bins_19	JAVYZZ000000000	-	202007	DRTY-3	88.94	0.81	0	961334	106	12016	41.81	93.05	1050	1	27	855.268	0.872742	GTDB v207	d__Archaea;p__Thermoplasmatota;c__Thermoplasmata;o__Thermoplasmatales;f__GCA-001856825;g__;s__
DRTY-3_202007_bins_2	JAVZAA000000000	-	202007	DRTY-3	71.13	0	0	824637	139	6878	41.2	91.55	1031	1	30	737.145	N/A	GTDB v207	d__Archaea;p__Thermoproteota;c__Thermoproteia;o__Sulfolobales;f__Sulfolobaceae;g__Metallosphaera;s__Metallosphaera cuprina
DRTY-3_202007_bins_3	JAVZAB000000000	-	202007	DRTY-3	99.26	0	0	1992197	1	1992197	55.96	91.61	2233	1	45	821.747	0.954439	GTDB v207	d__Archaea;p__Thermoproteota;c__Thermoproteia;o__Thermoproteales;f__Thermoproteaceae;g__Thermoproteus;s__
DRTY-3_202007_bins_5	JAVZAC000000000	rMAG	202007	DRTY-3	81.25	1.87	0	620021	101	7617	46.41	93.76	696	0	33	836.884	0.720744	GTDB v207	d__Archaea;p__Micrarchaeota;c__Micrarchaeia;o__Micrarchaeales;f__Micrarchaeaceae;g__;s__
DRTY-3_202007_bins_6	JAVZAD000000000	-	202007	DRTY-3	85.36	0.97	0	1388800	153	11170	41.04	78.43	1660	1	34	660.425	0.815524	GTDB v207	d__Archaea;p__Thermoproteota;c__Nitrososphaeria;o__Conexivisphaerales;f__UBA164;g__;s__
DRTY-3_202007_bins_7	JAVZAE000000000	-	202007	DRTY-3	100	0	0	2159608	13	353889	46.21	89.97	2358	1	46	828.476	N/A	GTDB v207	d__Archaea;p__Thermoproteota;c__Thermoproteia;o__Sulfolobales;f__Sulfolobaceae;g__Metallosphaera;s__Metallosphaera sedula
DRTY-3_202007_bins_9	JAVZAF000000000	-	202007	DRTY-3	91.53	0.81	0	1081047	100	17644	30.93	93.96	1191	0	35	858.238	0.895316	GTDB v207	d__Archaea;p__Thermoplasmatota;c__Thermoplasmata;o__ARK-15;f__ARK-15;g__ARK-15;s__
DRTY-4_201901_bins_10	JAVZAG000000000	-	201901	DRTY-4	100	0	0	2170693	9	411724	46.17	89.95	2373	1	47	827.434	N/A	GTDB v207	d__Archaea;p__Thermoproteota;c__Thermoproteia;o__Sulfolobales;f__Sulfolobaceae;g__Metallosphaera;s__Metallosphaera sedula
DRTY-4_201901_bins_11	JAVZAH000000000	-	201901	DRTY-4	77.0833	1.4	50	706957	70	35068	30.45	88.9	809	1	40	775.777	0.709718	GTDB v207	d__Archaea;p__Nanoarchaeota;c__Nanoarchaeia;o__Parvarchaeales;f__Parvarchaeaceae;g__;s__
DRTY-4_201901_bins_4	JAVZAI000000000	-	201901	DRTY-4	99.4	0	0	2616738	16	205660	35.21	88.06	2782	1	45	832.691	N/A	GTDB v207	d__Archaea;p__Thermoproteota;c__Thermoproteia;o__Sulfolobales;f__Sulfolobaceae;g__Saccharolobus;s__Saccharolobus shibatae
DRTY-4_201901_bins_6	JAVZAJ000000000	-	201901	DRTY-4	99.4	0.6	0	1565399	97	27622	42.07	91.99	1777	1	44	815.52	N/A	GTDB v207	d__Archaea;p__Thermoproteota;c__Thermoproteia;o__Sulfolobales;f__Sulfolobaceae;g__Metallosphaera;s__Metallosphaera cuprina
DRTY-4_201901_bins_8	JAVZAK000000000	-	201901	DRTY-4	92.94	0.98	66.67	1134715	176	7961	30.88	92.91	1319	0	39	802.651	0.894705	GTDB v207	d__Archaea;p__Thermoplasmatota;c__Thermoplasmata;o__ARK-15;f__ARK-15;g__ARK-15;s__
DRTY-4_201901_bins_9	JAVZAL000000000	-	201901	DRTY-4	92.02	0	0	1007359	178	6969	32.21	94.22	1232	0	29	778.041	0.926147	GTDB v207	d__Archaea;p__Thermoproteota;c__Thermoproteia;o__Sulfolobales;f__Sulfolobaceae;g__Saccharolobus;s__
DRTY-4_201912_bins_1	JAVZAM000000000	rMAG	201912	DRTY-4	81.25	0.93	0	547402	35	47185	30.17	92.15	634	1	40	800.207	0.707109	GTDB v207	d__Archaea;p__Nanoarchaeota;c__Nanoarchaeia;o__Parvarchaeales;f__Parvarchaeaceae;g__;s__
DRTY-4_201912_bins_10	JAVZAN000000000	-	201912	DRTY-4	92.26	0.89	50	1011431	144	8793	32.16	93.74	1220	0	34	782.609	0.925548	GTDB v207	d__Archaea;p__Thermoproteota;c__Thermoproteia;o__Sulfolobales;f__Sulfolobaceae;g__Saccharolobus;s__
DRTY-4_201912_bins_2	JAVZAO000000000	rMAG	201912	DRTY-4	100	0	0	2175737	1	2175737	46.14	89.51	2358	1	47	830.703	N/A	GTDB v207	d__Archaea;p__Thermoproteota;c__Thermoproteia;o__Sulfolobales;f__Sulfolobaceae;g__Metallosphaera;s__Metallosphaera sedula
DRTY-4_201912_bins_3	JAVZAP000000000	-	201912	DRTY-4	67.7	0.81	0	815476	176	4795	41.43	90.33	969	0	21	763.44	0.871123	GTDB v207	d__Archaea;p__Thermoplasmatota;c__Thermoplasmata;o__Thermoplasmatales;f__GCA-001856825;g__;s__
DRTY-4_201912_bins_5	JAVZAQ000000000	-	201912	DRTY-4	57.08	0	0	1095935	259	4215	55.88	91.42	1449	0	22	694.888	0.954443	GTDB v207	d__Archaea;p__Thermoproteota;c__Thermoproteia;o__Thermoproteales;f__Thermoproteaceae;g__Thermoproteus;s__
DRTY-4_201912_bins_6	JAVZAR000000000	-	201912	DRTY-4	99.4	0	0	2555350	22	171016	35.26	88.34	2726	1	45	832.552	N/A	GTDB v207	d__Archaea;p__Thermoproteota;c__Thermoproteia;o__Sulfolobales;f__Sulfolobaceae;g__Saccharolobus;s__Saccharolobus shibatae
DRTY-4_201912_bins_7	JAVZAS000000000	-	201912	DRTY-4	99.4	0.6	0	1562299	96	26801	42.03	92.12	1794	1	46	806.299	N/A	GTDB v207	d__Archaea;p__Thermoproteota;c__Thermoproteia;o__Sulfolobales;f__Sulfolobaceae;g__Metallosphaera;s__Metallosphaera cuprina
DRTY-4_201912_bins_9	JAVZAT000000000	-	201912	DRTY-4	64.89	1.61	50	912058	120	8803	30.55	93.48	1042	0	28	821.574	0.896533	GTDB v207	d__Archaea;p__Thermoplasmatota;c__Thermoplasmata;o__ARK-15;f__ARK-15;g__ARK-15;s__
DRTY-5_201803_bins_10	JAVZAU000000000	-	201803	DRTY-5	95.54	1.61	50	1217838	74	24292	30.81	92.77	1315	0	43	863.467	0.89464	GTDB v207	d__Archaea;p__Thermoplasmatota;c__Thermoplasmata;o__ARK-15;f__ARK-15;g__ARK-15;s__
DRTY-5_201803_bins_11	JAVZAV000000000	-	201803	DRTY-5	96.37	0.81	0	1401474	56	53587	31.34	91.25	1517	1	49	846.152	0.894242	GTDB v207	d__Archaea;p__Thermoplasmatota;c__Thermoplasmata;o__ARK-15;f__ARK-15;g__ARK-15;s__
DRTY-5_201803_bins_4	JAVZAW000000000	-	201803	DRTY-5	100	0	0	2131939	9	510873	46.17	90.05	2344	1	48	823.193	N/A	GTDB v207	d__Archaea;p__Thermoproteota;c__Thermoproteia;o__Sulfolobales;f__Sulfolobaceae;g__Metallosphaera;s__Metallosphaera sedula
DRTY-5_201803_bins_7	JAVZAX000000000	-	201803	DRTY-5	78.45	0	0	1035561	139	8443	41.7	89.99	1158	1	30	808.603	0.873196	GTDB v207	d__Archaea;p__Thermoplasmatota;c__Thermoplasmata;o__Thermoplasmatales;f__GCA-001856825;g__;s__
DRTY-5_201803_bins_8	JAVZAY000000000	-	201803	DRTY-5	96.13	0.89	0	1643538	64	47370	41.51	91.32	1931	1	44	781.536	N/A	GTDB v207	d__Archaea;p__Thermoproteota;c__Thermoproteia;o__Sulfolobales;f__Sulfolobaceae;g__Metallosphaera;s__Metallosphaera cuprina
DRTY-5_201803_bins_9	JAVZAZ000000000	-	201803	DRTY-5	99.4	0	0	2453485	25	171213	35.26	88.08	2619	1	45	829.66	N/A	GTDB v207	d__Archaea;p__Thermoproteota;c__Thermoproteia;o__Sulfolobales;f__Sulfolobaceae;g__Saccharolobus;s__Saccharolobus shibatae
DRTY-5_201808_bins_10	JAVZBA000000000	-	201808	DRTY-5	96.73	0.6	100	1276990	152	13362	31.97	92.68	1569	0	38	759.581	0.926396	GTDB v207	d__Archaea;p__Thermoproteota;c__Thermoproteia;o__Sulfolobales;f__Sulfolobaceae;g__Saccharolobus;s__
DRTY-5_201808_bins_12	JAVZBB000000000	-	201808	DRTY-5	99.4	0	0	2701402	30	204741	35.34	88.41	2932	1	45	818.984	N/A	GTDB v207	d__Archaea;p__Thermoproteota;c__Thermoproteia;o__Sulfolobales;f__Sulfolobaceae;g__Saccharolobus;s__Saccharolobus shibatae
DRTY-5_201808_bins_13	JAVZBC000000000	-	201808	DRTY-5	95.83	0.6	0	1545811	24	124271	41.73	91.34	1724	1	43	823.818	N/A	GTDB v207	d__Archaea;p__Thermoproteota;c__Thermoproteia;o__Sulfolobales;f__Sulfolobaceae;g__Metallosphaera;s__Metallosphaera cuprina
DRTY-5_201808_bins_14	JAVZBD000000000	-	201808	DRTY-5	97.8	0.81	0	1237680	61	36757	30.81	92.72	1331	0	43	869.689	0.896464	GTDB v207	d__Archaea;p__Thermoplasmatota;c__Thermoplasmata;o__ARK-15;f__ARK-15;g__ARK-15;s__
DRTY-5_201808_bins_16	JAVZBE000000000	rMAG	201808	DRTY-5	54.1667	0.93	100	343516	63	5384	29.39	91.16	453	0	34	699.051	0.710478	GTDB v207	d__Archaea;p__Nanoarchaeota;c__Nanoarchaeia;o__Parvarchaeales;f__Parvarchaeaceae;g__;s__
DRTY-5_201808_bins_5	JAVZBF000000000	-	201808	DRTY-5	100	0	0	2261853	14	569782	45.9	90	2541	1	49	805.721	N/A	GTDB v207	d__Archaea;p__Thermoproteota;c__Thermoproteia;o__Sulfolobales;f__Sulfolobaceae;g__Metallosphaera;s__Metallosphaera sedula
DRTY-5_201907_bins_1	JAVZBG000000000	-	201907	DRTY-5	99.4	0	0	1480276	111	30275	31.98	91.71	1779	0	40	768.011	0.926137	GTDB v207	d__Archaea;p__Thermoproteota;c__Thermoproteia;o__Sulfolobales;f__Sulfolobaceae;g__Saccharolobus;s__
DRTY-5_201912_bins_1	JAVZBH000000000	-	201912	DRTY-5	58.54	0.63	100	698489	169	4070	44.92	91.14	855	0	23	747.587	0.923772	GTDB v207	d__Archaea;p__Thermoproteota;c__Thermoproteia;o__Sulfolobales;f__Desulfurococcaceae;g__UBA285;s__
DRTY-5_201912_bins_10	JAVZBI000000000	-	201912	DRTY-5	98.81	0	0	1738507	13	285085	35.02	88.71	1882	2	45	824.03	N/A	GTDB v207	d__Archaea;p__Thermoproteota;c__Thermoproteia;o__Sulfolobales;f__Sulfolobaceae;g__Saccharolobus;s__Saccharolobus shibatae
DRTY-5_201912_bins_2	JAVZBJ000000000	-	201912	DRTY-5	98.21	1.34	0	2069365	81	75926	43.2	90.47	2286	0	43	824.036	N/A	GTDB v207	d__Archaea;p__Thermoproteota;c__Thermoproteia;o__Sulfolobales;f__Sulfolobaceae;g__Metallosphaera;s__Metallosphaera cuprina
DRTY-5_201912_bins_3	JAVZBK000000000	-	201912	DRTY-5	94.25	0.81	0	1747345	90	31379	31.07	82.42	1899	1	51	784.776	0.894105	GTDB v207	d__Archaea;p__Thermoplasmatota;c__Thermoplasmata;o__ARK-15;f__ARK-15;g__ARK-15;s__
DRTY-5_201912_bins_4	JAVZBL000000000	rMAG	201912	DRTY-5	62.5	0	0	373880	60	6987	29.9	92.8	437	1	29	796.306	0.727854	GTDB v207	d__Archaea;p__Nanoarchaeota;c__Nanoarchaeia;o__Parvarchaeales;f__Parvarchaeaceae;g__;s__
DRTY-5_201912_bins_5	JAVZBM000000000	-	201912	DRTY-5	96.43	0.6	0	2361584	182	23916	33.55	89.55	2655	0	41	799.878	0.925786	GTDB v207	d__Archaea;p__Thermoproteota;c__Thermoproteia;o__Sulfolobales;f__Sulfolobaceae;g__Saccharolobus;s__
DRTY-5_201912_bins_8	JAVZBN000000000	-	201912	DRTY-5	99.4	0	0	1609719	8	387420	46.1	91.28	1812	1	48	815.142	N/A	GTDB v207	d__Archaea;p__Thermoproteota;c__Thermoproteia;o__Sulfolobales;f__Sulfolobaceae;g__Metallosphaera;s__Metallosphaera sedula
DRTY-5_201912_bins_9	JAVZBO000000000	-	201912	DRTY-5	88.62	0.81	0	1159140	85	20175	41.61	89.53	1251	1	38	833.18	0.872113	GTDB v207	d__Archaea;p__Thermoplasmatota;c__Thermoplasmata;o__Thermoplasmatales;f__GCA-001856825;g__;s__
DRTY-6_201601_bins_46	JAVZBP000000000	rMAG	201601	DRTY-6	85.4167	0	0	741399	20	62283	31.61	94.32	855	0	39	820.846	N/A	GTDB v207	d__Archaea;p__Aenigmatarchaeota;c__Aenigmatarchaeia;o__CG10238-14;f__CG10238-14;g__JAHLMN01;s__JAHLMN01 sp018920365
DRTY-6_201705_bins_12	JAVZBQ000000000	rMAG	201705	DRTY-6	93.39	0.93	0	1528721	57	52428	52.73	88.41	1612	0	45	842.564	0.963744	GTDB v207	d__Archaea;p__Thermoproteota;c__Korarchaeia;o__Korarchaeales;f__Korarchaeaceae;g__Korarchaeum;s__
DRTY-6_201705_bins_121	JAVZBR000000000	rMAG	201705	DRTY-6	64.84	0.8	0	2652184	468	6483	42.83	86.87	2203	0	35	1055.5	0.577604	GTDB v207	d__Archaea;p__Thermoplasmatota;c__Thermoplasmata;o__DTKX01;f__;g__;s__
DRTY-6_201705_bins_13	JAVZBS000000000	-	201705	DRTY-6	97.15	1.56	75	1320504	26	75926	43.1	91.62	1403	1	43	866.027	0.90685	GTDB v207	d__Archaea;p__Thermoproteota;c__Thermoproteia;o__Sulfolobales;f__Fervidicoccaceae;g__ARK-14;s__
DRTY-6_201705_bins_137	JAVZBT000000000	-	201705	DRTY-6	93.75	0	0	655272	47	20664	26.39	91.53	762	1	37	797.089	N/A	GTDB v207	d__Archaea;p__Aenigmatarchaeota;c__Aenigmatarchaeia;o__Aenigmatarchaeales;f__JAHLMR01;g__JAHLMR01;s__JAHLMR01 sp018920255
DRTY-6_201705_bins_146	JAVZBU000000000	-	201705	DRTY-6	91.4	0.81	0	1475190	49	61613	30.85	84.71	1546	1	43	859.437	0.895014	GTDB v207	d__Archaea;p__Thermoplasmatota;c__Thermoplasmata;o__ARK-15;f__ARK-15;g__ARK-15;s__
DRTY-6_201705_bins_151	JAVZBV000000000	-	201705	DRTY-6	95.8333	0.93	0	977860	18	881330	30.27	92.61	999	1	45	909.081	0.912993	GTDB v207	d__Archaea;p__Micrarchaeota;c__Micrarchaeia;o__Anstonellales;f__Anstonellaceae;g__DTIH01;s__
DRTY-6_201705_bins_156	JAVZBW000000000	-	201705	DRTY-6	94.66	1.46	50	1635768	22	94082	43.42	91.12	1733	1	44	865.346	0.908951	GTDB v207	d__Archaea;p__Thermoproteota;c__Nitrososphaeria;o__Nitrososphaerales;f__JAAOZN01;g__JAAOZN01;s__
DRTY-6_201705_bins_167	JAVZBX000000000	-	201705	DRTY-6	99.07	2.8	0	1986423	33	236304	43.28	90.21	2153	1	46	834.535	N/A	GTDB v207	d__Archaea;p__Thermoproteota;c__Bathyarchaeia;o__B26-1;f__UBA233;g__DRVP01;s__DRVP01 sp018396705
DRTY-6_201705_bins_17	JAVZBY000000000	rMAG	201705	DRTY-6	89.5833	0.93	0	1263075	17	204035	24.52	90.71	1268	0	42	905.115	0.869063	GTDB v207	d__Archaea;p__Nanoarchaeota;c__Nanoarchaeia;o__Woesearchaeales;f__GW2011-AR15;g__JAAXVZ01;s__
DRTY-6_201705_bins_174	JAVZBZ000000000	-	201705	DRTY-6	98.06	6.8	0	1755983	9	335106	40.84	87.02	1795	1	50	853.833	N/A	GTDB v207	d__Archaea;p__Thermoproteota;c__Nitrososphaeria_A;o__Caldarchaeales;f__NZ13-MGT;g__JGI-0000106-J15;s__JGI-0000106-J15 sp011363825
DRTY-6_201705_bins_180	JAVZCA000000000	-	201705	DRTY-6	93.46	4.21	0	1741605	17	166605	45.78	87.32	1884	1	45	809.701	0.942253	GTDB v207	d__Archaea;p__Thermoproteota;c__Bathyarchaeia;o__B26-1;f__UBA233;g__DSLF01;s__
DRTY-6_201705_bins_182	JAVZCB000000000	rMAG	201705	DRTY-6	85.4167	1.87	0	917795	7	154525	44	92.24	916	1	41	925.537	0.888742	GTDB v207	d__Archaea;p__Micrarchaeota;c__Micrarchaeia;o__CAILAH01;f__CAILAH01;g__;s__
DRTY-6_201705_bins_183	JAVZCC000000000	rMAG	201705	DRTY-6	81.25	5.61	0	1491656	100	17862	30.15	90.61	1684	1	46	804.833	0.981065	GTDB v207	d__Archaea;p__Aenigmatarchaeota;c__Aenigmatarchaeia;o__CG10238-14;f__CG10238-14;g__JAHLMN01;s__
DRTY-6_201705_bins_20	JAVZCD000000000	-	201705	DRTY-6	97.57	2.91	0	1998664	85	37013	35.35	91.34	2180	1	43	839.816	0.937503	GTDB v207	d__Archaea;p__Thermoproteota;c__Nitrososphaeria;o__JACIWG01;f__JACIWG01;g__JACIWG01;s__
DRTY-6_201705_bins_201	JAVZCE000000000	-	201705	DRTY-6	59.78	0	0	962652	174	6127	44.29	89.04	1177	1	14	729.836	0.800509	GTDB v207	d__Archaea;p__Thermoproteota;c__Bathyarchaeia;o__B26-1;f__UBA233;g__;s__
DRTY-6_201705_bins_202	JAVZCF000000000	-	201705	DRTY-6	60.4167	2.8	0	1887573	181	11346	30.14	91.53	1858	1	36	932.239	0.631696	GTDB v207	d__Archaea;p__Micrarchaeota;c__Micrarchaeia;o__Anstonellales;f__UBA8471;g__;s__
DRTY-6_201705_bins_205	JAVZCG000000000	-	201705	DRTY-6	72.91	0	0	1077996	179	6599	44.8	93.55	1383	0	28	734.513	N/A	GTDB v207	d__Archaea;p__Halobacteriota;c__Archaeoglobi;o__Archaeoglobales;f__Archaeoglobaceae;g__WYZ-LMO2;s__WYZ-LMO2 sp011367245
DRTY-6_201705_bins_22	JAVZCH000000000	-	201705	DRTY-6	89.32	3.88	20	2912003	152	30592	46.86	89.29	3019	1	62	866.157	N/A	GTDB v207	d__Archaea;p__Thermoproteota;c__EX4484-205;o__EX4484-205;f__JAAOZP01;g__JAAOZP01;s__JAAOZP01 sp017601225
DRTY-6_201705_bins_26	JAVZCI000000000	-	201705	DRTY-6	54.15	0.93	0	978039	239	3997	30.27	88.84	1260	0	32	697.028	0.999049	GTDB v207	d__Archaea;p__Thermoproteota;c__Methanomethylicia;o__B29-G17;f__DSZF01;g__DSZF01;s__
DRTY-6_201705_bins_27	JAVZCJ000000000	-	201705	DRTY-6	99.03	2.91	0	1920888	30	166215	27.3	88.35	2052	1	45	828.778	0.555992	GTDB v207	d__Archaea;p__Thermoproteota;c__Nitrososphaeria_A;o__Caldarchaeales;f__;g__;s__
DRTY-6_201705_bins_29	JAVZCK000000000	-	201705	DRTY-6	98.4	2.4	0	2155484	43	94553	42.85	94.5	1752	1	46	1166.39	0.83236	GTDB v207	d__Archaea;p__Thermoplasmatota;c__Thermoplasmata;o__UBA184;f__DTFW01;g__DTFW01;s__
DRTY-6_201705_bins_42	JAVZCL000000000	rMAG	201705	DRTY-6	98.13	0.93	0	1471786	7	416333	30.92	87.84	1555	1	48	833.803	N/A	GTDB v207	d__Archaea;p__Thermoproteota;c__Bathyarchaeia;o__40CM-2-53-6;f__DTDX01;g__DTDX01;s__DTDX01 sp018396815
DRTY-6_201705_bins_52	JAVZCM000000000	-	201705	DRTY-6	72.83	0	0	1153494	147	9840	50.74	90.24	1359	0	39	776.466	0.645097	GTDB v207	d__Archaea;p__Hadarchaeota;c__Hadarchaeia;o__Hadarchaeales;f__DTKF01;g__;s__
DRTY-6_201705_bins_54	JAVZCN000000000	-	201705	DRTY-6	58.41	0	0	644442	139	4375	33.85	86.63	787	0	24	719.128	N/A	GTDB v207	d__Archaea;p__Thermoproteota;c__EX4484-205;o__EX4484-205;f__JAAOZO01;g__JAAOZO01;s__JAAOZO01 sp017601145
DRTY-6_201705_bins_62	JAVZCO000000000	rMAG	201705	DRTY-6	91.6667	0.93	100	593322	4	575629	24.13	88.57	665	1	36	805.652	0.787734	GTDB v207	d__Archaea;p__Nanoarchaeota;c__Nanoarchaeia;o__Pacearchaeales;f__GW2011-AR1;g__;s__
DRTY-6_201705_bins_63	JAVZCP000000000	-	201705	DRTY-6	94.86	0	0	1785525	131	17686	45.69	87.18	1947	1	44	806.947	0.918767	GTDB v207	d__Archaea;p__Thermoproteota;c__Methanomethylicia;o__Methanomethylicales;f__Methanomethylicaceae;g__WYZ-LMO10;s__
DRTY-6_201705_bins_76	JAVZCQ000000000	rMAG	201705	DRTY-6	99.03	3.88	0	1728919	11	593817	39.96	89.94	1827	1	48	853.149	0.846522	GTDB v207	d__Archaea;p__Thermoproteota;c__Nitrososphaeria;o__JACIWG01;f__JACIWG01;g__JACIWG01;s__
DRTY-6_201705_bins_77	JAVZCR000000000	rMAG	201705	DRTY-6	95.33	1.71	33.33	1634344	98	19674	45.34	86.79	1936	1	40	735.342	N/A	GTDB v207	d__Archaea;p__Thermoproteota;c__Bathyarchaeia;o__40CM-2-53-6;f__RBG-13-38-9;g__DTMT01;s__DTMT01 sp018396915
DRTY-6_201705_bins_81	JAVZCS000000000	rMAG	201705	DRTY-6	99.51	0.97	0	1370376	19	147852	35.4	88.22	1501	1	45	807.728	0.925398	GTDB v207	d__Archaea;p__Thermoproteota;c__Nitrososphaeria;o__Nitrososphaerales;f__JACAEJ01;g__JACAEJ01;s__
DRTY-6_201705_bins_84	JAVZCT000000000	-	201705	DRTY-6	96.28	0.97	0	1230593	34	53561	42.63	92.62	1336	1	43	855.649	N/A	GTDB v207	d__Archaea;p__Thermoproteota;c__Nitrososphaeria_A;o__Caldarchaeales;f__HR02;g__DTDI01;s__DTDI01 sp011362255
DRTY-6_201705_bins_85	JAVZCU000000000	-	201705	DRTY-6	90.61	0	0	1160775	7	236526	44.97	91.41	1233	1	40	863.156	N/A	GTDB v207	d__Archaea;p__Thermoproteota;c__Nitrososphaeria_A;o__Caldarchaeales;f__NZ13-MGT;g__NZ13-MG1;s__NZ13-MG1 sp011364235
DRTY-6_201705_bins_86	JAVZCV000000000	rMAG	201705	DRTY-6	79.1667	0	0	1134811	38	36760	45.16	94.49	1204	1	37	893.6	0.510302	GTDB v207	d__Archaea;p__Micrarchaeota;c__Micrarchaeia;o__DRTY-6_201705_bins_86;f__;g__;s__
DRTY-6_201705_bins_88	JAVZCW000000000	-	201705	DRTY-6	89.5833	1.87	0	975572	9	208957	33.99	92.24	1032	1	44	888.968	0.527922	GTDB v207	d__Archaea;p__Nanoarchaeota;c__Nanoarchaeia;o__DTBS01;f__;g__;s__
DRTY-6_201705_bins_89	JAVZCX000000000	rMAG	201705	DRTY-6	89.5833	4.67	33.33	823815	74	17086	34.54	90.21	863	1	47	862.079	0.896954	GTDB v207	d__Archaea;p__Micrarchaeota;c__Micrarchaeia;o__CABMEP01;f__CABMEP01;g__DTQF01;s__
DRTY-6_201705_bins_9	JAVZCY000000000	-	201705	DRTY-6	90.76	2.41	25	1333036	59	30731	49.97	90.58	1487	1	41	816.132	0.938749	GTDB v207	d__Archaea;p__Hadarchaeota;c__Hadarchaeia;o__Hadarchaeales;f__Hadarchaeaceae;g__Hadarchaeum;s__
DRTY-6_201705_bins_90	JAVZCZ000000000	rMAG	201705	DRTY-6	87.5	0	0	909956	1	909956	40.83	92.95	920	1	45	921.515	0.852713	GTDB v207	d__Archaea;p__Nanoarchaeota;c__Nanoarchaeia;o__Woesearchaeales;f__0-14-0-80-44-23;g__0-14-0-80-44-23;s__
DRTY-6_201705_bins_92	JAVZDA000000000	-	201705	DRTY-6	87.5	0	0	806125	19	73067	35.13	91.78	847	1	43	874.007	0.937327	GTDB v207	d__Archaea;p__Micrarchaeota;c__Micrarchaeia;o__Anstonellales;f__Bilamarchaeaceae;g__DTNT01;s__
DRTY-6_201705_bins_94	JAVZDB000000000	-	201705	DRTY-6	91.6667	0	0	717605	12	97173	30.89	87.38	725	1	39	862.603	N/A	GTDB v207	d__Archaea;p__Aenigmatarchaeota;c__Aenigmatarchaeia;o__GW2011-AR5;f__JAHLMP01;g__JAHLMP01;s__JAHLMP01 sp018920315
DRTY-6_201705_bins_95	JAVZDC000000000	rMAG	201705	DRTY-6	89.5833	0	0	569033	2	335789	33.46	94.39	661	1	46	816.908	0.483344	GTDB v207	d__Archaea;p__B1Sed10-29;c__B1Sed10-29;o__B1Sed10-29;f__;g__;s__
DRTY-6_201709_bins_1	JAVZDD000000000	rMAG	201709	DRTY-6	89.5833	0.93	0	1117628	40	69775	34.62	93.73	1191	1	42	882.831	0.527922	GTDB v207	d__Archaea;p__Nanoarchaeota;c__Nanoarchaeia;o__DTBS01;f__;g__;s__
DRTY-6_201709_bins_103	JAVZDE000000000	-	201709	DRTY-6	92.72	0.97	0	1646959	43	55226	40.59	86.65	1703	1	40	841.482	N/A	GTDB v207	d__Archaea;p__Thermoproteota;c__Nitrososphaeria_A;o__Caldarchaeales;f__NZ13-MGT;g__JGI-0000106-J15;s__JGI-0000106-J15 sp011363825
DRTY-6_201709_bins_105	JAVZDF000000000	rMAG	201709	DRTY-6	94.8	0.8	0	1910034	111	22172	43.07	94.81	1650	1	42	1100.94	0.824478	GTDB v207	d__Archaea;p__Thermoplasmatota;c__Thermoplasmata;o__UBA184;f__DTFW01;g__;s__
DRTY-6_201709_bins_108	JAVZDG000000000	-	201709	DRTY-6	91.26	1.94	0	1824979	164	16459	34.82	85.97	1901	1	40	829.553	N/A	GTDB v207	d__Archaea;p__Thermoproteota;c__EX4484-205;o__EX4484-205;f__JAAOZO01;g__JAAOZO01;s__JAAOZO01 sp017601145
DRTY-6_201709_bins_110	JAVZDH000000000	-	201709	DRTY-6	96.26	0.63	0	1288131	14	239899	43.13	91.14	1362	1	42	869.577	0.907438	GTDB v207	d__Archaea;p__Thermoproteota;c__Thermoproteia;o__Sulfolobales;f__Fervidicoccaceae;g__ARK-14;s__
DRTY-6_201709_bins_111	JAVZDI000000000	-	201709	DRTY-6	91.75	2.91	0	2508925	49	232755	47.39	89.78	2533	1	46	892.413	N/A	GTDB v207	d__Archaea;p__Thermoproteota;c__EX4484-205;o__EX4484-205;f__JAAOZP01;g__JAAOZP01;s__JAAOZP01 sp017601225
DRTY-6_201709_bins_113	JAVZDJ000000000	-	201709	DRTY-6	62.14	0.97	0	1149281	143	12402	35.81	92.21	1311	1	31	811.317	0.937317	GTDB v207	d__Archaea;p__Thermoproteota;c__Nitrososphaeria;o__JACIWG01;f__JACIWG01;g__JACIWG01;s__
DRTY-6_201709_bins_114	JAVZDK000000000	-	201709	DRTY-6	87.5	2.34	0	700550	78	11794	26.57	90.08	829	1	35	763.133	N/A	GTDB v207	d__Archaea;p__Aenigmatarchaeota;c__Aenigmatarchaeia;o__Aenigmatarchaeales;f__JAHLMR01;g__JAHLMR01;s__JAHLMR01 sp018920255
DRTY-6_201709_bins_118	JAVZDL000000000	-	201709	DRTY-6	64.49	2.91	0	1425584	188	9097	44.17	93.72	1715	0	21	782.188	0.9134	GTDB v207	d__Archaea;p__Thermoproteota;c__Nitrososphaeria;o__Nitrososphaerales;f__JAAOZN01;g__JAAOZN01;s__
DRTY-6_201709_bins_120	JAVZDM000000000	rMAG	201709	DRTY-6	81.25	0	0	715547	38	28609	32.81	89.95	744	0	36	865.651	0.903156	GTDB v207	d__Archaea;p__Micrarchaeota;c__Micrarchaeia;o__CABMEP01;f__CABMEP01;g__DTQF01;s__
DRTY-6_201709_bins_123	JAVZDN000000000	-	201709	DRTY-6	98.06	2.99	20	1794471	45	61243	27.37	88.8	1918	1	43	832.822	0.556008	GTDB v207	d__Archaea;p__Thermoproteota;c__Nitrososphaeria_A;o__Caldarchaeales;f__;g__;s__
DRTY-6_201709_bins_13	JAVZDO000000000	-	201709	DRTY-6	79.29	1.94	0	2605725	332	9255	41.19	87.89	2975	1	62	772.576	N/A	GTDB v207	d__Archaea;p__Thermoproteota;c__Nitrososphaeria_A;o__Caldarchaeales;f__HR02;g__DTDI01;s__DTDI01 sp011362255
DRTY-6_201709_bins_15	JAVZDP000000000	-	201709	DRTY-6	68.75	1.4	100	614319	116	5632	44.58	90.87	761	0	35	735.339	0.725045	GTDB v207	d__Archaea;p__Micrarchaeota;c__Micrarchaeia;o__Micrarchaeales;f__Micrarchaeaceae;g__;s__
DRTY-6_201709_bins_18	JAVZDQ000000000	rMAG	201709	DRTY-6	93.31	2.18	25	1423946	203	9097	46.23	88.08	1649	1	34	762.659	0.942293	GTDB v207	d__Archaea;p__Thermoproteota;c__Bathyarchaeia;o__B26-1;f__UBA233;g__DSLF01;s__
DRTY-6_201709_bins_19	JAVZDR000000000	rMAG	201709	DRTY-6	89.5833	0	0	600028	55	19460	46.73	92.44	662	1	41	838.967	0.729591	GTDB v207	d__Archaea;p__Micrarchaeota;c__Micrarchaeia;o__Micrarchaeales;f__Micrarchaeaceae;g__;s__
DRTY-6_201709_bins_2	JAVZDS000000000	-	201709	DRTY-6	68.55	1.22	0	2259225	325	7578	49.21	86.97	2456	3	38	804.047	0.931523	GTDB v207	d__Archaea;p__Thermoproteota;c__Methanomethylicia;o__Methanomethylicales;f__Methanomethylicaceae;g__WYZ-LMO10;s__
DRTY-6_201709_bins_34	JAVZDT000000000	-	201709	DRTY-6	88.8	0.06	0	956313	131	9329	41.8	91.52	1091	1	24	807.156	0.871426	GTDB v207	d__Archaea;p__Thermoplasmatota;c__Thermoplasmata;o__Thermoplasmatales;f__GCA-001856825;g__;s__
DRTY-6_201709_bins_37	JAVZDU000000000	rMAG	201709	DRTY-6	56.25	1.01	0	938065	87	21218	32.68	86.29	1008	0	35	804.092	0.902253	GTDB v207	d__Archaea;p__Micrarchaeota;c__Micrarchaeia;o__CABMEP01;f__CABMEP01;g__DTQF01;s__
DRTY-6_201709_bins_4	JAVZDV000000000	rMAG	201709	DRTY-6	93.93	1.83	10	1413430	183	9705	50.18	90.84	1652	0	39	779.595	0.934719	GTDB v207	d__Archaea;p__Hadarchaeota;c__Hadarchaeia;o__Hadarchaeales;f__Hadarchaeaceae;g__Hadarchaeum;s__
DRTY-6_201709_bins_44	JAVZDW000000000	-	201709	DRTY-6	92.65	2.21	71.43	1812961	41	123391	46.9	88.88	1970	1	47	821.407	N/A	GTDB v207	d__Archaea;p__Thermoproteota;c__Thermoproteia;o__Thermofilales;f__Thermofilaceae;g__Thermofilum_B;s__Thermofilum_B adornatum
DRTY-6_201709_bins_45	JAVZDX000000000	-	201709	DRTY-6	100	0	0	2175267	6	549709	46.17	89.99	2386	1	48	824.266	N/A	GTDB v207	d__Archaea;p__Thermoproteota;c__Thermoproteia;o__Sulfolobales;f__Sulfolobaceae;g__Metallosphaera;s__Metallosphaera sedula
DRTY-6_201709_bins_56	JAVZDY000000000	-	201709	DRTY-6	68.63	1.25	50	2146678	503	4236	47.89	87.27	2541	1	32	739.665	0.825761	GTDB v207	d__Archaea;p__Asgardarchaeota;c__Jordarchaeia;o__Jordarchaeales;f__DTBI01;g__;s__
DRTY-6_201709_bins_6	JAVZDZ000000000	-	201709	DRTY-6	99.07	3.74	0	1637079	4	1319645	41.9	89.98	1789	1	46	825.369	0.9437	GTDB v207	d__Archaea;p__Thermoproteota;c__Bathyarchaeia;o__B26-1;f__UBA233;g__DSLH01;s__
DRTY-6_201709_bins_64	JAVZEA000000000	-	201709	DRTY-6	95.63	0.97	0	1115233	44	35635	35.31	88.87	1240	0	39	801.469	0.924807	GTDB v207	d__Archaea;p__Thermoproteota;c__Nitrososphaeria;o__Nitrososphaerales;f__JACAEJ01;g__JACAEJ01;s__
DRTY-6_201709_bins_65	JAVZEB000000000	-	201709	DRTY-6	85.44	0.93	0	1418869	47	49847	52.67	88.56	1485	0	43	850.634	0.963819	GTDB v207	d__Archaea;p__Thermoproteota;c__Korarchaeia;o__Korarchaeales;f__Korarchaeaceae;g__Korarchaeum;s__
DRTY-6_201709_bins_67	JAVZEC000000000	-	201709	DRTY-6	94.39	0.93	0	1313618	52	37325	30.71	88.41	1422	1	44	819.272	N/A	GTDB v207	d__Archaea;p__Thermoproteota;c__Bathyarchaeia;o__40CM-2-53-6;f__DTDX01;g__DTDX01;s__DTDX01 sp018396815
DRTY-6_201709_bins_71	JAVZED000000000	-	201709	DRTY-6	81.49	0.97	100	1027979	109	12408	33.95	85.47	1223	0	34	720.683	0.923626	GTDB v207	d__Archaea;p__Thermoproteota;c__Nitrososphaeria;o__Nitrososphaerales;f__JACAEJ01;g__JACAEJ01;s__
DRTY-6_201709_bins_74	JAVZEE000000000	-	201709	DRTY-6	87.5	0	0	793102	9	211030	41.18	92.17	843	1	44	869.973	0.851042	GTDB v207	d__Archaea;p__Nanoarchaeota;c__Nanoarchaeia;o__Woesearchaeales;f__0-14-0-80-44-23;g__0-14-0-80-44-23;s__
DRTY-6_201709_bins_75	JAVZEF000000000	-	201709	DRTY-6	83.3333	0	0	774344	35	38422	34.97	92.33	819	1	35	875.294	0.936558	GTDB v207	d__Archaea;p__Micrarchaeota;c__Micrarchaeia;o__Anstonellales;f__Bilamarchaeaceae;g__DTNT01;s__
DRTY-6_201709_bins_81	JAVZEG000000000	-	201709	DRTY-6	89.5833	0	0	566283	28	45361	33.23	94.73	675	0	40	799.363	0.482367	GTDB v207	d__Archaea;p__B1Sed10-29;c__B1Sed10-29;o__B1Sed10-29;f__;g__;s__
DRTY-6_201709_bins_86	JAVZEH000000000	rMAG	201709	DRTY-6	89.5833	0	0	759001	9	187396	30.77	88.05	784	1	39	853.557	N/A	GTDB v207	d__Archaea;p__Aenigmatarchaeota;c__Aenigmatarchaeia;o__GW2011-AR5;f__JAHLMP01;g__JAHLMP01;s__JAHLMP01 sp018920315
DRTY-6_201709_bins_87	JAVZEI000000000	-	201709	DRTY-6	79.96	1.31	50	1123794	191	6794	44.97	94.78	1405	0	30	763.056	N/A	GTDB v207	d__Archaea;p__Halobacteriota;c__Archaeoglobi;o__Archaeoglobales;f__Archaeoglobaceae;g__WYZ-LMO2;s__WYZ-LMO2 sp011367245
DRTY-6_201709_bins_88	JAVZEJ000000000	-	201709	DRTY-6	92.65	0.81	0	1161775	105	16955	30.85	94.24	1260	0	37	872.571	0.898514	GTDB v207	d__Archaea;p__Thermoplasmatota;c__Thermoplasmata;o__ARK-15;f__ARK-15;g__ARK-15;s__
DRTY-6_201709_bins_9	JAVZEK000000000	-	201709	DRTY-6	97.09	0	0	1224939	7	325545	45.01	91.53	1309	0	44	859.095	N/A	GTDB v207	d__Archaea;p__Thermoproteota;c__Nitrososphaeria_A;o__Caldarchaeales;f__NZ13-MGT;g__NZ13-MG1;s__NZ13-MG1 sp011364235
DRTY-6_201709_bins_91	JAVZEL000000000	rMAG	201709	DRTY-6	79.91	4.1	77.78	1229503	124	9998	57.36	90.36	1428	0	40	781.222	0.597045	GTDB v207	d__Archaea;p__Thermoproteota;c__Bathyarchaeia;o__40CM-2-53-6;f__;g__;s__
DRTY-6_201709_bins_93	JAVZEM000000000	-	201709	DRTY-6	85.2	2.4	33.33	1573871	213	8867	45.49	93.82	1511	0	33	980.774	0.817347	GTDB v207	d__Archaea;p__Thermoplasmatota;c__Thermoplasmata;o__UBA184;f__DTFW01;g__;s__
DRTY-6_201709_bins_96	JAVZEN000000000	-	201709	DRTY-6	92.76	1.87	50	1504768	57	56111	45.52	88.41	1695	1	38	786.702	N/A	GTDB v207	d__Archaea;p__Thermoproteota;c__Bathyarchaeia;o__40CM-2-53-6;f__RBG-13-38-9;g__DTMT01;s__DTMT01 sp018396915
DRTY-6_201803_bins_10	JAVZEO000000000	rMAG	201803	DRTY-6	75.55	0.07	100	1043506	198	5958	57.16	89.83	1257	1	29	748.86	0.552547	GTDB v207	d__Archaea;p__Thermoproteota;c__Bathyarchaeia;o__40CM-2-53-6;f__;g__;s__
DRTY-6_201803_bins_110	JAVZEP000000000	-	201803	DRTY-6	89.5833	0	0	615390	50	21171	46.48	90.27	697	1	37	796.608	0.71927	GTDB v207	d__Archaea;p__Micrarchaeota;c__Micrarchaeia;o__Micrarchaeales;f__Micrarchaeaceae;g__;s__
DRTY-6_201803_bins_117	JAVZEQ000000000	-	201803	DRTY-6	73.26	2.91	0	1456593	123	13994	48.22	88.98	1553	0	33	841.14	N/A	GTDB v207	d__Archaea;p__Thermoproteota;c__EX4484-205;o__EX4484-205;f__JAAOZP01;g__JAAOZP01;s__JAAOZP01 sp017601225
DRTY-6_201803_bins_119	JAVZER000000000	-	201803	DRTY-6	84.47	1.94	0	1406837	72	27274	34.5	87.16	1417	0	31	869.866	N/A	GTDB v207	d__Archaea;p__Thermoproteota;c__EX4484-205;o__EX4484-205;f__JAAOZO01;g__JAAOZO01;s__JAAOZO01 sp017601145
DRTY-6_201803_bins_132	JAVZES000000000	rMAG	201803	DRTY-6	64.1	3.74	25	1412928	280	5031	45	91.81	1668	0	31	779.841	0.78108	GTDB v207	d__Archaea;p__Thermoproteota;c__Bathyarchaeia;o__B26-1;f__UBA233;g__;s__
DRTY-6_201803_bins_133	JAVZET000000000	-	201803	DRTY-6	75	0	0	516628	97	5581	44.17	89.73	601	1	32	773.273	0.764596	GTDB v207	d__Archaea;p__Micrarchaeota;c__Micrarchaeia;o__Micrarchaeales;f__Micrarchaeaceae;g__;s__
DRTY-6_201803_bins_135	JAVZEU000000000	-	201803	DRTY-6	57.71	0.93	0	801012	188	4165	40.95	90.1	1085	0	25	667.547	0.739661	GTDB v207	d__Archaea;p__Thermoproteota;c__Bathyarchaeia;o__B26-1;f__UBA233;g__;s__
DRTY-6_201803_bins_14	JAVZEV000000000	rMAG	201803	DRTY-6	99.07	3.74	0	1632854	2	1456283	41.87	90.11	1782	1	46	827.63	0.9437	GTDB v207	d__Archaea;p__Thermoproteota;c__Bathyarchaeia;o__B26-1;f__UBA233;g__DSLH01;s__
DRTY-6_201803_bins_19	JAVZEW000000000	-	201803	DRTY-6	68.75	0	0	979610	185	5913	34.79	93.79	1150	0	29	801.967	0.523265	GTDB v207	d__Archaea;p__Nanoarchaeota;c__Nanoarchaeia;o__DTBS01;f__;g__;s__
DRTY-6_201803_bins_25	JAVZEX000000000	-	201803	DRTY-6	64.2	0	0	1276034	130	12966	52.35	89.14	1356	0	39	842.708	0.964708	GTDB v207	d__Archaea;p__Thermoproteota;c__Korarchaeia;o__Korarchaeales;f__Korarchaeaceae;g__Korarchaeum;s__
DRTY-6_201803_bins_31	JAVZEY000000000	-	201803	DRTY-6	70.8333	0.47	100	538622	92	6729	36.8	87.18	585	0	31	804.123	0.803466	GTDB v207	d__Archaea;p__Micrarchaeota;c__Micrarchaeia;o__Micrarchaeales;f__Micrarchaeaceae;g__;s__
DRTY-6_201803_bins_32	JAVZEZ000000000	rMAG	201803	DRTY-6	56.25	1.87	100	771244	93	11155	32.18	87.51	860	0	36	787.167	0.910831	GTDB v207	d__Archaea;p__Micrarchaeota;c__Micrarchaeia;o__CABMEP01;f__CABMEP01;g__DTQF01;s__
DRTY-6_201803_bins_33	JAVZFA000000000	-	201803	DRTY-6	68.12	1.94	50	2351693	536	4446	41.56	86.39	2718	2	41	750.046	0.998898	GTDB v207	d__Archaea;p__Thermoproteota;c__Nitrososphaeria_A;o__Caldarchaeales;f__HR02;g__DTDI01;s__
DRTY-6_201803_bins_34	JAVZFB000000000	-	201803	DRTY-6	83.01	0.07	0	1505124	215	8418	45.18	89.7	1721	0	34	786.55	0.960559	GTDB v207	d__Archaea;p__Thermoproteota;c__Bathyarchaeia;o__B26-1;f__B26-1;g__DTEX01;s__
DRTY-6_201803_bins_37	JAVZFC000000000	-	201803	DRTY-6	87.5	0	0	827477	33	34589	41.47	92.94	871	1	44	885.086	0.853973	GTDB v207	d__Archaea;p__Nanoarchaeota;c__Nanoarchaeia;o__Woesearchaeales;f__0-14-0-80-44-23;g__0-14-0-80-44-23;s__
DRTY-6_201803_bins_40	JAVZFD000000000	-	201803	DRTY-6	92.29	2.34	0	1662259	87	41739	45.56	87.78	1879	1	39	778.555	N/A	GTDB v207	d__Archaea;p__Thermoproteota;c__Bathyarchaeia;o__40CM-2-53-6;f__RBG-13-38-9;g__DTMT01;s__DTMT01 sp018396915
DRTY-6_201803_bins_42	JAVZFE000000000	-	201803	DRTY-6	75.16	0.97	0	1304418	177	9843	41.12	78.8	1567	0	28	659.757	0.814247	GTDB v207	d__Archaea;p__Thermoproteota;c__Nitrososphaeria;o__Conexivisphaerales;f__UBA164;g__;s__
DRTY-6_201803_bins_43	JAVZFF000000000	rMAG	201803	DRTY-6	99.26	0.74	0	1752897	1	1752897	46.7	90.06	1868	1	45	847.62	N/A	GTDB v207	d__Archaea;p__Thermoproteota;c__Thermoproteia;o__Thermofilales;f__Thermofilaceae;g__Thermofilum_B;s__Thermofilum_B adornatum
DRTY-6_201803_bins_44	JAVZFG000000000	-	201803	DRTY-6	87.5	0.62	0	897258	46	83500	33.75	91.52	944	0	47	873.852	0.483946	GTDB v207	d__Archaea;p__B1Sed10-29;c__B1Sed10-29;o__B1Sed10-29;f__;g__;s__
DRTY-6_201803_bins_45	JAVZFH000000000	-	201803	DRTY-6	68.07	0	0	1795847	383	4931	35.07	89.65	2161	1	53	747.248	0.93598	GTDB v207	d__Archaea;p__Thermoproteota;c__Nitrososphaeria;o__JACIWG01;f__JACIWG01;g__JACIWG01;s__
DRTY-6_201803_bins_46	JAVZFI000000000	-	201803	DRTY-6	64.38	0.93	0	2727597	369	8927	48.22	87.42	3078	2	43	777.888	0.920205	GTDB v207	d__Archaea;p__Thermoproteota;c__Methanomethylicia;o__Methanomethylicales;f__Methanomethylicaceae;g__WYZ-LMO10;s__
DRTY-6_201803_bins_5	JAVZFJ000000000	-	201803	DRTY-6	100	0	0	2189137	13	369128	46.11	89.67	2395	1	48	824.409	N/A	GTDB v207	d__Archaea;p__Thermoproteota;c__Thermoproteia;o__Sulfolobales;f__Sulfolobaceae;g__Metallosphaera;s__Metallosphaera sedula
DRTY-6_201803_bins_50	JAVZFK000000000	-	201803	DRTY-6	77.32	1.9	50	997714	147	8664	43.34	92.33	1144	1	25	808.659	0.90794	GTDB v207	d__Archaea;p__Thermoproteota;c__Thermoproteia;o__Sulfolobales;f__Fervidicoccaceae;g__ARK-14;s__
DRTY-6_201803_bins_51	JAVZFL000000000	-	201803	DRTY-6	92.18	0.81	0	1124864	98	16896	30.97	93.7	1224	0	39	866.374	0.894829	GTDB v207	d__Archaea;p__Thermoplasmatota;c__Thermoplasmata;o__ARK-15;f__ARK-15;g__ARK-15;s__
DRTY-6_201803_bins_58	JAVZFM000000000	rMAG	201803	DRTY-6	89.8	1.4	0	1503268	178	10900	32.22	86.3	1731	0	38	751.614	0.593332	GTDB v207	d__Archaea;p__Thermoproteota;c__Bathyarchaeia;o__40CM-2-53-6;f__;g__;s__
DRTY-6_201803_bins_60	JAVZFN000000000	-	201803	DRTY-6	87.5	0.47	0	838616	47	28521	34.84	93.8	904	0	41	872.312	0.937436	GTDB v207	d__Archaea;p__Micrarchaeota;c__Micrarchaeia;o__Anstonellales;f__Bilamarchaeaceae;g__DTNT01;s__
DRTY-6_201803_bins_63	JAVZFO000000000	-	201803	DRTY-6	94.17	0	0	1177895	40	39386	45.18	92.3	1293	1	42	843.473	N/A	GTDB v207	d__Archaea;p__Thermoproteota;c__Nitrososphaeria_A;o__Caldarchaeales;f__NZ13-MGT;g__NZ13-MG1;s__NZ13-MG1 sp011364235
DRTY-6_201803_bins_65	JAVZFP000000000	-	201803	DRTY-6	95.63	0.97	0	1251443	39	52288	35.41	89.23	1384	0	45	808.944	0.925398	GTDB v207	d__Archaea;p__Thermoproteota;c__Nitrososphaeria;o__Nitrososphaerales;f__JACAEJ01;g__JACAEJ01;s__
DRTY-6_201803_bins_75	JAVZFQ000000000	rMAG	201803	DRTY-6	95.15	0.97	0	1875631	76	38167	27.54	89.38	2044	0	44	822.474	0.556553	GTDB v207	d__Archaea;p__Thermoproteota;c__Nitrososphaeria_A;o__Caldarchaeales;f__;g__;s__
DRTY-6_201803_bins_76	JAVZFR000000000	-	201803	DRTY-6	79.1667	0	0	574095	39	26806	25.79	91.25	660	1	37	795.012	N/A	GTDB v207	d__Archaea;p__Aenigmatarchaeota;c__Aenigmatarchaeia;o__Aenigmatarchaeales;f__JAHLMR01;g__JAHLMR01;s__JAHLMR01 sp018920255
DRTY-6_201803_bins_83	JAVZFS000000000	-	201803	DRTY-6	76.99	2.8	0	1120175	234	5008	43.38	94.72	1201	0	20	886.678	0.823984	GTDB v207	d__Archaea;p__Thermoplasmatota;c__Thermoplasmata;o__UBA184;f__DTFW01;g__;s__
DRTY-6_201803_bins_86	JAVZFT000000000	-	201803	DRTY-6	66.33	0	0	1009088	172	6809	32.01	91.76	1259	0	26	740.13	0.926357	GTDB v207	d__Archaea;p__Thermoproteota;c__Thermoproteia;o__Sulfolobales;f__Sulfolobaceae;g__Saccharolobus;s__
DRTY-6_201803_bins_91	JAVZFU000000000	-	201803	DRTY-6	89.07	0	0	969213	94	14682	41.86	92.35	1056	1	29	850.787	0.871623	GTDB v207	d__Archaea;p__Thermoplasmatota;c__Thermoplasmata;o__Thermoplasmatales;f__GCA-001856825;g__;s__
DRTY-6_201803_bins_92	JAVZFV000000000	-	201803	DRTY-6	62.76	1.87	0	1482157	125	16521	48.55	85.85	1579	1	22	808.064	N/A	GTDB v207	d__Archaea;p__Asgardarchaeota;c__Jordarchaeia;o__Jordarchaeales;f__DTBI01;g__DTBI01;s__DTBI01 sp011364305
DRTY-6_201803_bins_94	JAVZFW000000000	-	201803	DRTY-6	93.93	2.34	33.33	1221333	74	22098	50.32	91.34	1377	1	41	812.513	0.937958	GTDB v207	d__Archaea;p__Hadarchaeota;c__Hadarchaeia;o__Hadarchaeales;f__Hadarchaeaceae;g__Hadarchaeum;s__
DRTY-6_201803_bins_96	JAVZFX000000000	-	201803	DRTY-6	93.2	0.97	0	1433263	81	28512	40.69	88.24	1529	1	38	829.405	N/A	GTDB v207	d__Archaea;p__Thermoproteota;c__Nitrososphaeria_A;o__Caldarchaeales;f__NZ13-MGT;g__JGI-0000106-J15;s__JGI-0000106-J15 sp011363825
DRTY-6_201803_bins_98	JAVZFY000000000	-	201803	DRTY-6	87.38	1.87	0	1184165	113	13209	30.5	89.36	1325	1	37	800.993	N/A	GTDB v207	d__Archaea;p__Thermoproteota;c__Bathyarchaeia;o__40CM-2-53-6;f__DTDX01;g__DTDX01;s__DTDX01 sp018396815
DRTY-6_201808_bins_11	JAVZFZ000000000	-	201808	DRTY-6	89.66	0	0	1116913	65	20240	42.62	92.74	1238	1	37	839.331	N/A	GTDB v207	d__Archaea;p__Thermoproteota;c__Nitrososphaeria_A;o__Caldarchaeales;f__HR02;g__DTDI01;s__DTDI01 sp011362255
DRTY-6_201808_bins_13	JAVZGA000000000	-	201808	DRTY-6	83.75	0	0	1496162	224	7626	45.52	94.15	1444	0	30	979.207	0.820998	GTDB v207	d__Archaea;p__Thermoplasmatota;c__Thermoplasmata;o__UBA184;f__DTFW01;g__;s__
DRTY-6_201808_bins_14	JAVZGB000000000	-	201808	DRTY-6	79.05	0.97	0	1314802	247	5882	40.84	78.71	1583	0	30	657.97	0.818095	GTDB v207	d__Archaea;p__Thermoproteota;c__Nitrososphaeria;o__Conexivisphaerales;f__UBA164;g__;s__
DRTY-6_201808_bins_15	JAVZGC000000000	-	201808	DRTY-6	92.23	1.94	0	1483223	54	40564	34.52	86.11	1451	1	43	885.076	N/A	GTDB v207	d__Archaea;p__Thermoproteota;c__EX4484-205;o__EX4484-205;f__JAAOZO01;g__JAAOZO01;s__JAAOZO01 sp017601145
DRTY-6_201808_bins_2	JAVZGD000000000	-	201808	DRTY-6	87.5	0	0	817449	30	50042	41.49	92.58	864	1	44	878.006	0.851722	GTDB v207	d__Archaea;p__Nanoarchaeota;c__Nanoarchaeia;o__Woesearchaeales;f__0-14-0-80-44-23;g__0-14-0-80-44-23;s__
DRTY-6_201808_bins_22	JAVZGE000000000	-	201808	DRTY-6	83.49	1.4	0	1368133	191	8074	32.18	86.77	1589	0	37	749.234	0.592274	GTDB v207	d__Archaea;p__Thermoproteota;c__Bathyarchaeia;o__40CM-2-53-6;f__;g__;s__
DRTY-6_201808_bins_24	JAVZGF000000000	-	201808	DRTY-6	89.5833	1.87	0	923560	12	118490	34.13	91.1	999	1	44	870.028	0.52774	GTDB v207	d__Archaea;p__Nanoarchaeota;c__Nanoarchaeia;o__DTBS01;f__;g__;s__
DRTY-6_201808_bins_26	JAVZGG000000000	-	201808	DRTY-6	79.96	0	0	1210586	85	17275	43.59	93.54	1377	1	26	824.898	0.906193	GTDB v207	d__Archaea;p__Thermoproteota;c__Nitrososphaeria;o__Nitrososphaerales;f__JAAOZN01;g__JAAOZN01;s__
DRTY-6_201808_bins_27	JAVZGH000000000	-	201808	DRTY-6	55.58	0	0	1212977	136	11977	43.41	91.76	1484	0	27	754.908	N/A	GTDB v207	d__Archaea;p__Halobacteriota;c__Archaeoglobi;o__Archaeoglobales;f__Archaeoglobaceae;g__WYZ-LMO2;s__WYZ-LMO2 sp011367245
DRTY-6_201808_bins_3	JAVZGI000000000	rMAG	201808	DRTY-6	81.25	0	0	720765	30	47162	29.31	94.44	822	0	32	830.623	0.782369	GTDB v207	d__Archaea;p__Aenigmatarchaeota;c__Aenigmatarchaeia;o__Aenigmatarchaeales;f__Aenigmatarchaeaceae;g__;s__
DRTY-6_201808_bins_30	JAVZGJ000000000	-	201808	DRTY-6	97.6	2.4	0	2085979	77	41634	42.9	94.31	1778	1	44	1110.15	0.83236	GTDB v207	d__Archaea;p__Thermoplasmatota;c__Thermoplasmata;o__UBA184;f__DTFW01;g__DTFW01;s__
DRTY-6_201808_bins_31	JAVZGK000000000	-	201808	DRTY-6	84.76	0.93	0	1234984	73	21289	52.47	88.19	1308	0	42	836.556	0.964613	GTDB v207	d__Archaea;p__Thermoproteota;c__Korarchaeia;o__Korarchaeales;f__Korarchaeaceae;g__Korarchaeum;s__
DRTY-6_201808_bins_33	JAVZGL000000000	-	201808	DRTY-6	56.8	0.97	0	959380	129	8678	47.79	89.28	1113	0	11	778.697	N/A	GTDB v207	d__Archaea;p__Thermoproteota;c__EX4484-205;o__EX4484-205;f__JAAOZP01;g__JAAOZP01;s__JAAOZP01 sp017601225
DRTY-6_201808_bins_34	JAVZGM000000000	-	201808	DRTY-6	70.8333	0.62	100	538855	27	26437	33.37	88.2	554	0	26	864.373	0.904688	GTDB v207	d__Archaea;p__Micrarchaeota;c__Micrarchaeia;o__CABMEP01;f__CABMEP01;g__DTQF01;s__
DRTY-6_201808_bins_36	JAVZGN000000000	rMAG	201808	DRTY-6	90.65	0	0	1081149	34	40294	50.3	91.93	1200	1	46	831.513	0.649828	GTDB v207	d__Archaea;p__Hadarchaeota;c__Hadarchaeia;o__Hadarchaeales;f__DTKF01;g__;s__
DRTY-6_201808_bins_37	JAVZGO000000000	-	201808	DRTY-6	91.6667	0	0	565919	7	133939	33.54	94.38	658	1	39	815.071	0.481968	GTDB v207	d__Archaea;p__B1Sed10-29;c__B1Sed10-29;o__B1Sed10-29;f__;g__;s__
DRTY-6_201808_bins_41	JAVZGP000000000	-	201808	DRTY-6	92.52	0	0	968554	52	22440	47.55	88.72	1088	0	18	799.585	0.927996	GTDB v207	d__Archaea;p__Thermoproteota;c__Methanomethylicia;o__Methanomethylicales;f__Methanomethylicaceae;g__WYZ-LMO10;s__
DRTY-6_201808_bins_43	JAVZGQ000000000	rMAG	201808	DRTY-6	85.4167	0	0	574072	13	86568	34.16	89.26	657	1	42	782.584	0.896283	GTDB v207	d__Archaea;p__Aenigmatarchaeota;c__Aenigmatarchaeia;o__CG10238-14;f__SCSR01;g__SpSt-971;s__
DRTY-6_201808_bins_44	JAVZGR000000000	-	201808	DRTY-6	50.38	2.8	0	862757	286	2960	38.49	82.99	1043	0	6	688.089	0.784931	GTDB v207	d__Archaea;p__Asgardarchaeota;c__Jordarchaeia;o__Jordarchaeales;f__Jordarchaeaceae;g__;s__
DRTY-6_201808_bins_46	JAVZGS000000000	-	201808	DRTY-6	87.86	0	0	1162887	28	57150	45.02	92.1	1256	1	41	855.344	N/A	GTDB v207	d__Archaea;p__Thermoproteota;c__Nitrososphaeria_A;o__Caldarchaeales;f__NZ13-MGT;g__NZ13-MG1;s__NZ13-MG1 sp011364235
DRTY-6_201808_bins_47	JAVZGT000000000	rMAG	201808	DRTY-6	91.6667	0	0	859449	34	41129	34.77	93.51	929	1	37	867.555	0.936384	GTDB v207	d__Archaea;p__Micrarchaeota;c__Micrarchaeia;o__Anstonellales;f__Bilamarchaeaceae;g__DTNT01;s__
DRTY-6_201808_bins_48	JAVZGU000000000	-	201808	DRTY-6	89.5833	0.93	100	694659	3	576805	30.66	87.85	718	1	39	850.947	N/A	GTDB v207	d__Archaea;p__Aenigmatarchaeota;c__Aenigmatarchaeia;o__GW2011-AR5;f__JAHLMP01;g__JAHLMP01;s__JAHLMP01 sp018920315
DRTY-6_201808_bins_5	JAVZGV000000000	-	201808	DRTY-6	96.36	0.63	0	1291545	11	241435	43.09	91.62	1366	1	43	869.509	0.906817	GTDB v207	d__Archaea;p__Thermoproteota;c__Thermoproteia;o__Sulfolobales;f__Fervidicoccaceae;g__ARK-14;s__
DRTY-6_201808_bins_52	JAVZGW000000000	-	201808	DRTY-6	91.03	0	0	1104577	132	12360	30.95	94.07	1251	0	34	833.897	0.895263	GTDB v207	d__Archaea;p__Thermoplasmatota;c__Thermoplasmata;o__ARK-15;f__ARK-15;g__ARK-15;s__
DRTY-6_201808_bins_53	JAVZGX000000000	-	201808	DRTY-6	85.05	1.4	0	1394047	198	8322	45.82	87.99	1681	0	36	731.783	N/A	GTDB v207	d__Archaea;p__Thermoproteota;c__Bathyarchaeia;o__40CM-2-53-6;f__RBG-13-38-9;g__DTMT01;s__DTMT01 sp018396915
DRTY-6_201808_bins_55	JAVZGY000000000	-	201808	DRTY-6	90.01	0.81	0	913517	101	11411	42.08	93.36	1007	1	26	851.023	0.871704	GTDB v207	d__Archaea;p__Thermoplasmatota;c__Thermoplasmata;o__Thermoplasmatales;f__GCA-001856825;g__;s__
DRTY-6_201808_bins_59	JAVZGZ000000000	-	201808	DRTY-6	92.45	0.93	0	2357023	251	12895	41.46	86.22	2625	0	48	776.174	0.795729	GTDB v207	d__Archaea;p__Thermoproteota;c__Bathyarchaeia;o__B26-1;f__UBA233;g__;s__
DRTY-6_201808_bins_61	JAVZHA000000000	rMAG	201808	DRTY-6	90.78	1.94	50	1109750	60	26695	34.02	86.51	1262	1	38	762.924	0.923833	GTDB v207	d__Archaea;p__Thermoproteota;c__Nitrososphaeria;o__Nitrososphaerales;f__JACAEJ01;g__JACAEJ01;s__
DRTY-6_201808_bins_63	JAVZHB000000000	rMAG	201808	DRTY-6	52.17	0.93	0	628824	79	8040	42.72	91.94	735	0	16	788.253	0.764241	GTDB v207	d__Archaea;p__Thermoproteota;c__Bathyarchaeia;o__B26-1;f__UBA233;g__;s__
DRTY-6_201808_bins_64	JAVZHC000000000	-	201808	DRTY-6	92.72	0	0	1181587	75	28305	35.45	88.52	1356	0	43	773.657	0.925423	GTDB v207	d__Archaea;p__Thermoproteota;c__Nitrososphaeria;o__Nitrososphaerales;f__JACAEJ01;g__JACAEJ01;s__
DRTY-6_201808_bins_66	JAVZHD000000000	-	201808	DRTY-6	90.55	0.97	0	1475020	36	94393	40.78	85.18	1531	1	40	835.773	N/A	GTDB v207	d__Archaea;p__Thermoproteota;c__Nitrososphaeria_A;o__Caldarchaeales;f__NZ13-MGT;g__JGI-0000106-J15;s__JGI-0000106-J15 sp011363825
DRTY-6_201808_bins_67	JAVZHE000000000	-	201808	DRTY-6	97.2	1.87	0	1851402	5	439155	41.61	87.76	1908	1	46	853.84	N/A	GTDB v207	d__Archaea;p__Thermoproteota;c__Bathyarchaeia;o__B24;f__B24;g__DTBU01;s__DTBU01 sp011366665
DRTY-6_201808_bins_68	JAVZHF000000000	-	201808	DRTY-6	91.52	1.94	0	1728658	82	30208	27.49	85.45	1863	0	44	803.17	0.556471	GTDB v207	d__Archaea;p__Thermoproteota;c__Nitrososphaeria_A;o__Caldarchaeales;f__;g__;s__
DRTY-6_201808_bins_7	JAVZHG000000000	-	201808	DRTY-6	74.3	0	0	1149808	85	15524	32.56	93.34	1274	0	27	845.035	N/A	GTDB v207	d__Archaea;p__Thermoproteota;c__Methanomethylicia;o__B29-G17;f__DSZF01;g__DSZF01;s__DSZF01 sp011367155
DRTY-6_201808_bins_73	JAVZHH000000000	rMAG	201808	DRTY-6	97.66	1.87	0	3866781	159	33828	42.35	81.55	3724	0	39	848.17	0.800452	GTDB v207	d__Archaea;p__Asgardarchaeota;c__Jordarchaeia;o__Jordarchaeales;f__Jordarchaeaceae;g__;s__
DRTY-6_201808_bins_77	JAVZHI000000000	-	201808	DRTY-6	92.52	0	0	1214091	138	10945	30.61	88.78	1376	0	44	785.573	N/A	GTDB v207	d__Archaea;p__Thermoproteota;c__Bathyarchaeia;o__40CM-2-53-6;f__DTDX01;g__DTDX01;s__DTDX01 sp018396815
DRTY-6_201808_bins_83	JAVZHJ000000000	rMAG	201808	DRTY-6	87.5	0	0	622338	60	15171	34.81	92.95	773	3	41	750.938	0.899094	GTDB v207	d__Archaea;p__Aenigmatarchaeota;c__Aenigmatarchaeia;o__CG10238-14;f__SCSR01;g__SpSt-971;s__
DRTY-6_201808_bins_86	JAVZHK000000000	-	201808	DRTY-6	91.6667	0	0	856876	121	8294	48.61	90.63	968	0	34	806.584	0.728391	GTDB v207	d__Archaea;p__Micrarchaeota;c__Micrarchaeia;o__Micrarchaeales;f__Micrarchaeaceae;g__;s__
DRTY-6_201808_bins_87	JAVZHL000000000	-	201808	DRTY-6	99.26	0.74	0	1946713	33	1527841	46.57	89.54	2120	1	45	825.611	N/A	GTDB v207	d__Archaea;p__Thermoproteota;c__Thermoproteia;o__Thermofilales;f__Thermofilaceae;g__Thermofilum_B;s__Thermofilum_B adornatum
DRTY-6_201808_bins_88	JAVZHM000000000	-	201808	DRTY-6	93.75	0	0	689852	23	60345	26	89.54	757	1	43	822.326	N/A	GTDB v207	d__Archaea;p__Aenigmatarchaeota;c__Aenigmatarchaeia;o__Aenigmatarchaeales;f__JAHLMR01;g__JAHLMR01;s__JAHLMR01 sp018920255
DRTY-6_201808_bins_89	JAVZHN000000000	rMAG	201808	DRTY-6	50.01	0.31	100	814966	136	6500	46.98	91	956	1	14	781.662	0.954313	GTDB v207	d__Archaea;p__Thermoproteota;c__Bathyarchaeia;o__B26-1;f__UBA233;g__JAGTQI01;s__
DRTY-6_201808_bins_9	JAVZHO000000000	rMAG	201808	DRTY-6	65.97	2.8	25	932901	214	4445	57.21	90.16	1173	0	31	719.797	0.648512	GTDB v207	d__Archaea;p__Thermoproteota;c__Bathyarchaeia;o__40CM-2-53-6;f__;g__;s__
DRTY-6_201808_bins_91	JAVZHP000000000	-	201808	DRTY-6	65.82	1.87	0	1877671	148	15731	44.14	88.4	2136	1	55	782.515	0.901582	GTDB v207	d__Archaea;p__Thermoproteota;c__Bathyarchaeia;o__B26-1;f__UBA233;g__JAGTQI01;s__
DRTY-6_201808_bins_93	JAVZHQ000000000	-	201808	DRTY-6	85.4167	0	0	1009365	9	802037	33.15	93.29	1081	1	48	873.913	0.766477	GTDB v207	d__Archaea;p__Aenigmatarchaeota;c__Aenigmatarchaeia;o__CG10238-14;f__SCSR01;g__;s__
DRTY-6_201808_bins_98	JAVZHR000000000	rMAG	201808	DRTY-6	51.4	0.93	100	913986	76	25584	45.03	91.52	1066	0	27	787.106	0.879564	GTDB v207	d__Archaea;p__Thermoproteota;c__Bathyarchaeia;o__B26-1;f__UBA233;g__;s__
DRTY-6_201901_bins_10	JAVZHS000000000	-	201901	DRTY-6	65.99	0.8	0	1045578	229	4737	45.67	94.25	1060	0	26	933.103	0.810355	GTDB v207	d__Archaea;p__Thermoplasmatota;c__Thermoplasmata;o__UBA184;f__DTFW01;g__;s__
DRTY-6_201901_bins_100	JAVZHT000000000	rMAG	201901	DRTY-6	78.5	5.61	66.67	1531640	40	75385	44.09	91.16	1699	1	47	823.686	0.914663	GTDB v207	d__Archaea;p__Thermoproteota;c__Bathyarchaeia;o__B26-1;f__UBA233;g__JAGTQI01;s__
DRTY-6_201901_bins_101	JAVZHU000000000	-	201901	DRTY-6	76.78	0	0	2355597	133	24429	47.6	85.33	2471	2	47	821.676	N/A	GTDB v207	d__Archaea;p__Asgardarchaeota;c__Jordarchaeia;o__Jordarchaeales;f__DTBI01;g__DTBI01;s__DTBI01 sp011364305
DRTY-6_201901_bins_107	JAVZHV000000000	-	201901	DRTY-6	54.67	0	0	1811179	374	5055	42.24	82.94	1992	0	23	755.523	0.778592	GTDB v207	d__Archaea;p__Asgardarchaeota;c__Jordarchaeia;o__Jordarchaeales;f__Jordarchaeaceae;g__;s__
DRTY-6_201901_bins_11	JAVZHW000000000	-	201901	DRTY-6	89.5833	0	0	878060	12	139362	40.91	91.74	908	1	45	889.41	0.854157	GTDB v207	d__Archaea;p__Nanoarchaeota;c__Nanoarchaeia;o__Woesearchaeales;f__0-14-0-80-44-23;g__0-14-0-80-44-23;s__
DRTY-6_201901_bins_19	JAVZHX000000000	rMAG	201901	DRTY-6	87.5	1.87	0	1073107	6	541696	43.08	94.68	1181	1	46	863.384	0.935934	GTDB v207	d__Archaea;p__Micrarchaeota;c__Micrarchaeia;o__DTNL01;f__DTGH01;g__DTGH01;s__
DRTY-6_201901_bins_20	JAVZHY000000000	-	201901	DRTY-6	87.5	0	0	929772	3	475080	33.11	92.91	1024	1	47	851.687	0.766476	GTDB v207	d__Archaea;p__Aenigmatarchaeota;c__Aenigmatarchaeia;o__CG10238-14;f__SCSR01;g__;s__
DRTY-6_201901_bins_21	JAVZHZ000000000	-	201901	DRTY-6	100	0	0	2190769	2	1399067	46.12	89.52	2374	1	49	830.864	N/A	GTDB v207	d__Archaea;p__Thermoproteota;c__Thermoproteia;o__Sulfolobales;f__Sulfolobaceae;g__Metallosphaera;s__Metallosphaera sedula
DRTY-6_201901_bins_22	JAVZIA000000000	rMAG	201901	DRTY-6	73.56	1.87	0	2453491	507	5056	39.83	81.29	2673	1	36	747.47	0.780804	GTDB v207	d__Archaea;p__Asgardarchaeota;c__Jordarchaeia;o__Jordarchaeales;f__Jordarchaeaceae;g__;s__
DRTY-6_201901_bins_23	JAVZIB000000000	-	201901	DRTY-6	87.85	1.87	0	1378896	89	19200	53.42	84.47	1502	1	32	778.26	N/A	GTDB v207	d__Archaea;p__Thermoproteota;c__Bathyarchaeia;o__40CM-2-53-6;f__DTGE01;g__DTGE01;s__DTGE01 sp018396725
DRTY-6_201901_bins_24	JAVZIC000000000	-	201901	DRTY-6	99.26	1.47	33.33	1825352	27	179062	46.63	89.51	1958	1	46	836.534	N/A	GTDB v207	d__Archaea;p__Thermoproteota;c__Thermoproteia;o__Thermofilales;f__Thermofilaceae;g__Thermofilum_B;s__Thermofilum_B adornatum
DRTY-6_201901_bins_27	JAVZID000000000	rMAG	201901	DRTY-6	67.81	5.83	0	1389606	131	11721	36.27	88.8	1602	0	50	773.469	0.939676	GTDB v207	d__Archaea;p__Thermoproteota;c__Nitrososphaeria;o__JACIWG01;f__JACIWG01;g__JACIWG01;s__
DRTY-6_201901_bins_28	JAVZIE000000000	-	201901	DRTY-6	92.23	1.94	0	1494962	51	46480	34.55	86.96	1462	1	42	892.175	N/A	GTDB v207	d__Archaea;p__Thermoproteota;c__EX4484-205;o__EX4484-205;f__JAAOZO01;g__JAAOZO01;s__JAAOZO01 sp017601145
DRTY-6_201901_bins_30	JAVZIF000000000	-	201901	DRTY-6	56.25	0	0	450017	103	4439	45.37	92.48	560	0	23	745.361	0.732739	GTDB v207	d__Archaea;p__Micrarchaeota;c__Micrarchaeia;o__Micrarchaeales;f__Micrarchaeaceae;g__;s__
DRTY-6_201901_bins_31	JAVZIG000000000	-	201901	DRTY-6	72.73	0.97	0	1049812	158	7863	40.99	79.92	1283	0	20	658.412	0.814202	GTDB v207	d__Archaea;p__Thermoproteota;c__Nitrososphaeria;o__Conexivisphaerales;f__UBA164;g__;s__
DRTY-6_201901_bins_36	JAVZIH000000000	-	201901	DRTY-6	91.6667	0.99	0	969345	179	5679	28.83	91.7	1273	1	51	700.746	0.784461	GTDB v207	d__Archaea;p__Aenigmatarchaeota;c__Aenigmatarchaeia;o__Aenigmatarchaeales;f__Aenigmatarchaeaceae;g__;s__
DRTY-6_201901_bins_37	JAVZII000000000	-	201901	DRTY-6	83.23	0.97	100	1012369	75	14199	34.17	86.31	1188	1	36	737.973	0.923201	GTDB v207	d__Archaea;p__Thermoproteota;c__Nitrososphaeria;o__Nitrososphaerales;f__JACAEJ01;g__JACAEJ01;s__
DRTY-6_201901_bins_4	JAVZIJ000000000	-	201901	DRTY-6	87.86	2.91	0	1045435	77	17951	43.05	92.18	1180	2	36	819.244	N/A	GTDB v207	d__Archaea;p__Thermoproteota;c__Nitrososphaeria_A;o__Caldarchaeales;f__HR02;g__DTDI01;s__DTDI01 sp011362255
DRTY-6_201901_bins_42	JAVZIK000000000	-	201901	DRTY-6	93.77	4.71	0	1665795	147	15030	32.18	86.08	1894	0	51	759.235	0.59865	GTDB v207	d__Archaea;p__Thermoproteota;c__Bathyarchaeia;o__40CM-2-53-6;f__;g__;s__
DRTY-6_201901_bins_43	JAVZIL000000000	rMAG	201901	DRTY-6	81.74	0.62	100	1037350	240	4821	57.3	89.6	1352	0	38	690.247	0.596392	GTDB v207	d__Archaea;p__Thermoproteota;c__Bathyarchaeia;o__40CM-2-53-6;f__;g__;s__
DRTY-6_201901_bins_44	JAVZIM000000000	-	201901	DRTY-6	97.2	3.74	0	1765812	8	454934	44.48	89.93	1829	1	39	870.32	0.960159	GTDB v207	d__Archaea;p__Thermoproteota;c__Bathyarchaeia;o__B26-1;f__B26-1;g__DTEX01;s__
DRTY-6_201901_bins_47	JAVZIN000000000	-	201901	DRTY-6	93.46	2.34	0	1205095	16	109734	50.26	91.53	1306	1	41	847.02	0.938554	GTDB v207	d__Archaea;p__Hadarchaeota;c__Hadarchaeia;o__Hadarchaeales;f__Hadarchaeaceae;g__Hadarchaeum;s__
DRTY-6_201901_bins_49	JAVZIO000000000	-	201901	DRTY-6	99.07	3.74	0	1650123	20	284425	43.22	90.65	1800	1	47	832.503	0.750696	GTDB v207	d__Archaea;p__Thermoproteota;c__Bathyarchaeia;o__B26-1;f__UBA233;g__;s__
DRTY-6_201901_bins_5	JAVZIP000000000	rMAG	201901	DRTY-6	83.3333	0	0	807215	61	18220	32.33	86.01	858	0	29	818.276	0.903375	GTDB v207	d__Archaea;p__Micrarchaeota;c__Micrarchaeia;o__CABMEP01;f__CABMEP01;g__DTQF01;s__
DRTY-6_201901_bins_51	JAVZIQ000000000	rMAG	201901	DRTY-6	95.26	0	0	1717258	80	29394	41.67	86.99	1849	0	34	809.943	0.79616	GTDB v207	d__Archaea;p__Thermoproteota;c__Bathyarchaeia;o__B26-1;f__UBA233;g__;s__
DRTY-6_201901_bins_53	JAVZIR000000000	-	201901	DRTY-6	76.64	0.47	0	1338542	191	8264	45.79	88.26	1620	0	37	731.068	N/A	GTDB v207	d__Archaea;p__Thermoproteota;c__Bathyarchaeia;o__40CM-2-53-6;f__RBG-13-38-9;g__DTMT01;s__DTMT01 sp018396915
DRTY-6_201901_bins_55	JAVZIS000000000	-	201901	DRTY-6	91.6667	0	0	616462	61	15384	25.96	90.92	723	1	42	778.743	N/A	GTDB v207	d__Archaea;p__Aenigmatarchaeota;c__Aenigmatarchaeia;o__Aenigmatarchaeales;f__JAHLMR01;g__JAHLMR01;s__JAHLMR01 sp018920255
DRTY-6_201901_bins_59	JAVZIT000000000	rMAG	201901	DRTY-6	97.09	0	0	1251820	4	383519	45.04	91.42	1334	1	46	860.49	N/A	GTDB v207	d__Archaea;p__Thermoproteota;c__Nitrososphaeria_A;o__Caldarchaeales;f__NZ13-MGT;g__NZ13-MG1;s__NZ13-MG1 sp011364235
DRTY-6_201901_bins_6	JAVZIU000000000	-	201901	DRTY-6	94.78	0.63	0	1237650	9	631056	43.08	91.4	1307	1	43	871.682	0.906817	GTDB v207	d__Archaea;p__Thermoproteota;c__Thermoproteia;o__Sulfolobales;f__Fervidicoccaceae;g__ARK-14;s__
DRTY-6_201901_bins_60	JAVZIV000000000	-	201901	DRTY-6	89.5833	0.93	0	654848	70	12537	30.69	87.64	728	1	36	789.257	N/A	GTDB v207	d__Archaea;p__Aenigmatarchaeota;c__Aenigmatarchaeia;o__GW2011-AR5;f__JAHLMP01;g__JAHLMP01;s__JAHLMP01 sp018920315
DRTY-6_201901_bins_61	JAVZIW000000000	-	201901	DRTY-6	83.64	2.8	33.33	1322358	70	28533	44.77	91.6	1484	0	40	817.406	0.92492	GTDB v207	d__Archaea;p__Thermoproteota;c__Bathyarchaeia;o__B26-1;f__UBA233;g__JAGTQI01;s__
DRTY-6_201901_bins_63	JAVZIX000000000	-	201901	DRTY-6	83.29	1.87	50	1038503	217	5385	30.34	88.49	1292	0	37	713.683	N/A	GTDB v207	d__Archaea;p__Thermoproteota;c__Bathyarchaeia;o__40CM-2-53-6;f__DTDX01;g__DTDX01;s__DTDX01 sp018396815
DRTY-6_201901_bins_64	JAVZIY000000000	rMAG	201901	DRTY-6	72.9167	0	0	626331	70	11289	31.67	91.79	794	1	37	727.378	0.629765	GTDB v207	d__Archaea;p__Aenigmatarchaeota;c__Aenigmatarchaeia;o__CG10238-14;f__;g__;s__
DRTY-6_201901_bins_68	JAVZIZ000000000	-	201901	DRTY-6	53.31	0.47	0	486526	108	4452	43.59	92.87	603	0	9	751.801	0.751062	GTDB v207	d__Archaea;p__Thermoproteota;c__Bathyarchaeia;o__B26-1;f__UBA233;g__;s__
DRTY-6_201901_bins_69	JAVZJA000000000	-	201901	DRTY-6	90.73	0	0	1031423	137	10535	31.1	94.15	1162	0	33	838.624	0.894533	GTDB v207	d__Archaea;p__Thermoplasmatota;c__Thermoplasmata;o__ARK-15;f__ARK-15;g__ARK-15;s__
DRTY-6_201901_bins_70	JAVZJB000000000	-	201901	DRTY-6	82.52	0	0	1200110	87	22202	43.45	93.11	1377	0	35	813.754	0.907812	GTDB v207	d__Archaea;p__Thermoproteota;c__Nitrososphaeria;o__Nitrososphaerales;f__JAAOZN01;g__JAAOZN01;s__
DRTY-6_201901_bins_73	JAVZJC000000000	-	201901	DRTY-6	51.4	2.8	0	758088	7	412583	43.04	91.63	831	2	30	837.993	0.771483	GTDB v207	d__Archaea;p__Thermoproteota;c__Bathyarchaeia;o__B26-1;f__UBA233;g__;s__
DRTY-6_201901_bins_74	JAVZJD000000000	-	201901	DRTY-6	97.2	1.87	0	1847960	2	1065965	41.58	87.88	1900	1	43	857.084	N/A	GTDB v207	d__Archaea;p__Thermoproteota;c__Bathyarchaeia;o__B24;f__B24;g__DTBU01;s__DTBU01 sp011366665
DRTY-6_201901_bins_75	JAVZJE000000000	-	201901	DRTY-6	97.6	2.4	0	2064338	69	39319	42.91	94.37	1724	1	46	1133.46	0.83236	GTDB v207	d__Archaea;p__Thermoplasmatota;c__Thermoplasmata;o__UBA184;f__DTFW01;g__DTFW01;s__
DRTY-6_201901_bins_76	JAVZJF000000000	rMAG	201901	DRTY-6	79.1667	0.93	0	1204424	238	6242	30.18	91.61	1358	0	67	814.247	0.634482	GTDB v207	d__Archaea;p__Micrarchaeota;c__Micrarchaeia;o__Anstonellales;f__UBA8471;g__;s__
DRTY-6_201901_bins_77	JAVZJG000000000	-	201901	DRTY-6	91.59	0	0	1389176	59	47190	40.82	87.65	1461	1	42	837.802	N/A	GTDB v207	d__Archaea;p__Thermoproteota;c__Nitrososphaeria_A;o__Caldarchaeales;f__NZ13-MGT;g__JGI-0000106-J15;s__JGI-0000106-J15 sp011363825
DRTY-6_201901_bins_79	JAVZJH000000000	-	201901	DRTY-6	79.44	0.93	0	1821783	141	20150	42.34	89.62	2102	1	39	779.155	N/A	GTDB v207	d__Archaea;p__Thermoproteota;c__Bathyarchaeia;o__B26-1;f__UBA233;g__DRVP01;s__DRVP01 sp018396705
DRTY-6_201901_bins_8	JAVZJI000000000	-	201901	DRTY-6	91.49	0.81	0	1000690	115	11429	41.88	92.38	1090	1	31	851.926	0.87186	GTDB v207	d__Archaea;p__Thermoplasmatota;c__Thermoplasmata;o__Thermoplasmatales;f__GCA-001856825;g__;s__
DRTY-6_201901_bins_81	JAVZJJ000000000	-	201901	DRTY-6	65.42	0.93	0	1257663	49	39535	43.49	90.47	1364	0	37	836.661	0.765454	GTDB v207	d__Archaea;p__Thermoproteota;c__Bathyarchaeia;o__B26-1;f__UBA233;g__;s__
DRTY-6_201901_bins_84	JAVZJK000000000	-	201901	DRTY-6	57.52	0	0	1268604	169	8816	26.97	89.39	1502	0	30	757.152	0.549985	GTDB v207	d__Archaea;p__Thermoproteota;c__Nitrososphaeria_A;o__Caldarchaeales;f__;g__;s__
DRTY-6_201901_bins_85	JAVZJL000000000	rMAG	201901	DRTY-6	52.55	0	0	1549951	464	3395	41.51	89.18	2084	0	44	665.126	0.771831	GTDB v207	d__Archaea;p__Thermoproteota;c__Bathyarchaeia;o__B26-1;f__UBA233;g__;s__
DRTY-6_201901_bins_86	JAVZJM000000000	-	201901	DRTY-6	81.25	0	0	529525	72	9945	46.33	92.58	601	0	32	818.174	0.720091	GTDB v207	d__Archaea;p__Micrarchaeota;c__Micrarchaeia;o__Micrarchaeales;f__Micrarchaeaceae;g__;s__
DRTY-6_201901_bins_87	JAVZJN000000000	-	201901	DRTY-6	95.31	0.97	0	1167572	43	36550	35.28	88.97	1284	1	44	811.054	0.92545	GTDB v207	d__Archaea;p__Thermoproteota;c__Nitrososphaeria;o__Nitrososphaerales;f__JACAEJ01;g__JACAEJ01;s__
DRTY-6_201901_bins_88	JAVZJO000000000	-	201901	DRTY-6	85.98	0	0	1069965	53	28567	47.22	90.06	1203	0	31	804.02	0.919552	GTDB v207	d__Archaea;p__Thermoproteota;c__Methanomethylicia;o__Methanomethylicales;f__Methanomethylicaceae;g__WYZ-LMO10;s__
DRTY-6_201901_bins_9	JAVZJP000000000	-	201901	DRTY-6	89.5833	1.87	0	1025111	38	69928	34.64	93.66	1100	1	37	876.382	0.527922	GTDB v207	d__Archaea;p__Nanoarchaeota;c__Nanoarchaeia;o__DTBS01;f__;g__;s__
DRTY-6_201901_bins_90	JAVZJQ000000000	-	201901	DRTY-6	75	0	0	395552	4	138425	33.77	94.63	459	1	30	820.072	0.483326	GTDB v207	d__Archaea;p__B1Sed10-29;c__B1Sed10-29;o__B1Sed10-29;f__;g__;s__
DRTY-6_201901_bins_91	JAVZJR000000000	-	201901	DRTY-6	89.5833	0	0	859065	8	140928	34.97	92.8	886	1	41	904.152	0.936872	GTDB v207	d__Archaea;p__Micrarchaeota;c__Micrarchaeia;o__Anstonellales;f__Bilamarchaeaceae;g__DTNT01;s__
DRTY-6_201901_bins_92	JAVZJS000000000	-	201901	DRTY-6	72.83	0.47	100	723497	51	19803	52.67	90.09	806	0	24	813.097	0.965008	GTDB v207	d__Archaea;p__Thermoproteota;c__Korarchaeia;o__Korarchaeales;f__Korarchaeaceae;g__Korarchaeum;s__
DRTY-6_201901_bins_97	JAVZJT000000000	-	201901	DRTY-6	99.07	3.74	0	1567527	7	280445	41.96	90.09	1705	1	46	829.842	0.9437	GTDB v207	d__Archaea;p__Thermoproteota;c__Bathyarchaeia;o__B26-1;f__UBA233;g__DSLH01;s__
DRTY-6_201901_bins_99	JAVZJU000000000	rMAG	201901	DRTY-6	76.64	1.87	0	1016344	28	76769	44.3	91.53	1178	0	29	791.918	0.922677	GTDB v207	d__Archaea;p__Thermoproteota;c__Bathyarchaeia;o__B26-1;f__UBA233;g__JAGTQI01;s__
DRTY-6_201907_bins_1	JAVZJV000000000	-	201907	DRTY-6	76.62	0	0	1298547	168	9902	40.86	79.45	1542	0	35	673.206	0.815384	GTDB v207	d__Archaea;p__Thermoproteota;c__Nitrososphaeria;o__Conexivisphaerales;f__UBA164;g__;s__
DRTY-6_201907_bins_10	JAVZJW000000000	-	201907	DRTY-6	98.21	0.63	0	1306766	36	61610	43.16	91.74	1395	1	46	863.191	0.906817	GTDB v207	d__Archaea;p__Thermoproteota;c__Thermoproteia;o__Sulfolobales;f__Fervidicoccaceae;g__ARK-14;s__
DRTY-6_201907_bins_102	JAVZJX000000000	-	201907	DRTY-6	98.13	4.67	0	1740059	28	125725	44.64	89.93	1820	1	42	861.618	0.960222	GTDB v207	d__Archaea;p__Thermoproteota;c__Bathyarchaeia;o__B26-1;f__B26-1;g__DTEX01;s__
DRTY-6_201907_bins_103	JAVZJY000000000	rMAG	201907	DRTY-6	88.32	2.8	0	1368146	61	30591	40.84	90.62	1556	0	31	800.762	0.803757	GTDB v207	d__Archaea;p__Thermoproteota;c__Bathyarchaeia;o__B26-1;f__UBA233;g__;s__
DRTY-6_201907_bins_104	JAVZJZ000000000	rMAG	201907	DRTY-6	86.41	0	0	1319758	2	774257	45.16	88.96	1366	1	40	861.84	0.71295	GTDB v207	d__Archaea;p__Thermoproteota;c__Nitrososphaeria;o__Conexivisphaerales;f__DTJL01;g__;s__
DRTY-6_201907_bins_105	JAVZKA000000000	-	201907	DRTY-6	90.29	0.97	0	1356277	35	59802	40.79	87.98	1407	1	38	853.678	N/A	GTDB v207	d__Archaea;p__Thermoproteota;c__Nitrososphaeria_A;o__Caldarchaeales;f__NZ13-MGT;g__JGI-0000106-J15;s__JGI-0000106-J15 sp011363825
DRTY-6_201907_bins_106	JAVZKB000000000	-	201907	DRTY-6	86.89	1.94	0	1390659	52	36391	34.29	86.51	1374	0	34	882.845	N/A	GTDB v207	d__Archaea;p__Thermoproteota;c__EX4484-205;o__EX4484-205;f__JAAOZO01;g__JAAOZO01;s__JAAOZO01 sp017601145
DRTY-6_201907_bins_107	JAVZKC000000000	rMAG	201907	DRTY-6	71.42	0	0	1080287	221	4955	34.49	93.24	1320	0	29	765.128	0.955448	GTDB v207	d__Archaea;p__Thermoproteota;c__Methanomethylicia;o__B29-G17;f__DSZF01;g__DSZF01;s__
DRTY-6_201907_bins_108	JAVZKD000000000	-	201907	DRTY-6	65.73	1.87	0	2538378	254	10543	42.86	82.92	2487	1	30	847.536	0.800234	GTDB v207	d__Archaea;p__Asgardarchaeota;c__Jordarchaeia;o__Jordarchaeales;f__Jordarchaeaceae;g__;s__
DRTY-6_201907_bins_109	JAVZKE000000000	-	201907	DRTY-6	68.75	0	0	504435	69	9376	46.66	91.52	566	0	26	818.872	0.72212	GTDB v207	d__Archaea;p__Micrarchaeota;c__Micrarchaeia;o__Micrarchaeales;f__Micrarchaeaceae;g__;s__
DRTY-6_201907_bins_11	JAVZKF000000000	-	201907	DRTY-6	92.23	3.88	0	2345227	41	351829	46.9	88.74	2550	1	47	819.664	N/A	GTDB v207	d__Archaea;p__Thermoproteota;c__EX4484-205;o__EX4484-205;f__JAAOZP01;g__JAAOZP01;s__JAAOZP01 sp017601225
DRTY-6_201907_bins_115	JAVZKG000000000	-	201907	DRTY-6	67.67	0.93	0	1123141	72	22300	44.9	91.46	1310	1	29	786.021	0.905069	GTDB v207	d__Archaea;p__Thermoproteota;c__Bathyarchaeia;o__B26-1;f__UBA233;g__JAGTQI01;s__
DRTY-6_201907_bins_118	JAVZKH000000000	-	201907	DRTY-6	64.5833	0	0	1381347	205	7447	28.28	85.68	1663	1	31	718.828	0.971684	GTDB v207	d__Archaea;p__Aenigmatarchaeota;c__Aenigmatarchaeia;o__Aenigmatarchaeales;f__JAHLMR01;g__JAHLMR01;s__
DRTY-6_201907_bins_119	JAVZKI000000000	-	201907	DRTY-6	65.52	0.63	0	967883	104	9049	39.88	88.42	1022	0	21	839.733	0.871788	GTDB v207	d__Archaea;p__Thermoproteota;c__Thermoproteia;o__Sulfolobales;f__AG1;g__WYEN01;s__
DRTY-6_201907_bins_121	JAVZKJ000000000	-	201907	DRTY-6	97.02	0	0	2761157	56	126456	35.07	88.01	2966	1	48	823.787	N/A	GTDB v207	d__Archaea;p__Thermoproteota;c__Thermoproteia;o__Sulfolobales;f__Sulfolobaceae;g__Saccharolobus;s__Saccharolobus shibatae
DRTY-6_201907_bins_125	JAVZKK000000000	-	201907	DRTY-6	72.9167	1.87	50	605085	40	20868	33.21	94.39	750	0	33	763.987	0.768947	GTDB v207	d__Archaea;p__Aenigmatarchaeota;c__Aenigmatarchaeia;o__CG10238-14;f__SCSR01;g__;s__
DRTY-6_201907_bins_127	JAVZKL000000000	-	201907	DRTY-6	65.97	0	0	658850	52	13983	42.54	91.11	761	1	17	790.643	0.948478	GTDB v207	d__Archaea;p__Thermoproteota;c__Bathyarchaeia;o__B26-1;f__UBA233;g__DSLH01;s__
DRTY-6_201907_bins_128	JAVZKM000000000	-	201907	DRTY-6	54.67	4.41	0	1028373	250	3995	53.35	90.23	1281	1	21	728.036	0.958326	GTDB v207	d__Archaea;p__Thermoproteota;c__Thermoproteia;o__Thermofilales;f__Thermofilaceae;g__Thermofilum_C;s__
DRTY-6_201907_bins_13	JAVZKN000000000	-	201907	DRTY-6	62.5	0.93	0	684429	161	4306	44.93	90.34	826	0	32	749.588	0.728613	GTDB v207	d__Archaea;p__Micrarchaeota;c__Micrarchaeia;o__Micrarchaeales;f__Micrarchaeaceae;g__;s__
DRTY-6_201907_bins_14	JAVZKO000000000	-	201907	DRTY-6	91.59	2.8	0	1589591	80	28132	53.3	84.47	1711	1	38	787.701	N/A	GTDB v207	d__Archaea;p__Thermoproteota;c__Bathyarchaeia;o__40CM-2-53-6;f__DTGE01;g__DTGE01;s__DTGE01 sp018396725
DRTY-6_201907_bins_15	JAVZKP000000000	-	201907	DRTY-6	93.85	2.02	33.33	1399451	174	10121	43.68	93.18	1634	1	33	801.761	0.907874	GTDB v207	d__Archaea;p__Thermoproteota;c__Nitrososphaeria;o__Nitrososphaerales;f__JAAOZN01;g__JAAOZN01;s__
DRTY-6_201907_bins_18	JAVZKQ000000000	-	201907	DRTY-6	86.45	0.31	0	1942681	94	27142	49.2	85.46	1976	1	44	842.801	0.951338	GTDB v207	d__Archaea;p__Thermoproteota;c__Thermoproteia;o__Marsarchaeales;f__Marsarchaeaceae;g__ECH-B-1;s__
DRTY-6_201907_bins_20	JAVZKR000000000	-	201907	DRTY-6	65.98	0.93	0	1094674	109	10974	32.16	85.94	1257	0	29	750.57	0.593349	GTDB v207	d__Archaea;p__Thermoproteota;c__Bathyarchaeia;o__40CM-2-53-6;f__;g__;s__
DRTY-6_201907_bins_21	JAVZKS000000000	-	201907	DRTY-6	96.26	1.87	0	1778657	27	152066	41.57	88.09	1838	0	44	858.009	N/A	GTDB v207	d__Archaea;p__Thermoproteota;c__Bathyarchaeia;o__B24;f__B24;g__DTBU01;s__DTBU01 sp011366665
DRTY-6_201907_bins_25	JAVZKT000000000	rMAG	201907	DRTY-6	61.49	0	0	1518660	255	6871	47.33	90.26	1653	0	28	832.243	0.990966	GTDB v207	d__Archaea;p__Thermoproteota;c__EX4484-205;o__EX4484-205;f__JAAOZP01;g__JAAOZP01;s__
DRTY-6_201907_bins_26	JAVZKU000000000	-	201907	DRTY-6	83.83	0	0	1136826	135	10157	40.8	89.65	1230	1	32	831.634	0.873399	GTDB v207	d__Archaea;p__Thermoplasmatota;c__Thermoplasmata;o__Thermoplasmatales;f__GCA-001856825;g__;s__
DRTY-6_201907_bins_27	JAVZKV000000000	-	201907	DRTY-6	95.33	2.57	0	2275082	101	97626	49.25	79.85	2339	3	73	782.65	0.937878	GTDB v207	d__Archaea;p__Hadarchaeota;c__Hadarchaeia;o__Hadarchaeales;f__Hadarchaeaceae;g__Hadarchaeum;s__
DRTY-6_201907_bins_28	JAVZKW000000000	-	201907	DRTY-6	88.71	0	0	1413208	81	20579	47.87	89.01	1624	0	32	779.585	0.92198	GTDB v207	d__Archaea;p__Thermoproteota;c__Methanomethylicia;o__Methanomethylicales;f__Methanomethylicaceae;g__WYZ-LMO10;s__
DRTY-6_201907_bins_29	JAVZKX000000000	-	201907	DRTY-6	90.18	0.6	0	1449742	198	8982	42.13	92.41	1734	0	39	777.712	N/A	GTDB v207	d__Archaea;p__Thermoproteota;c__Thermoproteia;o__Sulfolobales;f__Sulfolobaceae;g__Metallosphaera;s__Metallosphaera cuprina
DRTY-6_201907_bins_3	JAVZKY000000000	-	201907	DRTY-6	100	0	0	2156897	7	356922	46.18	90.03	2357	1	47	828.32	N/A	GTDB v207	d__Archaea;p__Thermoproteota;c__Thermoproteia;o__Sulfolobales;f__Sulfolobaceae;g__Metallosphaera;s__Metallosphaera sedula
DRTY-6_201907_bins_30	JAVZKZ000000000	-	201907	DRTY-6	98.13	4.21	0	2504958	26	186038	47.47	85.09	2567	1	46	833.342	N/A	GTDB v207	d__Archaea;p__Asgardarchaeota;c__Jordarchaeia;o__Jordarchaeales;f__DTBI01;g__DTBI01;s__DTBI01 sp011364305
DRTY-6_201907_bins_33	JAVZLA000000000	rMAG	201907	DRTY-6	81.78	0.93	0	1357625	71	24126	51.8	89.35	1442	0	38	844.752	0.833609	GTDB v207	d__Archaea;p__Thermoproteota;c__Thermoproteia;o__Marsarchaeales;f__Marsarchaeaceae;g__BE-D;s__
DRTY-6_201907_bins_36	JAVZLB000000000	-	201907	DRTY-6	81	0.74	0	1658415	53	46271	46.46	88.11	1823	1	47	814.736	N/A	GTDB v207	d__Archaea;p__Thermoproteota;c__Thermoproteia;o__Thermofilales;f__Thermofilaceae;g__Thermofilum_B;s__Thermofilum_B adornatum
DRTY-6_201907_bins_38	JAVZLC000000000	-	201907	DRTY-6	66.6667	0.7	0	652204	171	3762	43.31	94.05	796	1	37	772.567	0.909862	GTDB v207	d__Archaea;p__Micrarchaeota;c__Micrarchaeia;o__DTNL01;f__DTGH01;g__DTGH01;s__
DRTY-6_201907_bins_42	JAVZLD000000000	-	201907	DRTY-6	63.75	0	0	1363878	175	8993	43.7	89.51	1537	0	23	796.979	0.706466	GTDB v207	d__Archaea;p__Thermoproteota;c__Nitrososphaeria;o__Conexivisphaerales;f__DTJL01;g__;s__
DRTY-6_201907_bins_44	JAVZLE000000000	-	201907	DRTY-6	70.8333	0.79	0	575730	25	30429	33.11	90.09	582	0	30	905.61	0.906349	GTDB v207	d__Archaea;p__Micrarchaeota;c__Micrarchaeia;o__CABMEP01;f__CABMEP01;g__DTQF01;s__
DRTY-6_201907_bins_45	JAVZLF000000000	-	201907	DRTY-6	85.14	0	0	990786	126	9738	30.83	94.48	1121	0	29	838.469	0.894427	GTDB v207	d__Archaea;p__Thermoplasmatota;c__Thermoplasmata;o__ARK-15;f__ARK-15;g__ARK-15;s__
DRTY-6_201907_bins_46	JAVZLG000000000	rMAG	201907	DRTY-6	69.63	0	0	1579016	68	32686	42.87	89.2	1664	0	32	848.764	0.76633	GTDB v207	d__Archaea;p__Thermoproteota;c__Bathyarchaeia;o__B26-1;f__UBA233;g__;s__
DRTY-6_201907_bins_47	JAVZLH000000000	rMAG	201907	DRTY-6	91.59	0.93	0	1109576	24	64374	42.59	88.21	1277	0	33	768.963	0.739444	GTDB v207	d__Archaea;p__Thermoproteota;c__Bathyarchaeia;o__B26-1;f__UBA233;g__;s__
DRTY-6_201907_bins_49	JAVZLI000000000	-	201907	DRTY-6	72.6	0	0	1008877	166	6825	45.46	91	1129	1	20	816.174	0.891425	GTDB v207	d__Archaea;p__Thermoplasmatota;c__Thermoplasmata;o__Thermoplasmatales;f__Thermoplasmataceae;g__UBA447;s__
DRTY-6_201907_bins_5	JAVZLJ000000000	-	201907	DRTY-6	90.29	0.97	0	1139978	61	33213	42.5	92.72	1242	1	35	853.642	N/A	GTDB v207	d__Archaea;p__Thermoproteota;c__Nitrososphaeria_A;o__Caldarchaeales;f__HR02;g__DTDI01;s__DTDI01 sp011362255
DRTY-6_201907_bins_50	JAVZLK000000000	rMAG	201907	DRTY-6	92.74	1.87	0	2182157	81	43251	40.59	89.86	2398	1	66	819.462	0.751911	GTDB v207	d__Archaea;p__Thermoproteota;c__Bathyarchaeia;o__B26-1;f__UBA233;g__;s__
DRTY-6_201907_bins_51	JAVZLL000000000	-	201907	DRTY-6	89.5833	0	0	686535	16	90646	30.54	87.99	718	0	37	842.204	N/A	GTDB v207	d__Archaea;p__Aenigmatarchaeota;c__Aenigmatarchaeia;o__GW2011-AR5;f__JAHLMP01;g__JAHLMP01;s__JAHLMP01 sp018920315
DRTY-6_201907_bins_54	JAVZLM000000000	rMAG	201907	DRTY-6	94.39	2.8	0	1693884	28	173633	40.66	91.53	1872	2	48	830.152	0.800928	GTDB v207	d__Archaea;p__Thermoproteota;c__Bathyarchaeia;o__B26-1;f__UBA233;g__;s__
DRTY-6_201907_bins_55	JAVZLN000000000	-	201907	DRTY-6	80.84	0	0	979587	61	20955	50.52	92.02	1100	1	41	822.765	0.648449	GTDB v207	d__Archaea;p__Hadarchaeota;c__Hadarchaeia;o__Hadarchaeales;f__DTKF01;g__;s__
DRTY-6_201907_bins_59	JAVZLO000000000	-	201907	DRTY-6	85.4167	0	0	784501	30	31844	34.86	93.7	839	0	40	878.237	0.936416	GTDB v207	d__Archaea;p__Micrarchaeota;c__Micrarchaeia;o__Anstonellales;f__Bilamarchaeaceae;g__DTNT01;s__
DRTY-6_201907_bins_61	JAVZLP000000000	rMAG	201907	DRTY-6	60.03	0	0	1304674	256	5502	42.73	89.91	1592	1	42	738.861	0.879603	GTDB v207	d__Archaea;p__Thermoproteota;c__Bathyarchaeia;o__B26-1;f__UBA233;g__JAGTQI01;s__
DRTY-6_201907_bins_62	JAVZLQ000000000	rMAG	201907	DRTY-6	93.93	2.8	0	1423015	19	291734	43.38	91.66	1549	1	42	844.217	0.765499	GTDB v207	d__Archaea;p__Thermoproteota;c__Bathyarchaeia;o__B26-1;f__UBA233;g__;s__
DRTY-6_201907_bins_64	JAVZLR000000000	-	201907	DRTY-6	70.8	1.71	0	1114969	105	11753	45.14	89.89	1219	1	23	823.833	N/A	GTDB v207	d__Archaea;p__Thermoproteota;c__Bathyarchaeia;o__B26-1;f__B26-1;g__DTEX01;s__DTEX01 sp011364715
DRTY-6_201907_bins_66	JAVZLS000000000	-	201907	DRTY-6	89.32	2.02	33.33	1331374	41	69473	44.86	92.25	1514	1	41	813.4	0.922423	GTDB v207	d__Archaea;p__Thermoproteota;c__Bathyarchaeia;o__B26-1;f__UBA233;g__JAGTQI01;s__
DRTY-6_201907_bins_67	JAVZLT000000000	-	201907	DRTY-6	63.53	0.93	0	691766	68	11371	43.03	90.83	803	0	17	784.367	N/A	GTDB v207	d__Archaea;p__Thermoproteota;c__Bathyarchaeia;o__B26-1;f__UBA233;g__DRVP01;s__DRVP01 sp018396705
DRTY-6_201907_bins_68	JAVZLU000000000	-	201907	DRTY-6	96.04	0	0	1255161	12	174687	44.85	91.98	1363	1	44	849.612	N/A	GTDB v207	d__Archaea;p__Thermoproteota;c__Nitrososphaeria_A;o__Caldarchaeales;f__NZ13-MGT;g__NZ13-MG1;s__NZ13-MG1 sp011364235
DRTY-6_201907_bins_71	JAVZLV000000000	-	201907	DRTY-6	91.52	1.87	0	1452150	68	38864	52.81	88.75	1551	1	47	836.295	0.964105	GTDB v207	d__Archaea;p__Thermoproteota;c__Korarchaeia;o__Korarchaeales;f__Korarchaeaceae;g__Korarchaeum;s__
DRTY-6_201907_bins_72	JAVZLW000000000	-	201907	DRTY-6	99.07	3.74	0	1719413	29	286633	43.2	90.87	1892	2	55	827.081	0.750555	GTDB v207	d__Archaea;p__Thermoproteota;c__Bathyarchaeia;o__B26-1;f__UBA233;g__;s__
DRTY-6_201907_bins_73	JAVZLX000000000	-	201907	DRTY-6	96.26	3.74	0	1621228	14	211724	42.31	91.48	1763	1	44	841.743	0.740237	GTDB v207	d__Archaea;p__Thermoproteota;c__Bathyarchaeia;o__B26-1;f__UBA233;g__;s__
DRTY-6_201907_bins_74	JAVZLY000000000	-	201907	DRTY-6	58.57	2.34	0	722637	85	8522	31.03	89.56	840	0	28	772.398	N/A	GTDB v207	d__Archaea;p__Thermoproteota;c__Bathyarchaeia;o__40CM-2-53-6;f__DTDX01;g__DTDX01;s__DTDX01 sp018396815
DRTY-6_201907_bins_75	JAVZLZ000000000	-	201907	DRTY-6	85.4167	1.87	0	905302	8	209546	33.72	94.83	1003	0	39	859.466	0.528307	GTDB v207	d__Archaea;p__Nanoarchaeota;c__Nanoarchaeia;o__DTBS01;f__;g__;s__
DRTY-6_201907_bins_79	JAVZMA000000000	rMAG	201907	DRTY-6	99.07	1.87	0	1347895	35	62066	43.47	90.62	1540	1	36	795.273	0.750451	GTDB v207	d__Archaea;p__Thermoproteota;c__Bathyarchaeia;o__B26-1;f__UBA233;g__;s__
DRTY-6_201907_bins_8	JAVZMB000000000	rMAG	201907	DRTY-6	94.39	3.74	0	1985370	21	152013	47.11	81.82	1956	0	43	832.708	0.956113	GTDB v207	d__Archaea;p__Thermoproteota;c__Bathyarchaeia;o__B24;f__JAGTQN01;g__JAGTQN01;s__
DRTY-6_201907_bins_80	JAVZMC000000000	-	201907	DRTY-6	86.92	0	0	1257247	11	168912	41.83	86.93	1347	0	33	813.69	0.796207	GTDB v207	d__Archaea;p__Thermoproteota;c__Bathyarchaeia;o__B26-1;f__UBA233;g__;s__
DRTY-6_201907_bins_82	JAVZMD000000000	rMAG	201907	DRTY-6	85.44	2.91	0	1332043	101	14945	42.05	90.02	1466	0	38	821.02	0.974934	GTDB v207	d__Archaea;p__Thermoproteota;c__EX4484-205;o__EX4484-205;f__JAAOZP01;g__JAAOZP01;s__
DRTY-6_201907_bins_85	JAVZME000000000	-	201907	DRTY-6	91.75	0.97	0	1161473	50	29239	35.27	88.41	1298	0	38	793.375	0.925065	GTDB v207	d__Archaea;p__Thermoproteota;c__Nitrososphaeria;o__Nitrososphaerales;f__JACAEJ01;g__JACAEJ01;s__
DRTY-6_201907_bins_88	JAVZMF000000000	-	201907	DRTY-6	58.82	0.8	0	1178688	123	10091	43.46	94.95	1076	0	25	1043.9	0.802231	GTDB v207	d__Archaea;p__Thermoplasmatota;c__Thermoplasmata;o__UBA184;f__DTFW01;g__;s__
DRTY-6_201907_bins_89	JAVZMG000000000	-	201907	DRTY-6	63.31	0	0	831071	166	5348	45.17	94.69	1045	0	25	758.187	N/A	GTDB v207	d__Archaea;p__Halobacteriota;c__Archaeoglobi;o__Archaeoglobales;f__Archaeoglobaceae;g__WYZ-LMO2;s__WYZ-LMO2 sp011367245
DRTY-6_201907_bins_93	JAVZMH000000000	-	201907	DRTY-6	75	0	0	337330	9	62572	33.69	95.94	398	0	28	817.915	0.484001	GTDB v207	d__Archaea;p__B1Sed10-29;c__B1Sed10-29;o__B1Sed10-29;f__;g__;s__
DRTY-6_201907_bins_97	JAVZMI000000000	rMAG	201907	DRTY-6	97.09	0	0	1224167	18	106274	48.07	87.3	1298	1	42	825.74	0.619707	GTDB v207	d__Archaea;p__Thermoproteota;c__Bathyarchaeia;o__B25;f__;g__;s__
DRTY-6_201907_bins_99	JAVZMJ000000000	-	201907	DRTY-6	68.75	2.43	0	509046	101	5171	31.18	93.03	647	0	28	735.145	0.740937	GTDB v207	d__Archaea;p__Aenigmatarchaeota;c__Aenigmatarchaeia;o__CG10238-14;f__SCSR01;g__;s__
DRTY-6_201912_bins_1	JAVZMK000000000	-	201912	DRTY-6	52.0833	0.93	100	545259	24	30336	33.1	91.53	568	0	28	879.254	0.897364	GTDB v207	d__Archaea;p__Micrarchaeota;c__Micrarchaeia;o__CABMEP01;f__CABMEP01;g__DTQF01;s__
DRTY-6_201912_bins_11	JAVZML000000000	rMAG	201912	DRTY-6	51.4	0	0	2038051	433	4820	35.16	87.23	2449	1	45	728.418	0.795348	GTDB v207	d__Archaea;p__Thermoproteota;c__Nitrososphaeria;o__JACIWG01;f__JACIWG01;g__;s__
DRTY-6_201912_bins_12	JAVZMM000000000	-	201912	DRTY-6	90.45	0.97	0	1501020	119	20063	43.58	92.53	1696	1	36	821.277	0.907305	GTDB v207	d__Archaea;p__Thermoproteota;c__Nitrososphaeria;o__Nitrososphaerales;f__JAAOZN01;g__JAAOZN01;s__
DRTY-6_201912_bins_14	JAVZMN000000000	rMAG	201912	DRTY-6	87.5	0	0	938630	1	938630	33.12	93.72	1025	1	47	861.152	0.766476	GTDB v207	d__Archaea;p__Aenigmatarchaeota;c__Aenigmatarchaeia;o__CG10238-14;f__SCSR01;g__;s__
DRTY-6_201912_bins_16	JAVZMO000000000	rMAG	201912	DRTY-6	90.29	0.07	100	2089270	70	49675	47.15	88.17	2329	1	46	795.778	N/A	GTDB v207	d__Archaea;p__Thermoproteota;c__EX4484-205;o__EX4484-205;f__JAAOZP01;g__JAAOZP01;s__JAAOZP01 sp017601225
DRTY-6_201912_bins_17	JAVZMP000000000	-	201912	DRTY-6	93.38	0.74	0	1593430	29	78116	46.65	90.05	1726	1	44	833.047	N/A	GTDB v207	d__Archaea;p__Thermoproteota;c__Thermoproteia;o__Thermofilales;f__Thermofilaceae;g__Thermofilum_B;s__Thermofilum_B adornatum
DRTY-6_201912_bins_2	JAVZMQ000000000	-	201912	DRTY-6	56.25	0.07	0	909727	131	8656	27.43	88.61	1058	0	29	763.701	0.860932	GTDB v207	d__Archaea;p__Aenigmatarchaeota;c__Aenigmatarchaeia;o__Aenigmatarchaeales;f__JAHLMR01;g__JAHLMR01;s__
DRTY-6_201912_bins_21	JAVZMR000000000	-	201912	DRTY-6	67.56	0.97	0	1065377	157	7967	40.86	79.13	1286	0	21	659.47	0.817009	GTDB v207	d__Archaea;p__Thermoproteota;c__Nitrososphaeria;o__Conexivisphaerales;f__UBA164;g__;s__
DRTY-6_201912_bins_23	JAVZMS000000000	-	201912	DRTY-6	100	0	0	2158410	4	569781	46.21	89.99	2351	1	46	830.275	N/A	GTDB v207	d__Archaea;p__Thermoproteota;c__Thermoproteia;o__Sulfolobales;f__Sulfolobaceae;g__Metallosphaera;s__Metallosphaera sedula
DRTY-6_201912_bins_24	JAVZMT000000000	-	201912	DRTY-6	87.54	0	0	1413149	79	22836	40.52	87.64	1490	1	37	833.477	N/A	GTDB v207	d__Archaea;p__Thermoproteota;c__Nitrososphaeria_A;o__Caldarchaeales;f__NZ13-MGT;g__JGI-0000106-J15;s__JGI-0000106-J15 sp011363825
DRTY-6_201912_bins_25	JAVZMU000000000	-	201912	DRTY-6	80.1	0	0	1041175	73	15839	34.61	86.15	1181	1	31	761.605	0.924536	GTDB v207	d__Archaea;p__Thermoproteota;c__Nitrososphaeria;o__Nitrososphaerales;f__JACAEJ01;g__JACAEJ01;s__
DRTY-6_201912_bins_26	JAVZMV000000000	-	201912	DRTY-6	81.24	0.93	0	1524547	81	27196	52.33	88.73	1654	0	44	822.286	0.964611	GTDB v207	d__Archaea;p__Thermoproteota;c__Korarchaeia;o__Korarchaeales;f__Korarchaeaceae;g__Korarchaeum;s__
DRTY-6_201912_bins_27	JAVZMW000000000	-	201912	DRTY-6	89.5833	1.87	0	989345	4	275169	33.87	94.29	1052	1	44	890.253	0.527922	GTDB v207	d__Archaea;p__Nanoarchaeota;c__Nanoarchaeia;o__DTBS01;f__;g__;s__
DRTY-6_201912_bins_28	JAVZMX000000000	-	201912	DRTY-6	92.99	0.93	0	1356356	100	17884	30.74	88.27	1518	0	46	791.159	N/A	GTDB v207	d__Archaea;p__Thermoproteota;c__Bathyarchaeia;o__40CM-2-53-6;f__DTDX01;g__DTDX01;s__DTDX01 sp018396815
DRTY-6_201912_bins_34	JAVZMY000000000	-	201912	DRTY-6	63.79	0.93	0	1487603	189	10080	49.09	86.94	1579	0	37	821.869	0.949913	GTDB v207	d__Archaea;p__Thermoproteota;c__Thermoproteia;o__Marsarchaeales;f__Marsarchaeaceae;g__ECH-B-1;s__
DRTY-6_201912_bins_37	JAVZMZ000000000	-	201912	DRTY-6	84.11	0.23	100	1182354	62	36284	46.61	89	1353	1	32	780.71	0.92607	GTDB v207	d__Archaea;p__Thermoproteota;c__Methanomethylicia;o__Methanomethylicales;f__Methanomethylicaceae;g__WYZ-LMO10;s__
DRTY-6_201912_bins_39	JAVZNA000000000	-	201912	DRTY-6	62.5	0.31	0	568079	131	4359	45.38	91.91	696	0	26	752.723	0.723781	GTDB v207	d__Archaea;p__Micrarchaeota;c__Micrarchaeia;o__Micrarchaeales;f__Micrarchaeaceae;g__;s__
DRTY-6_201912_bins_4	JAVZNB000000000	-	201912	DRTY-6	88.03	0.81	0	1019053	131	9553	31.03	94.2	1140	1	31	845.313	0.897741	GTDB v207	d__Archaea;p__Thermoplasmatota;c__Thermoplasmata;o__ARK-15;f__ARK-15;g__ARK-15;s__
DRTY-6_201912_bins_40	JAVZNC000000000	rMAG	201912	DRTY-6	96.26	1.87	0	1537843	31	191570	43.31	91.03	1672	1	47	839.139	0.750647	GTDB v207	d__Archaea;p__Thermoproteota;c__Bathyarchaeia;o__B26-1;f__UBA233;g__;s__
DRTY-6_201912_bins_42	JAVZND000000000	-	201912	DRTY-6	92.52	1.87	0	2070509	82	33044	47.3	85.8	2195	1	40	811.882	N/A	GTDB v207	d__Archaea;p__Asgardarchaeota;c__Jordarchaeia;o__Jordarchaeales;f__DTBI01;g__DTBI01;s__DTBI01 sp011364305
DRTY-6_201912_bins_43	JAVZNE000000000	rMAG	201912	DRTY-6	97.2	0.93	0	1423221	15	115984	44.58	91.82	1587	0	41	825.645	0.921567	GTDB v207	d__Archaea;p__Thermoproteota;c__Bathyarchaeia;o__B26-1;f__UBA233;g__JAGTQI01;s__
DRTY-6_201912_bins_46	JAVZNF000000000	-	201912	DRTY-6	95.42	1.31	0	1512977	28	64322	44.57	93.45	1717	1	42	828.811	N/A	GTDB v207	d__Archaea;p__Halobacteriota;c__Archaeoglobi;o__Archaeoglobales;f__Archaeoglobaceae;g__WYZ-LMO2;s__WYZ-LMO2 sp011367245
DRTY-6_201912_bins_47	JAVZNG000000000	-	201912	DRTY-6	60.27	0.93	0	885908	172	5206	44.72	90.4	1043	0	14	769.654	N/A	GTDB v207	d__Archaea;p__Thermoproteota;c__Bathyarchaeia;o__B26-1;f__B26-1;g__DTEX01;s__DTEX01 sp011364715
DRTY-6_201912_bins_48	JAVZNH000000000	-	201912	DRTY-6	91.6667	0	0	704921	38	33487	30.61	88.66	763	0	38	820.128	N/A	GTDB v207	d__Archaea;p__Aenigmatarchaeota;c__Aenigmatarchaeia;o__GW2011-AR5;f__JAHLMP01;g__JAHLMP01;s__JAHLMP01 sp018920315
DRTY-6_201912_bins_51	JAVZNI000000000	-	201912	DRTY-6	91.6667	0	0	574166	4	350239	33.54	94.55	666	1	45	819.414	0.482385	GTDB v207	d__Archaea;p__B1Sed10-29;c__B1Sed10-29;o__B1Sed10-29;f__;g__;s__
DRTY-6_201912_bins_52	JAVZNJ000000000	-	201912	DRTY-6	97.2	1.87	0	1827110	13	253941	41.57	88.19	1879	1	42	859.486	N/A	GTDB v207	d__Archaea;p__Thermoproteota;c__Bathyarchaeia;o__B24;f__B24;g__DTBU01;s__DTBU01 sp011366665
DRTY-6_201912_bins_55	JAVZNK000000000	-	201912	DRTY-6	83.01	0	0	1038449	62	23936	35.28	89.15	1181	0	34	786.089	0.926893	GTDB v207	d__Archaea;p__Thermoproteota;c__Nitrososphaeria;o__Nitrososphaerales;f__JACAEJ01;g__JACAEJ01;s__
DRTY-6_201912_bins_56	JAVZNL000000000	-	201912	DRTY-6	92.84	0.6	100	1239121	186	8088	32.12	93.25	1517	0	32	767.03	0.926604	GTDB v207	d__Archaea;p__Thermoproteota;c__Thermoproteia;o__Sulfolobales;f__Sulfolobaceae;g__Saccharolobus;s__
DRTY-6_201912_bins_57	JAVZNM000000000	-	201912	DRTY-6	96.13	0.6	0	1435208	56	49755	41.82	91.94	1617	1	43	821.013	N/A	GTDB v207	d__Archaea;p__Thermoproteota;c__Thermoproteia;o__Sulfolobales;f__Sulfolobaceae;g__Metallosphaera;s__Metallosphaera cuprina
DRTY-6_201912_bins_58	JAVZNN000000000	-	201912	DRTY-6	81.46	0	0	1178901	184	7568	32.05	87.52	1368	0	28	756.372	0.592841	GTDB v207	d__Archaea;p__Thermoproteota;c__Bathyarchaeia;o__40CM-2-53-6;f__;g__;s__
DRTY-6_201912_bins_6	JAVZNO000000000	-	201912	DRTY-6	68.57	0.63	0	643002	133	5328	45.12	92.08	796	0	23	747.21	0.923881	GTDB v207	d__Archaea;p__Thermoproteota;c__Thermoproteia;o__Sulfolobales;f__Desulfurococcaceae;g__UBA285;s__
DRTY-6_201912_bins_62	JAVZNP000000000	-	201912	DRTY-6	72.11	0.93	0	1291442	118	14724	42.76	90.5	1478	0	31	792.938	N/A	GTDB v207	d__Archaea;p__Thermoproteota;c__Bathyarchaeia;o__B26-1;f__UBA233;g__DRVP01;s__DRVP01 sp018396705
DRTY-6_201912_bins_63	JAVZNQ000000000	-	201912	DRTY-6	68.82	0	0	1350006	158	11058	40.48	90.71	1640	0	42	748.651	0.800717	GTDB v207	d__Archaea;p__Thermoproteota;c__Bathyarchaeia;o__B26-1;f__UBA233;g__;s__
DRTY-6_201912_bins_65	JAVZNR000000000	-	201912	DRTY-6	88.79	1.87	0	1636764	22	124718	44.65	90.05	1711	1	38	863.456	0.965267	GTDB v207	d__Archaea;p__Thermoproteota;c__Bathyarchaeia;o__B26-1;f__B26-1;g__DTEX01;s__
DRTY-6_201912_bins_66	JAVZNS000000000	-	201912	DRTY-6	99.4	0	0	2471334	24	170103	35.28	88.67	2640	1	45	834.577	N/A	GTDB v207	d__Archaea;p__Thermoproteota;c__Thermoproteia;o__Sulfolobales;f__Sulfolobaceae;g__Saccharolobus;s__Saccharolobus shibatae
DRTY-6_201912_bins_68	JAVZNT000000000	rMAG	201912	DRTY-6	83.18	1.87	0	1024976	27	44968	44.12	91.85	1165	1	27	810.433	0.915765	GTDB v207	d__Archaea;p__Thermoproteota;c__Bathyarchaeia;o__B26-1;f__UBA233;g__JAGTQI01;s__
DRTY-6_201912_bins_70	JAVZNU000000000	-	201912	DRTY-6	86.79	0	0	900288	100	13097	41.96	93.08	994	1	27	846.715	0.872201	GTDB v207	d__Archaea;p__Thermoplasmatota;c__Thermoplasmata;o__Thermoplasmatales;f__GCA-001856825;g__;s__
DRTY-6_201912_bins_71	JAVZNV000000000	-	201912	DRTY-6	92.23	2.02	0	1715265	75	51530	35.01	84.92	1681	1	45	869.656	N/A	GTDB v207	d__Archaea;p__Thermoproteota;c__EX4484-205;o__EX4484-205;f__JAAOZO01;g__JAAOZO01;s__JAAOZO01 sp017601145
DRTY-6_201912_bins_72	JAVZNW000000000	rMAG	201912	DRTY-6	96.26	2.8	0	1499998	53	74492	44.62	91.54	1699	0	45	810.128	0.924888	GTDB v207	d__Archaea;p__Thermoproteota;c__Bathyarchaeia;o__B26-1;f__UBA233;g__JAGTQI01;s__
DRTY-6_201912_bins_73	JAVZNX000000000	-	201912	DRTY-6	93.75	1.87	50	1040683	115	14875	43.19	85.99	1180	0	41	762.628	0.720872	GTDB v207	d__Archaea;p__Micrarchaeota;c__Micrarchaeia;o__Micrarchaeales;f__Micrarchaeaceae;g__;s__
DRTY-6_201912_bins_74	JAVZNY000000000	-	201912	DRTY-6	96.99	0.63	0	1291944	7	764800	43.03	91.54	1359	1	42	873.949	0.906878	GTDB v207	d__Archaea;p__Thermoproteota;c__Thermoproteia;o__Sulfolobales;f__Fervidicoccaceae;g__ARK-14;s__
DRTY-6_201912_bins_75	JAVZNZ000000000	rMAG	201912	DRTY-6	98.13	3.74	0	1518360	14	201567	42.23	91.61	1653	1	41	843.488	0.74	GTDB v207	d__Archaea;p__Thermoproteota;c__Bathyarchaeia;o__B26-1;f__UBA233;g__;s__
DRTY-6_201912_bins_76	JAVZOA000000000	rMAG	201912	DRTY-6	70.9	0	0	1049516	124	11015	44.19	89.53	1280	1	31	736.207	0.911435	GTDB v207	d__Archaea;p__Thermoproteota;c__Bathyarchaeia;o__B26-1;f__UBA233;g__JAGTQI01;s__
DRTY-6_201912_bins_78	JAVZOB000000000	rMAG	201912	DRTY-6	85.4167	2.8	100	1344731	91	20896	34.2	84.42	1417	0	43	812.214	0.902396	GTDB v207	d__Archaea;p__Micrarchaeota;c__Micrarchaeia;o__CABMEP01;f__CABMEP01;g__DTQF01;s__
DRTY-6_201912_bins_8	JAVZOC000000000	-	201912	DRTY-6	96.12	0	0	1271857	4	1252045	45.06	91.08	1350	1	46	860.478	N/A	GTDB v207	d__Archaea;p__Thermoproteota;c__Nitrososphaeria_A;o__Caldarchaeales;f__NZ13-MGT;g__NZ13-MG1;s__NZ13-MG1 sp011364235
DRTY-6_201912_bins_80	JAVZOD000000000	-	201912	DRTY-6	70.8333	0	0	389497	44	13795	25.32	92.8	500	1	23	724.614	N/A	GTDB v207	d__Archaea;p__Aenigmatarchaeota;c__Aenigmatarchaeia;o__Aenigmatarchaeales;f__JAHLMR01;g__JAHLMR01;s__JAHLMR01 sp018920255
DRTY-6_201912_bins_81	JAVZOE000000000	-	201912	DRTY-6	57.67	0	0	800988	207	3660	54.12	90.39	1010	0	8	720.463	0.607051	GTDB v207	d__Archaea;p__Thermoproteota;c__Bathyarchaeia;o__40CM-2-53-6;f__;g__;s__
DRTY-6_201912_bins_84	JAVZOF000000000	-	201912	DRTY-6	64.09	0.47	100	632823	18	70744	43.41	91.94	718	0	15	812.311	0.822341	GTDB v207	d__Archaea;p__Thermoproteota;c__Bathyarchaeia;o__B26-1;f__UBA233;g__;s__
DRTY-6_201912_bins_85	JAVZOG000000000	rMAG	201912	DRTY-6	53.34	2.18	0	922531	243	3599	41.01	89.5	1283	0	25	645.666	0.756887	GTDB v207	d__Archaea;p__Thermoproteota;c__Bathyarchaeia;o__B26-1;f__UBA233;g__;s__
DRTY-6_201912_bins_9	JAVZOH000000000	-	201912	DRTY-6	91.51	0.97	0	1217533	167	9116	42.63	92.52	1407	1	33	803.401	N/A	GTDB v207	d__Archaea;p__Thermoproteota;c__Nitrososphaeria_A;o__Caldarchaeales;f__HR02;g__DTDI01;s__DTDI01 sp011362255
DRTY-6_202007_bins_1	JAVZOI000000000	-	202007	DRTY-6	97.92	0.6	0	1537148	90	28477	41.92	92.39	1753	0	39	814.998	N/A	GTDB v207	d__Archaea;p__Thermoproteota;c__Thermoproteia;o__Sulfolobales;f__Sulfolobaceae;g__Metallosphaera;s__Metallosphaera cuprina
DRTY-6_202007_bins_10	JAVZOJ000000000	rMAG	202007	DRTY-6	81.25	0.31	100	549520	57	12979	41.18	91.55	612	0	32	825.422	0.712621	GTDB v207	d__Archaea;p__Micrarchaeota;c__Micrarchaeia;o__Micrarchaeales;f__Micrarchaeaceae;g__;s__
DRTY-6_202007_bins_13	JAVZOK000000000	-	202007	DRTY-6	90.29	1.94	0	1457411	63	36792	34.51	87.24	1415	1	38	902.006	N/A	GTDB v207	d__Archaea;p__Thermoproteota;c__EX4484-205;o__EX4484-205;f__JAAOZO01;g__JAAOZO01;s__JAAOZO01 sp017601145
DRTY-6_202007_bins_14	JAVZOL000000000	-	202007	DRTY-6	91.18	2.21	0	1306619	230	6758	46.88	89.67	1544	1	40	761.236	N/A	GTDB v207	d__Archaea;p__Thermoproteota;c__Thermoproteia;o__Thermofilales;f__Thermofilaceae;g__Thermofilum_B;s__Thermofilum_B adornatum
DRTY-6_202007_bins_15	JAVZOM000000000	-	202007	DRTY-6	52.91	0.07	100	652759	162	4030	41.48	86.95	786	0	15	726.469	0.815283	GTDB v207	d__Archaea;p__Thermoproteota;c__Nitrososphaeria;o__Conexivisphaerales;f__UBA164;g__;s__
DRTY-6_202007_bins_16	JAVZON000000000	-	202007	DRTY-6	70.8333	0	0	530282	96	5878	45.77	91.98	637	0	38	767.312	0.724456	GTDB v207	d__Archaea;p__Micrarchaeota;c__Micrarchaeia;o__Micrarchaeales;f__Micrarchaeaceae;g__;s__
DRTY-6_202007_bins_19	JAVZOO000000000	-	202007	DRTY-6	72.17	1.94	0	1573043	158	12926	45.82	89.13	1756	0	31	800.692	0.70224	GTDB v207	d__Archaea;p__Thermoproteota;c__Nitrososphaeria;o__Conexivisphaerales;f__DTJL01;g__;s__
DRTY-6_202007_bins_2	JAVZOP000000000	-	202007	DRTY-6	61.03	1.96	33.33	929502	210	4455	44.77	94.48	1206	0	28	732.955	N/A	GTDB v207	d__Archaea;p__Halobacteriota;c__Archaeoglobi;o__Archaeoglobales;f__Archaeoglobaceae;g__WYZ-LMO2;s__WYZ-LMO2 sp011367245
DRTY-6_202007_bins_21	JAVZOQ000000000	-	202007	DRTY-6	90.28	0	0	979334	93	15029	42.03	93.43	1053	1	31	872.783	0.871743	GTDB v207	d__Archaea;p__Thermoplasmatota;c__Thermoplasmata;o__Thermoplasmatales;f__GCA-001856825;g__;s__
DRTY-6_202007_bins_22	JAVZOR000000000	-	202007	DRTY-6	99.4	0	0	2585054	23	171017	35.21	88.29	2769	1	45	829.933	N/A	GTDB v207	d__Archaea;p__Thermoproteota;c__Thermoproteia;o__Sulfolobales;f__Sulfolobaceae;g__Saccharolobus;s__Saccharolobus shibatae
DRTY-6_202007_bins_23	JAVZOS000000000	-	202007	DRTY-6	90.14	0	0	1355970	76	23918	32.13	89.02	1534	0	41	806.548	0.925401	GTDB v207	d__Archaea;p__Thermoproteota;c__Thermoproteia;o__Sulfolobales;f__Sulfolobaceae;g__Saccharolobus;s__
DRTY-6_202007_bins_24	JAVZOT000000000	-	202007	DRTY-6	92.71	0.81	0	1072496	106	13629	31.1	93.67	1176	1	36	859.485	0.897812	GTDB v207	d__Archaea;p__Thermoplasmatota;c__Thermoplasmata;o__ARK-15;f__ARK-15;g__ARK-15;s__
DRTY-6_202007_bins_26	JAVZOU000000000	-	202007	DRTY-6	85.91	1.87	0	1313544	25	67212	42.32	91.51	1469	1	40	820.428	0.739973	GTDB v207	d__Archaea;p__Thermoproteota;c__Bathyarchaeia;o__B26-1;f__UBA233;g__;s__
DRTY-6_202007_bins_28	JAVZOV000000000	rMAG	202007	DRTY-6	94.85	0.74	0	1752405	7	438641	35.75	86.09	1787	1	46	847.036	0.644157	GTDB v207	d__Archaea;p__Thermoproteota;c__Thermoproteia;o__Gearchaeales;f__WAQG01;g__;s__
DRTY-6_202007_bins_29	JAVZOW000000000	rMAG	202007	DRTY-6	50.81	0.97	0	1149210	264	4407	35.09	91.03	1438	0	22	730.193	0.937928	GTDB v207	d__Archaea;p__Thermoproteota;c__Nitrososphaeria;o__JACIWG01;f__JACIWG01;g__JACIWG01;s__
DRTY-6_202007_bins_30	JAVZOX000000000	rMAG	202007	DRTY-6	93.46	0.93	0	1529712	78	23794	43.08	90.26	1704	0	42	812.616	N/A	GTDB v207	d__Archaea;p__Thermoproteota;c__Bathyarchaeia;o__B26-1;f__UBA233;g__DRVP01;s__DRVP01 sp018396705
DRTY-6_202007_bins_34	JAVZOY000000000	-	202007	DRTY-6	92.52	1.87	0	1542946	65	29162	41.44	88.83	1612	0	37	852.281	N/A	GTDB v207	d__Archaea;p__Thermoproteota;c__Bathyarchaeia;o__B24;f__B24;g__DTBU01;s__DTBU01 sp011366665
DRTY-6_202007_bins_35	JAVZOZ000000000	-	202007	DRTY-6	99.26	0	0	2014673	4	1995109	55.72	91.47	2257	1	45	820.797	0.954439	GTDB v207	d__Archaea;p__Thermoproteota;c__Thermoproteia;o__Thermoproteales;f__Thermoproteaceae;g__Thermoproteus;s__
DRTY-6_202007_bins_36	JAVZPA000000000	-	202007	DRTY-6	89.5833	1.08	0	607808	52	20789	46.19	90.57	685	2	36	806.71	0.725497	GTDB v207	d__Archaea;p__Micrarchaeota;c__Micrarchaeia;o__Micrarchaeales;f__Micrarchaeaceae;g__;s__
DRTY-6_202007_bins_37	JAVZPB000000000	-	202007	DRTY-6	92.52	2.8	0	1407186	42	71425	44.44	91.66	1583	0	43	817.394	0.923602	GTDB v207	d__Archaea;p__Thermoproteota;c__Bathyarchaeia;o__B26-1;f__UBA233;g__JAGTQI01;s__
DRTY-6_202007_bins_38	JAVZPC000000000	rMAG	202007	DRTY-6	55.15	0	0	2867690	558	4902	38.2	83.8	3525	0	51	688.739	0.447934	Topology of IQ-TREE	d__Archaea;p__Thermoproteota;c__Nitrososphaeria;o__Conexivisphaerales;f__DTJL01;g__;s__
DRTY-6_202007_bins_4	JAVZPD000000000	-	202007	DRTY-6	68.45	0.07	100	1143807	235	5151	44.69	88.65	1376	1	25	739.28	N/A	GTDB v207	d__Archaea;p__Thermoproteota;c__Bathyarchaeia;o__B26-1;f__B26-1;g__DTEX01;s__DTEX01 sp011364715
DRTY-6_202007_bins_5	JAVZPE000000000	-	202007	DRTY-6	100	0	0	2164525	4	1240319	46.2	89.95	2356	1	47	830.743	N/A	GTDB v207	d__Archaea;p__Thermoproteota;c__Thermoproteia;o__Sulfolobales;f__Sulfolobaceae;g__Metallosphaera;s__Metallosphaera sedula
DRTY-6_202007_bins_6	JAVZPF000000000	-	202007	DRTY-6	93.93	0.93	0	1735491	84	30126	49.34	87.21	1772	0	36	856.744	0.952375	GTDB v207	d__Archaea;p__Thermoproteota;c__Thermoproteia;o__Marsarchaeales;f__Marsarchaeaceae;g__ECH-B-1;s__
DRTY-6_202007_bins_8	JAVZPG000000000	-	202007	DRTY-6	95.09	0.63	0	1248700	74	25783	43.19	91.94	1373	1	40	840.047	0.906878	GTDB v207	d__Archaea;p__Thermoproteota;c__Thermoproteia;o__Sulfolobales;f__Fervidicoccaceae;g__ARK-14;s__
DRTY-6_202007_bins_9	JAVZPH000000000	-	202007	DRTY-6	64.4	0	0	1155453	219	5795	40.76	88.37	1359	1	34	753.774	N/A	GTDB v207	d__Archaea;p__Thermoproteota;c__Nitrososphaeria_A;o__Caldarchaeales;f__NZ13-MGT;g__JGI-0000106-J15;s__JGI-0000106-J15 sp011363825
DRTY-7_201601_bins_1	JAVZPI000000000	-	201601	DRTY-7	99.72	2.21	33.33	2236655	44	125132	54.93	88.26	2635	1	49	755.396	N/A	GTDB v207	d__Archaea;p__Thermoproteota;c__Thermoproteia;o__Thermoproteales;f__Thermoproteaceae;g__Pyrobaculum;s__Pyrobaculum arsenaticum
DRTY-7_201601_bins_10	JAVZPJ000000000	-	201601	DRTY-7	98.73	0.63	0	1405049	18	161180	39.51	89.05	1411	1	45	889.868	0.878016	GTDB v207	d__Archaea;p__Thermoproteota;c__Thermoproteia;o__Sulfolobales;f__AG1;g__WYEN01;s__
DRTY-7_201601_bins_12	JAVZPK000000000	-	201601	DRTY-7	93.2	0.63	0	1282307	16	177221	43	91.62	1356	1	41	870.221	0.90673	GTDB v207	d__Archaea;p__Thermoproteota;c__Thermoproteia;o__Sulfolobales;f__Fervidicoccaceae;g__ARK-14;s__
DRTY-7_201601_bins_18	JAVZPL000000000	rMAG	201601	DRTY-7	87.5	0	0	725127	23	51644	28.95	93.66	819	1	34	832.286	N/A	GTDB v207	d__Archaea;p__Aenigmatarchaeota;c__Aenigmatarchaeia;o__CG10238-14;f__CG10238-14;g__JAHLMN01;s__JAHLMN01 sp018920345
DRTY-7_201601_bins_6	JAVZPM000000000	rMAG	201601	DRTY-7	85.4167	0	0	755614	8	138651	32.52	89.99	741	1	42	920.103	0.899536	GTDB v207	d__Archaea;p__Micrarchaeota;c__Micrarchaeia;o__CABMEP01;f__CABMEP01;g__DTQF01;s__
DRTY-7_201601_bins_7	JAVZPN000000000	rMAG	201601	DRTY-7	99.37	0	0	1634277	22	239905	44.97	87.25	1731	1	52	828.038	0.989346	GTDB v207	d__Archaea;p__Thermoproteota;c__Thermoproteia;o__Sulfolobales;f__Desulfurococcaceae;g__Desulfurococcus;s__
DRTY-7_201601_bins_8	JAVZPO000000000	-	201601	DRTY-7	89.32	1.94	0	943325	43	40406	36.34	91.03	1027	1	42	839.226	0.936593	GTDB v207	d__Archaea;p__Thermoproteota;c__Nitrososphaeria;o__JACIWG01;f__JACIWG01;g__JACIWG01;s__
DRTY-7_201601_bins_9	JAVZPP000000000	-	201601	DRTY-7	88.35	0.97	0	791438	61	15954	34.64	87.69	828	0	33	839.802	N/A	GTDB v207	d__Archaea;p__Thermoproteota;c__EX4484-205;o__EX4484-205;f__JAAOZO01;g__JAAOZO01;s__JAAOZO01 sp017601145
DRTY-7_201709_bins_11	JAVZPQ000000000	-	201709	DRTY-7	84.77	0.81	100	863614	127	8867	41.99	93.32	977	1	29	828.039	0.871253	GTDB v207	d__Archaea;p__Thermoplasmatota;c__Thermoplasmata;o__Thermoplasmatales;f__GCA-001856825;g__;s__
DRTY-7_201709_bins_12	JAVZPR000000000	-	201709	DRTY-7	59.41	0.93	0	1342044	225	6775	48.92	86.82	1513	0	19	773.324	0.948448	GTDB v207	d__Archaea;p__Thermoproteota;c__Thermoproteia;o__Marsarchaeales;f__Marsarchaeaceae;g__ECH-B-1;s__
DRTY-7_201709_bins_13	JAVZPS000000000	-	201709	DRTY-7	84.39	0.97	0	1507418	144	14316	40.98	77.01	1872	0	34	624.062	0.815324	GTDB v207	d__Archaea;p__Thermoproteota;c__Nitrososphaeria;o__Conexivisphaerales;f__UBA164;g__;s__
DRTY-7_201709_bins_14	JAVZPT000000000	rMAG	201709	DRTY-7	85.4167	0	0	542370	64	11456	47.6	90.74	596	0	32	827.017	0.765375	GTDB v207	d__Archaea;p__Micrarchaeota;c__Micrarchaeia;o__Micrarchaeales;f__Micrarchaeaceae;g__;s__
DRTY-7_201709_bins_19	JAVZPU000000000	-	201709	DRTY-7	71.77	0	0	791149	168	4682	34.71	89.25	948	0	20	747.18	0.704887	GTDB v207	d__Archaea;p__Thermoplasmatota;c__Thermoplasmata;o__ARK-15;f__ARK-15;g__;s__
DRTY-7_201709_bins_20	JAVZPV000000000	rMAG	201709	DRTY-7	60.4167	0	0	530923	50	13949	46.08	89.69	590	0	36	808.81	0.74318	GTDB v207	d__Archaea;p__Micrarchaeota;c__Micrarchaeia;o__Micrarchaeales;f__Micrarchaeaceae;g__;s__
DRTY-7_201709_bins_21	JAVZPW000000000	-	201709	DRTY-7	79.1667	0	0	555330	57	11470	45.15	89.01	625	0	32	792.067	0.721234	GTDB v207	d__Archaea;p__Micrarchaeota;c__Micrarchaeia;o__Micrarchaeales;f__Micrarchaeaceae;g__;s__
DRTY-7_201709_bins_22	JAVZPX000000000	-	201709	DRTY-7	93.27	0.81	0	1086492	107	13631	30.96	93.92	1197	0	40	855.905	0.896315	GTDB v207	d__Archaea;p__Thermoplasmatota;c__Thermoplasmata;o__ARK-15;f__ARK-15;g__ARK-15;s__
DRTY-7_201709_bins_25	JAVZPY000000000	rMAG	201709	DRTY-7	77.0833	0	0	559596	73	10319	42.59	91.74	661	1	34	779.113	0.782806	GTDB v207	d__Archaea;p__Micrarchaeota;c__Micrarchaeia;o__Micrarchaeales;f__Micrarchaeaceae;g__;s__
DRTY-7_201709_bins_29	JAVZPZ000000000	-	201709	DRTY-7	69.64	0	0	703296	157	4400	31.9	94.19	929	0	19	718.008	0.925174	GTDB v207	d__Archaea;p__Thermoproteota;c__Thermoproteia;o__Sulfolobales;f__Sulfolobaceae;g__Saccharolobus;s__
DRTY-7_201709_bins_31	JAVZQA000000000	rMAG	201709	DRTY-7	78.4	1.6	50	1294751	121	14578	48.85	91.19	1351	1	35	877.434	0.503313	GTDB v207	d__Archaea;p__Thermoplasmatota;c__Thermoplasmata;o__Methanomassiliicoccales;f__;g__;s__
DRTY-7_201709_bins_33	JAVZQB000000000	-	201709	DRTY-7	62.5	0	0	405631	59	8559	45.33	92.56	474	0	23	793.677	0.723159	GTDB v207	d__Archaea;p__Micrarchaeota;c__Micrarchaeia;o__Micrarchaeales;f__Micrarchaeaceae;g__;s__
DRTY-7_201709_bins_34	JAVZQC000000000	-	201709	DRTY-7	64.5833	2.02	0	2619434	475	5555	38.19	84.01	3250	2	42	679.299	0.934838	GTDB v207	d__Archaea;p__Nanoarchaeota;c__Nanoarchaeia;o__Parvarchaeales;f__Parvarchaeaceae;g__JADFAT01;s__
DRTY-7_201709_bins_35	JAVZQD000000000	-	201709	DRTY-7	100	0	0	2250022	14	807279	45.99	89.34	2450	1	49	825.025	N/A	GTDB v207	d__Archaea;p__Thermoproteota;c__Thermoproteia;o__Sulfolobales;f__Sulfolobaceae;g__Metallosphaera;s__Metallosphaera sedula
DRTY-7_201709_bins_36	JAVZQE000000000	-	201709	DRTY-7	68.75	1.93	0	2959835	550	5435	35.51	84.97	3603	0	47	703.488	0.721815	GTDB v207	d__Archaea;p__Micrarchaeota;c__Micrarchaeia;o__Micrarchaeales;f__Micrarchaeaceae;g__;s__
DRTY-7_201709_bins_5	JAVZQF000000000	-	201709	DRTY-7	81.64	0	0	1024120	120	11610	41.45	92.45	1219	0	34	781.87	N/A	GTDB v207	d__Archaea;p__Thermoproteota;c__Thermoproteia;o__Sulfolobales;f__Sulfolobaceae;g__Metallosphaera;s__Metallosphaera cuprina
DRTY-7_201709_bins_6	JAVZQG000000000	-	201709	DRTY-7	67.71	0.93	0	785663	131	6220	51.78	89.19	949	1	14	741.759	0.784258	GTDB v207	d__Archaea;p__Thermoproteota;c__Thermoproteia;o__Marsarchaeales;f__Marsarchaeaceae;g__;s__
DRTY-7_201709_bins_7	JAVZQH000000000	-	201709	DRTY-7	91.6667	0	0	532854	60	14019	46.75	92.42	598	1	34	825.716	0.726815	GTDB v207	d__Archaea;p__Micrarchaeota;c__Micrarchaeia;o__Micrarchaeales;f__Micrarchaeaceae;g__;s__
DRTY-7_201803_bins_112	JAVZQI000000000	-	201803	DRTY-7	87.92	0.76	50	1333052	198	8140	52.58	90.13	1543	0	43	781.272	0.941354	GTDB v207	d__Archaea;p__Thermoproteota;c__Thermoproteia;o__Sulfolobales;f__NBVN01;g__Zestosphaera;s__
DRTY-7_201803_bins_12	JAVZQJ000000000	-	201803	DRTY-7	97.2	3.74	0	2341503	34	107176	47.34	85.42	2404	1	45	834.572	N/A	GTDB v207	d__Archaea;p__Asgardarchaeota;c__Jordarchaeia;o__Jordarchaeales;f__DTBI01;g__DTBI01;s__DTBI01 sp011364305
DRTY-7_201803_bins_13	JAVZQK000000000	-	201803	DRTY-7	96.12	0	0	1292257	4	872797	44.97	91.33	1379	2	46	858.618	N/A	GTDB v207	d__Archaea;p__Thermoproteota;c__Nitrososphaeria_A;o__Caldarchaeales;f__NZ13-MGT;g__NZ13-MG1;s__NZ13-MG1 sp011364235
DRTY-7_201803_bins_15	JAVZQL000000000	-	201803	DRTY-7	66.91	1.63	33.33	1115374	173	7034	43.53	92.86	1387	0	29	751.802	N/A	GTDB v207	d__Archaea;p__Halobacteriota;c__Archaeoglobi;o__Archaeoglobales;f__Archaeoglobaceae;g__WYZ-LMO2;s__WYZ-LMO2 sp011367245
DRTY-7_201803_bins_16	JAVZQM000000000	rMAG	201803	DRTY-7	85.4167	4.67	0	1533053	60	38315	33.39	87.26	1486	0	37	914.845	0.900363	GTDB v207	d__Archaea;p__Micrarchaeota;c__Micrarchaeia;o__CABMEP01;f__CABMEP01;g__DTQF01;s__
DRTY-7_201803_bins_2	JAVZQN000000000	-	201803	DRTY-7	73.71	0.97	0	1209534	188	7780	40.97	80.69	1410	0	20	695.857	0.81463	GTDB v207	d__Archaea;p__Thermoproteota;c__Nitrososphaeria;o__Conexivisphaerales;f__UBA164;g__;s__
DRTY-7_201803_bins_22	JAVZQO000000000	rMAG	201803	DRTY-7	97.2	0	0	1414867	68	63002	46.41	88.96	1575	1	41	801.695	0.919572	GTDB v207	d__Archaea;p__Thermoproteota;c__Methanomethylicia;o__Methanomethylicales;f__Methanomethylicaceae;g__WYZ-LMO10;s__
DRTY-7_201803_bins_28	JAVZQP000000000	-	201803	DRTY-7	87.5	1.01	100	828754	52	23372	41.35	92.38	902	1	43	853.124	0.852341	GTDB v207	d__Archaea;p__Nanoarchaeota;c__Nanoarchaeia;o__Woesearchaeales;f__0-14-0-80-44-23;g__0-14-0-80-44-23;s__
DRTY-7_201803_bins_29	JAVZQQ000000000	-	201803	DRTY-7	92.3	0.81	0	1517808	200	10931	41.55	90.01	1682	1	38	814.818	0.871825	GTDB v207	d__Archaea;p__Thermoplasmatota;c__Thermoplasmata;o__Thermoplasmatales;f__GCA-001856825;g__;s__
DRTY-7_201803_bins_34	JAVZQR000000000	rMAG	201803	DRTY-7	58.94	0	0	1059658	187	6602	52.9	90.22	1247	0	40	768.007	0.924471	GTDB v207	d__Archaea;p__Thermoproteota;c__Nitrososphaeria_A;o__Caldarchaeales;f__NZ13-MGT;g__EX4484-121;s__
DRTY-7_201803_bins_38	JAVZQS000000000	-	201803	DRTY-7	100	0	0	2171728	2	1153688	46.18	89.9	2363	1	49	830.497	N/A	GTDB v207	d__Archaea;p__Thermoproteota;c__Thermoproteia;o__Sulfolobales;f__Sulfolobaceae;g__Metallosphaera;s__Metallosphaera sedula
DRTY-7_201803_bins_39	JAVZQT000000000	-	201803	DRTY-7	64.81	0.63	0	1035651	189	5966	38.81	90.75	1278	0	22	738.031	0.966117	GTDB v207	d__Archaea;p__Thermoproteota;c__Thermoproteia;o__Sulfolobales;f__NBVN01;g__DTCV01;s__
DRTY-7_201803_bins_40	JAVZQU000000000	-	201803	DRTY-7	93.37	0	0	1561199	44	52371	40.64	86.99	1617	2	41	843.875	N/A	GTDB v207	d__Archaea;p__Thermoproteota;c__Nitrososphaeria_A;o__Caldarchaeales;f__NZ13-MGT;g__JGI-0000106-J15;s__JGI-0000106-J15 sp011363825
DRTY-7_201803_bins_43	JAVZQV000000000	-	201803	DRTY-7	93.46	0.81	0	1120584	120	13065	30.87	93.9	1240	0	34	851.361	0.895734	GTDB v207	d__Archaea;p__Thermoplasmatota;c__Thermoplasmata;o__ARK-15;f__ARK-15;g__ARK-15;s__
DRTY-7_201803_bins_45	JAVZQW000000000	-	201803	DRTY-7	68.75	0	0	1089238	241	4749	41.93	90.91	1366	0	29	729.338	N/A	GTDB v207	d__Archaea;p__Thermoproteota;c__Thermoproteia;o__Sulfolobales;f__Sulfolobaceae;g__Metallosphaera;s__Metallosphaera cuprina
DRTY-7_201803_bins_47	JAVZQX000000000	rMAG	201803	DRTY-7	87.5	0	0	591495	113	5943	28.67	87.6	687	1	24	755.579	0.719557	GTDB v207	d__Archaea;p__Micrarchaeota;c__Micrarchaeia;o__Micrarchaeales;f__Micrarchaeaceae;g__;s__
DRTY-7_201803_bins_5	JAVZQY000000000	rMAG	201803	DRTY-7	58.44	1.94	50	2422825	400	6536	35.26	86.28	2874	0	43	731.211	0.938351	GTDB v207	d__Archaea;p__Thermoproteota;c__Nitrososphaeria;o__JACIWG01;f__JACIWG01;g__JACIWG01;s__
DRTY-7_201803_bins_51	JAVZQZ000000000	rMAG	201803	DRTY-7	75	0	0	661153	110	6397	46.3	91.15	814	1	29	741.776	N/A	GTDB v207	d__Archaea;p__Micrarchaeota;c__Micrarchaeia;o__Micrarchaeales;f__Micrarchaeaceae;g__Micrarchaeum_A;s__Micrarchaeum_A acidiphilum_A
DRTY-7_201803_bins_52	JAVZRA000000000	-	201803	DRTY-7	84.4	2.8	25	1494477	171	10220	45.94	87.62	1732	1	34	758.92	0.941189	GTDB v207	d__Archaea;p__Thermoproteota;c__Bathyarchaeia;o__B26-1;f__UBA233;g__DSLF01;s__
DRTY-7_201803_bins_56	JAVZRB000000000	-	201803	DRTY-7	73.79	0.97	0	413604	12	55967	34.73	86.23	445	0	29	804.155	N/A	GTDB v207	d__Archaea;p__Thermoproteota;c__EX4484-205;o__EX4484-205;f__JAAOZO01;g__JAAOZO01;s__JAAOZO01 sp017601145
DRTY-7_201803_bins_59	JAVZRC000000000	rMAG	201803	DRTY-7	72.9167	0	0	684691	17	70907	33.15	91.74	683	0	32	919.611	0.901147	GTDB v207	d__Archaea;p__Micrarchaeota;c__Micrarchaeia;o__CABMEP01;f__CABMEP01;g__DTQF01;s__
DRTY-7_201803_bins_6	JAVZRD000000000	-	201803	DRTY-7	96.15	0.63	0	1295117	11	254256	43.13	91.48	1370	1	41	872.055	0.906851	GTDB v207	d__Archaea;p__Thermoproteota;c__Thermoproteia;o__Sulfolobales;f__Fervidicoccaceae;g__ARK-14;s__
DRTY-7_201803_bins_61	JAVZRE000000000	-	201803	DRTY-7	96.26	1.87	0	1321248	41	46492	30.73	88.3	1439	0	47	814.336	N/A	GTDB v207	d__Archaea;p__Thermoproteota;c__Bathyarchaeia;o__40CM-2-53-6;f__DTDX01;g__DTDX01;s__DTDX01 sp018396815
DRTY-7_201803_bins_63	JAVZRF000000000	rMAG	201803	DRTY-7	83.3333	0.97	0	921718	3	548231	36.28	93.01	1023	1	44	840.27	0.968435	GTDB v207	d__Archaea;p__Nanoarchaeota;c__Nanoarchaeia;o__Parvarchaeales;f__Parvarchaeaceae;g__Parvarchaeum;s__
DRTY-7_201803_bins_64	JAVZRG000000000	rMAG	201803	DRTY-7	93.75	0	0	577095	15	60622	25.92	92.38	663	1	42	806.774	N/A	GTDB v207	d__Archaea;p__Aenigmatarchaeota;c__Aenigmatarchaeia;o__Aenigmatarchaeales;f__JAHLMR01;g__JAHLMR01;s__JAHLMR01 sp018920255
DRTY-7_201803_bins_67	JAVZRH000000000	-	201803	DRTY-7	93.64	0	0	1302676	70	31673	32.65	91.85	1373	1	41	873.763	N/A	GTDB v207	d__Archaea;p__Thermoproteota;c__Methanomethylicia;o__B29-G17;f__DSZF01;g__DSZF01;s__DSZF01 sp011367155
DRTY-7_201803_bins_7	JAVZRI000000000	-	201803	DRTY-7	97.57	0.97	0	1665824	9	351911	43.52	92.14	1801	0	44	854.66	0.90878	GTDB v207	d__Archaea;p__Thermoproteota;c__Nitrososphaeria;o__Nitrososphaerales;f__JAAOZN01;g__JAAOZN01;s__
DRTY-7_201803_bins_78	JAVZRJ000000000	-	201803	DRTY-7	98.4	2.4	0	2051767	55	48645	42.92	94.32	1707	1	46	1138.36	0.83236	GTDB v207	d__Archaea;p__Thermoplasmatota;c__Thermoplasmata;o__UBA184;f__DTFW01;g__DTFW01;s__
DRTY-7_201803_bins_8	JAVZRK000000000	-	201803	DRTY-7	89.49	1.46	50	2827557	505	5982	41.38	86.4	3485	0	62	703.794	N/A	GTDB v207	d__Archaea;p__Thermoproteota;c__Nitrososphaeria_A;o__Caldarchaeales;f__HR02;g__DTDI01;s__DTDI01 sp011362255
DRTY-7_201803_bins_82	JAVZRL000000000	-	201803	DRTY-7	77.0833	0.93	0	687382	45	22449	48.6	87.35	802	1	41	783.681	0.795973	GTDB v207	d__Archaea;p__Micrarchaeota;c__Micrarchaeia;o__Micrarchaeales;f__Micrarchaeaceae;g__;s__
DRTY-7_201803_bins_83	JAVZRM000000000	-	201803	DRTY-7	88.71	0.93	0	1365609	81	23721	52.96	88.57	1432	1	36	852.267	0.963428	GTDB v207	d__Archaea;p__Thermoproteota;c__Korarchaeia;o__Korarchaeales;f__Korarchaeaceae;g__Korarchaeum;s__
DRTY-7_201803_bins_84	JAVZRN000000000	rMAG	201803	DRTY-7	99.07	3.74	0	1749876	4	1239743	44.39	91.2	1958	1	46	817.564	0.916102	GTDB v207	d__Archaea;p__Thermoproteota;c__Bathyarchaeia;o__B26-1;f__UBA233;g__JAGTQI01;s__
DRTY-7_201803_bins_86	JAVZRO000000000	-	201803	DRTY-7	90.65	1.87	0	1129648	101	13000	43.41	90.94	1299	0	24	792.665	N/A	GTDB v207	d__Archaea;p__Thermoproteota;c__Bathyarchaeia;o__B26-1;f__UBA233;g__DRVP01;s__DRVP01 sp018396705
DRTY-7_201803_bins_9	JAVZRP000000000	-	201803	DRTY-7	77.97	1.47	0	1255675	189	8037	58.33	90.89	1522	1	34	752.955	N/A	GTDB v207	d__Archaea;p__Thermoproteota;c__Thermoproteia;o__Thermofilales;f__Thermofilaceae;g__Thermofilum_C;s__Thermofilum_C sp011364825
DRTY-7_201803_bins_93	JAVZRQ000000000	-	201803	DRTY-7	98.53	0.74	0	1675553	43	111555	46.52	90.55	1864	1	45	816.066	N/A	GTDB v207	d__Archaea;p__Thermoproteota;c__Thermoproteia;o__Thermofilales;f__Thermofilaceae;g__Thermofilum_B;s__Thermofilum_B adornatum
DRTY-7_201803_bins_97	JAVZRR000000000	rMAG	201803	DRTY-7	86.41	2.91	0	2169567	57	69661	47.69	89.86	2172	1	48	900.755	N/A	GTDB v207	d__Archaea;p__Thermoproteota;c__EX4484-205;o__EX4484-205;f__JAAOZP01;g__JAAOZP01;s__JAAOZP01 sp017601225
DRTY-7_201907_bins_1	JAVZRS000000000	-	201907	DRTY-7	95.24	1.19	50	1366227	34	72392	41.49	91.36	1551	1	44	809.735	N/A	GTDB v207	d__Archaea;p__Thermoproteota;c__Thermoproteia;o__Sulfolobales;f__Sulfolobaceae;g__Metallosphaera;s__Metallosphaera cuprina
DRTY-7_201907_bins_2	JAVZRT000000000	-	201907	DRTY-7	86.65	0.06	0	1062368	68	19152	41.65	89.79	1131	1	32	846.812	0.872779	GTDB v207	d__Archaea;p__Thermoplasmatota;c__Thermoplasmata;o__Thermoplasmatales;f__GCA-001856825;g__;s__
DRTY-7_201907_bins_6	JAVZRU000000000	-	201907	DRTY-7	97.5	0	0	1428449	142	12992	32.09	91.79	1690	0	41	781.595	0.926268	GTDB v207	d__Archaea;p__Thermoproteota;c__Thermoproteia;o__Sulfolobales;f__Sulfolobaceae;g__Saccharolobus;s__
DRTY-7_201907_bins_7	JAVZRV000000000	-	201907	DRTY-7	100	0	0	2123995	2	1597038	46.12	90.05	2334	1	48	823.418	N/A	GTDB v207	d__Archaea;p__Thermoproteota;c__Thermoproteia;o__Sulfolobales;f__Sulfolobaceae;g__Metallosphaera;s__Metallosphaera sedula
DRTY-7_201912_bins_2	JAVZRW000000000	-	201912	DRTY-7	97.02	0	0	2464166	28	124641	35.25	88.38	2625	1	42	834.131	N/A	GTDB v207	d__Archaea;p__Thermoproteota;c__Thermoproteia;o__Sulfolobales;f__Sulfolobaceae;g__Saccharolobus;s__Saccharolobus shibatae
DRTY-7_201912_bins_3	JAVZRX000000000	-	201912	DRTY-7	100	0	0	2195400	13	456273	46.09	89.8	2423	1	47	818.188	N/A	GTDB v207	d__Archaea;p__Thermoproteota;c__Thermoproteia;o__Sulfolobales;f__Sulfolobaceae;g__Metallosphaera;s__Metallosphaera sedula
DRTY-7_201912_bins_4	JAVZRY000000000	-	201912	DRTY-7	97.62	0.6	0	1486939	139	16447	41.96	92.64	1726	1	38	804.03	N/A	GTDB v207	d__Archaea;p__Thermoproteota;c__Thermoproteia;o__Sulfolobales;f__Sulfolobaceae;g__Metallosphaera;s__Metallosphaera cuprina
DRTY-7_201912_bins_5	JAVZRZ000000000	-	201912	DRTY-7	94.31	0.81	0	1142179	67	27194	41.64	89.99	1209	1	40	853.744	0.872204	GTDB v207	d__Archaea;p__Thermoplasmatota;c__Thermoplasmata;o__Thermoplasmatales;f__GCA-001856825;g__;s__
DRTY-7_201912_bins_6	JAVZSA000000000	-	201912	DRTY-7	97.18	0.81	0	1282923	68	32804	30.86	91.47	1369	1	46	860.445	0.893143	GTDB v207	d__Archaea;p__Thermoplasmatota;c__Thermoplasmata;o__ARK-15;f__ARK-15;g__ARK-15;s__
DRTY-7_201912_bins_7	JAVZSB000000000	rMAG	201912	DRTY-7	66.6667	1.94	33.33	243764	38	6980	29.82	92.79	321	0	22	706.427	0.71055	GTDB v207	d__Archaea;p__Nanoarchaeota;c__Nanoarchaeia;o__Parvarchaeales;f__Parvarchaeaceae;g__;s__
DRTY-7_201912_bins_8	JAVZSC000000000	rMAG	201912	DRTY-7	99.03	0	0	1467618	98	20420	42.52	90.04	1689	0	45	784.146	N/A	GTDB v207	d__Archaea;p__Thermoproteota;c__Nitrososphaeria;o__Nitrososphaerales;f__Nitrosocaldaceae;g__Nitrosocaldus;s__Nitrosocaldus sp013538675
DRTY-7_201912_bins_9	JAVZSD000000000	-	201912	DRTY-7	96.43	0.6	100	1442442	128	18558	32.13	92.21	1672	0	37	801.993	0.925857	GTDB v207	d__Archaea;p__Thermoproteota;c__Thermoproteia;o__Sulfolobales;f__Sulfolobaceae;g__Saccharolobus;s__
DRTY-8_201705_bins_1	JAVZSE000000000	-	201705	DRTY-8	82.71	1.87	0	1022680	106	10353	41.32	88.62	1198	1	31	763.167	N/A	GTDB v207	d__Archaea;p__Thermoproteota;c__Bathyarchaeia;o__B26-1;f__UBA233;g__DSZD01;s__DSZD01 sp011364805
DRTY-8_201705_bins_10	JAVZSF000000000	-	201705	DRTY-8	98.21	1.79	0	2383649	108	28348	35.13	88.43	2688	1	48	788.608	N/A	GTDB v207	d__Archaea;p__Thermoproteota;c__Thermoproteia;o__Sulfolobales;f__Sulfolobaceae;g__Saccharolobus;s__Saccharolobus shibatae
DRTY-8_201705_bins_11	JAVZSG000000000	-	201705	DRTY-8	67.62	1.97	0	1025959	193	6075	52.31	89.14	1284	0	27	711.245	0.942492	GTDB v207	d__Archaea;p__Thermoproteota;c__Thermoproteia;o__Sulfolobales;f__NBVN01;g__Zestosphaera;s__
DRTY-8_201705_bins_12	JAVZSH000000000	-	201705	DRTY-8	98.21	0.89	0	1507375	64	33515	42.12	91.45	1697	1	39	817.321	N/A	GTDB v207	d__Archaea;p__Thermoproteota;c__Thermoproteia;o__Sulfolobales;f__Sulfolobaceae;g__Metallosphaera;s__Metallosphaera cuprina
DRTY-8_201705_bins_13	JAVZSI000000000	-	201705	DRTY-8	90.58	0.93	0	1431286	74	24381	52.64	88.74	1569	1	48	814.105	0.964064	GTDB v207	d__Archaea;p__Thermoproteota;c__Korarchaeia;o__Korarchaeales;f__Korarchaeaceae;g__Korarchaeum;s__
DRTY-8_201705_bins_14	JAVZSJ000000000	rMAG	201705	DRTY-8	72.43	2.21	0	2173347	226	14022	57.28	88.2	2479	0	36	780.278	0.865005	GTDB v207	d__Archaea;p__Thermoproteota;c__Thermoproteia;o__Thermofilales;f__Thermofilaceae;g__;s__
DRTY-8_201705_bins_15	JAVZSK000000000	rMAG	201705	DRTY-8	74.67	0.7	50	1139914	105	11809	44.69	94.08	1362	1	25	793.228	N/A	GTDB v207	d__Archaea;p__Halobacteriota;c__Archaeoglobi;o__Archaeoglobales;f__Archaeoglobaceae;g__WYZ-LMO2;s__WYZ-LMO2 sp011367245
DRTY-8_201705_bins_16	JAVZSL000000000	-	201705	DRTY-8	98.73	2.53	25	1742947	76	37025	43.36	87.73	1827	2	43	841.195	N/A	GTDB v207	d__Archaea;p__Thermoproteota;c__Thermoproteia;o__Sulfolobales;f__NBVN01;g__Zestosphaera;s__Zestosphaera sp011364565
DRTY-8_201705_bins_17	JAVZSM000000000	-	201705	DRTY-8	99.26	0.74	0	1773135	49	106468	46.62	90.13	1935	1	45	827.748	N/A	GTDB v207	d__Archaea;p__Thermoproteota;c__Thermoproteia;o__Thermofilales;f__Thermofilaceae;g__Thermofilum_B;s__Thermofilum_B adornatum
DRTY-8_201705_bins_18	JAVZSN000000000	-	201705	DRTY-8	97.47	0.32	0	1461796	12	236602	48.99	89.5	1569	1	47	837.558	N/A	GTDB v207	d__Archaea;p__Thermoproteota;c__Thermoproteia;o__Sulfolobales;f__Desulfurococcaceae;g__UBA285;s__UBA285 sp011364525
DRTY-8_201705_bins_19	JAVZSO000000000	rMAG	201705	DRTY-8	96.55	0.63	0	1384175	50	52055	39.15	90.02	1440	1	44	868.021	0.944349	GTDB v207	d__Archaea;p__Thermoproteota;c__Thermoproteia;o__Sulfolobales;f__Desulfurococcaceae;g__UBA285;s__
DRTY-8_201705_bins_2	JAVZSP000000000	rMAG	201705	DRTY-8	68.3	0.56	50	1197396	214	6173	52.48	89.19	1512	1	35	710.232	0.919352	GTDB v207	d__Archaea;p__Thermoproteota;c__Nitrososphaeria_A;o__Caldarchaeales;f__NZ13-MGT;g__EX4484-121;s__
DRTY-8_201705_bins_20	JAVZSQ000000000	-	201705	DRTY-8	96.15	1.9	25	1274290	50	36975	41.51	91.12	1375	1	47	847.567	0.890532	GTDB v207	d__Archaea;p__Thermoproteota;c__Thermoproteia;o__Sulfolobales;f__Desulfurococcaceae;g__;s__
DRTY-8_201705_bins_22	JAVZSR000000000	-	201705	DRTY-8	81.62	0	0	733986	12	116321	54	91.55	782	1	37	864.277	0.863405	GTDB v207	d__Archaea;p__Thermoproteota;c__Thermoproteia;o__Thermofilales;f__Thermofilaceae;g__;s__
DRTY-8_201705_bins_23	JAVZSS000000000	rMAG	201705	DRTY-8	93.75	0	0	608795	34	23953	28.13	93.44	700	1	36	815.701	0.833376	GTDB v207	d__Archaea;p__Aenigmatarchaeota;c__Aenigmatarchaeia;o__CG10238-14;f__EX4484-224;g__SpSt-28;s__
DRTY-8_201705_bins_24	JAVZST000000000	-	201705	DRTY-8	94.3	0.63	0	1517380	24	120433	39.86	88.5	1590	1	44	847.832	0.92553	GTDB v207	d__Archaea;p__Thermoproteota;c__Thermoproteia;o__Sulfolobales;f__Ignisphaeraceae;g__Ignisphaera;s__
DRTY-8_201705_bins_25	JAVZSU000000000	-	201705	DRTY-8	95.59	0.74	0	2106123	50	68742	55.06	88.6	2500	1	46	752.759	N/A	GTDB v207	d__Archaea;p__Thermoproteota;c__Thermoproteia;o__Thermoproteales;f__Thermoproteaceae;g__Pyrobaculum;s__Pyrobaculum arsenaticum
DRTY-8_201705_bins_27	JAVZSV000000000	-	201705	DRTY-8	97.44	0	0	1317141	20	115867	44.98	89.31	1424	1	45	828.965	0.98933	GTDB v207	d__Archaea;p__Thermoproteota;c__Thermoproteia;o__Sulfolobales;f__Desulfurococcaceae;g__Desulfurococcus;s__
DRTY-8_201705_bins_28	JAVZSW000000000	-	201705	DRTY-8	99.37	0	0	1620901	68	93676	32.17	91.53	1814	0	45	824.674	0.925738	GTDB v207	d__Archaea;p__Thermoproteota;c__Thermoproteia;o__Sulfolobales;f__Sulfolobaceae;g__Saccharolobus;s__
DRTY-8_201705_bins_29	JAVZSX000000000	-	201705	DRTY-8	98.73	1.27	0	1380816	14	208154	39.51	89.06	1403	1	44	879.27	0.877945	GTDB v207	d__Archaea;p__Thermoproteota;c__Thermoproteia;o__Sulfolobales;f__AG1;g__WYEN01;s__
DRTY-8_201705_bins_3	JAVZSY000000000	-	201705	DRTY-8	68.04	0	0	1254101	261	5145	36.18	82.82	1527	0	24	686.943	0.969862	GTDB v207	d__Archaea;p__Thermoproteota;c__Thermoproteia;o__Sulfolobales;f__Ignisphaeraceae;g__Ignisphaera;s__
DRTY-8_201705_bins_31	JAVZSZ000000000	rMAG	201705	DRTY-8	98.16	0.74	0	1626943	89	27692	57.66	89.54	1843	1	44	792.715	N/A	GTDB v207	d__Archaea;p__Thermoproteota;c__Thermoproteia;o__Thermofilales;f__Thermofilaceae;g__Thermofilum_C;s__Thermofilum_C sp011364825
DRTY-8_201705_bins_32	JAVZTA000000000	-	201705	DRTY-8	96.15	1.27	0	2248750	103	47485	42.67	84.08	2478	1	51	775.309	0.925161	GTDB v207	d__Archaea;p__Thermoproteota;c__Thermoproteia;o__Sulfolobales;f__Ignisphaeraceae;g__Ignisphaera;s__
DRTY-8_201705_bins_33	JAVZTB000000000	-	201705	DRTY-8	97.1	0.63	0	1346250	21	188176	43.15	90.97	1412	1	43	871.143	0.906596	GTDB v207	d__Archaea;p__Thermoproteota;c__Thermoproteia;o__Sulfolobales;f__Fervidicoccaceae;g__ARK-14;s__
DRTY-8_201705_bins_34	JAVZTC000000000	rMAG	201705	DRTY-8	98.73	1.27	0	1615492	5	1337702	38.7	89.34	1740	1	47	831.745	0.962805	GTDB v207	d__Archaea;p__Thermoproteota;c__Thermoproteia;o__Sulfolobales;f__NBVN01;g__DTCV01;s__
DRTY-8_201705_bins_35	JAVZTD000000000	-	201705	DRTY-8	98.73	2.53	0	1805523	68	59255	45.71	84.3	1899	1	44	804.498	0.894322	GTDB v207	d__Archaea;p__Thermoproteota;c__Thermoproteia;o__Sulfolobales;f__NBVN01;g__DRZP01;s__
DRTY-8_201705_bins_36	JAVZTE000000000	rMAG	201705	DRTY-8	96.73	0	0	1763834	16	1584239	32.82	89.91	1836	1	48	868.999	N/A	GTDB v207	d__Archaea;p__Thermoproteota;c__Methanomethylicia;o__B29-G17;f__DSZF01;g__DSZF01;s__DSZF01 sp011367155
DRTY-8_201705_bins_4	JAVZTF000000000	-	201705	DRTY-8	98.21	1.27	0	2056863	54	89460	39.61	85.14	2127	0	47	825.148	N/A	GTDB v207	d__Archaea;p__Thermoproteota;c__Thermoproteia;o__Sulfolobales;f__Ignisphaeraceae;g__Ignisphaera;s__Ignisphaera aggregans_D
DRTY-8_201705_bins_5	JAVZTG000000000	-	201705	DRTY-8	86.68	0	0	1356263	193	8276	37.77	87.97	1660	2	34	720.13	N/A	GTDB v207	d__Archaea;p__Thermoproteota;c__Nitrososphaeria_A;o__Caldarchaeales;f__NZ13-MGT;g__JGI-0000106-J15;s__JGI-0000106-J15 sp011364615
DRTY-8_201705_bins_6	JAVZTH000000000	-	201705	DRTY-8	82.13	0.81	0	1039275	129	9747	30.98	93.22	1199	0	33	812.294	0.896948	GTDB v207	d__Archaea;p__Thermoplasmatota;c__Thermoplasmata;o__ARK-15;f__ARK-15;g__ARK-15;s__
DRTY-8_201705_bins_7	JAVZTI000000000	rMAG	201705	DRTY-8	96.84	1.27	0	1413454	25	76643	41.04	87.13	1470	2	47	840.768	0.774621	GTDB v207	d__Archaea;p__Thermoproteota;c__Thermoproteia;o__Sulfolobales;f__Desulfurococcaceae;g__;s__
DRTY-8_201705_bins_9	JAVZTJ000000000	-	201705	DRTY-8	93.35	2.53	0	1262665	17	144504	44.96	89.88	1364	1	42	834.624	N/A	GTDB v207	d__Archaea;p__Thermoproteota;c__Thermoproteia;o__Sulfolobales;f__Fervidicoccaceae;g__WYEQ01;s__WYEQ01 sp009904015
DRTY-8_201803_bins_1	JAVZTK000000000	-	201803	DRTY-8	100	0.6	0	2173365	12	283985	46.15	90.18	2393	1	48	824.076	N/A	GTDB v207	d__Archaea;p__Thermoproteota;c__Thermoproteia;o__Sulfolobales;f__Sulfolobaceae;g__Metallosphaera;s__Metallosphaera sedula
DRTY-8_201803_bins_12	JAVZTL000000000	-	201803	DRTY-8	95.57	0.03	100	1374798	43	64652	45.07	89.01	1506	0	44	815.28	0.989474	GTDB v207	d__Archaea;p__Thermoproteota;c__Thermoproteia;o__Sulfolobales;f__Desulfurococcaceae;g__Desulfurococcus;s__
DRTY-8_201803_bins_13	JAVZTM000000000	-	201803	DRTY-8	86.22	0	0	1651824	100	29350	39.32	82.83	1766	1	39	791.561	N/A	GTDB v207	d__Archaea;p__Thermoproteota;c__Thermoproteia;o__Sulfolobales;f__Ignisphaeraceae;g__Ignisphaera;s__Ignisphaera aggregans_D
DRTY-8_201803_bins_14	JAVZTN000000000	-	201803	DRTY-8	82.49	2.22	40	1277126	189	8435	43.23	89.55	1434	0	33	799.981	N/A	GTDB v207	d__Archaea;p__Thermoproteota;c__Thermoproteia;o__Sulfolobales;f__NBVN01;g__Zestosphaera;s__Zestosphaera sp011364565
DRTY-8_201803_bins_15	JAVZTO000000000	-	201803	DRTY-8	93.04	1.9	33.33	1336037	48	41688	40.98	89.13	1465	1	45	816.702	0.925032	GTDB v207	d__Archaea;p__Thermoproteota;c__Thermoproteia;o__Sulfolobales;f__Ignisphaeraceae;g__Ignisphaera;s__
DRTY-8_201803_bins_16	JAVZTP000000000	-	201803	DRTY-8	91.12	4.74	0	1348243	25	70808	42.9	87.9	1491	1	41	797.217	N/A	GTDB v207	d__Archaea;p__Thermoproteota;c__Bathyarchaeia;o__B26-1;f__B26-1;g__DTEX01;s__DTEX01 sp018396405
DRTY-8_201803_bins_18	JAVZTQ000000000	-	201803	DRTY-8	95.22	0.74	0	1321521	53	49593	57.82	90.91	1466	1	46	821.408	N/A	GTDB v207	d__Archaea;p__Thermoproteota;c__Thermoproteia;o__Thermofilales;f__Thermofilaceae;g__Thermofilum_C;s__Thermofilum_C sp011364825
DRTY-8_201803_bins_19	JAVZTR000000000	-	201803	DRTY-8	93.04	1.9	0	1397994	143	12240	45.69	85.72	1502	0	38	801.038	0.894645	GTDB v207	d__Archaea;p__Thermoproteota;c__Thermoproteia;o__Sulfolobales;f__NBVN01;g__DRZP01;s__
DRTY-8_201803_bins_2	JAVZTS000000000	-	201803	DRTY-8	60.17	0.16	100	1832135	378	5023	40.05	86.36	2152	0	47	738.141	0.945271	GTDB v207	d__Archaea;p__Thermoproteota;c__Thermoproteia;o__Sulfolobales;f__Desulfurococcaceae;g__UBA285;s__
DRTY-8_201803_bins_20	JAVZTT000000000	rMAG	201803	DRTY-8	87.5	0.31	100	759757	45	21728	48.64	91.32	826	1	39	840.861	0.804627	GTDB v207	d__Archaea;p__Micrarchaeota;c__Micrarchaeia;o__Micrarchaeales;f__Micrarchaeaceae;g__;s__
DRTY-8_201803_bins_21	JAVZTU000000000	-	201803	DRTY-8	70.8333	0	0	671840	142	4896	36.24	92.51	873	1	29	714.354	0.968896	GTDB v207	d__Archaea;p__Nanoarchaeota;c__Nanoarchaeia;o__Parvarchaeales;f__Parvarchaeaceae;g__Parvarchaeum;s__
DRTY-8_201803_bins_22	JAVZTV000000000	-	201803	DRTY-8	91.18	0.74	0	1597249	77	32140	46.63	90.57	1765	1	39	822.083	N/A	GTDB v207	d__Archaea;p__Thermoproteota;c__Thermoproteia;o__Thermofilales;f__Thermofilaceae;g__Thermofilum_B;s__Thermofilum_B adornatum
DRTY-8_201803_bins_23	JAVZTW000000000	-	201803	DRTY-8	94.94	1.9	33.33	1485285	47	46781	39.63	88.76	1584	1	45	835.011	0.92553	GTDB v207	d__Archaea;p__Thermoproteota;c__Thermoproteia;o__Sulfolobales;f__Ignisphaeraceae;g__Ignisphaera;s__
DRTY-8_201803_bins_24	JAVZTX000000000	-	201803	DRTY-8	54.3	0.81	0	779481	168	4851	31.12	93.58	926	0	20	791.022	0.890525	GTDB v207	d__Archaea;p__Thermoplasmatota;c__Thermoplasmata;o__ARK-15;f__ARK-15;g__ARK-15;s__
DRTY-8_201803_bins_26	JAVZTY000000000	-	201803	DRTY-8	97.47	0	0	1336841	41	45710	49.1	90.75	1427	1	44	853.413	N/A	GTDB v207	d__Archaea;p__Thermoproteota;c__Thermoproteia;o__Sulfolobales;f__Desulfurococcaceae;g__UBA285;s__UBA285 sp011364525
DRTY-8_201803_bins_27	JAVZTZ000000000	-	201803	DRTY-8	95.59	1.47	33.33	1656879	153	17950	57.88	91.16	1843	2	44	823.385	0.8616	GTDB v207	d__Archaea;p__Thermoproteota;c__Thermoproteia;o__Thermofilales;f__Thermofilaceae;g__;s__
DRTY-8_201803_bins_28	JAVZUA000000000	-	201803	DRTY-8	54.17	1.47	0	816749	104	9993	51.44	87.82	924	0	24	780	0.868511	GTDB v207	d__Archaea;p__Thermoproteota;c__Thermoproteia;o__Thermofilales;f__Thermofilaceae;g__;s__
DRTY-8_201803_bins_3	JAVZUB000000000	-	201803	DRTY-8	58.85	0.67	66.67	852523	164	5505	41.46	90.62	1050	0	17	740.311	N/A	GTDB v207	d__Archaea;p__Thermoproteota;c__Thermoproteia;o__Sulfolobales;f__Sulfolobaceae;g__Metallosphaera;s__Metallosphaera cuprina
DRTY-8_201803_bins_4	JAVZUC000000000	rMAG	201803	DRTY-8	100	0	0	2215665	89	59496	54.95	89.14	2630	1	49	754.734	N/A	GTDB v207	d__Archaea;p__Thermoproteota;c__Thermoproteia;o__Thermoproteales;f__Thermoproteaceae;g__Pyrobaculum;s__Pyrobaculum arsenaticum
DRTY-8_201803_bins_5	JAVZUD000000000	rMAG	201803	DRTY-8	62.5	0.93	0	391765	70	7096	24.06	94.79	517	0	28	722.277	0.960943	GTDB v207	d__Archaea;p__Aenigmatarchaeota;c__Aenigmatarchaeia;o__CG10238-14;f__EX4484-224;g__JAHLMO01;s__
DRTY-8_201803_bins_6	JAVZUE000000000	-	201803	DRTY-8	95.46	0.63	0	1358150	28	101667	39.5	88.02	1376	1	43	877.259	0.871598	GTDB v207	d__Archaea;p__Thermoproteota;c__Thermoproteia;o__Sulfolobales;f__AG1;g__WYEN01;s__
DRTY-8_201803_bins_7	JAVZUF000000000	-	201803	DRTY-8	70.76	0.63	0	1044938	201	5417	38.81	90.26	1303	1	24	726.305	0.962691	GTDB v207	d__Archaea;p__Thermoproteota;c__Thermoproteia;o__Sulfolobales;f__NBVN01;g__DTCV01;s__
DRTY-8_201803_bins_8	JAVZUG000000000	-	201803	DRTY-8	87.63	1.29	50	1430873	133	14409	37.75	88.77	1599	0	30	796.492	N/A	GTDB v207	d__Archaea;p__Thermoproteota;c__Nitrososphaeria_A;o__Caldarchaeales;f__NZ13-MGT;g__JGI-0000106-J15;s__JGI-0000106-J15 sp011364615
DRTY-8_201808_bins_11	JAVZUH000000000	-	201808	DRTY-8	100	0	0	2178958	8	442947	46.18	89.98	2397	1	48	822.274	N/A	GTDB v207	d__Archaea;p__Thermoproteota;c__Thermoproteia;o__Sulfolobales;f__Sulfolobaceae;g__Metallosphaera;s__Metallosphaera sedula
DRTY-8_201808_bins_12	JAVZUI000000000	-	201808	DRTY-8	94.06	0	0	2009023	90	31828	56.56	91.76	2401	1	47	772.195	0.934941	GTDB v207	d__Archaea;p__Thermoproteota;c__Thermoproteia;o__Thermoproteales;f__Thermoproteaceae;g__Pyrobaculum;s__
DRTY-8_201808_bins_14	JAVZUJ000000000	-	201808	DRTY-8	98.1	0	0	1552663	38	93619	49.06	89.35	1657	1	50	840.645	N/A	GTDB v207	d__Archaea;p__Thermoproteota;c__Thermoproteia;o__Sulfolobales;f__Desulfurococcaceae;g__UBA285;s__UBA285 sp011364525
DRTY-8_201808_bins_15	JAVZUK000000000	-	201808	DRTY-8	100	1.9	100	1556795	32	91758	45.16	88.13	1691	1	50	817.133	0.98935	GTDB v207	d__Archaea;p__Thermoproteota;c__Thermoproteia;o__Sulfolobales;f__Desulfurococcaceae;g__Desulfurococcus;s__
DRTY-8_201808_bins_16	JAVZUL000000000	-	201808	DRTY-8	94.94	1.27	0	1496247	31	102558	41.02	87.84	1584	1	45	836.409	0.925044	GTDB v207	d__Archaea;p__Thermoproteota;c__Thermoproteia;o__Sulfolobales;f__Ignisphaeraceae;g__Ignisphaera;s__
DRTY-8_201808_bins_18	JAVZUM000000000	-	201808	DRTY-8	94.52	0.63	0	2700490	224	17062	35.18	88.22	2994	1	48	799.762	N/A	GTDB v207	d__Archaea;p__Thermoproteota;c__Thermoproteia;o__Sulfolobales;f__Sulfolobaceae;g__Saccharolobus;s__Saccharolobus shibatae
DRTY-8_201808_bins_19	JAVZUN000000000	-	201808	DRTY-8	86.64	0	0	1074962	132	11948	39.14	91.03	1227	0	40	799.407	0.94452	GTDB v207	d__Archaea;p__Thermoproteota;c__Thermoproteia;o__Sulfolobales;f__Desulfurococcaceae;g__UBA285;s__
DRTY-8_201808_bins_2	JAVZUO000000000	-	201808	DRTY-8	96.32	0.74	0	2044592	188	18856	57.23	89.39	2239	1	46	821.642	0.861243	GTDB v207	d__Archaea;p__Thermoproteota;c__Thermoproteia;o__Thermofilales;f__Thermofilaceae;g__;s__
DRTY-8_201808_bins_20	JAVZUP000000000	-	201808	DRTY-8	81.57	0	0	1072943	111	14028	37.32	89.34	1200	0	26	800.6	N/A	GTDB v207	d__Archaea;p__Thermoproteota;c__Nitrososphaeria_A;o__Caldarchaeales;f__NZ13-MGT;g__JGI-0000106-J15;s__JGI-0000106-J15 sp011364615
DRTY-8_201808_bins_21	JAVZUQ000000000	-	201808	DRTY-8	53.59	0	0	309895	36	12907	38.79	90.5	381	0	18	739.864	0.889396	GTDB v207	d__Archaea;p__Thermoproteota;c__Thermoproteia;o__Sulfolobales;f__Desulfurococcaceae;g__;s__
DRTY-8_201808_bins_23	JAVZUR000000000	-	201808	DRTY-8	88.61	0.63	0	1236355	18	118082	39.56	88.62	1295	1	44	850.117	0.92553	GTDB v207	d__Archaea;p__Thermoproteota;c__Thermoproteia;o__Sulfolobales;f__Ignisphaeraceae;g__Ignisphaera;s__
DRTY-8_201808_bins_24	JAVZUS000000000	-	201808	DRTY-8	62.97	3.16	0	886417	15	120548	43.37	90.2	955	0	28	840.812	N/A	GTDB v207	d__Archaea;p__Thermoproteota;c__Thermoproteia;o__Sulfolobales;f__Fervidicoccaceae;g__WYEQ01;s__WYEQ01 sp009904015
DRTY-8_201808_bins_27	JAVZUT000000000	rMAG	201808	DRTY-8	89.5833	0.31	0	660822	38	24629	27.37	94.13	776	1	43	805.341	0.941194	GTDB v207	d__Archaea;p__Aenigmatarchaeota;c__Aenigmatarchaeia;o__CG10238-14;f__EX4484-224;g__JAHLMO01;s__
DRTY-8_201808_bins_30	JAVZUU000000000	-	201808	DRTY-8	88.7	1.12	33.33	1102113	118	12350	30.63	92.52	1247	0	37	820.844	0.896153	GTDB v207	d__Archaea;p__Thermoplasmatota;c__Thermoplasmata;o__ARK-15;f__ARK-15;g__ARK-15;s__
DRTY-8_201808_bins_31	JAVZUV000000000	-	201808	DRTY-8	91.18	1.53	50	1442837	49	61670	46.82	90.24	1576	1	43	828.939	N/A	GTDB v207	d__Archaea;p__Thermoproteota;c__Thermoproteia;o__Thermofilales;f__Thermofilaceae;g__Thermofilum_B;s__Thermofilum_B adornatum
DRTY-8_201808_bins_32	JAVZUW000000000	-	201808	DRTY-8	86.92	1.27	0	1444497	116	21079	45.8	85.42	1529	1	37	811.241	0.89611	GTDB v207	d__Archaea;p__Thermoproteota;c__Thermoproteia;o__Sulfolobales;f__NBVN01;g__DRZP01;s__
DRTY-8_201808_bins_33	JAVZUX000000000	-	201808	DRTY-8	96.2	0.95	50	1370111	92	21689	39.85	89.14	1412	1	43	868.728	0.877756	GTDB v207	d__Archaea;p__Thermoproteota;c__Thermoproteia;o__Sulfolobales;f__AG1;g__WYEN01;s__
DRTY-8_201808_bins_34	JAVZUY000000000	-	201808	DRTY-8	95.59	0.92	100	2039534	72	51961	54.79	88.58	2413	1	45	754.725	N/A	GTDB v207	d__Archaea;p__Thermoproteota;c__Thermoproteia;o__Thermoproteales;f__Thermoproteaceae;g__Pyrobaculum;s__Pyrobaculum arsenaticum
DRTY-8_201808_bins_35	JAVZUZ000000000	rMAG	201808	DRTY-8	69.11	1.94	50	912074	98	15472	54.44	90.05	1114	0	32	741.076	0.925375	GTDB v207	d__Archaea;p__Thermoproteota;c__Nitrososphaeria_A;o__Caldarchaeales;f__NZ13-MGT;g__EX4484-121;s__
DRTY-8_201808_bins_37	JAVZVA000000000	-	201808	DRTY-8	96.32	0.74	0	1519272	119	20924	55.4	88.86	1707	1	49	795.301	N/A	GTDB v207	d__Archaea;p__Thermoproteota;c__Thermoproteia;o__Thermofilales;f__Thermofilaceae;g__Thermofilum_C;s__Thermofilum_C sp011364825
DRTY-8_201808_bins_38	JAVZVB000000000	-	201808	DRTY-8	97.47	1.58	0	1557648	63	93000	43.65	89.26	1697	1	43	822.578	N/A	GTDB v207	d__Archaea;p__Thermoproteota;c__Thermoproteia;o__Sulfolobales;f__NBVN01;g__Zestosphaera;s__Zestosphaera sp011364565
DRTY-8_201808_bins_39	JAVZVC000000000	-	201808	DRTY-8	96.24	0.7	50	1329949	24	141174	43.24	91.24	1412	1	45	862.656	0.906432	GTDB v207	d__Archaea;p__Thermoproteota;c__Thermoproteia;o__Sulfolobales;f__Fervidicoccaceae;g__ARK-14;s__
DRTY-8_201808_bins_4	JAVZVD000000000	rMAG	201808	DRTY-8	97.47	0	0	1112410	5	586023	59.77	90.81	1208	1	46	840.566	0.824007	GTDB v207	d__Archaea;p__Thermoproteota;c__Thermoproteia;o__Sulfolobales;f__Fervidicoccaceae;g__;s__
DRTY-8_201808_bins_44	JAVZVE000000000	-	201808	DRTY-8	95.57	2.32	16.67	1419496	83	25045	41.02	86.87	1517	2	47	815.879	0.775023	GTDB v207	d__Archaea;p__Thermoproteota;c__Thermoproteia;o__Sulfolobales;f__Desulfurococcaceae;g__;s__
DRTY-8_201808_bins_5	JAVZVF000000000	-	201808	DRTY-8	98.73	1.27	0	1568501	4	505545	38.79	89.76	1695	1	46	833.211	0.962805	GTDB v207	d__Archaea;p__Thermoproteota;c__Thermoproteia;o__Sulfolobales;f__NBVN01;g__DTCV01;s__
DRTY-8_201808_bins_7	JAVZVG000000000	-	201808	DRTY-8	88.5	0.4	100	1761853	186	14718	39.25	86.19	1899	0	40	803.007	N/A	GTDB v207	d__Archaea;p__Thermoproteota;c__Thermoproteia;o__Sulfolobales;f__Ignisphaeraceae;g__Ignisphaera;s__Ignisphaera aggregans_D
DRTY-8_201808_bins_8	JAVZVH000000000	-	201808	DRTY-8	99.4	0	0	1411739	110	28480	32.06	92.29	1651	0	42	792.928	0.9257	GTDB v207	d__Archaea;p__Thermoproteota;c__Thermoproteia;o__Sulfolobales;f__Sulfolobaceae;g__Saccharolobus;s__
DRTY-8_201808_bins_9	JAVZVI000000000	-	201808	DRTY-8	87.1	0	0	1394060	176	10474	42.22	91.18	1634	1	35	782.373	N/A	GTDB v207	d__Archaea;p__Thermoproteota;c__Thermoproteia;o__Sulfolobales;f__Sulfolobaceae;g__Metallosphaera;s__Metallosphaera cuprina
DRTY-9_201705_bins_1	JAVZVJ000000000	-	201705	DRTY-9	84.78	1.9	0	991799	125	12804	44.75	91.09	1143	1	36	793.522	0.923165	GTDB v207	d__Archaea;p__Thermoproteota;c__Thermoproteia;o__Sulfolobales;f__Desulfurococcaceae;g__UBA285;s__
DRTY-9_201705_bins_11	JAVZVK000000000	-	201705	DRTY-9	93.95	0	0	1075501	96	16521	31	93.8	1168	0	37	867.08	0.896996	GTDB v207	d__Archaea;p__Thermoplasmatota;c__Thermoplasmata;o__ARK-15;f__ARK-15;g__ARK-15;s__
DRTY-9_201705_bins_12	JAVZVL000000000	-	201705	DRTY-9	61.72	0.63	0	849068	184	4941	34.8	86.17	1019	0	12	721.24	0.998562	GTDB v207	d__Archaea;p__Thermoproteota;c__Thermoproteia;o__Sulfolobales;f__Ignisphaeraceae;g__Ignisphaera;s__
DRTY-9_201705_bins_13	JAVZVM000000000	-	201705	DRTY-9	79.1667	0	0	677439	18	52186	43.94	89.36	708	1	40	857.216	0.769301	GTDB v207	d__Archaea;p__Micrarchaeota;c__Micrarchaeia;o__Micrarchaeales;f__Micrarchaeaceae;g__;s__
DRTY-9_201705_bins_14	JAVZVN000000000	-	201705	DRTY-9	87.5	0	0	692072	38	25541	45.73	91.63	755	0	39	844.935	0.729714	GTDB v207	d__Archaea;p__Micrarchaeota;c__Micrarchaeia;o__Micrarchaeales;f__Micrarchaeaceae;g__;s__
DRTY-9_201705_bins_16	JAVZVO000000000	-	201705	DRTY-9	88.27	0.97	0	1461951	201	8911	40.82	77.36	1704	0	34	668.262	0.815645	GTDB v207	d__Archaea;p__Thermoproteota;c__Nitrososphaeria;o__Conexivisphaerales;f__UBA164;g__;s__
DRTY-9_201705_bins_18	JAVZVP000000000	-	201705	DRTY-9	92.7	0.87	0	1565224	221	9695	40.5	88.14	1784	1	36	778.27	0.872403	GTDB v207	d__Archaea;p__Thermoplasmatota;c__Thermoplasmata;o__Thermoplasmatales;f__GCA-001856825;g__;s__
DRTY-9_201705_bins_19	JAVZVQ000000000	-	201705	DRTY-9	93.75	0.93	100	2679684	249	11081	39.63	84.23	3318	1	55	683.41	0.727854	GTDB v207	d__Archaea;p__Micrarchaeota;c__Micrarchaeia;o__Micrarchaeales;f__Micrarchaeaceae;g__;s__
DRTY-9_201705_bins_2	JAVZVR000000000	-	201705	DRTY-9	93.82	0	0	1726343	73	50461	34.56	82.17	1800	1	45	824.226	0.699724	GTDB v207	d__Archaea;p__Thermoplasmatota;c__Thermoplasmata;o__ARK-15;f__ARK-15;g__;s__
DRTY-9_201705_bins_4	JAVZVS000000000	rMAG	201705	DRTY-9	77.0833	0.97	0	447204	29	17172	45.47	92.16	515	1	28	803.115	0.939572	GTDB v207	d__Archaea;p__Nanoarchaeota;c__Nanoarchaeia;o__Parvarchaeales;f__Parvarchaeaceae;g__JADFAT01;s__
DRTY-9_201705_bins_5	JAVZVT000000000	rMAG	201705	DRTY-9	100	0	0	1939137	122	23717	32.15	90.52	2203	0	47	801.893	0.925794	GTDB v207	d__Archaea;p__Thermoproteota;c__Thermoproteia;o__Sulfolobales;f__Sulfolobaceae;g__Saccharolobus;s__
DRTY-9_201705_bins_6	JAVZVU000000000	-	201705	DRTY-9	90.7	0	0	1246920	70	25067	47.1	92.82	1577	0	43	738.743	0.937556	GTDB v207	d__Archaea;p__Thermoproteota;c__Thermoproteia;o__Thermoproteales;f__Thermoproteaceae;g__Pyrobaculum;s__
DRTY-9_201705_bins_8	JAVZVV000000000	-	201705	DRTY-9	83.3333	1.25	0	1015962	77	21043	37.45	87.53	1139	1	38	783.585	0.800666	GTDB v207	d__Archaea;p__Micrarchaeota;c__Micrarchaeia;o__Micrarchaeales;f__Micrarchaeaceae;g__;s__
DRTY-9_201709_bins_1	JAVZVW000000000	-	201709	DRTY-9	54.42	0	0	732230	175	4386	41.69	91.29	955	0	21	704.496	N/A	GTDB v207	d__Archaea;p__Thermoproteota;c__Thermoproteia;o__Sulfolobales;f__Sulfolobaceae;g__Metallosphaera;s__Metallosphaera cuprina
DRTY-9_201709_bins_13	JAVZVX000000000	-	201709	DRTY-9	94.64	1.31	100	1122019	141	11074	31.96	93.02	1381	0	39	760.198	0.926165	GTDB v207	d__Archaea;p__Thermoproteota;c__Thermoproteia;o__Sulfolobales;f__Sulfolobaceae;g__Saccharolobus;s__
DRTY-9_201709_bins_2	JAVZVY000000000	rMAG	201709	DRTY-9	85.4167	0	0	752021	43	28706	45.52	91.56	809	1	44	850.244	0.728879	GTDB v207	d__Archaea;p__Micrarchaeota;c__Micrarchaeia;o__Micrarchaeales;f__Micrarchaeaceae;g__;s__
DRTY-9_201709_bins_3	JAVZVZ000000000	-	201709	DRTY-9	89.73	0.81	0	1095792	92	18283	30.92	93.72	1198	0	41	860.834	0.898709	GTDB v207	d__Archaea;p__Thermoplasmatota;c__Thermoplasmata;o__ARK-15;f__ARK-15;g__ARK-15;s__
DRTY-9_201709_bins_4	JAVZWA000000000	-	201709	DRTY-9	99.8	0	0	2176393	3	818649	46.17	89.94	2383	1	48	826.281	N/A	GTDB v207	d__Archaea;p__Thermoproteota;c__Thermoproteia;o__Sulfolobales;f__Sulfolobaceae;g__Metallosphaera;s__Metallosphaera sedula
DRTY-9_201709_bins_7	JAVZWB000000000	-	201709	DRTY-9	85.71	1.21	0	921343	118	9620	41.97	92.96	1019	1	27	844.275	0.87133	GTDB v207	d__Archaea;p__Thermoplasmatota;c__Thermoplasmata;o__Thermoplasmatales;f__GCA-001856825;g__;s__
DRTY-9_201709_bins_8	JAVZWC000000000	-	201709	DRTY-9	84.39	0.97	0	1418243	150	11628	41.13	77.27	1673	1	32	661.785	0.815232	GTDB v207	d__Archaea;p__Thermoproteota;c__Nitrososphaeria;o__Conexivisphaerales;f__UBA164;g__;s__
DRTY-9_201803_bins_12	JAVZWD000000000	-	201803	DRTY-9	97.04	0	0	1300358	100	23862	35.24	90.24	1356	1	39	867.229	0.699207	GTDB v207	d__Archaea;p__Thermoplasmatota;c__Thermoplasmata;o__ARK-15;f__ARK-15;g__;s__
DRTY-9_201803_bins_14	JAVZWE000000000	-	201803	DRTY-9	96.43	1.39	66.67	1486262	113	17150	41.86	91.8	1712	0	45	801.711	N/A	GTDB v207	d__Archaea;p__Thermoproteota;c__Thermoproteia;o__Sulfolobales;f__Sulfolobaceae;g__Metallosphaera;s__Metallosphaera cuprina
DRTY-9_201803_bins_15	JAVZWF000000000	-	201803	DRTY-9	77.47	0.81	0	843756	147	6183	41.86	92.95	964	1	20	816.944	0.869209	GTDB v207	d__Archaea;p__Thermoplasmatota;c__Thermoplasmata;o__Thermoplasmatales;f__GCA-001856825;g__;s__
DRTY-9_201803_bins_2	JAVZWG000000000	-	201803	DRTY-9	83.3333	0	0	624735	64	13827	35.92	87.65	688	0	33	798.022	0.8032	GTDB v207	d__Archaea;p__Micrarchaeota;c__Micrarchaeia;o__Micrarchaeales;f__Micrarchaeaceae;g__;s__
DRTY-9_201803_bins_3	JAVZWH000000000	-	201803	DRTY-9	87.5	0.31	0	689443	58	20273	45.5	92.17	762	1	42	835.535	0.726556	GTDB v207	d__Archaea;p__Micrarchaeota;c__Micrarchaeia;o__Micrarchaeales;f__Micrarchaeaceae;g__;s__
DRTY-9_201803_bins_4	JAVZWI000000000	-	201803	DRTY-9	93.27	0.81	0	1126819	88	18799	30.89	93.35	1215	0	39	869.374	0.893257	GTDB v207	d__Archaea;p__Thermoplasmatota;c__Thermoplasmata;o__ARK-15;f__ARK-15;g__ARK-15;s__
DRTY-9_201803_bins_5	JAVZWJ000000000	-	201803	DRTY-9	87.2	1.61	0	2131932	206	11559	41.76	83.74	2543	1	35	705.25	0.875995	GTDB v207	d__Archaea;p__Thermoplasmatota;c__Thermoplasmata;o__Thermoplasmatales;f__GCA-001856825;g__;s__
DRTY-9_201803_bins_6	JAVZWK000000000	-	201803	DRTY-9	85.36	0.97	0	1725170	211	10731	41.47	78.22	2090	0	35	649.154	0.815207	GTDB v207	d__Archaea;p__Thermoproteota;c__Nitrososphaeria;o__Conexivisphaerales;f__UBA164;g__;s__
DRTY-9_201803_bins_8	JAVZWL000000000	-	201803	DRTY-9	100	0	0	2190745	2	1779370	46.12	89.52	2376	1	48	829.687	N/A	GTDB v207	d__Archaea;p__Thermoproteota;c__Thermoproteia;o__Sulfolobales;f__Sulfolobaceae;g__Metallosphaera;s__Metallosphaera sedula
DRTY-9_201808_bins_1	JAVZWM000000000	-	201808	DRTY-9	85.36	0.97	0	1377467	219	7823	40.87	79.88	1581	0	32	700.396	0.815196	GTDB v207	d__Archaea;p__Thermoproteota;c__Nitrososphaeria;o__Conexivisphaerales;f__UBA164;g__;s__
DRTY-9_201808_bins_11	JAVZWN000000000	-	201808	DRTY-9	89.52	2.02	66.67	1241381	116	12034	32.71	89.13	1372	0	35	813	0.893649	GTDB v207	d__Archaea;p__Thermoplasmatota;c__Thermoplasmata;o__ARK-15;f__ARK-15;g__ARK-15;s__
DRTY-9_201808_bins_2	JAVZWO000000000	-	201808	DRTY-9	100	0	0	2180697	6	590720	46.11	89.41	2374	1	47	827.489	N/A	GTDB v207	d__Archaea;p__Thermoproteota;c__Thermoproteia;o__Sulfolobales;f__Sulfolobaceae;g__Metallosphaera;s__Metallosphaera sedula
DRTY-9_201808_bins_3	JAVZWP000000000	-	201808	DRTY-9	79.1667	0	0	753810	55	24848	45.44	91.86	824	1	43	842.046	0.730164	GTDB v207	d__Archaea;p__Micrarchaeota;c__Micrarchaeia;o__Micrarchaeales;f__Micrarchaeaceae;g__;s__
DRTY-9_201808_bins_5	JAVZWQ000000000	-	201808	DRTY-9	96.73	0.6	0	1510294	115	19933	42.08	91.7	1728	1	43	806.207	N/A	GTDB v207	d__Archaea;p__Thermoproteota;c__Thermoproteia;o__Sulfolobales;f__Sulfolobaceae;g__Metallosphaera;s__Metallosphaera cuprina
DRTY-9_201808_bins_7	JAVZWR000000000	-	201808	DRTY-9	95.52	1.61	0	1411251	56	56091	41.22	88.7	1481	1	43	848.745	0.8726	GTDB v207	d__Archaea;p__Thermoplasmatota;c__Thermoplasmata;o__Thermoplasmatales;f__GCA-001856825;g__;s__
DRTY-9_201901_bins_1	JAVZWS000000000	-	201901	DRTY-9	85.4167	0	0	874934	96	16466	46.21	90.51	970	1	46	817.728	0.730608	GTDB v207	d__Archaea;p__Micrarchaeota;c__Micrarchaeia;o__Micrarchaeales;f__Micrarchaeaceae;g__;s__
DRTY-9_201901_bins_10	JAVZWT000000000	-	201901	DRTY-9	99.4	0	0	2582127	24	171775	35.2	88.29	2752	1	45	832.634	N/A	GTDB v207	d__Archaea;p__Thermoproteota;c__Thermoproteia;o__Sulfolobales;f__Sulfolobaceae;g__Saccharolobus;s__Saccharolobus shibatae
DRTY-9_201901_bins_12	JAVZWU000000000	rMAG	201901	DRTY-9	87.78	0	0	1478576	173	10602	40.88	75.63	1820	0	32	626.983	0.81556	GTDB v207	d__Archaea;p__Thermoproteota;c__Nitrososphaeria;o__Conexivisphaerales;f__UBA164;g__;s__
DRTY-9_201901_bins_14	JAVZWV000000000	-	201901	DRTY-9	55.02	0.6	0	688754	131	5862	41.2	89.48	885	0	21	703.513	N/A	GTDB v207	d__Archaea;p__Thermoproteota;c__Thermoproteia;o__Sulfolobales;f__Sulfolobaceae;g__Metallosphaera;s__Metallosphaera cuprina
DRTY-9_201901_bins_16	JAVZWW000000000	-	201901	DRTY-9	93.95	0.81	0	1162865	75	20970	31.06	92.25	1247	1	39	863.656	0.898366	GTDB v207	d__Archaea;p__Thermoplasmatota;c__Thermoplasmata;o__ARK-15;f__ARK-15;g__ARK-15;s__
DRTY-9_201901_bins_5	JAVZWX000000000	-	201901	DRTY-9	89.39	1.08	50	1161199	108	14290	30.91	92.03	1270	0	40	844.701	0.889825	GTDB v207	d__Archaea;p__Thermoplasmatota;c__Thermoplasmata;o__ARK-15;f__ARK-15;g__ARK-15;s__
DRTY-9_201901_bins_6	JAVZWY000000000	-	201901	DRTY-9	100	0	0	2198208	7	670703	46.1	89.59	2399	1	49	825.526	N/A	GTDB v207	d__Archaea;p__Thermoproteota;c__Thermoproteia;o__Sulfolobales;f__Sulfolobaceae;g__Metallosphaera;s__Metallosphaera sedula
DRTY-9_201901_bins_8	JAVZWZ000000000	-	201901	DRTY-9	95.87	0.81	0	1140861	97	19726	31.03	93.44	1239	0	40	866.176	0.895063	GTDB v207	d__Archaea;p__Thermoplasmatota;c__Thermoplasmata;o__ARK-15;f__ARK-15;g__ARK-15;s__
DRTY-9_201912_bins_1	JAVZXA000000000	-	201912	DRTY-9	59.09	0.15	66.67	604263	152	4045	44.92	91.42	764	0	19	725.931	0.924188	GTDB v207	d__Archaea;p__Thermoproteota;c__Thermoproteia;o__Sulfolobales;f__Desulfurococcaceae;g__UBA285;s__
DRTY-9_201912_bins_13	JAVZXB000000000	-	201912	DRTY-9	95.07	0.81	0	1201737	82	32943	30.79	92.55	1303	0	44	861.013	0.896096	GTDB v207	d__Archaea;p__Thermoplasmatota;c__Thermoplasmata;o__ARK-15;f__ARK-15;g__ARK-15;s__
DRTY-9_201912_bins_14	JAVZXC000000000	-	201912	DRTY-9	97.32	0.6	0	1461975	121	15484	42	91.64	1678	1	40	803.036	N/A	GTDB v207	d__Archaea;p__Thermoproteota;c__Thermoproteia;o__Sulfolobales;f__Sulfolobaceae;g__Metallosphaera;s__Metallosphaera cuprina
DRTY-9_201912_bins_3	JAVZXD000000000	-	201912	DRTY-9	99.26	0	0	1975975	12	221258	55.97	91.58	2221	1	45	819.08	0.954441	GTDB v207	d__Archaea;p__Thermoproteota;c__Thermoproteia;o__Thermoproteales;f__Thermoproteaceae;g__Thermoproteus;s__
DRTY-9_201912_bins_5	JAVZXE000000000	-	201912	DRTY-9	76.91	0	0	839477	122	8614	42.03	93.75	940	1	23	841.146	0.871084	GTDB v207	d__Archaea;p__Thermoplasmatota;c__Thermoplasmata;o__Thermoplasmatales;f__GCA-001856825;g__;s__
DRTY-9_201912_bins_6	JAVZXF000000000	-	201912	DRTY-9	85.4167	0	0	749274	46	24737	45.52	91.72	808	1	45	852.259	0.72877	GTDB v207	d__Archaea;p__Micrarchaeota;c__Micrarchaeia;o__Micrarchaeales;f__Micrarchaeaceae;g__;s__
DRTY-9_201912_bins_7	JAVZXG000000000	-	201912	DRTY-9	100	0	0	2156598	5	580243	46.21	89.97	2350	1	46	829.892	N/A	GTDB v207	d__Archaea;p__Thermoproteota;c__Thermoproteia;o__Sulfolobales;f__Sulfolobaceae;g__Metallosphaera;s__Metallosphaera sedula
DRTY-9_201912_bins_8	JAVZXH000000000	-	201912	DRTY-9	82.93	0	0	1354903	104	15674	41.14	77.8	1625	0	31	652.09	0.814612	GTDB v207	d__Archaea;p__Thermoproteota;c__Nitrososphaeria;o__Conexivisphaerales;f__UBA164;g__;s__
DRTY-9_202101_bins_10	JAVZXI000000000	-	202101	DRTY-9	80.65	1.27	50	1351955	254	5725	33.38	88.4	1651	0	24	728.451	0.76831	GTDB v207	d__Archaea;p__Thermoproteota;c__Thermoproteia;o__Sulfolobales;f__Sulfolobaceae;g__;s__
DRTY-9_202101_bins_12	JAVZXJ000000000	-	202101	DRTY-9	93.51	0.81	0	995334	99	14458	41.91	92.68	1072	1	28	863.734	0.872177	GTDB v207	d__Archaea;p__Thermoplasmatota;c__Thermoplasmata;o__Thermoplasmatales;f__GCA-001856825;g__;s__
DRTY-9_202101_bins_13	JAVZXK000000000	-	202101	DRTY-9	100	0	0	2125847	11	1630588	45.99	89.46	2363	1	49	808.996	N/A	GTDB v207	d__Archaea;p__Thermoproteota;c__Thermoproteia;o__Sulfolobales;f__Sulfolobaceae;g__Metallosphaera;s__Metallosphaera sedula
DRTY-9_202101_bins_14	JAVZXL000000000	-	202101	DRTY-9	79.46	0.12	0	1451033	226	6971	32.22	87.3	1783	0	35	716.764	0.925825	GTDB v207	d__Archaea;p__Thermoproteota;c__Thermoproteia;o__Sulfolobales;f__Sulfolobaceae;g__Saccharolobus;s__
DRTY-9_202101_bins_2	JAVZXM000000000	-	202101	DRTY-9	88.51	0.74	50	1104448	213	5572	41.76	93.47	1388	0	28	748.112	N/A	GTDB v207	d__Archaea;p__Thermoproteota;c__Thermoproteia;o__Sulfolobales;f__Sulfolobaceae;g__Metallosphaera;s__Metallosphaera cuprina
DRTY-9_202101_bins_3	JAVZXN000000000	-	202101	DRTY-9	99.26	0	0	2075253	10	435049	55.92	91.28	2345	1	45	813.171	0.954439	GTDB v207	d__Archaea;p__Thermoproteota;c__Thermoproteia;o__Thermoproteales;f__Thermoproteaceae;g__Thermoproteus;s__
DRTY-9_202101_bins_4	JAVZXO000000000	-	202101	DRTY-9	87.5	0.93	100	745222	41	33901	45.53	91.39	817	1	44	834.905	0.72723	GTDB v207	d__Archaea;p__Micrarchaeota;c__Micrarchaeia;o__Micrarchaeales;f__Micrarchaeaceae;g__;s__
DRTY-9_202101_bins_7	JAVZXP000000000	-	202101	DRTY-9	82.93	0.97	0	1348650	153	11232	40.89	78.88	1598	0	26	669.515	0.815207	GTDB v207	d__Archaea;p__Thermoproteota;c__Nitrososphaeria;o__Conexivisphaerales;f__UBA164;g__;s__
DRTY-9_202101_bins_8	JAVZXQ000000000	-	202101	DRTY-9	92.96	0.81	0	1150068	89	18986	30.93	93.57	1249	0	38	865.109	0.893552	GTDB v207	d__Archaea;p__Thermoplasmatota;c__Thermoplasmata;o__ARK-15;f__ARK-15;g__ARK-15;s__
GMQP_201705_bins_10	JAWBBH000000000	-	201705	GMQP	87.5	2.22	0	1314595	138	12559	40.82	86.77	1505	1	38	762.61	0.772748	GTDB v207	d__Archaea;p__Thermoproteota;c__Thermoproteia;o__Sulfolobales;f__Desulfurococcaceae;g__;s__
GMQP_201705_bins_12	JAWBBI000000000	-	201705	GMQP	97.09	0	0	1133953	18	101703	54.34	89.66	1292	1	45	789.97	0.920229	GTDB v207	d__Archaea;p__Thermoproteota;c__Nitrososphaeria_A;o__Caldarchaeales;f__NZ13-MGT;g__EX4484-121;s__
GMQP_201705_bins_17	JAWBBJ000000000	-	201705	GMQP	98.1	0	0	1490110	7	441660	48.88	89.68	1588	1	46	844.772	N/A	GTDB v207	d__Archaea;p__Thermoproteota;c__Thermoproteia;o__Sulfolobales;f__Desulfurococcaceae;g__UBA285;s__UBA285 sp011364525
GMQP_201705_bins_18	JAWBBK000000000	rMAG	201705	GMQP	98.42	1.34	0	1100729	10	133482	44.63	91.4	1202	1	44	840.964	0.862181	GTDB v207	d__Archaea;p__Thermoproteota;c__Thermoproteia;o__Sulfolobales;f__Acidilobaceae;g__DSZV01;s__
GMQP_201705_bins_2	JAWBBL000000000	-	201705	GMQP	98.73	2.74	0	1496926	36	85688	41.91	87.76	1613	1	47	817.126	N/A	GTDB v207	d__Archaea;p__Thermoproteota;c__Thermoproteia;o__Sulfolobales;f__NBVN01;g__DTCV01;s__DTCV01 sp011366425
GMQP_201705_bins_20	JAWBBM000000000	-	201705	GMQP	98.13	2.34	0	2134351	20	290058	48.28	86.13	2158	1	45	855.976	0.849604	GTDB v207	d__Archaea;p__Asgardarchaeota;c__Jordarchaeia;o__Jordarchaeales;f__DTBI01;g__;s__
GMQP_201705_bins_22	JAWBBN000000000	-	201705	GMQP	98.73	0	0	1431234	49	108365	46.23	90.89	1540	1	46	847.543	0.941391	GTDB v207	d__Archaea;p__Thermoproteota;c__Thermoproteia;o__Sulfolobales;f__Desulfurococcaceae;g__Thermosphaera;s__
GMQP_201705_bins_23	JAWBBO000000000	-	201705	GMQP	97.55	2.94	0	1645465	21	174759	45.22	86.83	1762	1	47	813.704	0.956583	GTDB v207	d__Archaea;p__Thermoproteota;c__Methanomethylicia;o__Nezhaarchaeales;f__WYZ-LMO8;g__WYZ-LMO8;s__
GMQP_201705_bins_25	JAWBBP000000000	-	201705	GMQP	97.06	0	0	1420453	63	55370	47.03	93.68	1734	0	47	772.145	0.93817	GTDB v207	d__Archaea;p__Thermoproteota;c__Thermoproteia;o__Thermoproteales;f__Thermoproteaceae;g__Pyrobaculum;s__
GMQP_201705_bins_26	JAWBBQ000000000	rMAG	201705	GMQP	100	0	0	1175725	8	406915	28.21	92.34	1314	1	45	830.031	0.778838	GTDB v207	d__Archaea;p__Thermoproteota;c__Methanomethylicia;o__Methanomethylicales;f__Methanomethylicaceae;g__;s__
GMQP_201705_bins_34	JAWBBR000000000	-	201705	GMQP	96.2	0	0	1553095	36	65049	35.25	85.71	1584	1	46	843.096	N/A	GTDB v207	d__Archaea;p__Thermoproteota;c__Thermoproteia;o__Sulfolobales;f__Ignisphaeraceae;g__Ignisphaera;s__Ignisphaera aggregans_G
GMQP_201705_bins_35	JAWBBS000000000	-	201705	GMQP	97.47	1.9	0	1389094	95	22632	45.69	85.42	1438	1	36	828.615	0.894485	GTDB v207	d__Archaea;p__Thermoproteota;c__Thermoproteia;o__Sulfolobales;f__NBVN01;g__DRZP01;s__
GMQP_201705_bins_36	JAWBBT000000000	-	201705	GMQP	97.47	1.27	0	1470011	20	127315	43.44	89.48	1547	1	40	852.292	N/A	GTDB v207	d__Archaea;p__Thermoproteota;c__Thermoproteia;o__Sulfolobales;f__NBVN01;g__Zestosphaera;s__Zestosphaera sp011364565
GMQP_201705_bins_37	JAWBBU000000000	-	201705	GMQP	98.03	1.27	0	1457992	22	117279	39.25	90.05	1533	1	48	859.399	0.944373	GTDB v207	d__Archaea;p__Thermoproteota;c__Thermoproteia;o__Sulfolobales;f__Desulfurococcaceae;g__UBA285;s__
GMQP_201705_bins_38	JAWBBV000000000	-	201705	GMQP	90.82	0.95	50	1374708	58	30920	38.57	87.33	1446	0	42	833.247	N/A	GTDB v207	d__Archaea;p__Thermoproteota;c__Thermoproteia;o__Sulfolobales;f__Acidilobaceae;g__DSZV01;s__DSZV01 sp011367065
GMQP_201705_bins_39	JAWBBW000000000	-	201705	GMQP	96.84	0.63	0	1331075	29	66609	41.48	91.06	1436	1	47	847.231	0.890717	GTDB v207	d__Archaea;p__Thermoproteota;c__Thermoproteia;o__Sulfolobales;f__Desulfurococcaceae;g__;s__
GMQP_201705_bins_41	JAWBBX000000000	-	201705	GMQP	96.12	0	0	1240293	3	498323	44.96	91.02	1331	1	46	850.751	N/A	GTDB v207	d__Archaea;p__Thermoproteota;c__Nitrososphaeria_A;o__Caldarchaeales;f__NZ13-MGT;g__NZ13-MG1;s__NZ13-MG1 sp011364235
GMQP_201705_bins_42	JAWBBY000000000	rMAG	201705	GMQP	98.73	0	0	1180113	6	265278	36.24	90.35	1222	1	44	875.882	N/A	GTDB v207	d__Archaea;p__Thermoproteota;c__Thermoproteia;o__Sulfolobales;f__Desulfurococcaceae;g__DTBP01;s__DTBP01 sp011366735
GMQP_201705_bins_43	JAWBBZ000000000	-	201705	GMQP	79.9	0.97	0	1148918	215	5844	37.4	87.32	1431	1	31	702.123	N/A	GTDB v207	d__Archaea;p__Thermoproteota;c__Nitrososphaeria_A;o__Caldarchaeales;f__NZ13-MGT;g__JGI-0000106-J15;s__JGI-0000106-J15 sp011364615
GMQP_201705_bins_45	JAWBCA000000000	rMAG	201705	GMQP	83.3333	0.93	0	707270	68	13741	28.52	91.09	816	1	38	793.406	0.948819	GTDB v207	d__Archaea;p__Aenigmatarchaeota;c__Aenigmatarchaeia;o__CG10238-14;f__EX4484-224;g__JAHLMO01;s__
GMQP_201705_bins_47	JAWBCB000000000	-	201705	GMQP	77.0833	0.93	0	489653	40	18455	34.56	94.86	595	1	33	786.279	0.995856	GTDB v207	d__Archaea;p__Micrarchaeota;c__Micrarchaeia;o__Anstonellales;f__J096;g__JAADEL01;s__
GMQP_201705_bins_5	JAWBCC000000000	rMAG	201705	GMQP	96.26	0	0	1050680	9	250629	45.95	94.75	1066	1	46	938.966	N/A	GTDB v207	d__Archaea;p__Hadarchaeota;c__Hadarchaeia;o__Hadarchaeales;f__DTKF01;g__DTKF01;s__DTKF01 sp011367225
GMQP_201705_bins_50	JAWBCD000000000	-	201705	GMQP	89.03	0	0	1512917	195	10061	48.78	90.51	1673	2	35	821.436	0.923801	GTDB v207	d__Archaea;p__Thermoproteota;c__Thermoproteia;o__Sulfolobales;f__Desulfurococcaceae;g__UBA285;s__
GMQP_201705_bins_51	JAWBCE000000000	-	201705	GMQP	90.44	0.74	0	1967623	202	11359	52	89.27	2218	1	43	797.766	0.860974	GTDB v207	d__Archaea;p__Thermoproteota;c__Thermoproteia;o__Thermofilales;f__Thermofilaceae;g__;s__
GMQP_201705_bins_52	JAWBCF000000000	rMAG	201705	GMQP	97.15	0	0	1977535	32	244824	39.78	86.09	2074	0	46	823.807	N/A	GTDB v207	d__Archaea;p__Thermoproteota;c__Thermoproteia;o__Sulfolobales;f__Ignisphaeraceae;g__Ignisphaera;s__Ignisphaera aggregans_D
GMQP_201705_bins_53	JAWBCG000000000	rMAG	201705	GMQP	62.5	5.61	0	453275	56	10620	25.01	94.65	558	1	37	771.762	N/A	GTDB v207	d__Archaea;p__Aenigmatarchaeota;c__Aenigmatarchaeia;o__CG10238-14;f__EX4484-224;g__JAHLMO01;s__JAHLMO01 sp018920305
GMQP_201705_bins_55	JAWBCH000000000	-	201705	GMQP	100	2.29	0	2628956	98	74036	40.49	91.42	3017	1	53	801.228	0.953132	GTDB v207	d__Archaea;p__Halobacteriota;c__Archaeoglobi;o__Archaeoglobales;f__Archaeoglobaceae;g__WYZ-LMO2;s__
GMQP_201705_bins_56	JAWBCI000000000	-	201705	GMQP	79.1667	0.93	100	448473	21	27038	25.5	95.22	540	1	38	794.256	0.870047	GTDB v207	d__Archaea;p__Nanoarchaeota;c__Nanoarchaeia;o__Nanoarchaeales;f__Nanopusillaceae;g__Nanoclepta;s__
GMQP_201705_bins_60	JAWBCJ000000000	-	201705	GMQP	83.18	3.74	0	1642705	49	112357	41.24	89.34	1811	1	48	813.585	N/A	GTDB v207	d__Archaea;p__Thermoproteota;c__Bathyarchaeia;o__B26-1;f__UBA233;g__DSZD01;s__DSZD01 sp011364805
GMQP_201705_bins_61	JAWBCK000000000	-	201705	GMQP	90.65	6.07	0	1568307	28	104923	43.81	88.4	1734	0	40	801.911	N/A	GTDB v207	d__Archaea;p__Thermoproteota;c__Bathyarchaeia;o__B26-1;f__B26-1;g__DTEX01;s__DTEX01 sp018396995
GMQP_201705_bins_65	JAWBCL000000000	-	201705	GMQP	93.47	0	0	1180104	66	23742	31.9	90.32	1277	1	40	837.03	N/A	GTDB v207	d__Archaea;p__Thermoproteota;c__Thermoproteia;o__Sulfolobales;f__Desulfurococcaceae;g__DTBJ01;s__DTBJ01 sp011364225
GMQP_201705_bins_9	JAWBCM000000000	-	201705	GMQP	65.07	0	0	971865	76	15353	53.39	86.41	1112	0	29	770.194	0.863153	GTDB v207	d__Archaea;p__Thermoproteota;c__Thermoproteia;o__Thermofilales;f__Thermofilaceae;g__;s__
GMQP_201709_bins_1	JAWBCN000000000	-	201709	GMQP	94.94	1.9	0	1470804	104	22784	45.96	85.09	1560	1	42	809.472	0.89562	GTDB v207	d__Archaea;p__Thermoproteota;c__Thermoproteia;o__Sulfolobales;f__NBVN01;g__DRZP01;s__
GMQP_201709_bins_10	JAWBCO000000000	-	201709	GMQP	95.15	2.02	66.67	1087073	84	17120	54.46	90.09	1302	1	43	755.331	0.917451	GTDB v207	d__Archaea;p__Thermoproteota;c__Nitrososphaeria_A;o__Caldarchaeales;f__NZ13-MGT;g__EX4484-121;s__
GMQP_201709_bins_11	JAWBCP000000000	-	201709	GMQP	91.12	0.74	0	1453487	85	22388	56.57	92.05	1590	1	39	845.058	0.862279	GTDB v207	d__Archaea;p__Thermoproteota;c__Thermoproteia;o__Thermofilales;f__Thermofilaceae;g__;s__
GMQP_201709_bins_12	JAWBCQ000000000	-	201709	GMQP	60.91	3.68	40	1294808	233	5771	41.74	88.02	1508	1	29	759.113	N/A	GTDB v207	d__Archaea;p__Thermoproteota;c__Thermoproteia;o__Sulfolobales;f__NBVN01;g__Zestosphaera;s__Zestosphaera sp011364565
GMQP_201709_bins_14	JAWBCR000000000	rMAG	201709	GMQP	68.75	1.25	50	1238797	235	5131	45.4	87.74	1460	0	33	747.962	0.878196	GTDB v207	d__Archaea;p__Nanoarchaeota;c__Nanoarchaeia;o__Nanoarchaeales;f__Nanopusillaceae;g__Nanoclepta;s__
GMQP_201709_bins_5	JAWBCS000000000	-	201709	GMQP	91.11	1.9	33.33	1935491	205	15804	46.39	89.37	2147	1	48	808.972	0.922925	GTDB v207	d__Archaea;p__Thermoproteota;c__Thermoproteia;o__Sulfolobales;f__Desulfurococcaceae;g__UBA285;s__
GMQP_201803_bins_1	JAWBCT000000000	-	201803	GMQP	64.6	0.73	100	579093	73	15626	44.45	90.59	693	1	28	761.159	0.924215	GTDB v207	d__Archaea;p__Thermoproteota;c__Thermoproteia;o__Sulfolobales;f__Desulfurococcaceae;g__UBA285;s__
GMQP_201803_bins_10	JAWBCU000000000	rMAG	201803	GMQP	98.73	0	0	1370165	26	265534	46.16	90.48	1468	1	44	849.384	0.941457	GTDB v207	d__Archaea;p__Thermoproteota;c__Thermoproteia;o__Sulfolobales;f__Desulfurococcaceae;g__Thermosphaera;s__
GMQP_201803_bins_11	JAWBCV000000000	-	201803	GMQP	92.51	0.63	0	1319602	68	28314	41.52	90.72	1444	1	46	832.247	0.890139	GTDB v207	d__Archaea;p__Thermoproteota;c__Thermoproteia;o__Sulfolobales;f__Desulfurococcaceae;g__;s__
GMQP_201803_bins_12	JAWBCW000000000	-	201803	GMQP	71.03	0.63	0	1607350	179	12291	43.94	86.89	1781	0	34	786.937	N/A	GTDB v207	d__Archaea;p__Thermoproteota;c__Thermoproteia;o__Sulfolobales;f__NBVN01;g__Zestosphaera;s__Zestosphaera sp011364565
GMQP_201803_bins_13	JAWBCX000000000	-	201803	GMQP	99.07	0	0	1175164	36	66880	27.92	93.14	1355	0	43	811.504	0.778838	GTDB v207	d__Archaea;p__Thermoproteota;c__Methanomethylicia;o__Methanomethylicales;f__Methanomethylicaceae;g__;s__
GMQP_201803_bins_16	JAWBCY000000000	-	201803	GMQP	97.79	2.94	60	1722603	155	20249	58.1	90.91	1893	1	52	833.715	0.861487	GTDB v207	d__Archaea;p__Thermoproteota;c__Thermoproteia;o__Thermofilales;f__Thermofilaceae;g__;s__
GMQP_201803_bins_18	JAWBCZ000000000	-	201803	GMQP	95.82	1.9	0	1405347	22	103642	40.99	87.45	1481	0	44	833.082	0.775478	GTDB v207	d__Archaea;p__Thermoproteota;c__Thermoproteia;o__Sulfolobales;f__Desulfurococcaceae;g__;s__
GMQP_201803_bins_20	JAWBDA000000000	-	201803	GMQP	96.26	0	0	1052838	9	251369	45.86	94.67	1069	1	46	937.774	N/A	GTDB v207	d__Archaea;p__Hadarchaeota;c__Hadarchaeia;o__Hadarchaeales;f__DTKF01;g__DTKF01;s__DTKF01 sp011367225
GMQP_201803_bins_21	JAWBDB000000000	-	201803	GMQP	71.32	2.21	0	1146876	156	9160	52.39	86.8	1270	1	26	794.621	0.864105	GTDB v207	d__Archaea;p__Thermoproteota;c__Thermoproteia;o__Thermofilales;f__Thermofilaceae;g__;s__
GMQP_201803_bins_23	JAWBDC000000000	-	201803	GMQP	95.33	1.87	0	1167250	75	19118	41.32	90.64	1335	0	37	795.604	N/A	GTDB v207	d__Archaea;p__Thermoproteota;c__Bathyarchaeia;o__B26-1;f__UBA233;g__DSZD01;s__DSZD01 sp011364805
GMQP_201803_bins_24	JAWBDD000000000	-	201803	GMQP	97.09	0	0	1162332	44	36547	45.01	91.3	1293	1	42	823.359	N/A	GTDB v207	d__Archaea;p__Thermoproteota;c__Nitrososphaeria_A;o__Caldarchaeales;f__NZ13-MGT;g__NZ13-MG1;s__NZ13-MG1 sp011364235
GMQP_201803_bins_25	JAWBDE000000000	-	201803	GMQP	91.14	0	0	1246884	63	30328	48.9	90.66	1360	0	40	834.368	N/A	GTDB v207	d__Archaea;p__Thermoproteota;c__Thermoproteia;o__Sulfolobales;f__Desulfurococcaceae;g__UBA285;s__UBA285 sp011364525
GMQP_201803_bins_28	JAWBDF000000000	-	201803	GMQP	98.53	2.21	0	1478519	12	167356	45.15	87.22	1569	1	46	824.051	0.956533	GTDB v207	d__Archaea;p__Thermoproteota;c__Methanomethylicia;o__Nezhaarchaeales;f__WYZ-LMO8;g__WYZ-LMO8;s__
GMQP_201803_bins_3	JAWBDG000000000	-	201803	GMQP	86.76	0	0	1146754	124	12682	47	94.19	1478	0	38	736.257	0.960924	GTDB v207	d__Archaea;p__Thermoproteota;c__Thermoproteia;o__Thermoproteales;f__Thermoproteaceae;g__Pyrobaculum;s__
GMQP_201803_bins_31	JAWBDH000000000	-	201803	GMQP	99.07	4.21	0	1564051	21	111746	43.6	88.18	1733	1	44	798.08	N/A	GTDB v207	d__Archaea;p__Thermoproteota;c__Bathyarchaeia;o__B26-1;f__B26-1;g__DTEX01;s__DTEX01 sp018396995
GMQP_201803_bins_32	JAWBDI000000000	-	201803	GMQP	98.13	2.34	0	2047052	17	201719	48.25	86.86	2049	1	44	870.085	0.849604	GTDB v207	d__Archaea;p__Asgardarchaeota;c__Jordarchaeia;o__Jordarchaeales;f__DTBI01;g__;s__
GMQP_201803_bins_33	JAWBDJ000000000	-	201803	GMQP	97.09	0	0	1199706	19	118815	53.95	89.32	1372	1	45	784.195	0.920234	GTDB v207	d__Archaea;p__Thermoproteota;c__Nitrososphaeria_A;o__Caldarchaeales;f__NZ13-MGT;g__EX4484-121;s__
GMQP_201803_bins_34	JAWBDK000000000	-	201803	GMQP	83.79	1.58	25	1094035	170	7266	38.86	90.47	1294	0	34	767.355	0.944625	GTDB v207	d__Archaea;p__Thermoproteota;c__Thermoproteia;o__Sulfolobales;f__Desulfurococcaceae;g__UBA285;s__
GMQP_201803_bins_38	JAWBDL000000000	rMAG	201803	GMQP	77.0833	0	0	507065	27	23579	34.41	95.34	583	1	38	835.189	0.995816	GTDB v207	d__Archaea;p__Micrarchaeota;c__Micrarchaeia;o__Anstonellales;f__J096;g__JAADEL01;s__
GMQP_201803_bins_39	JAWBDM000000000	-	201803	GMQP	96.2	1.9	0	1355934	100	19986	45.7	85.35	1413	0	41	823.512	0.894511	GTDB v207	d__Archaea;p__Thermoproteota;c__Thermoproteia;o__Sulfolobales;f__NBVN01;g__DRZP01;s__
GMQP_201803_bins_40	JAWBDN000000000	-	201803	GMQP	97.47	0	0	1132006	13	175799	36.25	90.51	1198	1	43	856.958	N/A	GTDB v207	d__Archaea;p__Thermoproteota;c__Thermoproteia;o__Sulfolobales;f__Desulfurococcaceae;g__DTBP01;s__DTBP01 sp011366735
GMQP_201803_bins_41	JAWBDO000000000	-	201803	GMQP	87.03	0	0	1069344	75	24359	31.83	89.08	1167	0	33	818.526	N/A	GTDB v207	d__Archaea;p__Thermoproteota;c__Thermoproteia;o__Sulfolobales;f__Desulfurococcaceae;g__DTBJ01;s__DTBJ01 sp011364225
GMQP_201803_bins_44	JAWBDP000000000	-	201803	GMQP	57.47	0	0	829119	134	6686	38.93	86.48	937	1	23	768.019	N/A	GTDB v207	d__Archaea;p__Thermoproteota;c__Thermoproteia;o__Sulfolobales;f__Acidilobaceae;g__DSZV01;s__DSZV01 sp011367065
GMQP_201803_bins_45	JAWBDQ000000000	-	201803	GMQP	67.29	1.16	14.29	1194103	255	4836	31.36	91.01	1466	0	30	744.655	0.898054	GTDB v207	d__Archaea;p__Thermoplasmatota;c__Thermoplasmata;o__ARK-15;f__ARK-15;g__ARK-15;s__
GMQP_201803_bins_6	JAWBDR000000000	-	201803	GMQP	65.3	0	0	975024	208	5235	37.42	88.43	1147	0	23	753.753	N/A	GTDB v207	d__Archaea;p__Thermoproteota;c__Nitrososphaeria_A;o__Caldarchaeales;f__NZ13-MGT;g__JGI-0000106-J15;s__JGI-0000106-J15 sp011364615
GMQP_201803_bins_7	JAWBDS000000000	-	201803	GMQP	95.44	2.74	0	2318094	133	29984	39.39	85.3	2459	0	47	808.548	N/A	GTDB v207	d__Archaea;p__Thermoproteota;c__Thermoproteia;o__Sulfolobales;f__Ignisphaeraceae;g__Ignisphaera;s__Ignisphaera aggregans_D
GMQP_201803_bins_8	JAWBDT000000000	rMAG	201803	GMQP	98.73	0	0	1571862	31	67659	35.27	86.09	1596	1	44	848.656	N/A	GTDB v207	d__Archaea;p__Thermoproteota;c__Thermoproteia;o__Sulfolobales;f__Ignisphaeraceae;g__Ignisphaera;s__Ignisphaera aggregans_G
GMQP_201803_bins_9	JAWBDU000000000	-	201803	GMQP	94.13	1.9	0	1397234	88	26014	41.82	88.31	1552	1	41	797.654	N/A	GTDB v207	d__Archaea;p__Thermoproteota;c__Thermoproteia;o__Sulfolobales;f__NBVN01;g__DTCV01;s__DTCV01 sp011366425
GMQP_201808_bins_1	JAWBDV000000000	rMAG	201808	GMQP	96.84	0.63	0	1270581	35	52463	41.46	90.94	1386	1	44	836.965	0.890641	GTDB v207	d__Archaea;p__Thermoproteota;c__Thermoproteia;o__Sulfolobales;f__Desulfurococcaceae;g__;s__
GMQP_201808_bins_14	JAWBDW000000000	-	201808	GMQP	92.72	0	0	1202931	41	33878	53.62	88.62	1387	1	48	775.019	0.92009	GTDB v207	d__Archaea;p__Thermoproteota;c__Nitrososphaeria_A;o__Caldarchaeales;f__NZ13-MGT;g__EX4484-121;s__
GMQP_201808_bins_16	JAWBDX000000000	-	201808	GMQP	94.49	0.63	0	2099994	73	70104	39.36	85.31	2188	0	47	821.365	N/A	GTDB v207	d__Archaea;p__Thermoproteota;c__Thermoproteia;o__Sulfolobales;f__Ignisphaeraceae;g__Ignisphaera;s__Ignisphaera aggregans_D
GMQP_201808_bins_18	JAWBDY000000000	-	201808	GMQP	70.04	5.54	0	1419794	132	15775	47.01	89.19	1572	1	30	808.44	0.934115	GTDB v207	d__Archaea;p__Thermoproteota;c__Thermoproteia;o__Sulfolobales;f__Desulfurococcaceae;g__Thermosphaera;s__
GMQP_201808_bins_24	JAWBDZ000000000	-	201808	GMQP	98.53	2.21	0	1594181	10	276445	45.19	86.32	1713	1	45	809.941	0.956583	GTDB v207	d__Archaea;p__Thermoproteota;c__Methanomethylicia;o__Nezhaarchaeales;f__WYZ-LMO8;g__WYZ-LMO8;s__
GMQP_201808_bins_31	JAWBEA000000000	-	201808	GMQP	90.44	1.27	0	1255555	30	69480	39.06	90.3	1344	1	42	846.527	0.944508	GTDB v207	d__Archaea;p__Thermoproteota;c__Thermoproteia;o__Sulfolobales;f__Desulfurococcaceae;g__UBA285;s__
GMQP_201808_bins_33	JAWBEB000000000	-	201808	GMQP	97.47	1.9	0	1347875	78	27746	45.7	84.9	1396	1	38	822.6	0.894453	GTDB v207	d__Archaea;p__Thermoproteota;c__Thermoproteia;o__Sulfolobales;f__NBVN01;g__DRZP01;s__
GMQP_201808_bins_35	JAWBEC000000000	rMAG	201808	GMQP	88.16	0	0	1362077	17	299552	46.78	87.41	1386	0	40	860.994	0.851248	GTDB v207	d__Archaea;p__Asgardarchaeota;c__Jordarchaeia;o__Jordarchaeales;f__DTBI01;g__;s__
GMQP_201808_bins_38	JAWBED000000000	-	201808	GMQP	81.57	0.63	0	1270476	85	26145	38.51	87.7	1351	0	43	827.636	N/A	GTDB v207	d__Archaea;p__Thermoproteota;c__Thermoproteia;o__Sulfolobales;f__Acidilobaceae;g__DSZV01;s__DSZV01 sp011367065
GMQP_201808_bins_39	JAWBEE000000000	-	201808	GMQP	93.34	0	0	1522568	30	68026	35.12	83.96	1573	0	38	827.764	N/A	GTDB v207	d__Archaea;p__Thermoproteota;c__Thermoproteia;o__Sulfolobales;f__Ignisphaeraceae;g__Ignisphaera;s__Ignisphaera aggregans_G
GMQP_201808_bins_4	JAWBEF000000000	-	201808	GMQP	83.06	2.11	0	1209724	54	28494	41.48	84.99	1304	0	32	810.772	N/A	GTDB v207	d__Archaea;p__Thermoproteota;c__Thermoproteia;o__Sulfolobales;f__NBVN01;g__DTCV01;s__DTCV01 sp011366425
GMQP_201808_bins_40	JAWBEG000000000	-	201808	GMQP	97.09	0	0	1244112	4	387202	44.94	90.8	1339	1	46	846.343	N/A	GTDB v207	d__Archaea;p__Thermoproteota;c__Nitrososphaeria_A;o__Caldarchaeales;f__NZ13-MGT;g__NZ13-MG1;s__NZ13-MG1 sp011364235
GMQP_201808_bins_41	JAWBEH000000000	-	201808	GMQP	99.03	0	0	1488106	34	57558	37.53	87.46	1572	1	47	830.055	N/A	GTDB v207	d__Archaea;p__Thermoproteota;c__Nitrososphaeria_A;o__Caldarchaeales;f__NZ13-MGT;g__JGI-0000106-J15;s__JGI-0000106-J15 sp011364615
GMQP_201808_bins_45	JAWBEI000000000	rMAG	201808	GMQP	96.26	0.47	0	1220804	142	11468	41.77	90.07	1434	1	40	769.317	N/A	GTDB v207	d__Archaea;p__Thermoproteota;c__Bathyarchaeia;o__B26-1;f__UBA233;g__DSZD01;s__DSZD01 sp011364805
GMQP_201808_bins_53	JAWBEJ000000000	-	201808	GMQP	80.04	0.63	0	1103979	83	15333	49.07	90.53	1233	0	40	813.53	N/A	GTDB v207	d__Archaea;p__Thermoproteota;c__Thermoproteia;o__Sulfolobales;f__Desulfurococcaceae;g__UBA285;s__UBA285 sp011364525
GMQP_201808_bins_54	JAWBEK000000000	-	201808	GMQP	98.67	1.63	0	1667841	27	95551	41.34	92.5	1900	1	44	815.903	0.953061	GTDB v207	d__Archaea;p__Halobacteriota;c__Archaeoglobi;o__Archaeoglobales;f__Archaeoglobaceae;g__WYZ-LMO2;s__
GMQP_201808_bins_57	JAWBEL000000000	-	201808	GMQP	98.13	0	0	1053630	46	35739	28.48	92.83	1221	1	43	804.778	0.780039	GTDB v207	d__Archaea;p__Thermoproteota;c__Methanomethylicia;o__Methanomethylicales;f__Methanomethylicaceae;g__;s__
GMQP_201808_bins_58	JAWBEM000000000	-	201808	GMQP	92.07	2.42	0	1166320	98	17847	30.91	93.05	1275	1	42	854.518	0.896786	GTDB v207	d__Archaea;p__Thermoplasmatota;c__Thermoplasmata;o__ARK-15;f__ARK-15;g__ARK-15;s__
GMQP_201808_bins_62	JAWBEN000000000	-	201808	GMQP	71.32	0.74	100	568550	31	36727	53.1	92.19	639	0	35	822.793	0.863458	GTDB v207	d__Archaea;p__Thermoproteota;c__Thermoproteia;o__Thermofilales;f__Thermofilaceae;g__;s__
GMQP_201808_bins_67	JAWBEO000000000	-	201808	GMQP	76.5	0.63	0	865490	151	6957	36.1	91.05	1020	0	32	775.741	N/A	GTDB v207	d__Archaea;p__Thermoproteota;c__Thermoproteia;o__Sulfolobales;f__Desulfurococcaceae;g__DTBP01;s__DTBP01 sp011366735
GMQP_201808_bins_71	JAWBEP000000000	-	201808	GMQP	61.03	1.47	0	829949	69	12921	54.84	89.51	949	1	28	793.561	0.863781	GTDB v207	d__Archaea;p__Thermoproteota;c__Thermoproteia;o__Thermofilales;f__Thermofilaceae;g__;s__
GMQP_201808_bins_9	JAWBEQ000000000	-	201808	GMQP	92.41	1.9	33.33	1477565	117	18265	43.65	89.58	1602	1	38	827.912	N/A	GTDB v207	d__Archaea;p__Thermoproteota;c__Thermoproteia;o__Sulfolobales;f__NBVN01;g__Zestosphaera;s__Zestosphaera sp011364565
GMQP_201901_bins_1	JAWBER000000000	-	201901	GMQP	82.45	0	0	1098627	46	36763	31.93	89.91	1157	0	34	856.491	N/A	GTDB v207	d__Archaea;p__Thermoproteota;c__Thermoproteia;o__Sulfolobales;f__Desulfurococcaceae;g__DTBJ01;s__DTBJ01 sp011364225
GMQP_201901_bins_11	JAWBES000000000	-	201901	GMQP	86.6	0.07	0	1245043	200	7075	41.97	90.18	1483	0	35	759.826	N/A	GTDB v207	d__Archaea;p__Thermoproteota;c__Bathyarchaeia;o__B26-1;f__UBA233;g__DSZD01;s__DSZD01 sp011364805
GMQP_201901_bins_15	JAWBET000000000	-	201901	GMQP	98.13	2.34	0	2018592	33	230388	48.22	86.92	2029	1	45	867.183	0.849775	GTDB v207	d__Archaea;p__Asgardarchaeota;c__Jordarchaeia;o__Jordarchaeales;f__DTBI01;g__;s__
GMQP_201901_bins_16	JAWBEU000000000	-	201901	GMQP	98.53	3.68	0	1617408	18	194293	45.27	87.34	1727	1	45	821.949	0.956573	GTDB v207	d__Archaea;p__Thermoproteota;c__Methanomethylicia;o__Nezhaarchaeales;f__WYZ-LMO8;g__WYZ-LMO8;s__
GMQP_201901_bins_20	JAWBEV000000000	-	201901	GMQP	95.2	1.48	50	1329078	61	45718	41.55	90.86	1454	1	45	833.781	0.890838	GTDB v207	d__Archaea;p__Thermoproteota;c__Thermoproteia;o__Sulfolobales;f__Desulfurococcaceae;g__;s__
GMQP_201901_bins_22	JAWBEW000000000	-	201901	GMQP	94.39	0	0	1027896	32	41621	46.03	94.93	1060	1	44	925.485	N/A	GTDB v207	d__Archaea;p__Hadarchaeota;c__Hadarchaeia;o__Hadarchaeales;f__DTKF01;g__DTKF01;s__DTKF01 sp011367225
GMQP_201901_bins_25	JAWBEX000000000	-	201901	GMQP	92.77	0	0	1750130	56	59268	39.28	85.85	1850	0	42	814.778	N/A	GTDB v207	d__Archaea;p__Thermoproteota;c__Thermoproteia;o__Sulfolobales;f__Ignisphaeraceae;g__Ignisphaera;s__Ignisphaera aggregans_D
GMQP_201901_bins_26	JAWBEY000000000	-	201901	GMQP	97.09	0	0	1227958	7	219604	45.03	91.16	1328	1	45	845.591	N/A	GTDB v207	d__Archaea;p__Thermoproteota;c__Nitrososphaeria_A;o__Caldarchaeales;f__NZ13-MGT;g__NZ13-MG1;s__NZ13-MG1 sp011364235
GMQP_201901_bins_27	JAWBEZ000000000	-	201901	GMQP	75.24	0.63	0	991597	98	15170	43.18	89.51	1122	0	25	793.607	N/A	GTDB v207	d__Archaea;p__Thermoproteota;c__Thermoproteia;o__Sulfolobales;f__NBVN01;g__Zestosphaera;s__Zestosphaera sp011364565
GMQP_201901_bins_30	JAWBFA000000000	-	201901	GMQP	99.07	6.07	0	1612592	21	162627	43.58	88.36	1785	1	46	800.484	N/A	GTDB v207	d__Archaea;p__Thermoproteota;c__Bathyarchaeia;o__B26-1;f__B26-1;g__DTEX01;s__DTEX01 sp018396995
GMQP_201901_bins_31	JAWBFB000000000	-	201901	GMQP	92.16	2.06	0	1002876	131	10440	44.67	91.84	1188	0	40	779.457	0.862401	GTDB v207	d__Archaea;p__Thermoproteota;c__Thermoproteia;o__Sulfolobales;f__Acidilobaceae;g__DSZV01;s__
GMQP_201901_bins_32	JAWBFC000000000	-	201901	GMQP	95.4	0.63	100	1514033	34	67755	35.19	85.95	1556	0	39	840.79	N/A	GTDB v207	d__Archaea;p__Thermoproteota;c__Thermoproteia;o__Sulfolobales;f__Ignisphaeraceae;g__Ignisphaera;s__Ignisphaera aggregans_G
GMQP_201901_bins_34	JAWBFD000000000	-	201901	GMQP	83.26	0.03	0	1157876	145	9307	39.02	90.46	1328	0	36	791.373	0.94494	GTDB v207	d__Archaea;p__Thermoproteota;c__Thermoproteia;o__Sulfolobales;f__Desulfurococcaceae;g__UBA285;s__
GMQP_201901_bins_35	JAWBFE000000000	-	201901	GMQP	95.04	0.03	100	1319339	73	27445	48.88	90.49	1454	1	43	824.602	N/A	GTDB v207	d__Archaea;p__Thermoproteota;c__Thermoproteia;o__Sulfolobales;f__Desulfurococcaceae;g__UBA285;s__UBA285 sp011364525
GMQP_201901_bins_36	JAWBFF000000000	-	201901	GMQP	92.88	1.27	50	1327205	45	46800	38.61	87.33	1391	1	41	834.972	N/A	GTDB v207	d__Archaea;p__Thermoproteota;c__Thermoproteia;o__Sulfolobales;f__Acidilobaceae;g__DSZV01;s__DSZV01 sp011367065
GMQP_201901_bins_40	JAWBFG000000000	-	201901	GMQP	56.19	1	100	374877	49	12814	43.67	92.04	475	1	21	730.345	0.924099	GTDB v207	d__Archaea;p__Thermoproteota;c__Thermoproteia;o__Sulfolobales;f__Desulfurococcaceae;g__UBA285;s__
GMQP_201901_bins_44	JAWBFH000000000	rMAG	201901	GMQP	75	0	0	497715	118	4530	26.03	94.08	622	1	40	756.045	0.871922	GTDB v207	d__Archaea;p__Nanoarchaeota;c__Nanoarchaeia;o__Nanoarchaeales;f__Nanopusillaceae;g__Nanoclepta;s__
GMQP_201901_bins_5	JAWBFI000000000	-	201901	GMQP	96.84	1.9	0	1382069	18	93020	40.88	87.63	1434	0	43	847.798	0.774135	GTDB v207	d__Archaea;p__Thermoproteota;c__Thermoproteia;o__Sulfolobales;f__Desulfurococcaceae;g__;s__
GMQP_201901_bins_51	JAWBFJ000000000	-	201901	GMQP	92.72	1.93	0	1325567	84	19166	45.71	85.3	1398	0	39	816.153	0.894452	GTDB v207	d__Archaea;p__Thermoproteota;c__Thermoproteia;o__Sulfolobales;f__NBVN01;g__DRZP01;s__
GMQP_201901_bins_52	JAWBFK000000000	-	201901	GMQP	93.47	0	0	1104731	26	112853	36.24	88.8	1174	1	43	848.089	N/A	GTDB v207	d__Archaea;p__Thermoproteota;c__Thermoproteia;o__Sulfolobales;f__Desulfurococcaceae;g__DTBP01;s__DTBP01 sp011366735
GMQP_201901_bins_53	JAWBFL000000000	-	201901	GMQP	62.22	0.97	0	972090	241	4367	37.65	88.34	1176	0	25	732.265	N/A	GTDB v207	d__Archaea;p__Thermoproteota;c__Nitrososphaeria_A;o__Caldarchaeales;f__NZ13-MGT;g__JGI-0000106-J15;s__JGI-0000106-J15 sp011364615
GMQP_201901_bins_54	JAWBFM000000000	-	201901	GMQP	91.18	0.74	100	1183288	136	13847	47.26	94.08	1529	0	37	733.057	0.961381	GTDB v207	d__Archaea;p__Thermoproteota;c__Thermoproteia;o__Thermoproteales;f__Thermoproteaceae;g__Pyrobaculum;s__
GMQP_201901_bins_55	JAWBFN000000000	-	201901	GMQP	61.03	0.74	0	664789	42	22286	51.53	87.16	758	1	19	762.504	0.862722	GTDB v207	d__Archaea;p__Thermoproteota;c__Thermoproteia;o__Thermofilales;f__Thermofilaceae;g__;s__
GMQP_201901_bins_57	JAWBFO000000000	-	201901	GMQP	92.09	2.9	33.33	1275833	59	35779	41.56	88.17	1389	0	37	812.495	N/A	GTDB v207	d__Archaea;p__Thermoproteota;c__Thermoproteia;o__Sulfolobales;f__NBVN01;g__DTCV01;s__DTCV01 sp011366425
GMQP_201901_bins_7	JAWBFP000000000	-	201901	GMQP	91.18	0	0	1593979	161	15737	57.01	89.33	1826	1	43	784.23	0.860769	GTDB v207	d__Archaea;p__Thermoproteota;c__Thermoproteia;o__Thermofilales;f__Thermofilaceae;g__;s__
GMQP_201901_bins_9	JAWBFQ000000000	-	201901	GMQP	97.09	0	0	1186273	23	72602	54.15	89.56	1354	1	46	787.614	0.920229	GTDB v207	d__Archaea;p__Thermoproteota;c__Nitrososphaeria_A;o__Caldarchaeales;f__NZ13-MGT;g__EX4484-121;s__
GMQP_201907_bins_10	JAWBFR000000000	-	201907	GMQP	90.19	0.63	0	1247878	59	31764	38.6	87.64	1336	0	39	821.612	N/A	GTDB v207	d__Archaea;p__Thermoproteota;c__Thermoproteia;o__Sulfolobales;f__Acidilobaceae;g__DSZV01;s__DSZV01 sp011367065
GMQP_201907_bins_11	JAWBFS000000000	-	201907	GMQP	87.85	1.87	0	1177515	112	11725	42.06	90.32	1336	1	34	799.09	N/A	GTDB v207	d__Archaea;p__Thermoproteota;c__Bathyarchaeia;o__B26-1;f__UBA233;g__DSZD01;s__DSZD01 sp011364805
GMQP_201907_bins_12	JAWBFT000000000	-	201907	GMQP	94.3	0.63	0	1786390	47	57342	39.35	85.96	1857	0	43	829.271	N/A	GTDB v207	d__Archaea;p__Thermoproteota;c__Thermoproteia;o__Sulfolobales;f__Ignisphaeraceae;g__Ignisphaera;s__Ignisphaera aggregans_D
GMQP_201907_bins_14	JAWBFU000000000	-	201907	GMQP	95.57	2.53	0	1410817	43	46591	45.73	85.26	1451	1	42	831.748	0.894535	GTDB v207	d__Archaea;p__Thermoproteota;c__Thermoproteia;o__Sulfolobales;f__NBVN01;g__DRZP01;s__
GMQP_201907_bins_15	JAWBFV000000000	rMAG	201907	GMQP	98.06	0	0	1133629	26	57480	54.49	89.89	1286	1	46	797.663	0.920229	GTDB v207	d__Archaea;p__Thermoproteota;c__Nitrososphaeria_A;o__Caldarchaeales;f__NZ13-MGT;g__EX4484-121;s__
GMQP_201907_bins_17	JAWBFW000000000	-	201907	GMQP	98.53	2.21	0	1501921	12	201090	45.15	87.33	1608	1	46	821.425	0.956422	GTDB v207	d__Archaea;p__Thermoproteota;c__Methanomethylicia;o__Nezhaarchaeales;f__WYZ-LMO8;g__WYZ-LMO8;s__
GMQP_201907_bins_19	JAWBFX000000000	-	201907	GMQP	92.41	1.34	75	1368782	101	18306	43.32	89.06	1509	0	37	810.61	N/A	GTDB v207	d__Archaea;p__Thermoproteota;c__Thermoproteia;o__Sulfolobales;f__NBVN01;g__Zestosphaera;s__Zestosphaera sp011364565
GMQP_201907_bins_2	JAWBFY000000000	-	201907	GMQP	54.1	0	0	1176872	264	4623	49.61	87.85	1357	0	19	764.161	0.847134	GTDB v207	d__Archaea;p__Asgardarchaeota;c__Jordarchaeia;o__Jordarchaeales;f__DTBI01;g__;s__
GMQP_201907_bins_20	JAWBFZ000000000	-	201907	GMQP	96.26	2.8	0	1497120	23	130718	43.62	88.26	1666	1	43	795.214	N/A	GTDB v207	d__Archaea;p__Thermoproteota;c__Bathyarchaeia;o__B26-1;f__B26-1;g__DTEX01;s__DTEX01 sp018396995
GMQP_201907_bins_22	JAWBGA000000000	-	201907	GMQP	67	0	0	976756	143	7987	34.95	86.42	1108	0	27	764.153	N/A	GTDB v207	d__Archaea;p__Thermoproteota;c__Thermoproteia;o__Sulfolobales;f__Ignisphaeraceae;g__Ignisphaera;s__Ignisphaera aggregans_G
GMQP_201907_bins_25	JAWBGB000000000	-	201907	GMQP	93.67	0	0	1174698	115	13197	31.98	90.44	1266	0	41	841.856	N/A	GTDB v207	d__Archaea;p__Thermoproteota;c__Thermoproteia;o__Sulfolobales;f__Desulfurococcaceae;g__DTBJ01;s__DTBJ01 sp011364225
GMQP_201907_bins_26	JAWBGC000000000	-	201907	GMQP	95.57	1.27	50	1309875	85	22042	49.06	90.8	1437	0	44	830.844	N/A	GTDB v207	d__Archaea;p__Thermoproteota;c__Thermoproteia;o__Sulfolobales;f__Desulfurococcaceae;g__UBA285;s__UBA285 sp011364525
GMQP_201907_bins_27	JAWBGD000000000	-	201907	GMQP	95.15	0	0	1183529	11	137393	45.11	91.11	1274	1	46	849.075	N/A	GTDB v207	d__Archaea;p__Thermoproteota;c__Nitrososphaeria_A;o__Caldarchaeales;f__NZ13-MGT;g__NZ13-MG1;s__NZ13-MG1 sp011364235
GMQP_201907_bins_28	JAWBGE000000000	-	201907	GMQP	96.32	0.74	100	1393785	108	23249	47.36	93.35	1745	2	47	750.885	0.937865	GTDB v207	d__Archaea;p__Thermoproteota;c__Thermoproteia;o__Thermoproteales;f__Thermoproteaceae;g__Pyrobaculum;s__
GMQP_201907_bins_29	JAWBGF000000000	rMAG	201907	GMQP	79.62	0	0	1369771	203	8847	45.9	89.29	1578	0	38	781.753	0.923718	GTDB v207	d__Archaea;p__Thermoproteota;c__Thermoproteia;o__Sulfolobales;f__Desulfurococcaceae;g__UBA285;s__
GMQP_201907_bins_3	JAWBGG000000000	-	201907	GMQP	92.65	0.74	0	1833604	179	15455	57.54	90.11	2061	1	46	805.808	0.860587	GTDB v207	d__Archaea;p__Thermoproteota;c__Thermoproteia;o__Thermofilales;f__Thermofilaceae;g__;s__
GMQP_201907_bins_30	JAWBGH000000000	-	201907	GMQP	96.62	2.43	20	1341541	111	19585	41.8	88.32	1496	1	43	794.63	N/A	GTDB v207	d__Archaea;p__Thermoproteota;c__Thermoproteia;o__Sulfolobales;f__NBVN01;g__DTCV01;s__DTCV01 sp011366425
GMQP_201907_bins_31	JAWBGI000000000	-	201907	GMQP	95.36	1.9	0	1372677	26	99800	40.87	87.64	1445	0	43	835.711	0.774933	GTDB v207	d__Archaea;p__Thermoproteota;c__Thermoproteia;o__Sulfolobales;f__Desulfurococcaceae;g__;s__
GMQP_201907_bins_5	JAWBGJ000000000	-	201907	GMQP	87.86	0.63	0	1264423	137	13155	42.02	91.2	1450	1	38	798.683	0.890996	GTDB v207	d__Archaea;p__Thermoproteota;c__Thermoproteia;o__Sulfolobales;f__Desulfurococcaceae;g__;s__
GMQP_201907_bins_6	JAWBGK000000000	-	201907	GMQP	69.12	1.47	0	824745	118	9487	53.02	89.14	920	0	33	802.536	0.863718	GTDB v207	d__Archaea;p__Thermoproteota;c__Thermoproteia;o__Thermofilales;f__Thermofilaceae;g__;s__
GMQP_201907_bins_7	JAWBGL000000000	-	201907	GMQP	83.23	0	0	922200	53	22166	36.42	90.74	1007	1	35	834.381	N/A	GTDB v207	d__Archaea;p__Thermoproteota;c__Thermoproteia;o__Sulfolobales;f__Desulfurococcaceae;g__DTBP01;s__DTBP01 sp011366735
GMQP_201907_bins_8	JAWBGM000000000	-	201907	GMQP	98.42	2.6	0	1112710	24	83986	44.63	91.64	1216	1	46	842.808	0.862097	GTDB v207	d__Archaea;p__Thermoproteota;c__Thermoproteia;o__Sulfolobales;f__Acidilobaceae;g__DSZV01;s__
GMQP_201907_bins_9	JAWBGN000000000	-	201907	GMQP	80.38	1.27	0	1036202	63	24229	46.6	92.23	1182	0	36	811.454	0.941506	GTDB v207	d__Archaea;p__Thermoproteota;c__Thermoproteia;o__Sulfolobales;f__Desulfurococcaceae;g__Thermosphaera;s__
GMQP_201912_bins_1	JAWBGO000000000	-	201912	GMQP	66.89	1	0	979552	198	5128	49.34	90.72	1172	0	31	761.425	N/A	GTDB v207	d__Archaea;p__Thermoproteota;c__Thermoproteia;o__Sulfolobales;f__Desulfurococcaceae;g__UBA285;s__UBA285 sp011364525
GMQP_201912_bins_13	JAWBGP000000000	-	201912	GMQP	93.99	1.58	0	1346790	50	37530	40.84	87.76	1434	0	46	827.297	0.7752	GTDB v207	d__Archaea;p__Thermoproteota;c__Thermoproteia;o__Sulfolobales;f__Desulfurococcaceae;g__;s__
GMQP_201912_bins_16	JAWBGQ000000000	-	201912	GMQP	96.32	0.74	0	1735065	162	16138	58.18	91.39	1901	1	46	841.058	0.861317	GTDB v207	d__Archaea;p__Thermoproteota;c__Thermoproteia;o__Thermofilales;f__Thermofilaceae;g__;s__
GMQP_201912_bins_17	JAWBGR000000000	-	201912	GMQP	90.51	0	0	1319618	110	17824	45.93	85.37	1376	1	41	823.233	0.894232	GTDB v207	d__Archaea;p__Thermoproteota;c__Thermoproteia;o__Sulfolobales;f__NBVN01;g__DRZP01;s__
GMQP_201912_bins_18	JAWBGS000000000	-	201912	GMQP	97.15	1.34	33.33	2155893	117	44468	38.82	85.86	2259	0	47	821.625	N/A	GTDB v207	d__Archaea;p__Thermoproteota;c__Thermoproteia;o__Sulfolobales;f__Ignisphaeraceae;g__Ignisphaera;s__Ignisphaera aggregans_D
GMQP_201912_bins_19	JAWBGT000000000	rMAG	201912	GMQP	75.74	1.47	0	1011838	95	11705	54.59	87.92	1202	0	26	745.562	0.862356	GTDB v207	d__Archaea;p__Thermoproteota;c__Thermoproteia;o__Thermofilales;f__Thermofilaceae;g__;s__
GMQP_201912_bins_2	JAWBGU000000000	-	201912	GMQP	92.72	0	0	1199283	118	14309	31.91	90.59	1289	0	43	845.353	N/A	GTDB v207	d__Archaea;p__Thermoproteota;c__Thermoproteia;o__Sulfolobales;f__Desulfurococcaceae;g__DTBJ01;s__DTBJ01 sp011364225
GMQP_201912_bins_21	JAWBGV000000000	-	201912	GMQP	89.25	0	0	912942	104	10974	27.91	94.36	1115	0	26	776.203	0.785194	GTDB v207	d__Archaea;p__Thermoproteota;c__Methanomethylicia;o__Methanomethylicales;f__Methanomethylicaceae;g__;s__
GMQP_201912_bins_22	JAWBGW000000000	-	201912	GMQP	88.24	0.06	0	1052662	127	10736	46.29	95.15	1366	0	37	739.04	0.96091	GTDB v207	d__Archaea;p__Thermoproteota;c__Thermoproteia;o__Thermoproteales;f__Thermoproteaceae;g__Pyrobaculum;s__
GMQP_201912_bins_23	JAWBGX000000000	-	201912	GMQP	88.64	2.6	0	1010379	52	25131	44.55	84.08	1115	0	40	787.91	0.865938	GTDB v207	d__Archaea;p__Thermoproteota;c__Thermoproteia;o__Sulfolobales;f__Acidilobaceae;g__DSZV01;s__
GMQP_201912_bins_24	JAWBGY000000000	-	201912	GMQP	59.11	0.03	0	2628469	351	9232	41.88	85.83	2871	1	48	788.723	0.931223	GTDB v207	d__Archaea;p__Thermoproteota;c__Thermoproteia;o__Sulfolobales;f__Desulfurococcaceae;g__UBA285;s__
GMQP_201912_bins_26	JAWBGZ000000000	-	201912	GMQP	85.63	1.48	0	1204851	78	25370	41.46	88.04	1315	0	30	808.654	N/A	GTDB v207	d__Archaea;p__Thermoproteota;c__Thermoproteia;o__Sulfolobales;f__NBVN01;g__DTCV01;s__DTCV01 sp011366425
GMQP_201912_bins_27	JAWBHA000000000	rMAG	201912	GMQP	68.75	0	0	615854	145	4109	26.2	93.41	783	0	31	737.724	0.874276	GTDB v207	d__Archaea;p__Nanoarchaeota;c__Nanoarchaeia;o__Nanoarchaeales;f__Nanopusillaceae;g__Nanoclepta;s__
GMQP_201912_bins_3	JAWBHB000000000	-	201912	GMQP	96.52	0.03	0	1352636	35	105815	46.98	91.88	1488	1	43	838.45	0.94141	GTDB v207	d__Archaea;p__Thermoproteota;c__Thermoproteia;o__Sulfolobales;f__Desulfurococcaceae;g__Thermosphaera;s__
GMQP_201912_bins_30	JAWBHC000000000	-	201912	GMQP	94.94	0	0	1286665	26	69101	35.06	86.13	1335	1	45	833.102	N/A	GTDB v207	d__Archaea;p__Thermoproteota;c__Thermoproteia;o__Sulfolobales;f__Ignisphaeraceae;g__Ignisphaera;s__Ignisphaera aggregans_G
GMQP_201912_bins_37	JAWBHD000000000	-	201912	GMQP	87.5	1.27	0	1342133	28	80255	43.28	88.88	1413	0	34	847.488	N/A	GTDB v207	d__Archaea;p__Thermoproteota;c__Thermoproteia;o__Sulfolobales;f__NBVN01;g__Zestosphaera;s__Zestosphaera sp011364565
GMQP_201912_bins_4	JAWBHE000000000	-	201912	GMQP	73.8	1.65	66.67	1103514	133	10256	41.57	91.28	1260	1	36	802.345	0.888774	GTDB v207	d__Archaea;p__Thermoproteota;c__Thermoproteia;o__Sulfolobales;f__Desulfurococcaceae;g__;s__
GMQP_201912_bins_40	JAWBHF000000000	-	201912	GMQP	94.9	1.87	50	1266953	98	19611	44.97	88.75	1423	0	38	793.414	0.956801	GTDB v207	d__Archaea;p__Thermoproteota;c__Methanomethylicia;o__Nezhaarchaeales;f__WYZ-LMO8;g__WYZ-LMO8;s__
GMQP_201912_bins_44	JAWBHG000000000	-	201912	GMQP	75.48	0.6	0	1523118	212	8594	46.19	90.68	1870	0	30	742.9	N/A	GTDB v207	d__Archaea;p__Thermoproteota;c__Thermoproteia;o__Sulfolobales;f__Sulfolobaceae;g__Metallosphaera;s__Metallosphaera sedula
GMQP_201912_bins_46	JAWBHH000000000	-	201912	GMQP	84.4	0	0	1076845	103	13268	30.81	92.21	1203	0	34	828.701	0.898	GTDB v207	d__Archaea;p__Thermoplasmatota;c__Thermoplasmata;o__ARK-15;f__ARK-15;g__ARK-15;s__
GMQP_201912_bins_47	JAWBHI000000000	-	201912	GMQP	98.06	0	0	1216875	34	43290	53.78	89.54	1395	1	47	785.149	0.920229	GTDB v207	d__Archaea;p__Thermoproteota;c__Nitrososphaeria_A;o__Caldarchaeales;f__NZ13-MGT;g__EX4484-121;s__
GMQP_201912_bins_51	JAWBHJ000000000	-	201912	GMQP	52.3	2.38	0	654956	164	3988	42.38	93.02	798	0	19	767.033	0.866672	GTDB v207	d__Archaea;p__Thermoplasmatota;c__Thermoplasmata;o__Thermoplasmatales;f__GCA-001856825;g__;s__
GMQP_201912_bins_7	JAWBHK000000000	-	201912	GMQP	97.3	0	0	1153803	11	197621	36.25	90.26	1218	1	45	859.93	N/A	GTDB v207	d__Archaea;p__Thermoproteota;c__Thermoproteia;o__Sulfolobales;f__Desulfurococcaceae;g__DTBP01;s__DTBP01 sp011366735
GMQP_201912_bins_8	JAWBHL000000000	-	201912	GMQP	99.68	0.63	0	1463999	31	80140	38.71	86.94	1513	1	46	843.704	N/A	GTDB v207	d__Archaea;p__Thermoproteota;c__Thermoproteia;o__Sulfolobales;f__Acidilobaceae;g__DSZV01;s__DSZV01 sp011367065
GMQP_202101_bins_1	JAWBHM000000000	-	202101	GMQP	95.33	0	0	1142043	119	17127	46.01	94.44	1244	1	43	871.546	N/A	GTDB v207	d__Archaea;p__Hadarchaeota;c__Hadarchaeia;o__Hadarchaeales;f__DTKF01;g__DTKF01;s__DTKF01 sp011367225
GMQP_202101_bins_10	JAWBHN000000000	-	202101	GMQP	74.16	0	0	857705	142	6619	54.14	90.13	1042	0	35	745.014	0.861708	GTDB v207	d__Archaea;p__Thermoproteota;c__Thermoproteia;o__Sulfolobales;f__Acidilobaceae;g__DSZV01;s__
GMQP_202101_bins_11	JAWBHO000000000	-	202101	GMQP	69.09	0	0	797462	100	9721	36.16	91.07	938	0	22	776.863	N/A	GTDB v207	d__Archaea;p__Thermoproteota;c__Thermoproteia;o__Sulfolobales;f__Desulfurococcaceae;g__DTBP01;s__DTBP01 sp011366735
GMQP_202101_bins_12	JAWBHP000000000	-	202101	GMQP	76.42	0.32	100	1062498	185	6443	49.36	90.74	1268	0	35	763.597	N/A	GTDB v207	d__Archaea;p__Thermoproteota;c__Thermoproteia;o__Sulfolobales;f__Desulfurococcaceae;g__UBA285;s__UBA285 sp011364525
GMQP_202101_bins_13	JAWBHQ000000000	-	202101	GMQP	93.38	0	0	1952510	189	14665	56.77	90.74	2188	1	50	813.509	0.859524	GTDB v207	d__Archaea;p__Thermoproteota;c__Thermoproteia;o__Thermofilales;f__Thermofilaceae;g__;s__
GMQP_202101_bins_15	JAWBHR000000000	-	202101	GMQP	63.06	1.27	0	1292355	200	7317	46.87	90.57	1445	0	28	813.485	0.939843	GTDB v207	d__Archaea;p__Thermoproteota;c__Thermoproteia;o__Sulfolobales;f__Desulfurococcaceae;g__Thermosphaera;s__
GMQP_202101_bins_16	JAWBHS000000000	-	202101	GMQP	94.94	1.27	0	2052414	74	69264	39.65	85.99	2173	2	47	814.608	N/A	GTDB v207	d__Archaea;p__Thermoproteota;c__Thermoproteia;o__Sulfolobales;f__Ignisphaeraceae;g__Ignisphaera;s__Ignisphaera aggregans_D
GMQP_202101_bins_19	JAWBHT000000000	-	202101	GMQP	93.04	0.21	0	1463299	67	35302	35.26	86.63	1548	1	39	821.092	N/A	GTDB v207	d__Archaea;p__Thermoproteota;c__Thermoproteia;o__Sulfolobales;f__Ignisphaeraceae;g__Ignisphaera;s__Ignisphaera aggregans_G
GMQP_202101_bins_2	JAWBHU000000000	-	202101	GMQP	63.16	0	0	908891	138	7244	38.51	87.94	1060	0	23	756.942	N/A	GTDB v207	d__Archaea;p__Thermoproteota;c__Thermoproteia;o__Sulfolobales;f__Acidilobaceae;g__DSZV01;s__DSZV01 sp011367065
GMQP_202101_bins_24	JAWBHV000000000	-	202101	GMQP	85.61	0.63	0	1196837	106	18385	41.69	91.15	1355	1	43	807.981	0.891173	GTDB v207	d__Archaea;p__Thermoproteota;c__Thermoproteia;o__Sulfolobales;f__Desulfurococcaceae;g__;s__
GMQP_202101_bins_28	JAWBHW000000000	-	202101	GMQP	96.2	2.53	0	1419523	98	22676	45.86	85.03	1471	1	42	824.059	0.895692	GTDB v207	d__Archaea;p__Thermoproteota;c__Thermoproteia;o__Sulfolobales;f__NBVN01;g__DRZP01;s__
GMQP_202101_bins_37	JAWBHX000000000	-	202101	GMQP	90.56	2.21	25	1279158	87	20105	45.07	88.62	1421	0	39	798.984	0.955884	GTDB v207	d__Archaea;p__Thermoproteota;c__Methanomethylicia;o__Nezhaarchaeales;f__WYZ-LMO8;g__WYZ-LMO8;s__
GMQP_202101_bins_38	JAWBHY000000000	-	202101	GMQP	69.2	1.27	0	993503	104	13956	43.17	89.28	1124	0	29	795.962	N/A	GTDB v207	d__Archaea;p__Thermoproteota;c__Thermoproteia;o__Sulfolobales;f__NBVN01;g__Zestosphaera;s__Zestosphaera sp011364565
GMQP_202101_bins_4	JAWBHZ000000000	-	202101	GMQP	87.54	2.8	0	1698737	258	7929	48.79	87.12	1910	1	33	776.891	0.847371	GTDB v207	d__Archaea;p__Asgardarchaeota;c__Jordarchaeia;o__Jordarchaeales;f__DTBI01;g__;s__
GMQP_202101_bins_42	JAWBIA000000000	-	202101	GMQP	90.14	2.74	0	1172255	70	21940	41.66	89.17	1261	0	36	831.404	N/A	GTDB v207	d__Archaea;p__Thermoproteota;c__Thermoproteia;o__Sulfolobales;f__NBVN01;g__DTCV01;s__DTCV01 sp011366425
GMQP_202101_bins_43	JAWBIB000000000	-	202101	GMQP	61.3	0	0	848548	184	4817	43.95	90.35	1053	0	14	730.194	N/A	GTDB v207	d__Archaea;p__Thermoproteota;c__Bathyarchaeia;o__B26-1;f__B26-1;g__DTEX01;s__DTEX01 sp018396995
GMQP_202101_bins_47	JAWBIC000000000	-	202101	GMQP	56.25	0.93	0	464613	74	7541	25.14	94.11	582	0	37	753.442	N/A	GTDB v207	d__Archaea;p__Aenigmatarchaeota;c__Aenigmatarchaeia;o__CG10238-14;f__EX4484-224;g__JAHLMO01;s__JAHLMO01 sp018920305
GMQP_202101_bins_5	JAWBID000000000	-	202101	GMQP	97.09	0	0	1200442	18	90780	53.93	89.09	1373	1	46	784.617	0.920259	GTDB v207	d__Archaea;p__Thermoproteota;c__Nitrososphaeria_A;o__Caldarchaeales;f__NZ13-MGT;g__EX4484-121;s__
GMQP_202101_bins_51	JAWBIE000000000	rMAG	202101	GMQP	82.49	0.16	100	1068845	149	10438	45.69	90.2	1219	0	40	794.391	0.923709	GTDB v207	d__Archaea;p__Thermoproteota;c__Thermoproteia;o__Sulfolobales;f__Desulfurococcaceae;g__UBA285;s__
GMQP_202101_bins_52	JAWBIF000000000	-	202101	GMQP	83.09	2.21	66.67	1263527	143	13499	49.04	94.33	1603	0	38	749.163	0.961382	GTDB v207	d__Archaea;p__Thermoproteota;c__Thermoproteia;o__Thermoproteales;f__Thermoproteaceae;g__Pyrobaculum;s__
GMQP_202101_bins_55	JAWBIG000000000	-	202101	GMQP	52.21	1.47	0	476269	42	14097	53.06	91.96	527	0	14	834.797	0.865294	GTDB v207	d__Archaea;p__Thermoproteota;c__Thermoproteia;o__Thermofilales;f__Thermofilaceae;g__;s__
GMQP_202101_bins_58	JAWBIH000000000	-	202101	GMQP	66.6667	0	0	435117	70	7411	34.32	96.18	552	0	30	763.272	0.994895	GTDB v207	d__Archaea;p__Micrarchaeota;c__Micrarchaeia;o__Anstonellales;f__J096;g__JAADEL01;s__
GMQP_202101_bins_7	JAWBII000000000	-	202101	GMQP	60.7	0.32	0	580269	133	4479	45.93	92.15	736	1	19	728.658	N/A	GTDB v207	d__Archaea;p__Thermoproteota;c__Nitrososphaeria_A;o__Caldarchaeales;f__NZ13-MGT;g__NZ13-MG1;s__NZ13-MG1 sp011364235
GMQS_201601_bins_1	JAWBIJ000000000	-	201601	GMQS	100	1.47	50	1932206	150	28842	48.8	91.96	2321	1	52	772.324	0.937826	GTDB v207	d__Archaea;p__Thermoproteota;c__Thermoproteia;o__Thermoproteales;f__Thermoproteaceae;g__Pyrobaculum;s__
GMQS_201601_bins_11	JAWBIK000000000	-	201601	GMQS	94.94	2.53	0	1533270	48	46085	45.78	83.87	1575	1	43	819.315	0.895794	GTDB v207	d__Archaea;p__Thermoproteota;c__Thermoproteia;o__Sulfolobales;f__NBVN01;g__DRZP01;s__
GMQS_201601_bins_13	JAWBIL000000000	-	201601	GMQS	82.7	1.27	100	920753	133	8507	45.4	91	1071	1	37	792.483	0.923875	GTDB v207	d__Archaea;p__Thermoproteota;c__Thermoproteia;o__Sulfolobales;f__Desulfurococcaceae;g__UBA285;s__
GMQS_201601_bins_14	JAWBIM000000000	-	201601	GMQS	97.79	2.94	0	2413905	172	26945	54.79	89.66	2601	1	51	845.024	0.861009	GTDB v207	d__Archaea;p__Thermoproteota;c__Thermoproteia;o__Thermofilales;f__Thermofilaceae;g__;s__
GMQS_201601_bins_2	JAWBIN000000000	-	201601	GMQS	98.73	1.27	0	1482555	33	266697	46.41	90.8	1554	1	47	869.454	0.941371	GTDB v207	d__Archaea;p__Thermoproteota;c__Thermoproteia;o__Sulfolobales;f__Desulfurococcaceae;g__Thermosphaera;s__
GMQS_201601_bins_3	JAWBIO000000000	-	201601	GMQS	97.09	0	0	1239109	18	187097	53.66	89.07	1419	1	46	781.751	0.92026	GTDB v207	d__Archaea;p__Thermoproteota;c__Nitrososphaeria_A;o__Caldarchaeales;f__NZ13-MGT;g__EX4484-121;s__
GMQS_201601_bins_5	JAWBIP000000000	-	201601	GMQS	99.05	1.27	0	1509622	43	54543	38.78	86.98	1554	1	48	848.012	N/A	GTDB v207	d__Archaea;p__Thermoproteota;c__Thermoproteia;o__Sulfolobales;f__Acidilobaceae;g__DSZV01;s__DSZV01 sp011367065
GMQS_201601_bins_7	JAWBIQ000000000	-	201601	GMQS	97.47	0	0	1535485	17	133679	35.19	85.87	1552	0	40	855.051	N/A	GTDB v207	d__Archaea;p__Thermoproteota;c__Thermoproteia;o__Sulfolobales;f__Ignisphaeraceae;g__Ignisphaera;s__Ignisphaera aggregans_G
GMQS_201601_bins_8	JAWBIR000000000	-	201601	GMQS	97.47	1.27	0	1502997	39	61904	43.38	88.91	1600	1	44	837.801	N/A	GTDB v207	d__Archaea;p__Thermoproteota;c__Thermoproteia;o__Sulfolobales;f__NBVN01;g__Zestosphaera;s__Zestosphaera sp011364565
GMQS_201709_bins_1	JAWBIS000000000	-	201709	GMQS	87.87	0.74	100	1279050	208	7503	46.54	92.24	1659	0	36	715.341	0.938021	GTDB v207	d__Archaea;p__Thermoproteota;c__Thermoproteia;o__Thermoproteales;f__Thermoproteaceae;g__Pyrobaculum;s__
GMQS_201709_bins_10	JAWBIT000000000	-	201709	GMQS	92.41	0.16	0	1363706	70	35043	34.98	86.58	1439	0	36	823.906	N/A	GTDB v207	d__Archaea;p__Thermoproteota;c__Thermoproteia;o__Sulfolobales;f__Ignisphaeraceae;g__Ignisphaera;s__Ignisphaera aggregans_G
GMQS_201709_bins_11	JAWBIU000000000	-	201709	GMQS	92.88	2.53	25	1288719	60	30751	45.67	85.21	1370	0	41	804.665	0.895081	GTDB v207	d__Archaea;p__Thermoproteota;c__Thermoproteia;o__Sulfolobales;f__NBVN01;g__DRZP01;s__
GMQS_201709_bins_14	JAWBIV000000000	-	201709	GMQS	98.53	2.21	0	1493398	4	863665	45.18	86.81	1580	1	46	825.762	0.956511	GTDB v207	d__Archaea;p__Thermoproteota;c__Methanomethylicia;o__Nezhaarchaeales;f__WYZ-LMO8;g__WYZ-LMO8;s__
GMQS_201709_bins_16	JAWBIW000000000	-	201709	GMQS	72.43	0.95	0	941155	184	5886	31.73	90.29	1135	0	30	751.243	N/A	GTDB v207	d__Archaea;p__Thermoproteota;c__Thermoproteia;o__Sulfolobales;f__Desulfurococcaceae;g__DTBJ01;s__DTBJ01 sp011364225
GMQS_201709_bins_18	JAWBIX000000000	rMAG	201709	GMQS	70.8333	0.31	100	431724	52	10480	25.74	93.24	522	2	37	774.54	0.878435	GTDB v207	d__Archaea;p__Nanoarchaeota;c__Nanoarchaeia;o__Nanoarchaeales;f__Nanopusillaceae;g__Nanoclepta;s__
GMQS_201709_bins_19	JAWBIY000000000	-	201709	GMQS	99.05	1.97	0	1132613	4	1113955	44.58	89.8	1209	1	46	848.069	0.86218	GTDB v207	d__Archaea;p__Thermoproteota;c__Thermoproteia;o__Sulfolobales;f__Acidilobaceae;g__DSZV01;s__
GMQS_201709_bins_2	JAWBIZ000000000	rMAG	201709	GMQS	81.25	2.18	0	407154	59	8558	25.43	93.48	525	0	34	727.92	N/A	GTDB v207	d__Archaea;p__Aenigmatarchaeota;c__Aenigmatarchaeia;o__CG10238-14;f__EX4484-224;g__JAHLMO01;s__JAHLMO01 sp018920305
GMQS_201709_bins_3	JAWBJA000000000	-	201709	GMQS	93.04	1.9	0	1353746	70	42840	41.63	86.04	1484	1	44	791.991	N/A	GTDB v207	d__Archaea;p__Thermoproteota;c__Thermoproteia;o__Sulfolobales;f__NBVN01;g__DTCV01;s__DTCV01 sp011366425
GMQS_201709_bins_6	JAWBJB000000000	-	201709	GMQS	97.79	1.1	0	2317441	205	21566	57.42	88.24	2565	1	52	802.011	0.861011	GTDB v207	d__Archaea;p__Thermoproteota;c__Thermoproteia;o__Thermofilales;f__Thermofilaceae;g__;s__
GMQS_201709_bins_7	JAWBJC000000000	-	201709	GMQS	96.2	0	0	1121299	23	95664	36.17	91.05	1186	1	37	867.237	N/A	GTDB v207	d__Archaea;p__Thermoproteota;c__Thermoproteia;o__Sulfolobales;f__Desulfurococcaceae;g__DTBP01;s__DTBP01 sp011366735
GMQS_201709_bins_8	JAWBJD000000000	rMAG	201709	GMQS	99.05	0.63	0	1432325	14	204347	38.73	86.72	1475	1	46	845.089	N/A	GTDB v207	d__Archaea;p__Thermoproteota;c__Thermoproteia;o__Sulfolobales;f__Acidilobaceae;g__DSZV01;s__DSZV01 sp011367065
GMQS_201709_bins_9	JAWBJE000000000	-	201709	GMQS	96.52	1.27	0	1276180	28	79338	48.05	83.13	1316	1	41	808.398	0.891493	GTDB v207	d__Archaea;p__Thermoproteota;c__Thermoproteia;o__Sulfolobales;f__NBVN01;g__DRZP01;s__
GMQS_201907_bins_10	JAWBJF000000000	-	201907	GMQS	93.51	1.9	0	1270137	100	18678	45.57	84.97	1372	0	41	789.59	0.894004	GTDB v207	d__Archaea;p__Thermoproteota;c__Thermoproteia;o__Sulfolobales;f__NBVN01;g__DRZP01;s__
GMQS_201907_bins_11	JAWBJG000000000	-	201907	GMQS	93.67	0	0	1088952	14	148694	36.14	91.28	1156	1	39	863.141	N/A	GTDB v207	d__Archaea;p__Thermoproteota;c__Thermoproteia;o__Sulfolobales;f__Desulfurococcaceae;g__DTBP01;s__DTBP01 sp011366735
GMQS_201907_bins_12	JAWBJH000000000	-	201907	GMQS	98.53	2.21	0	1555744	8	568487	45.17	87.68	1672	1	45	817.836	0.956511	GTDB v207	d__Archaea;p__Thermoproteota;c__Methanomethylicia;o__Nezhaarchaeales;f__WYZ-LMO8;g__WYZ-LMO8;s__
GMQS_201907_bins_13	JAWBJI000000000	-	201907	GMQS	83.79	0.08	50	1325413	183	8611	35.22	87.3	1453	0	38	798.387	N/A	GTDB v207	d__Archaea;p__Thermoproteota;c__Thermoproteia;o__Sulfolobales;f__Ignisphaeraceae;g__Ignisphaera;s__Ignisphaera aggregans_G
GMQS_201907_bins_14	JAWBJJ000000000	-	201907	GMQS	96.84	1.27	0	1446015	33	107520	48.18	83	1484	0	43	811.842	0.891529	GTDB v207	d__Archaea;p__Thermoproteota;c__Thermoproteia;o__Sulfolobales;f__NBVN01;g__DRZP01;s__
GMQS_201907_bins_15	JAWBJK000000000	-	201907	GMQS	98.42	1.97	0	1104644	11	196036	44.59	91.71	1199	1	46	849.323	0.86218	GTDB v207	d__Archaea;p__Thermoproteota;c__Thermoproteia;o__Sulfolobales;f__Acidilobaceae;g__DSZV01;s__
GMQS_201907_bins_2	JAWBJL000000000	-	201907	GMQS	94.85	0.74	0	1383874	73	26085	47.39	93.24	1721	0	44	754.763	0.938119	GTDB v207	d__Archaea;p__Thermoproteota;c__Thermoproteia;o__Thermoproteales;f__Thermoproteaceae;g__Pyrobaculum;s__
GMQS_201907_bins_3	JAWBJM000000000	-	201907	GMQS	90.81	0	0	1670989	103	22863	47.52	91.57	2047	1	50	752.099	0.938216	GTDB v207	d__Archaea;p__Thermoproteota;c__Thermoproteia;o__Thermoproteales;f__Thermoproteaceae;g__Pyrobaculum;s__
GMQS_201907_bins_4	JAWBJN000000000	-	201907	GMQS	75.86	0	0	760064	122	6495	45.78	95.11	1026	0	28	709.698	0.961229	GTDB v207	d__Archaea;p__Thermoproteota;c__Thermoproteia;o__Thermoproteales;f__Thermoproteaceae;g__Pyrobaculum;s__
GMQS_201907_bins_5	JAWBJO000000000	-	201907	GMQS	96.32	1.47	0	1953749	177	18979	58.15	89.76	2239	1	49	789.322	0.86072	GTDB v207	d__Archaea;p__Thermoproteota;c__Thermoproteia;o__Thermofilales;f__Thermofilaceae;g__;s__
GMQS_201907_bins_6	JAWBJP000000000	-	201907	GMQS	99.05	1.27	0	1416998	21	115928	38.75	86.35	1464	1	46	838.434	N/A	GTDB v207	d__Archaea;p__Thermoproteota;c__Thermoproteia;o__Sulfolobales;f__Acidilobaceae;g__DSZV01;s__DSZV01 sp011367065
GMQS_201907_bins_8	JAWBJQ000000000	-	201907	GMQS	99.05	2.53	0	1171256	3	1148468	53.96	90.15	1245	1	46	852.224	0.859135	GTDB v207	d__Archaea;p__Thermoproteota;c__Thermoproteia;o__Sulfolobales;f__Acidilobaceae;g__DSZV01;s__
GXS_201709_bins_123	JAWBJR000000000	-	201709	GXS	92.72	0	0	1211141	60	34055	52.85	92.54	1327	1	39	847.761	N/A	GTDB v207	d__Archaea;p__Thermoproteota;c__Nitrososphaeria_A;o__Caldarchaeales;f__HR02;g__HRBIN02;s__HRBIN02 sp011373385
GXS_201709_bins_135	JAWBJS000000000	-	201709	GXS	96.76	0.97	0	1513898	24	107577	55.08	92.59	1637	2	43	870.423	N/A	GTDB v207	d__Archaea;p__Thermoproteota;c__Nitrososphaeria_A;o__Caldarchaeales;f__Caldarchaeaceae;g__Caldarchaeum;s__Caldarchaeum subterraneum_D
GXS_201709_bins_137	JAWBJT000000000	-	201709	GXS	90.05	0	0	1472921	73	53895	51.77	93.26	1665	1	45	832.08	N/A	GTDB v207	d__Archaea;p__Thermoproteota;c__Nitrososphaeria_A;o__Caldarchaeales;f__Caldarchaeaceae;g__Caldarchaeum;s__Caldarchaeum subterraneum_B
GXS_201709_bins_144	JAWBJU000000000	-	201709	GXS	94.17	0.3	0	1774834	70	59881	49.38	92.79	1983	2	36	834.608	0.926445	GTDB v207	d__Archaea;p__Thermoproteota;c__Nitrososphaeria_A;o__Caldarchaeales;f__Caldarchaeaceae;g__Caldarchaeum;s__
GXS_201709_bins_148	JAWBJV000000000	-	201709	GXS	87.06	0	0	1100719	116	11053	41.65	89.89	1329	0	30	746.02	N/A	GTDB v207	d__Archaea;p__Thermoproteota;c__Nitrososphaeria;o__Nitrososphaerales;f__Nitrosocaldaceae;g__Nitrosocaldus;s__Nitrosocaldus sp013538805
GXS_201709_bins_151	JAWBJW000000000	-	201709	GXS	96.76	0.97	0	1480336	23	141998	54.67	92.23	1674	1	43	819.898	0.981856	GTDB v207	d__Archaea;p__Thermoproteota;c__Nitrososphaeria_A;o__Caldarchaeales;f__Caldarchaeaceae;g__Caldarchaeum;s__
GXS_201709_bins_37	JAWBJX000000000	rMAG	201709	GXS	75	1.01	50	1650183	256	7263	30.88	91.18	1696	0	44	889.332	0.977477	GTDB v207	d__Archaea;p__Aenigmatarchaeota;c__Aenigmatarchaeia;o__CG10238-14;f__CG10238-14;g__JAHLMN01;s__
GXS_201709_bins_42	JAWBJY000000000	-	201709	GXS	55.99	0.49	100	1075505	226	5339	51.28	89.55	1422	0	19	681.128	0.894461	GTDB v207	d__Archaea;p__Thermoproteota;c__Nitrososphaeria_A;o__Caldarchaeales;f__Caldarchaeaceae;g__HRBIN01;s__
GXS_201709_bins_78	JAWBJZ000000000	rMAG	201709	GXS	96.12	0	0	1553292	76	28320	51.91	92.96	1766	1	45	821.199	N/A	GTDB v207	d__Archaea;p__Thermoproteota;c__Nitrososphaeria_A;o__Caldarchaeales;f__Caldarchaeaceae;g__Caldarchaeum;s__Caldarchaeum subterraneum_C
GXS_201709_bins_94	JAWBKA000000000	-	201709	GXS	83.92	0	0	1057351	67	21058	42.86	89.93	1245	0	34	765.575	N/A	GTDB v207	d__Archaea;p__Thermoproteota;c__Nitrososphaeria;o__Nitrososphaerales;f__Nitrosocaldaceae;g__Nitrosocaldus;s__Nitrosocaldus sp013538675
GXS_201803_bins_40	JAWBKB000000000	rMAG	201803	GXS	97.09	0	0	1592286	34	71216	49.01	92.67	1789	1	40	828.959	0.925448	GTDB v207	d__Archaea;p__Thermoproteota;c__Nitrososphaeria_A;o__Caldarchaeales;f__Caldarchaeaceae;g__Caldarchaeum;s__
GXS_201803_bins_41	JAWBKC000000000	-	201803	GXS	95.15	0	0	1393223	15	99202	42.03	89.38	1580	1	43	790.488	N/A	GTDB v207	d__Archaea;p__Thermoproteota;c__Nitrososphaeria;o__Nitrososphaerales;f__Nitrosocaldaceae;g__Nitrosocaldus;s__Nitrosocaldus sp013538805
GXS_201803_bins_42	JAWBKD000000000	-	201803	GXS	91.27	1.94	50	1392249	52	35250	55.1	95	1553	2	37	855.993	N/A	GTDB v207	d__Archaea;p__Thermoproteota;c__Nitrososphaeria_A;o__Caldarchaeales;f__Caldarchaeaceae;g__Caldarchaeum;s__Caldarchaeum subterraneum_D
GXS_201803_bins_48	JAWBKE000000000	-	201803	GXS	91.26	0	0	1435178	54	32282	62.72	89.81	1548	1	44	835.813	N/A	GTDB v207	d__Archaea;p__Thermoproteota;c__Nitrososphaeria_A;o__Caldarchaeales;f__HR02;g__JGI-OTU-1;s__JGI-OTU-1 sp011364265
GXS_201803_bins_5	JAWBKF000000000	-	201803	GXS	85.11	1.19	75	1341777	135	12480	54.11	90.85	1642	3	42	746.661	0.974747	GTDB v207	d__Archaea;p__Thermoproteota;c__Nitrososphaeria_A;o__Caldarchaeales;f__Caldarchaeaceae;g__Caldarchaeum;s__
GXS_201803_bins_64	JAWBKG000000000	-	201803	GXS	92.23	0.97	100	1596396	73	29794	52.06	92.87	1796	1	41	829.222	N/A	GTDB v207	d__Archaea;p__Thermoproteota;c__Nitrososphaeria_A;o__Caldarchaeales;f__Caldarchaeaceae;g__Caldarchaeum;s__Caldarchaeum subterraneum_C
GXS_201803_bins_67	JAWBKH000000000	-	201803	GXS	97.09	0	0	1546188	78	46102	52.05	92.93	1749	1	48	829.108	N/A	GTDB v207	d__Archaea;p__Thermoproteota;c__Nitrososphaeria_A;o__Caldarchaeales;f__Caldarchaeaceae;g__Caldarchaeum;s__Caldarchaeum subterraneum_B
GXS_201803_bins_72	JAWBKI000000000	-	201803	GXS	77.0833	0	0	772795	88	11570	35.92	90.26	896	1	34	782.645	N/A	GTDB v207	d__Archaea;p__Micrarchaeota;c__Micrarchaeia;o__Anstonellales;f__J096;g__JAADEL01;s__JAADEL01 sp011380495
GXS_201803_bins_78	JAWBKJ000000000	-	201803	GXS	93.2	0	0	1571697	80	27392	53.19	92.25	1716	1	39	848.722	N/A	GTDB v207	d__Archaea;p__Thermoproteota;c__Nitrososphaeria_A;o__Caldarchaeales;f__HR02;g__HRBIN02;s__HRBIN02 sp011373385
GXS_201907_bins_24	JAWBKK000000000	-	201907	GXS	95.42	1.31	0	1399308	54	37803	44.74	94.4	1599	0	40	831.23	N/A	GTDB v207	d__Archaea;p__Halobacteriota;c__Archaeoglobi;o__Archaeoglobales;f__Archaeoglobaceae;g__WYZ-LMO2;s__WYZ-LMO2 sp011367245
GXS_201907_bins_26	JAWBKL000000000	-	201907	GXS	94.94	1.9	0	1629451	14	256738	45.76	84.37	1619	0	43	852.33	0.894542	GTDB v207	d__Archaea;p__Thermoproteota;c__Thermoproteia;o__Sulfolobales;f__NBVN01;g__DRZP01;s__
GXS_201907_bins_27	JAWBKM000000000	-	201907	GXS	97.09	0	0	1518534	45	50879	49.18	92.93	1743	1	38	813.797	0.925509	GTDB v207	d__Archaea;p__Thermoproteota;c__Nitrososphaeria_A;o__Caldarchaeales;f__Caldarchaeaceae;g__Caldarchaeum;s__
GXS_201907_bins_5	JAWBKN000000000	-	201907	GXS	96.12	0	0	1424247	36	54195	52.69	92.22	1540	1	44	856.362	N/A	GTDB v207	d__Archaea;p__Thermoproteota;c__Nitrososphaeria_A;o__Caldarchaeales;f__HR02;g__HRBIN02;s__HRBIN02 sp011373385
GXS_201907_bins_52	JAWBKO000000000	-	201907	GXS	90.29	0	0	1313828	57	30865	42.07	89.56	1518	1	41	776.987	N/A	GTDB v207	d__Archaea;p__Thermoproteota;c__Nitrososphaeria;o__Nitrososphaerales;f__Nitrosocaldaceae;g__Nitrosocaldus;s__Nitrosocaldus sp013538805
GXS_201907_bins_9	JAWBKP000000000	-	201907	GXS	89.99	0	0	1621281	71	34445	51.84	91.55	1849	1	46	815.451	N/A	GTDB v207	d__Archaea;p__Thermoproteota;c__Nitrososphaeria_A;o__Caldarchaeales;f__Caldarchaeaceae;g__Caldarchaeum;s__Caldarchaeum subterraneum_B
GXS_201912_bins_101	JAWBKQ000000000	-	201912	GXS	55.24	1.61	0	1198050	164	8832	31.18	92.89	1371	0	25	815.129	0.896523	GTDB v207	d__Archaea;p__Thermoplasmatota;c__Thermoplasmata;o__ARK-15;f__ARK-15;g__ARK-15;s__
GXS_201912_bins_103	JAWBKR000000000	rMAG	201912	GXS	93.75	0	0	987085	46	65916	28.66	93.66	1042	0	58	890.75	0.831974	GTDB v207	d__Archaea;p__Aenigmatarchaeota;c__Aenigmatarchaeia;o__CG10238-14;f__EX4484-224;g__SpSt-28;s__
GXS_201912_bins_19	JAWBKS000000000	-	201912	GXS	99.37	1.9	0	1627104	25	147588	45.76	84.1	1621	1	46	847.553	0.894267	GTDB v207	d__Archaea;p__Thermoproteota;c__Thermoproteia;o__Sulfolobales;f__NBVN01;g__DRZP01;s__
GXS_201912_bins_2	JAWBKT000000000	rMAG	201912	GXS	65.29	0.97	0	875622	130	7610	54.97	91.59	1035	1	29	777.656	0.918779	GTDB v207	d__Archaea;p__Thermoproteota;c__Nitrososphaeria_A;o__Caldarchaeales;f__NZ13-MGT;g__EX4484-121;s__
GXS_201912_bins_20	JAWBKU000000000	-	201912	GXS	84.42	0.31	100	947381	179	5709	55.25	94.54	1158	1	31	777.298	0.989322	GTDB v207	d__Archaea;p__Hadarchaeota;c__Hadarchaeia;o__Hadarchaeales;f__WYZ-LMO6;g__WYZ-LMO6;s__
GXS_201912_bins_21	JAWBKV000000000	-	201912	GXS	98.06	0.97	100	1779387	82	40593	51.82	93.1	2024	1	48	824.933	N/A	GTDB v207	d__Archaea;p__Thermoproteota;c__Nitrososphaeria_A;o__Caldarchaeales;f__Caldarchaeaceae;g__Caldarchaeum;s__Caldarchaeum subterraneum_B
GXS_201912_bins_22	JAWBKW000000000	rMAG	201912	GXS	98.1	0.63	0	1504804	46	71729	39.3	89.6	1625	1	50	832.398	0.93758	GTDB v207	d__Archaea;p__Thermoproteota;c__Thermoproteia;o__Sulfolobales;f__NBVN01;g__DTCV01;s__
GXS_201912_bins_25	JAWBKX000000000	rMAG	201912	GXS	90.08	0.93	0	1411301	93	20710	52.29	88.33	1507	1	35	831.504	0.964168	GTDB v207	d__Archaea;p__Thermoproteota;c__Korarchaeia;o__Korarchaeales;f__Korarchaeaceae;g__Korarchaeum;s__
GXS_201912_bins_26	JAWBKY000000000	rMAG	201912	GXS	74.26	0.74	0	1240609	259	5146	50.19	88.42	1515	0	39	726.664	0.945335	GTDB v207	d__Archaea;p__Thermoproteota;c__Thermoproteia;o__Sulfolobales;f__Desulfurococcaceae;g__UBA285;s__
GXS_201912_bins_28	JAWBKZ000000000	rMAG	201912	GXS	98.73	0	0	1700827	9	288819	36.24	84.32	1692	1	46	850.041	N/A	GTDB v207	d__Archaea;p__Thermoproteota;c__Thermoproteia;o__Sulfolobales;f__Ignisphaeraceae;g__Ignisphaera;s__Ignisphaera aggregans_C
GXS_201912_bins_29	JAWBLA000000000	-	201912	GXS	69.78	0	0	2004157	319	7090	48.75	89.51	2383	2	35	756.154	0.917702	GTDB v207	d__Archaea;p__Thermoproteota;c__Methanomethylicia;o__Methanomethylicales;f__Methanomethylicaceae;g__WYZ-LMO10;s__
GXS_201912_bins_31	JAWBLB000000000	-	201912	GXS	57.47	0	0	663020	141	4752	45.03	91.94	834	0	19	733.996	0.923509	GTDB v207	d__Archaea;p__Thermoproteota;c__Thermoproteia;o__Sulfolobales;f__Desulfurococcaceae;g__UBA285;s__
GXS_201912_bins_35	JAWBLC000000000	-	201912	GXS	96.76	0.97	0	1466857	26	96317	54.28	91.89	1627	1	44	832.664	0.982084	GTDB v207	d__Archaea;p__Thermoproteota;c__Nitrososphaeria_A;o__Caldarchaeales;f__Caldarchaeaceae;g__Caldarchaeum;s__
GXS_201912_bins_4	JAWBLD000000000	-	201912	GXS	83.3333	1.25	50	465995	16	41193	34.68	93.06	534	1	36	814.371	0.736701	GTDB v207	d__Archaea;p__Nanoarchaeota;c__Nanoarchaeia;o__Pacearchaeales;f__EX4484-31;g__;s__
GXS_201912_bins_43	JAWBLE000000000	-	201912	GXS	54.79	1.34	100	862723	146	6364	43.38	89.94	989	0	23	787.067	N/A	GTDB v207	d__Archaea;p__Thermoproteota;c__Thermoproteia;o__Sulfolobales;f__NBVN01;g__Zestosphaera;s__Zestosphaera sp011364565
GXS_201912_bins_44	JAWBLF000000000	rMAG	201912	GXS	94.66	0.97	0	1511340	64	35886	35.41	91.97	1690	0	32	825.331	0.936106	GTDB v207	d__Archaea;p__Thermoproteota;c__Nitrososphaeria;o__JACIWG01;f__JACIWG01;g__JACIWG01;s__
GXS_201912_bins_45	JAWBLG000000000	-	201912	GXS	80.26	0.15	0	1268354	123	13308	41.81	92.9	1482	1	28	798.248	N/A	GTDB v207	d__Archaea;p__Thermoproteota;c__Nitrososphaeria_A;o__Caldarchaeales;f__HR02;g__DTDI01;s__DTDI01 sp011362255
GXS_201912_bins_48	JAWBLH000000000	-	201912	GXS	97.09	0	0	1253867	2	942448	45.07	91.86	1334	1	46	865.979	N/A	GTDB v207	d__Archaea;p__Thermoproteota;c__Nitrososphaeria_A;o__Caldarchaeales;f__NZ13-MGT;g__NZ13-MG1;s__NZ13-MG1 sp011364235
GXS_201912_bins_51	JAWBLI000000000	-	201912	GXS	87.5	0	0	837171	16	69528	26.51	93.45	806	0	39	972.646	0.61098	GTDB v207	d__Archaea;p__Nanoarchaeota;c__Nanoarchaeia;o__Woesearchaeales;f__;g__;s__
GXS_201912_bins_55	JAWBLJ000000000	-	201912	GXS	97.52	1.9	0	1546304	27	102255	46.3	85.43	1584	1	44	836.982	0.893421	GTDB v207	d__Archaea;p__Thermoproteota;c__Thermoproteia;o__Sulfolobales;f__NBVN01;g__DRZP01;s__
GXS_201912_bins_56	JAWBLK000000000	-	201912	GXS	96.26	3.74	20	1724239	30	101990	44.7	89.87	1772	2	41	878.996	0.959777	GTDB v207	d__Archaea;p__Thermoproteota;c__Bathyarchaeia;o__B26-1;f__B26-1;g__DTEX01;s__
GXS_201912_bins_59	JAWBLL000000000	-	201912	GXS	95.63	0.97	0	1407377	64	31919	43.64	92.46	1584	1	44	823.78	0.909076	GTDB v207	d__Archaea;p__Thermoproteota;c__Nitrososphaeria;o__Nitrososphaerales;f__JAAOZN01;g__JAAOZN01;s__
GXS_201912_bins_65	JAWBLM000000000	-	201912	GXS	87	1.87	0	1881774	279	8232	43.55	90.18	2080	1	41	817.415	N/A	GTDB v207	d__Archaea;p__Thermoproteota;c__Bathyarchaeia;o__B26-1;f__B26-1;g__DTEX01;s__DTEX01 sp018396635
GXS_201912_bins_66	JAWBLN000000000	-	201912	GXS	78.1	0.65	0	1050611	124	11051	44.92	94.78	1278	0	26	783.953	N/A	GTDB v207	d__Archaea;p__Halobacteriota;c__Archaeoglobi;o__Archaeoglobales;f__Archaeoglobaceae;g__WYZ-LMO2;s__WYZ-LMO2 sp011367245
GXS_201912_bins_67	JAWBLO000000000	-	201912	GXS	75.89	1.61	50	904288	172	5861	41.68	90.29	1058	1	31	775.394	0.872277	GTDB v207	d__Archaea;p__Thermoplasmatota;c__Thermoplasmata;o__Thermoplasmatales;f__GCA-001856825;g__;s__
GXS_201912_bins_68	JAWBLP000000000	-	201912	GXS	89.01	0.97	0	1310219	89	21195	55.02	95.02	1492	1	38	839.216	N/A	GTDB v207	d__Archaea;p__Thermoproteota;c__Nitrososphaeria_A;o__Caldarchaeales;f__Caldarchaeaceae;g__Caldarchaeum;s__Caldarchaeum subterraneum_D
GXS_201912_bins_69	JAWBLQ000000000	rMAG	201912	GXS	92.41	1.63	0	1309510	134	13646	49.27	89.28	1480	0	40	792.439	0.941679	GTDB v207	d__Archaea;p__Thermoproteota;c__Thermoproteia;o__Sulfolobales;f__NBVN01;g__Zestosphaera;s__
GXS_201912_bins_73	JAWBLR000000000	-	201912	GXS	91.75	0.97	100	1386167	50	61056	49.14	92.48	1559	1	34	829.477	0.925108	GTDB v207	d__Archaea;p__Thermoproteota;c__Nitrososphaeria_A;o__Caldarchaeales;f__Caldarchaeaceae;g__Caldarchaeum;s__
GXS_201912_bins_76	JAWBLS000000000	-	201912	GXS	95.9	1.58	33.33	1498568	36	70573	52.22	90.5	1583	1	42	859.364	0.940093	GTDB v207	d__Archaea;p__Thermoproteota;c__Thermoproteia;o__Sulfolobales;f__NBVN01;g__Zestosphaera;s__
GXS_201912_bins_78	JAWBLT000000000	-	201912	GXS	66.29	0.65	0	875981	179	5033	39.53	93.57	1156	0	30	712.734	0.871828	GTDB v207	d__Archaea;p__Halobacteriota;c__Archaeoglobi;o__Archaeoglobales;f__Archaeoglobaceae;g__;s__
GXS_201912_bins_8	JAWBLU000000000	-	201912	GXS	93.93	0	0	1219245	43	43122	32.45	92.54	1301	1	42	869.576	N/A	GTDB v207	d__Archaea;p__Thermoproteota;c__Methanomethylicia;o__B29-G17;f__DSZF01;g__DSZF01;s__DSZF01 sp011367155
GXS_201912_bins_81	JAWBLV000000000	-	201912	GXS	97.62	0.6	0	1879214	103	22711	46.36	90.75	2143	0	48	800.354	N/A	GTDB v207	d__Archaea;p__Thermoproteota;c__Thermoproteia;o__Sulfolobales;f__Sulfolobaceae;g__Metallosphaera;s__Metallosphaera sedula
GXS_201912_bins_82	JAWBLW000000000	-	201912	GXS	63.29	0	0	889580	2	446555	44.3	93.21	939	1	24	886.508	0.939601	GTDB v207	d__Archaea;p__Thermoproteota;c__Thermoproteia;o__Sulfolobales;f__Desulfurococcaceae;g__Thermosphaera;s__
GXS_201912_bins_9	JAWBLX000000000	-	201912	GXS	98.06	1.94	0	1525364	13	402556	52.59	91.37	1637	1	47	857.578	N/A	GTDB v207	d__Archaea;p__Thermoproteota;c__Nitrososphaeria_A;o__Caldarchaeales;f__HR02;g__HRBIN02;s__HRBIN02 sp011373385
GXS_201912_bins_90	JAWBLY000000000	-	201912	GXS	87.68	0	0	1303401	159	9970	52.11	93.31	1579	1	38	773.924	N/A	GTDB v207	d__Archaea;p__Thermoproteota;c__Nitrososphaeria_A;o__Caldarchaeales;f__Caldarchaeaceae;g__Caldarchaeum;s__Caldarchaeum subterraneum_C
GXS_201912_bins_93	JAWBLZ000000000	-	201912	GXS	96.26	1.87	0	1597469	54	54678	44.51	89.19	1669	2	43	855.892	N/A	GTDB v207	d__Archaea;p__Thermoproteota;c__Bathyarchaeia;o__B26-1;f__B26-1;g__DTEX01;s__DTEX01 sp011364715
GXS_201912_bins_94	JAWBMA000000000	-	201912	GXS	96.12	2.91	33.33	1615800	99	24150	40.66	87.95	1728	2	45	824.693	N/A	GTDB v207	d__Archaea;p__Thermoproteota;c__Nitrososphaeria_A;o__Caldarchaeales;f__NZ13-MGT;g__JGI-0000106-J15;s__JGI-0000106-J15 sp011363825
GXS_201912_bins_97	JAWBMB000000000	-	201912	GXS	96.12	0	0	1356556	39	47952	42.07	89.43	1559	1	44	779.96	N/A	GTDB v207	d__Archaea;p__Thermoproteota;c__Nitrososphaeria;o__Nitrososphaerales;f__Nitrosocaldaceae;g__Nitrosocaldus;s__Nitrosocaldus sp013538805
GXS_201912_bins_99	JAWBMC000000000	-	201912	GXS	63.59	2.02	0	1828341	147	17375	47.94	89.67	1888	0	37	871.541	N/A	GTDB v207	d__Archaea;p__Thermoproteota;c__EX4484-205;o__EX4484-205;f__JAAOZP01;g__JAAOZP01;s__JAAOZP01 sp017601225
GXS_202007_bins_18	JAWBMD000000000	rMAG	202007	GXS	81.25	0	0	843031	26	46316	27.42	92.28	915	1	42	856.291	0.74732	GTDB v207	d__Archaea;p__Aenigmatarchaeota;c__Aenigmatarchaeia;o__CG10238-14;f__EX4484-224;g__;s__
GXS_202007_bins_19	JAWBME000000000	-	202007	GXS	91.75	0.97	0	1363563	69	27334	43.25	92.08	1482	2	45	850.059	N/A	GTDB v207	d__Archaea;p__Thermoproteota;c__Nitrososphaeria_A;o__Caldarchaeales;f__HR02;g__DTDI01;s__DTDI01 sp011362255
GXS_202007_bins_2	JAWBMF000000000	-	202007	GXS	70.39	0.97	0	1186837	95	18501	55.24	86.84	1391	1	34	789.331	N/A	GTDB v207	d__Archaea;p__Thermoproteota;c__Nitrososphaeria_A;o__Caldarchaeales;f__Caldarchaeaceae;g__Caldarchaeum;s__Caldarchaeum subterraneum_D
GXS_202007_bins_25	JAWBMG000000000	-	202007	GXS	95.15	0	0	1745194	85	40133	51.75	93.21	1979	1	47	826.177	N/A	GTDB v207	d__Archaea;p__Thermoproteota;c__Nitrososphaeria_A;o__Caldarchaeales;f__Caldarchaeaceae;g__Caldarchaeum;s__Caldarchaeum subterraneum_B
GXS_202007_bins_26	JAWBMH000000000	-	202007	GXS	94.12	1.46	0	1592836	71	27358	40.93	88.15	1700	1	42	828.266	N/A	GTDB v207	d__Archaea;p__Thermoproteota;c__Nitrososphaeria_A;o__Caldarchaeales;f__NZ13-MGT;g__JGI-0000106-J15;s__JGI-0000106-J15 sp011363825
GXS_202007_bins_27	JAWBMI000000000	rMAG	202007	GXS	54.05	4.05	0	2281811	452	5254	45.51	89.22	2603	1	43	784.808	0.759331	GTDB v207	d__Archaea;p__Thermoproteota;c__EX4484-205;o__EX4484-205;f__JAAOZP01;g__;s__
GXS_202007_bins_33	JAWBMJ000000000	-	202007	GXS	79.1667	0.93	100	505625	56	10163	34.59	95.39	612	1	37	793.824	N/A	GTDB v207	d__Archaea;p__Micrarchaeota;c__Micrarchaeia;o__Anstonellales;f__J096;g__JAADEL01;s__JAADEL01 sp011380495
GXS_202007_bins_38	JAWBMK000000000	-	202007	GXS	53.54	1.61	100	518915	128	4164	42.11	91.25	670	1	19	710.445	0.874882	GTDB v207	d__Archaea;p__Thermoplasmatota;c__Thermoplasmata;o__Thermoplasmatales;f__GCA-001856825;g__;s__
GXS_202007_bins_44	JAWBML000000000	-	202007	GXS	50.7	0	0	473221	87	6083	46.45	93.25	599	0	13	738.95	N/A	GTDB v207	d__Archaea;p__Thermoproteota;c__Nitrososphaeria_A;o__Caldarchaeales;f__NZ13-MGT;g__NZ13-MG1;s__NZ13-MG1 sp011364235
GXS_202007_bins_46	JAWBMM000000000	-	202007	GXS	81.4	1.27	0	1247173	75	22987	45.48	85.17	1320	0	38	807.7	0.897475	GTDB v207	d__Archaea;p__Thermoproteota;c__Thermoproteia;o__Sulfolobales;f__NBVN01;g__DRZP01;s__
GXS_202007_bins_47	JAWBMN000000000	-	202007	GXS	88.4	0.95	0	1349266	105	21532	43.31	89.86	1449	1	31	839.192	N/A	GTDB v207	d__Archaea;p__Thermoproteota;c__Thermoproteia;o__Sulfolobales;f__NBVN01;g__Zestosphaera;s__Zestosphaera sp011364565
GXS_202007_bins_51	JAWBMO000000000	-	202007	GXS	93.46	1.31	0	1359444	88	21372	44.72	94.34	1592	0	38	810.791	N/A	GTDB v207	d__Archaea;p__Halobacteriota;c__Archaeoglobi;o__Archaeoglobales;f__Archaeoglobaceae;g__WYZ-LMO2;s__WYZ-LMO2 sp011367245
GXS_202007_bins_54	JAWBMP000000000	-	202007	GXS	87.5	0.93	0	444187	56	10063	34.61	91.84	542	0	37	754.72	0.734573	GTDB v207	d__Archaea;p__Nanoarchaeota;c__Nanoarchaeia;o__Pacearchaeales;f__EX4484-31;g__;s__
GXS_202007_bins_56	JAWBMQ000000000	rMAG	202007	GXS	89.5833	0	0	890776	10	123683	26.54	89.98	857	1	46	955.112	0.609702	GTDB v207	d__Archaea;p__Nanoarchaeota;c__Nanoarchaeia;o__Woesearchaeales;f__;g__;s__
GXS_202007_bins_57	JAWBMR000000000	-	202007	GXS	82.76	0	0	1013877	111	13048	31.43	92.92	1114	0	33	848.701	0.897303	GTDB v207	d__Archaea;p__Thermoplasmatota;c__Thermoplasmata;o__ARK-15;f__ARK-15;g__ARK-15;s__
GXS_202007_bins_58	JAWBMS000000000	-	202007	GXS	85.11	0	0	1035760	103	11889	52.53	92.74	1202	0	30	802.108	N/A	GTDB v207	d__Archaea;p__Thermoproteota;c__Nitrososphaeria_A;o__Caldarchaeales;f__HR02;g__HRBIN02;s__HRBIN02 sp011373505
GXS_202007_bins_61	JAWBMT000000000	-	202007	GXS	91.26	1.46	0	1336479	230	6475	35.38	92.75	1583	0	41	785.516	0.93836	GTDB v207	d__Archaea;p__Thermoproteota;c__Nitrososphaeria;o__JACIWG01;f__JACIWG01;g__JACIWG01;s__
GXS_202007_bins_64	JAWBMU000000000	-	202007	GXS	83.74	0	0	1011272	57	21706	51.77	90.72	1176	1	26	789.374	N/A	GTDB v207	d__Archaea;p__Thermoproteota;c__Nitrososphaeria_A;o__Caldarchaeales;f__Caldarchaeaceae;g__Caldarchaeum;s__Caldarchaeum subterraneum_C
GXS_202007_bins_69	JAWBMV000000000	-	202007	GXS	89.32	0	0	1271803	65	31418	48.99	89	1442	1	26	803.03	0.92529	GTDB v207	d__Archaea;p__Thermoproteota;c__Nitrososphaeria_A;o__Caldarchaeales;f__Caldarchaeaceae;g__Caldarchaeum;s__
GXS_202007_bins_77	JAWBMW000000000	-	202007	GXS	97.73	3.88	80	1655277	28	223564	54.35	91.62	1810	1	49	842.747	0.981784	GTDB v207	d__Archaea;p__Thermoproteota;c__Nitrososphaeria_A;o__Caldarchaeales;f__Caldarchaeaceae;g__Caldarchaeum;s__
GXS_202007_bins_8	JAWBMX000000000	-	202007	GXS	91.26	0	0	1296805	41	38327	42.02	89.01	1494	0	40	775.12	N/A	GTDB v207	d__Archaea;p__Thermoproteota;c__Nitrososphaeria;o__Nitrososphaerales;f__Nitrosocaldaceae;g__Nitrosocaldus;s__Nitrosocaldus sp013538805
GXS_202007_bins_81	JAWBMY000000000	rMAG	202007	GXS	80.26	0.97	0	1824209	345	5916	44.82	90.47	2091	0	44	791.065	0.963171	GTDB v207	d__Archaea;p__Thermoproteota;c__Bathyarchaeia;o__B26-1;f__B26-1;g__DTEX01;s__
GXS_202007_bins_9	JAWBMZ000000000	-	202007	GXS	97.09	0	0	1419797	15	217044	52.62	91.8	1523	1	42	859.245	N/A	GTDB v207	d__Archaea;p__Thermoproteota;c__Nitrososphaeria_A;o__Caldarchaeales;f__HR02;g__HRBIN02;s__HRBIN02 sp011373385
GXS_202101_bins_11	JAWBNA000000000	-	202101	GXS	90.44	2.8	0	1633025	94	22650	43.25	90.76	1787	1	40	832.322	N/A	GTDB v207	d__Archaea;p__Thermoproteota;c__Bathyarchaeia;o__B26-1;f__UBA233;g__DSZD01;s__DSZD01 sp011364805
GXS_202101_bins_14	JAWBNB000000000	rMAG	202101	GXS	97.34	1.27	0	1586835	13	203846	52.12	90.15	1644	1	47	872.785	0.941341	GTDB v207	d__Archaea;p__Thermoproteota;c__Thermoproteia;o__Sulfolobales;f__NBVN01;g__Zestosphaera;s__
GXS_202101_bins_19	JAWBNC000000000	-	202101	GXS	83.44	1.46	100	1293818	199	7793	62.31	90.08	1495	2	38	782.439	N/A	GTDB v207	d__Archaea;p__Thermoproteota;c__Nitrososphaeria_A;o__Caldarchaeales;f__HR02;g__JGI-OTU-1;s__JGI-OTU-1 sp011364265
GXS_202101_bins_32	JAWBND000000000	-	202101	GXS	91.26	1.94	100	1858613	113	28936	51.6	92.48	2109	1	49	820.539	N/A	GTDB v207	d__Archaea;p__Thermoproteota;c__Nitrososphaeria_A;o__Caldarchaeales;f__Caldarchaeaceae;g__Caldarchaeum;s__Caldarchaeum subterraneum_B
GXS_202101_bins_35	JAWBNE000000000	-	202101	GXS	70.02	0	0	1251477	154	10178	44.04	92.63	1532	0	26	761.418	N/A	GTDB v207	d__Archaea;p__Halobacteriota;c__Archaeoglobi;o__Archaeoglobales;f__Archaeoglobaceae;g__WYZ-LMO2;s__WYZ-LMO2 sp011367245
GXS_202101_bins_37	JAWBNF000000000	-	202101	GXS	86.08	0.97	0	1254141	80	25923	55.14	95.43	1423	0	32	845.789	N/A	GTDB v207	d__Archaea;p__Thermoproteota;c__Nitrososphaeria_A;o__Caldarchaeales;f__Caldarchaeaceae;g__Caldarchaeum;s__Caldarchaeum subterraneum_D
GXS_202101_bins_4	JAWBNG000000000	-	202101	GXS	99.03	0	0	1476871	9	332383	52.59	92.03	1569	1	46	869.408	N/A	GTDB v207	d__Archaea;p__Thermoproteota;c__Nitrososphaeria_A;o__Caldarchaeales;f__HR02;g__HRBIN02;s__HRBIN02 sp011373385
GXS_202101_bins_42	JAWBNH000000000	-	202101	GXS	86.54	0	0	1151343	173	7597	39.46	93.84	1420	0	34	765.087	0.871967	GTDB v207	d__Archaea;p__Halobacteriota;c__Archaeoglobi;o__Archaeoglobales;f__Archaeoglobaceae;g__;s__
GXS_202101_bins_44	JAWBNI000000000	-	202101	GXS	66.6667	0.93	100	597328	16	56632	27.41	92.81	671	1	34	832.516	0.741825	GTDB v207	d__Archaea;p__Aenigmatarchaeota;c__Aenigmatarchaeia;o__CG10238-14;f__EX4484-224;g__;s__
GXS_202101_bins_48	JAWBNJ000000000	-	202101	GXS	95.79	2.91	50	1468262	16	246054	54.68	92.34	1635	1	44	833.545	0.982084	GTDB v207	d__Archaea;p__Thermoproteota;c__Nitrososphaeria_A;o__Caldarchaeales;f__Caldarchaeaceae;g__Caldarchaeum;s__
GXS_202101_bins_5	JAWBNK000000000	-	202101	GXS	98.1	0	0	1364870	6	1143047	46.35	91.43	1430	1	47	875.962	0.941353	GTDB v207	d__Archaea;p__Thermoproteota;c__Thermoproteia;o__Sulfolobales;f__Desulfurococcaceae;g__Thermosphaera;s__
GXS_202101_bins_54	JAWBNL000000000	-	202101	GXS	80.58	0	0	1226136	56	31480	49.19	94.01	1386	0	27	835.95	0.924914	GTDB v207	d__Archaea;p__Thermoproteota;c__Nitrososphaeria_A;o__Caldarchaeales;f__Caldarchaeaceae;g__Caldarchaeum;s__
GXS_202101_bins_56	JAWBNM000000000	-	202101	GXS	94.2	1.9	0	1577727	30	248499	45.79	80.74	1582	1	46	830.21	0.892285	GTDB v207	d__Archaea;p__Thermoproteota;c__Thermoproteia;o__Sulfolobales;f__NBVN01;g__DRZP01;s__
GXS_202101_bins_71	JAWBNN000000000	-	202101	GXS	96.12	0	0	1419757	16	147544	42	89.18	1611	1	43	788.906	N/A	GTDB v207	d__Archaea;p__Thermoproteota;c__Nitrososphaeria;o__Nitrososphaerales;f__Nitrosocaldaceae;g__Nitrosocaldus;s__Nitrosocaldus sp013538805
GXS_202101_bins_79	JAWBNO000000000	-	202101	GXS	93.75	0	0	704799	14	481418	29.3	92.31	747	1	43	874.072	0.833129	GTDB v207	d__Archaea;p__Aenigmatarchaeota;c__Aenigmatarchaeia;o__CG10238-14;f__EX4484-224;g__SpSt-28;s__
GXS_202101_bins_83	JAWBNP000000000	-	202101	GXS	65.78	0.49	0	1404676	353	3849	46.08	90.86	1691	1	40	757.406	0.998234	GTDB v207	d__Archaea;p__Thermoproteota;c__Nitrososphaeria_A;o__Caldarchaeales;f__NZ13-MGT;g__NZ13-MG1;s__
HHBFW-2_201709_bins_155	JAWBNQ000000000	-	201709	HHBFW-2	57.7	0	0	1294369	294	4647	53.4	94.14	1601	1	27	765.201	N/A	GTDB v207	d__Archaea;p__Thermoproteota;c__Nitrososphaeria_A;o__Caldarchaeales;f__Caldarchaeaceae;g__Caldarchaeum;s__Caldarchaeum subterraneum_B
HHBFW-2_201709_bins_73	JAWBNR000000000	rMAG	201709	HHBFW-2	77.2	2.91	100	1043720	74	17796	42.23	89.82	1253	0	31	749.413	N/A	GTDB v207	d__Archaea;p__Thermoproteota;c__Nitrososphaeria;o__Nitrososphaerales;f__Nitrosocaldaceae;g__Nitrosocaldus;s__Nitrosocaldus sp013538675
HHBFW-2_201803_bins_1	JAWBNS000000000	-	201803	HHBFW-2	71.18	0	0	853331	175	4881	45.7	90.81	1040	0	21	746.971	N/A	GTDB v207	d__Archaea;p__Thermoproteota;c__Bathyarchaeia;o__B26-1;f__B26-1;g__DTEX01;s__DTEX01 sp018396975
HHBFW-2_201803_bins_10	JAWBNT000000000	rMAG	201803	HHBFW-2	63.11	0.33	0	1061327	158	7837	41.68	92.56	1305	0	30	756.898	0.955248	GTDB v207	d__Archaea;p__Halobacteriota;c__Archaeoglobi;o__Archaeoglobales;f__Archaeoglobaceae;g__WYZ-LMO2;s__
HHBFW-2_201803_bins_114	JAWBNU000000000	-	201803	HHBFW-2	91.61	0.32	0	1410294	70	29875	54.7	94.86	1567	1	37	858.174	0.988585	GTDB v207	d__Archaea;p__Thermoproteota;c__Nitrososphaeria_A;o__Caldarchaeales;f__Caldarchaeaceae;g__Caldarchaeum;s__
HHBFW-2_201803_bins_125	JAWBNV000000000	-	201803	HHBFW-2	67.22	1.87	0	910216	101	12086	45.59	91.32	1035	0	22	805.373	0.913793	GTDB v207	d__Archaea;p__Thermoproteota;c__Bathyarchaeia;o__B26-1;f__UBA233;g__DRVV01;s__
HHBFW-2_201803_bins_130	JAWBNW000000000	rMAG	201803	HHBFW-2	85.4167	1.94	0	677030	57	22042	35.66	93.31	838	0	32	756.56	0.908155	GTDB v207	d__Archaea;p__Aenigmatarchaeota;c__Aenigmatarchaeia;o__CG10238-14;f__SCSR01;g__SpSt-971;s__
HHBFW-2_201803_bins_132	JAWBNX000000000	rMAG	201803	HHBFW-2	89.5833	0.93	0	526565	20	47860	34.08	91.84	605	0	41	801.364	0.738259	GTDB v207	d__Archaea;p__Nanoarchaeota;c__Nanoarchaeia;o__Pacearchaeales;f__EX4484-31;g__;s__
HHBFW-2_201803_bins_133	JAWBNY000000000	rMAG	201803	HHBFW-2	75.23	2.8	0	1225567	185	7792	46	85.41	1374	0	31	763.905	0.487988	GTDB v207	d__Archaea;p__Thermoproteota;c__Bathyarchaeia;o__JZ-2_201705_bins_279;f__;g__;s__
HHBFW-2_201803_bins_135	JAWBNZ000000000	rMAG	201803	HHBFW-2	81.23	1.94	0	2458154	124	32474	45.68	90.32	2515	0	47	885.554	0.971777	GTDB v207	d__Archaea;p__Thermoproteota;c__EX4484-205;o__EX4484-205;f__JAAOZP01;g__JAAOZP01;s__
HHBFW-2_201803_bins_15	JAWBOA000000000	-	201803	HHBFW-2	72.26	0	0	1557894	305	5573	47.61	86.07	1874	1	28	718.048	N/A	GTDB v207	d__Archaea;p__Asgardarchaeota;c__Jordarchaeia;o__Jordarchaeales;f__DTBI01;g__DTBI01;s__DTBI01 sp011364305
HHBFW-2_201803_bins_156	JAWBOB000000000	rMAG	201803	HHBFW-2	87.38	1.94	0	1204578	131	12391	26.87	90.33	1399	0	27	779.609	0.554263	GTDB v207	d__Archaea;p__Thermoproteota;c__Nitrososphaeria_A;o__Caldarchaeales;f__;g__;s__
HHBFW-2_201803_bins_169	JAWBOC000000000	rMAG	201803	HHBFW-2	94.12	0	0	1606290	99	22144	55.28	86.31	1621	1	41	857.481	0.972688	GTDB v207	d__Archaea;p__Halobacteriota;c__Methanosarcinia;o__Methanotrichales;f__Methanotrichaceae;g__Methanothrix_B;s__
HHBFW-2_201803_bins_170	JAWBOD000000000	rMAG	201803	HHBFW-2	70.8333	0	0	295375	28	10833	29.26	92.96	389	0	23	708.925	0.776256	GTDB v207	d__Archaea;p__Aenigmatarchaeota;c__Aenigmatarchaeia;o__Aenigmatarchaeales;f__Aenigmatarchaeaceae;g__;s__
HHBFW-2_201803_bins_186	JAWBOE000000000	rMAG	201803	HHBFW-2	95.15	2.91	0	1583494	55	40610	42.53	86.08	1632	1	43	837.259	0.830394	GTDB v207	d__Archaea;p__Thermoproteota;c__Bathyarchaeia;o__B26-1;f__UBA233;g__;s__
HHBFW-2_201803_bins_189	JAWBOF000000000	rMAG	201803	HHBFW-2	80.59	0	0	1177017	161	8440	45.67	89.94	1427	1	30	743.739	0.684179	GTDB v207	d__Archaea;p__Thermoproteota;c__Bathyarchaeia;o__B26-1;f__SOJC01;g__;s__
HHBFW-2_201803_bins_190	JAWBOG000000000	-	201803	HHBFW-2	88.67	0	0	1062428	59	22294	42.08	90.05	1258	1	28	761.51	N/A	GTDB v207	d__Archaea;p__Thermoproteota;c__Nitrososphaeria;o__Nitrososphaerales;f__Nitrosocaldaceae;g__Nitrosocaldus;s__Nitrosocaldus sp013538805
HHBFW-2_201803_bins_195	JAWBOH000000000	rMAG	201803	HHBFW-2	94.39	0.93	0	1573599	46	57356	42.6	87.43	1624	1	33	848.813	0.839922	GTDB v207	d__Archaea;p__Thermoproteota;c__Bathyarchaeia;o__B26-1;f__UBA233;g__;s__
HHBFW-2_201803_bins_196	JAWBOI000000000	-	201803	HHBFW-2	51.74	1.87	50	641709	145	4418	58.85	90.72	817	0	19	715.725	0.597828	GTDB v207	d__Archaea;p__Thermoproteota;c__Bathyarchaeia;o__40CM-2-53-6;f__;g__;s__
HHBFW-2_201803_bins_205	JAWBOJ000000000	-	201803	HHBFW-2	93.46	1.4	0	1428295	82	23917	46.52	88.61	1522	1	34	832.916	0.943164	GTDB v207	d__Archaea;p__Thermoproteota;c__Bathyarchaeia;o__B26-1;f__UBA233;g__DSLF01;s__
HHBFW-2_201803_bins_206	JAWBOK000000000	rMAG	201803	HHBFW-2	79.51	0.47	0	1229659	49	40560	43.15	91.63	1369	1	43	824.963	0.750862	GTDB v207	d__Archaea;p__Thermoproteota;c__Bathyarchaeia;o__B26-1;f__UBA233;g__;s__
HHBFW-2_201803_bins_21	JAWBOL000000000	rMAG	201803	HHBFW-2	56.94	0.93	0	1088392	157	8450	45.39	86.7	1280	0	29	739.87	0.944159	GTDB v207	d__Archaea;p__Thermoproteota;c__Bathyarchaeia;o__B26-1;f__UBA233;g__DSLF01;s__
HHBFW-2_201803_bins_22	JAWBOM000000000	rMAG	201803	HHBFW-2	57.28	0.97	0	904730	76	17746	46.65	88.34	983	1	34	816.643	N/A	GTDB v207	d__Archaea;p__Thermoproteota;c__EX4484-205;o__EX4484-205;f__JAAOZP01;g__JAAOZP01;s__JAAOZP01 sp017601225
HHBFW-2_201803_bins_221	JAWBON000000000	rMAG	201803	HHBFW-2	95.69	1.87	0	1264822	105	18433	38.43	90.58	1408	1	44	815.157	0.870369	GTDB v207	d__Archaea;p__Asgardarchaeota;c__Odinarchaeia;o__Odinarchaeales;f__LCB-4;g__;s__
HHBFW-2_201803_bins_223	JAWBOO000000000	-	201803	HHBFW-2	79.91	2.34	0	1264628	154	9918	45.53	87.47	1526	0	32	726.997	N/A	GTDB v207	d__Archaea;p__Thermoproteota;c__Bathyarchaeia;o__40CM-2-53-6;f__RBG-13-38-9;g__DTMT01;s__DTMT01 sp018396915
HHBFW-2_201803_bins_224	JAWBOP000000000	-	201803	HHBFW-2	84.14	0	0	1148183	63	23170	42.83	90.43	1331	1	31	781.515	N/A	GTDB v207	d__Archaea;p__Thermoproteota;c__Nitrososphaeria;o__Nitrososphaerales;f__Nitrosocaldaceae;g__Nitrosocaldus;s__Nitrosocaldus sp013538675
HHBFW-2_201803_bins_225	JAWBOQ000000000	-	201803	HHBFW-2	91.9	0.85	50	1206200	89	24586	30.8	92.98	1308	1	40	860.759	0.899238	GTDB v207	d__Archaea;p__Thermoplasmatota;c__Thermoplasmata;o__ARK-15;f__ARK-15;g__ARK-15;s__
HHBFW-2_201803_bins_227	JAWBOR000000000	rMAG	201803	HHBFW-2	91.75	0.97	0	2083652	246	10895	40.46	86.45	2380	1	53	759.097	0.745368	GTDB v207	d__Archaea;p__Thermoproteota;c__Bathyarchaeia;o__B26-1;f__B26-1;g__;s__
HHBFW-2_201803_bins_234	JAWBOS000000000	rMAG	201803	HHBFW-2	85.4167	0	0	765656	27	50940	29.77	93.24	798	1	41	896.767	0.61231	GTDB v207	d__Archaea;p__Nanoarchaeota;c__Nanoarchaeia;o__Woesearchaeales;f__;g__;s__
HHBFW-2_201803_bins_240	JAWBOT000000000	rMAG	201803	HHBFW-2	63.9	0.78	50	816905	146	6774	46.35	88.45	974	0	23	757.681	0.819219	GTDB v207	d__Archaea;p__Thermoproteota;c__Bathyarchaeia;o__B26-1;f__UBA233;g__;s__
HHBFW-2_201803_bins_253	JAWBOU000000000	-	201803	HHBFW-2	69.02	0	0	1794208	222	10498	52.5	89.91	1980	2	33	817.779	0.987583	GTDB v207	d__Archaea;p__Thermoproteota;c__Methanomethylicia;o__Methanomethylicales;f__Methanomethylicaceae;g__Methanosuratus;s__
HHBFW-2_201803_bins_262	JAWBOV000000000	rMAG	201803	HHBFW-2	92.45	1.87	0	1017412	15	96817	41.73	90.82	1120	2	23	826.915	0.944578	GTDB v207	d__Archaea;p__Thermoproteota;c__Bathyarchaeia;o__B26-1;f__UBA233;g__DSLH01;s__
HHBFW-2_201803_bins_274	JAWBOW000000000	rMAG	201803	HHBFW-2	83.3333	0	0	920613	77	17363	28.74	90.17	988	0	42	841.785	0.784701	GTDB v207	d__Archaea;p__Nanoarchaeota;c__Nanoarchaeia;o__Woesearchaeales;f__WAPY01;g__;s__
HHBFW-2_201803_bins_286	JAWBOX000000000	rMAG	201803	HHBFW-2	55.57	0	0	916950	210	4480	65.2	90.63	1097	0	26	760.253	0.918741	GTDB v207	d__Archaea;p__Halobacteriota;c__Methanomicrobia;o__Methanomicrobiales;f__Methanoregulaceae;g__Methanolinea_A;s__
HHBFW-2_201803_bins_36	JAWBOY000000000	rMAG	201803	HHBFW-2	96.73	0.93	0	3277726	125	39481	42.16	81.86	3200	1	39	839.698	0.797649	GTDB v207	d__Archaea;p__Asgardarchaeota;c__Jordarchaeia;o__Jordarchaeales;f__Jordarchaeaceae;g__;s__
HHBFW-2_201803_bins_56	JAWBOZ000000000	rMAG	201803	HHBFW-2	68.54	0	0	982057	164	6722	34.52	92.53	1186	0	25	768.586	0.802083	GTDB v207	d__Archaea;p__Thermoproteota;c__Methanomethylicia;o__B29-G17;f__DSZF01;g__;s__
HHBFW-2_201803_bins_58	JAWBPA000000000	rMAG	201803	HHBFW-2	87.06	0.97	0	1524336	61	34831	35.55	92.58	1683	0	30	841.049	0.938878	GTDB v207	d__Archaea;p__Thermoproteota;c__Nitrososphaeria;o__JACIWG01;f__JACIWG01;g__JACIWG01;s__
HHBFW-2_201803_bins_68	JAWBPB000000000	-	201803	HHBFW-2	59.68	0	0	1291239	192	7713	50.29	86.08	1484	1	30	751.165	N/A	GTDB v207	d__Archaea;p__Thermoproteota;c__Bathyarchaeia;o__TCS64;f__TCS64;g__JAGTRB01;s__JAGTRB01 sp018396865
HHBFW-2_201803_bins_70	JAWBPC000000000	-	201803	HHBFW-2	97.09	0	0	1456044	9	429057	51.78	94.64	1610	1	47	860.445	N/A	GTDB v207	d__Archaea;p__Thermoproteota;c__Nitrososphaeria_A;o__Caldarchaeales;f__Caldarchaeaceae;g__Caldarchaeum;s__Caldarchaeum subterraneum_B
HHBFW-2_201803_bins_73	JAWBPD000000000	rMAG	201803	HHBFW-2	70.17	0	0	791693	100	8928	48.99	90.72	960	0	24	751.103	0.896388	GTDB v207	d__Archaea;p__Thermoproteota;c__Methanomethylicia;o__Methanomethylicales;f__Methanomethylicaceae;g__WYZ-LMO10;s__
HHBFW-2_201803_bins_77	JAWBPE000000000	-	201803	HHBFW-2	90.85	1.96	0	1367847	93	19030	44.72	94.32	1608	1	32	807.391	N/A	GTDB v207	d__Archaea;p__Halobacteriota;c__Archaeoglobi;o__Archaeoglobales;f__Archaeoglobaceae;g__WYZ-LMO2;s__WYZ-LMO2 sp011367245
HHBFW-2_201803_bins_83	JAWBPF000000000	rMAG	201803	HHBFW-2	90.65	1.87	66.67	1565911	150	13899	48.46	84.17	1750	0	37	756.04	0.948814	GTDB v207	d__Archaea;p__Thermoproteota;c__Bathyarchaeia;o__40CM-2-53-6;f__DTGE01;g__DTGE01;s__
HHBFW-2_201803_bins_9	JAWBPG000000000	rMAG	201803	HHBFW-2	59.9	2.8	0	1904540	274	7572	41.08	87.75	2008	0	31	834.161	0.995519	GTDB v207	d__Archaea;p__Thermoproteota;c__Bathyarchaeia;o__B26-1;f__B26-1;g__PIYB01;s__
HHBFW-2_201803_bins_90	JAWBPH000000000	rMAG	201803	HHBFW-2	68.75	1.87	66.67	942141	135	8620	32.65	90.88	1087	0	31	789.816	0.727765	GTDB v207	d__Archaea;p__Aenigmatarchaeota;c__Aenigmatarchaeia;o__QMZP01;f__QMZT01;g__;s__
HHBFW-2_201803_bins_91	JAWBPI000000000	rMAG	201803	HHBFW-2	83.25	2.8	0	1148747	102	14447	42.65	91.37	1303	1	35	807.239	N/A	GTDB v207	d__Archaea;p__Thermoproteota;c__Bathyarchaeia;o__B26-1;f__UBA233;g__JAGTQX01;s__JAGTQX01 sp018396675
HHBFW-2_201803_bins_95	JAWBPJ000000000	-	201803	HHBFW-2	84.58	1.01	0	2092924	253	10165	53.62	89.59	2180	1	42	862.359	0.897521	GTDB v207	d__Archaea;p__Asgardarchaeota;c__Thorarchaeia;o__Thorarchaeales;f__Thorarchaeaceae;g__JACAEL01;s__
HHBFW-2_201803_bins_96	JAWBPK000000000	rMAG	201803	HHBFW-2	66.87	0.47	0	3065842	669	4652	37.81	83.79	3451	0	33	746.369	0.81901	GTDB v207	d__Archaea;p__Asgardarchaeota;c__Jordarchaeia;o__Jordarchaeales;f__Jordarchaeaceae;g__;s__
HNT-10_202101_bins_40	JAWBPL000000000	rMAG	202101	HNT-10	66.6667	0.93	0	828349	145	6569	23.93	87.01	910	0	28	793.056	0.870998	GTDB v207	d__Archaea;p__Nanoarchaeota;c__Nanoarchaeia;o__Woesearchaeales;f__GW2011-AR15;g__JAAXVZ01;s__
HNT-3_202101_bins_31	JAWBPM000000000	-	202101	HNT-3	64.5833	0.93	100	691773	124	6015	23.57	88.98	796	0	17	774.245	0.875752	GTDB v207	d__Archaea;p__Nanoarchaeota;c__Nanoarchaeia;o__Woesearchaeales;f__GW2011-AR15;g__JAAXVZ01;s__
HNT-4_202101_bins_24	JAWBPN000000000	rMAG	202101	HNT-4	97.57	0.97	0	1872273	55	51217	54.81	91.07	2306	1	45	741.522	N/A	GTDB v207	d__Archaea;p__Thermoproteota;c__Nitrososphaeria;o__Nitrososphaerales;f__Nitrososphaeraceae;g__Nitrososphaera;s__Nitrososphaera sp013388945
HNT-4_202101_bins_4	JAWBPO000000000	rMAG	202101	HNT-4	58.22	1.94	0	1511752	182	12228	39.62	90.67	1904	0	48	722.144	0.984587	GTDB v207	d__Archaea;p__Thermoproteota;c__Nitrososphaeria;o__Nitrososphaerales;f__Nitrosopumilaceae;g__Nitrosotenuis;s__
HNT-4_202101_bins_86	JAWBPP000000000	rMAG	202101	HNT-4	62.5	0.93	0	991143	90	17182	51.77	91.39	1091	1	33	831.354	0.883554	GTDB v207	d__Archaea;p__Micrarchaeota;c__Micrarchaeia;o__Anstonellales;f__Anstonellaceae;g__UBA10161;s__
JZ-1_201705_bins_10	JAWBPQ000000000	-	201705	JZ-1	97.99	3.27	0	2432235	35	117467	47.61	84.03	2474	1	45	832.539	N/A	GTDB v207	d__Archaea;p__Asgardarchaeota;c__Jordarchaeia;o__Jordarchaeales;f__DTBI01;g__DTBI01;s__DTBI01 sp011364305
JZ-1_201705_bins_101	JAWBPR000000000	-	201705	JZ-1	81.31	4.67	0	1085009	43	49500	44.44	90.29	1186	0	33	828.286	N/A	GTDB v207	d__Archaea;p__Thermoproteota;c__Bathyarchaeia;o__B26-1;f__B26-1;g__DTEX01;s__DTEX01 sp018396995
JZ-1_201705_bins_102	JAWBPS000000000	-	201705	JZ-1	93.05	2.91	0	1364384	44	54146	45.11	85.77	1418	0	35	847.813	N/A	GTDB v207	d__Archaea;p__Thermoproteota;c__Bathyarchaeia;o__B26-1;f__B26-1;g__DTEX01;s__DTEX01 sp018396635
JZ-1_201705_bins_104	JAWBPT000000000	-	201705	JZ-1	99.03	0	0	1621548	30	136657	37.53	87.39	1661	1	43	854.728	N/A	GTDB v207	d__Archaea;p__Thermoproteota;c__Nitrososphaeria_A;o__Caldarchaeales;f__NZ13-MGT;g__JGI-0000106-J15;s__JGI-0000106-J15 sp011364615
JZ-1_201705_bins_106	JAWBPU000000000	-	201705	JZ-1	96.26	3.74	0	1757904	40	98946	44.65	90.21	1803	1	37	881.044	0.960033	GTDB v207	d__Archaea;p__Thermoproteota;c__Bathyarchaeia;o__B26-1;f__B26-1;g__DTEX01;s__
JZ-1_201705_bins_109	JAWBPV000000000	rMAG	201705	JZ-1	89.5833	1.22	0	1727802	93	24340	35.98	91.64	2037	2	53	781.863	0.871739	GTDB v207	d__Archaea;p__Aenigmatarchaeota;c__Aenigmatarchaeia;o__CG10238-14;f__SCSR01;g__SpSt-971;s__
JZ-1_201705_bins_110	JAWBPW000000000	-	201705	JZ-1	96.26	1.87	0	1540841	47	56002	44.41	87.22	1626	1	41	834.877	N/A	GTDB v207	d__Archaea;p__Thermoproteota;c__Bathyarchaeia;o__B26-1;f__B26-1;g__DTEX01;s__DTEX01 sp011364715
JZ-1_201705_bins_111	JAWBPX000000000	-	201705	JZ-1	74.77	2.8	0	1172773	58	58258	44.1	88.22	1309	1	36	791.934	N/A	GTDB v207	d__Archaea;p__Thermoproteota;c__Bathyarchaeia;o__B26-1;f__B26-1;g__DTEX01;s__DTEX01 sp018396405
JZ-1_201705_bins_112	JAWBPY000000000	rMAG	201705	JZ-1	99.03	0	0	1485531	21	93774	41.85	89.31	1683	1	45	790.134	N/A	GTDB v207	d__Archaea;p__Thermoproteota;c__Nitrososphaeria;o__Nitrososphaerales;f__Nitrosocaldaceae;g__Nitrosocaldus;s__Nitrosocaldus sp013538805
JZ-1_201705_bins_113	JAWBPZ000000000	rMAG	201705	JZ-1	87.5	0	0	723196	14	390426	40.77	92.78	799	1	45	849.24	N/A	GTDB v207	d__Archaea;p__Nanoarchaeota;c__Nanoarchaeia;o__DTBS01;f__DTBS01;g__DTBS01;s__DTBS01 sp011366705
JZ-1_201705_bins_114	JAWBQA000000000	-	201705	JZ-1	81.25	0	0	590152	50	23470	31.24	89.26	636	1	28	829.105	0.953308	GTDB v207	d__Archaea;p__Aenigmatarchaeota;c__Aenigmatarchaeia;o__GW2011-AR5;f__JAHLMP01;g__JAHLMP01;s__
JZ-1_201705_bins_115	JAWBQB000000000	-	201705	JZ-1	96.73	0.93	0	1501792	30	73738	41.03	90.52	1531	0	46	890.652	N/A	GTDB v207	d__Archaea;p__Thermoproteota;c__Bathyarchaeia;o__B24;f__DRYS01;g__DRYS01;s__DRYS01 sp011367275
JZ-1_201705_bins_116	JAWBQC000000000	-	201705	JZ-1	88.86	2.8	0	1823079	78	42028	43.95	87.23	2012	2	39	793.066	0.949653	GTDB v207	d__Archaea;p__Thermoproteota;c__Bathyarchaeia;o__B26-1;f__B26-1;g__DTEX01;s__
JZ-1_201705_bins_118	JAWBQD000000000	-	201705	JZ-1	93.16	2.85	0	1871820	122	21052	45.46	85.13	2049	0	43	780.602	0.895567	GTDB v207	d__Archaea;p__Thermoproteota;c__Thermoproteia;o__Sulfolobales;f__NBVN01;g__DRZP01;s__
JZ-1_201705_bins_121	JAWBQE000000000	-	201705	JZ-1	60.93	0.95	0	958110	155	7030	38.14	88.32	1177	0	25	724.535	0.935528	GTDB v207	d__Archaea;p__Thermoproteota;c__Thermoproteia;o__Sulfolobales;f__NBVN01;g__DTCV01;s__
JZ-1_201705_bins_15	JAWBQF000000000	-	201705	JZ-1	91.59	0.93	100	2765806	76	67081	33.75	73.59	2635	0	40	774.716	N/A	GTDB v207	d__Archaea;p__Thermoproteota;c__Methanomethylicia;o__DTDM01;f__DTDM01;g__DTDM01;s__DTDM01 sp011362245
JZ-1_201705_bins_16	JAWBQG000000000	-	201705	JZ-1	94.12	0	0	1302854	30	59207	40.79	94.29	1511	1	40	817.836	0.937084	GTDB v207	d__Archaea;p__Halobacteriota;c__Archaeoglobi;o__Archaeoglobales;f__Archaeoglobaceae;g__WYZ-LMO2;s__
JZ-1_201705_bins_18	JAWBQH000000000	-	201705	JZ-1	83.3333	0.93	0	612223	11	69497	35.13	89.51	620	1	37	884.966	0.662933	GTDB v207	d__Archaea;p__Nanoarchaeota;c__Nanoarchaeia;o__Pacearchaeales;f__CG1-02-31-27;g__;s__
JZ-1_201705_bins_19	JAWBQI000000000	-	201705	JZ-1	93.2	3.88	0	1754695	57	60907	35.15	92.14	1899	0	37	853.836	0.939223	GTDB v207	d__Archaea;p__Thermoproteota;c__Nitrososphaeria;o__JACIWG01;f__JACIWG01;g__JACIWG01;s__
JZ-1_201705_bins_2	JAWBQJ000000000	rMAG	201705	JZ-1	98.73	0	0	1453705	8	265332	49.05	90.22	1521	1	47	865.554	N/A	GTDB v207	d__Archaea;p__Thermoproteota;c__Thermoproteia;o__Sulfolobales;f__Desulfurococcaceae;g__UBA285;s__UBA285 sp011364525
JZ-1_201705_bins_23	JAWBQK000000000	-	201705	JZ-1	90.19	0	0	1141607	150	9468	30.99	92.88	1306	0	33	813.819	0.892976	GTDB v207	d__Archaea;p__Thermoplasmatota;c__Thermoplasmata;o__ARK-15;f__ARK-15;g__ARK-15;s__
JZ-1_201705_bins_26	JAWBQL000000000	-	201705	JZ-1	100	0	0	1811044	74	47788	28.19	89.97	2016	1	48	812.299	0.778343	GTDB v207	d__Archaea;p__Thermoproteota;c__Methanomethylicia;o__Methanomethylicales;f__Methanomethylicaceae;g__;s__
JZ-1_201705_bins_28	JAWBQM000000000	-	201705	JZ-1	91.18	1.47	0	2213831	215	12714	56.64	87.55	2446	1	48	804.308	0.865034	GTDB v207	d__Archaea;p__Thermoproteota;c__Thermoproteia;o__Thermofilales;f__Thermofilaceae;g__;s__
JZ-1_201705_bins_3	JAWBQN000000000	-	201705	JZ-1	98.06	0	0	1480508	10	150185	52.02	92.2	1564	1	47	875.676	N/A	GTDB v207	d__Archaea;p__Thermoproteota;c__Nitrososphaeria_A;o__Caldarchaeales;f__HR02;g__HRBIN02;s__HRBIN02 sp011373505
JZ-1_201705_bins_30	JAWBQO000000000	-	201705	JZ-1	81.25	0.97	0	1896966	437	4210	31.42	89.75	2383	0	41	721.867	0.651542	GTDB v207	d__Archaea;p__Micrarchaeota;c__Micrarchaeia;o__CABMEP01;f__;g__;s__
JZ-1_201705_bins_32	JAWBQP000000000	-	201705	JZ-1	93.93	1.94	100	1873534	242	10994	53.02	88.66	2184	1	50	765.656	0.921141	GTDB v207	d__Archaea;p__Thermoproteota;c__Nitrososphaeria_A;o__Caldarchaeales;f__NZ13-MGT;g__EX4484-121;s__
JZ-1_201705_bins_34	JAWBQQ000000000	-	201705	JZ-1	98.04	1.31	0	1905668	84	38084	40.88	93.35	2232	1	49	801.114	0.952995	GTDB v207	d__Archaea;p__Halobacteriota;c__Archaeoglobi;o__Archaeoglobales;f__Archaeoglobaceae;g__WYZ-LMO2;s__
JZ-1_201705_bins_35	JAWBQR000000000	rMAG	201705	JZ-1	96.12	0.97	0	1374253	34	124557	42.82	92.58	1467	1	44	871.146	N/A	GTDB v207	d__Archaea;p__Thermoproteota;c__Nitrososphaeria_A;o__Caldarchaeales;f__HR02;g__DTDI01;s__DTDI01 sp011362255
JZ-1_201705_bins_36	JAWBQS000000000	-	201705	JZ-1	95.79	0	0	1603075	18	205704	32.58	91.03	1684	1	46	868.835	N/A	GTDB v207	d__Archaea;p__Thermoproteota;c__Methanomethylicia;o__B29-G17;f__DSZF01;g__DSZF01;s__DSZF01 sp011367155
JZ-1_201705_bins_37	JAWBQT000000000	rMAG	201705	JZ-1	98.06	0	0	2112951	54	118684	61.63	89.64	2254	1	45	843.5	N/A	GTDB v207	d__Archaea;p__Thermoproteota;c__Nitrososphaeria_A;o__Caldarchaeales;f__HR02;g__JGI-OTU-1;s__JGI-OTU-1 sp011364265
JZ-1_201705_bins_39	JAWBQU000000000	-	201705	JZ-1	90.45	2.91	0	1675650	58	59109	42.78	89.4	1851	1	48	812.742	0.977315	GTDB v207	d__Archaea;p__Thermoproteota;c__EX4484-205;o__EX4484-205;f__JAAOZP01;g__JAAOZP01;s__
JZ-1_201705_bins_43	JAWBQV000000000	-	201705	JZ-1	80.3	2.8	25	1086776	33	44497	43.51	90.34	1170	1	38	839.775	N/A	GTDB v207	d__Archaea;p__Thermoproteota;c__Bathyarchaeia;o__B26-1;f__B26-1;g__DTEX01;s__DTEX01 sp018396655
JZ-1_201705_bins_44	JAWBQW000000000	rMAG	201705	JZ-1	67.4	0	0	609935	137	4663	50.05	90.38	862	0	20	645.218	0.644851	GTDB v207	d__Archaea;p__Hadarchaeota;c__Hadarchaeia;o__Hadarchaeales;f__DTKF01;g__;s__
JZ-1_201705_bins_45	JAWBQX000000000	-	201705	JZ-1	76.64	0	0	894370	32	43225	55.63	95.5	994	1	29	862.544	N/A	GTDB v207	d__Archaea;p__Hadarchaeota;c__Hadarchaeia;o__Hadarchaeales;f__WYZ-LMO6;g__WYZ-LMO6;s__WYZ-LMO6 sp011367165
JZ-1_201705_bins_57	JAWBQY000000000	rMAG	201705	JZ-1	98.73	2.11	0	1400903	33	69911	41.6	88.5	1476	1	43	842.238	N/A	GTDB v207	d__Archaea;p__Thermoproteota;c__Thermoproteia;o__Sulfolobales;f__NBVN01;g__DTCV01;s__DTCV01 sp011366425
JZ-1_201705_bins_58	JAWBQZ000000000	-	201705	JZ-1	94.44	0.63	0	1954142	34	86413	46.18	86.49	1929	1	45	878.479	0.993068	GTDB v207	d__Archaea;p__Thermoproteota;c__Thermoproteia;o__Sulfolobales;f__AG1;g__AG1;s__
JZ-1_201705_bins_59	JAWBRA000000000	rMAG	201705	JZ-1	98.06	0	0	1736080	57	56505	50.44	90.39	2018	1	48	781.397	0.960178	GTDB v207	d__Archaea;p__Thermoproteota;c__Nitrososphaeria_A;o__Caldarchaeales;f__Caldarchaeaceae;g__Caldarchaeum;s__
JZ-1_201705_bins_60	JAWBRB000000000	-	201705	JZ-1	97.2	2.8	25	1911615	31	192679	41.55	88.13	1951	1	50	865.59	N/A	GTDB v207	d__Archaea;p__Thermoproteota;c__Bathyarchaeia;o__B24;f__B24;g__DTBU01;s__DTBU01 sp011366665
JZ-1_201705_bins_61	JAWBRC000000000	rMAG	201705	JZ-1	93.67	0.76	50	1789861	26	171196	37.42	84.78	1748	1	44	869.452	N/A	GTDB v207	d__Archaea;p__Thermoproteota;c__Thermoproteia;o__Sulfolobales;f__Ignisphaeraceae;g__Ignisphaera;s__Ignisphaera aggregans_B
JZ-1_201705_bins_62	JAWBRD000000000	-	201705	JZ-1	98.06	0.97	0	1779909	27	241860	40.65	88.17	1830	1	46	859.969	N/A	GTDB v207	d__Archaea;p__Thermoproteota;c__Nitrososphaeria_A;o__Caldarchaeales;f__NZ13-MGT;g__JGI-0000106-J15;s__JGI-0000106-J15 sp011363825
JZ-1_201705_bins_63	JAWBRE000000000	-	201705	JZ-1	92.9	2.21	0	1669997	65	34711	44.64	89.28	1765	1	43	850.62	0.844882	GTDB v207	d__Archaea;p__Thermoproteota;c__Thermoproteia;o__Thermofilales;f__Thermofilaceae;g__;s__
JZ-1_201705_bins_66	JAWBRF000000000	-	201705	JZ-1	90.27	2.1	100	1606288	65	32691	52.58	87.88	1672	1	41	847.882	0.963915	GTDB v207	d__Archaea;p__Thermoproteota;c__Korarchaeia;o__Korarchaeales;f__Korarchaeaceae;g__Korarchaeum;s__
JZ-1_201705_bins_67	JAWBRG000000000	-	201705	JZ-1	98.1	1.27	50	1656330	35	78944	36.21	84.74	1667	1	45	846.883	N/A	GTDB v207	d__Archaea;p__Thermoproteota;c__Thermoproteia;o__Sulfolobales;f__Ignisphaeraceae;g__Ignisphaera;s__Ignisphaera aggregans_C
JZ-1_201705_bins_69	JAWBRH000000000	-	201705	JZ-1	100	1.87	0	1575949	20	166089	47.03	82.93	1712	1	45	764.897	N/A	GTDB v207	d__Archaea;p__Thermoproteota;c__Methanomethylicia;o__Nezhaarchaeales;f__DTCF01;g__DTCF01;s__DTCF01 sp011364865
JZ-1_201705_bins_70	JAWBRI000000000	-	201705	JZ-1	84.19	0.73	100	1620352	120	21349	38.53	84.98	1720	0	43	803.02	N/A	GTDB v207	d__Archaea;p__Thermoproteota;c__Thermoproteia;o__Sulfolobales;f__Ignisphaeraceae;g__Ignisphaera;s__Ignisphaera aggregans_D
JZ-1_201705_bins_71	JAWBRJ000000000	-	201705	JZ-1	99.26	1.53	0	1529355	37	65794	58.04	90.32	1671	1	46	830.613	N/A	GTDB v207	d__Archaea;p__Thermoproteota;c__Thermoproteia;o__Thermofilales;f__Thermofilaceae;g__Thermofilum_C;s__Thermofilum_C sp011364825
JZ-1_201705_bins_72	JAWBRK000000000	-	201705	JZ-1	96.64	2.85	71.43	1560994	43	63436	46.43	85.24	1601	0	45	834.533	0.894273	GTDB v207	d__Archaea;p__Thermoproteota;c__Thermoproteia;o__Sulfolobales;f__NBVN01;g__DRZP01;s__
JZ-1_201705_bins_73	JAWBRL000000000	rMAG	201705	JZ-1	98.04	1.31	0	1503105	30	74637	44.53	93.71	1699	1	44	833.098	N/A	GTDB v207	d__Archaea;p__Halobacteriota;c__Archaeoglobi;o__Archaeoglobales;f__Archaeoglobaceae;g__WYZ-LMO2;s__WYZ-LMO2 sp011367245
JZ-1_201705_bins_74	JAWBRM000000000	-	201705	JZ-1	99.03	3.88	0	1527241	9	207473	33.86	88.26	1583	1	47	853.241	0.692214	GTDB v207	d__Archaea;p__Thermoproteota;c__Nitrososphaeria;o__Nitrososphaerales;f__JACAEJ01;g__;s__
JZ-1_201705_bins_75	JAWBRN000000000	rMAG	201705	JZ-1	99.02	1.47	0	1516911	6	365604	43.62	87.84	1568	1	46	852.273	N/A	GTDB v207	d__Archaea;p__Thermoproteota;c__Methanomethylicia;o__Nezhaarchaeales;f__WYZ-LMO8;g__WYZ-LMO8;s__WYZ-LMO8 sp004347965
JZ-1_201705_bins_76	JAWBRO000000000	-	201705	JZ-1	96.2	0.63	0	1516460	27	83132	38.73	87.82	1534	0	47	870.973	N/A	GTDB v207	d__Archaea;p__Thermoproteota;c__Thermoproteia;o__Sulfolobales;f__Acidilobaceae;g__DSZV01;s__DSZV01 sp011367065
JZ-1_201705_bins_77	JAWBRP000000000	rMAG	201705	JZ-1	53.34	0	0	640384	29	60135	44.18	91.02	753	0	19	775.809	0.890501	GTDB v207	d__Archaea;p__Thermoproteota;c__Bathyarchaeia;o__B26-1;f__UBA233;g__JAGTQI01;s__
JZ-1_201705_bins_79	JAWBRQ000000000	-	201705	JZ-1	98.06	1.94	0	1453796	40	57890	26.51	87.12	1602	1	43	793.366	0.556474	GTDB v207	d__Archaea;p__Thermoproteota;c__Nitrososphaeria_A;o__Caldarchaeales;f__;g__;s__
JZ-1_201705_bins_80	JAWBRR000000000	-	201705	JZ-1	98.06	0	0	1456373	23	137610	51.81	94.31	1625	1	47	850.273	N/A	GTDB v207	d__Archaea;p__Thermoproteota;c__Nitrososphaeria_A;o__Caldarchaeales;f__Caldarchaeaceae;g__Caldarchaeum;s__Caldarchaeum subterraneum_B
JZ-1_201705_bins_81	JAWBRS000000000	-	201705	JZ-1	97.2	0.93	0	1414511	18	156006	30.75	86.37	1472	1	48	835.648	N/A	GTDB v207	d__Archaea;p__Thermoproteota;c__Bathyarchaeia;o__40CM-2-53-6;f__DTDX01;g__DTDX01;s__DTDX01 sp018396815
JZ-1_201705_bins_82	JAWBRT000000000	-	201705	JZ-1	88.88	2.11	40	1317857	57	31801	40.74	87.58	1391	0	44	832.353	0.771483	GTDB v207	d__Archaea;p__Thermoproteota;c__Thermoproteia;o__Sulfolobales;f__Desulfurococcaceae;g__;s__
JZ-1_201705_bins_83	JAWBRU000000000	-	201705	JZ-1	99.07	3.74	0	1385285	20	328436	41.41	90.33	1466	1	47	855.288	N/A	GTDB v207	d__Archaea;p__Thermoproteota;c__Bathyarchaeia;o__B26-1;f__UBA233;g__DSZD01;s__DSZD01 sp011364805
JZ-1_201705_bins_84	JAWBRV000000000	-	201705	JZ-1	95.33	2.8	0	1364237	20	99589	56.56	89.6	1480	1	43	829.008	0.553786	GTDB v207	d__Archaea;p__Thermoproteota;c__Bathyarchaeia;o__40CM-2-53-6;f__;g__;s__
JZ-1_201705_bins_85	JAWBRW000000000	-	201705	JZ-1	83.49	0	0	994587	79	18321	45.94	92.84	1139	0	22	812.946	N/A	GTDB v207	d__Archaea;p__Thermoproteota;c__Bathyarchaeia;o__B26-1;f__UBA233;g__DRVP01;s__DRVP01 sp018396875
JZ-1_201705_bins_86	JAWBRX000000000	rMAG	201705	JZ-1	84.27	0.47	0	1257906	35	57206	40.21	89.89	1201	1	44	944.16	0.401302	Topology of IQ-TREE	d__Archaea;p__Thermoproteota;c__Korarchaeia;o__JZ-1_201705_bins_86;f__;g__;s__
JZ-1_201705_bins_87	JAWBRY000000000	rMAG	201705	JZ-1	89.25	1.87	50	1275326	118	15093	46.54	90.71	1597	0	37	727.638	0.944451	GTDB v207	d__Archaea;p__Thermoproteota;c__Bathyarchaeia;o__B26-1;f__UBA233;g__DRVP01;s__
JZ-1_201705_bins_88	JAWBRZ000000000	-	201705	JZ-1	97.09	0.97	100	1186187	16	89510	45.16	91.82	1279	1	44	854.093	N/A	GTDB v207	d__Archaea;p__Thermoproteota;c__Nitrososphaeria_A;o__Caldarchaeales;f__NZ13-MGT;g__NZ13-MG1;s__NZ13-MG1 sp011364235
JZ-1_201705_bins_89	JAWBSA000000000	-	201705	JZ-1	87.38	0	0	1128911	47	27723	52.3	93.91	1292	1	37	823.707	N/A	GTDB v207	d__Archaea;p__Thermoproteota;c__Nitrososphaeria_A;o__Caldarchaeales;f__Caldarchaeaceae;g__Caldarchaeum;s__Caldarchaeum subterraneum_C
JZ-1_201705_bins_90	JAWBSB000000000	rMAG	201705	JZ-1	97.2	1.6	0	1125848	31	54601	32.47	93.44	1187	0	41	890.798	0.965528	GTDB v207	d__Archaea;p__Thermoplasmatota;c__E2;o__UBA202;f__JdFR-43;g__JACIWB01;s__
JZ-1_201705_bins_91	JAWBSC000000000	-	201705	JZ-1	89.72	0	0	967525	21	59643	56.38	92.56	1084	0	43	830.643	N/A	GTDB v207	d__Archaea;p__Hadarchaeota;c__Hadarchaeia;o__Hadarchaeales;f__DSZJ01;g__DSZJ01;s__DSZJ01 sp011367145
JZ-1_201705_bins_92	JAWBSD000000000	-	201705	JZ-1	96.26	0.47	100	988029	46	36771	45.83	95.16	1058	0	41	896.991	N/A	GTDB v207	d__Archaea;p__Hadarchaeota;c__Hadarchaeia;o__Hadarchaeales;f__DTKF01;g__DTKF01;s__DTKF01 sp011367225
JZ-1_201705_bins_93	JAWBSE000000000	-	201705	JZ-1	89.32	1.94	0	1277059	63	28623	41.48	88.26	1404	1	40	815.81	N/A	GTDB v207	d__Archaea;p__Thermoproteota;c__EX4484-205;o__EX4484-205;f__JAAOZP01;g__JAAOZP01;s__JAAOZP01 sp011363915
JZ-1_201705_bins_97	JAWBSF000000000	-	201705	JZ-1	84.74	2.8	0	1101561	71	22077	45.47	89.96	1199	0	33	829.609	N/A	GTDB v207	d__Archaea;p__Thermoproteota;c__Bathyarchaeia;o__B26-1;f__B26-1;g__DTEX01;s__DTEX01 sp018396975
JZ-1_201705_bins_98	JAWBSG000000000	-	201705	JZ-1	88.79	0.93	100	1367072	169	10484	44.68	90.74	1648	0	33	756.297	0.919237	GTDB v207	d__Archaea;p__Thermoproteota;c__Bathyarchaeia;o__B26-1;f__UBA233;g__JAGTQI01;s__
JZ-1_201705_bins_99	JAWBSH000000000	rMAG	201705	JZ-1	97.47	0.63	0	1552330	20	155121	43.48	89.3	1609	1	48	863.667	N/A	GTDB v207	d__Archaea;p__Thermoproteota;c__Thermoproteia;o__Sulfolobales;f__NBVN01;g__Zestosphaera;s__Zestosphaera sp011364565
JZ-1_201709_bins_10	JAWBSI000000000	-	201709	JZ-1	94.17	0	0	1601764	46	90864	51.76	94.05	1815	1	46	835.078	N/A	GTDB v207	d__Archaea;p__Thermoproteota;c__Nitrososphaeria_A;o__Caldarchaeales;f__Caldarchaeaceae;g__Caldarchaeum;s__Caldarchaeum subterraneum_B
JZ-1_201709_bins_101	JAWBSJ000000000	-	201709	JZ-1	80.37	1.17	0	1066949	123	9896	42.61	89.94	1191	0	30	807.756	0.954068	GTDB v207	d__Archaea;p__Thermoproteota;c__Bathyarchaeia;o__B26-1;f__B26-1;g__DTEX01;s__
JZ-1_201709_bins_102	JAWBSK000000000	-	201709	JZ-1	94.39	4.21	0	1308543	29	80651	43.62	89.71	1387	1	33	847.654	N/A	GTDB v207	d__Archaea;p__Thermoproteota;c__Bathyarchaeia;o__B26-1;f__B26-1;g__DTEX01;s__DTEX01 sp018396995
JZ-1_201709_bins_103	JAWBSL000000000	-	201709	JZ-1	83.99	0.93	0	1053972	69	20602	45.34	87.8	1210	1	31	771.71	0.955657	GTDB v207	d__Archaea;p__Thermoproteota;c__Bathyarchaeia;o__B26-1;f__UBA233;g__DRVP01;s__
JZ-1_201709_bins_105	JAWBSM000000000	-	201709	JZ-1	97.2	3.74	0	1240865	22	122533	41.42	91.22	1331	1	38	851.242	N/A	GTDB v207	d__Archaea;p__Thermoproteota;c__Bathyarchaeia;o__B26-1;f__UBA233;g__DSZD01;s__DSZD01 sp011364805
JZ-1_201709_bins_106	JAWBSN000000000	-	201709	JZ-1	88.79	0.93	100	1202834	73	24025	28	91.8	1401	0	33	791.488	0.782593	GTDB v207	d__Archaea;p__Thermoproteota;c__Methanomethylicia;o__Methanomethylicales;f__Methanomethylicaceae;g__;s__
JZ-1_201709_bins_108	JAWBSO000000000	-	201709	JZ-1	82.87	1.4	50	1234282	59	37537	40.2	89.54	1215	1	46	912.212	0.405053	Topology of IQ-TREE	d__Archaea;p__Thermoproteota;c__Korarchaeia;o__JZ-1_201705_bins_86;f__;g__;s__
JZ-1_201709_bins_109	JAWBSP000000000	rMAG	201709	JZ-1	90.65	0	0	943141	27	45039	56.58	92.67	1062	1	44	827.656	N/A	GTDB v207	d__Archaea;p__Hadarchaeota;c__Hadarchaeia;o__Hadarchaeales;f__DSZJ01;g__DSZJ01;s__DSZJ01 sp011367145
JZ-1_201709_bins_11	JAWBSQ000000000	-	201709	JZ-1	93.15	2.42	33.33	1125520	134	10496	31.03	93.31	1246	0	41	846.067	0.897667	GTDB v207	d__Archaea;p__Thermoplasmatota;c__Thermoplasmata;o__ARK-15;f__ARK-15;g__ARK-15;s__
JZ-1_201709_bins_112	JAWBSR000000000	-	201709	JZ-1	99.03	0	0	1470737	19	124491	37.53	88.99	1521	1	40	862.129	N/A	GTDB v207	d__Archaea;p__Thermoproteota;c__Nitrososphaeria_A;o__Caldarchaeales;f__NZ13-MGT;g__JGI-0000106-J15;s__JGI-0000106-J15 sp011364615
JZ-1_201709_bins_113	JAWBSS000000000	-	201709	JZ-1	73.19	0.63	0	1003380	114	13220	41.03	88.34	1095	0	30	818.025	0.772888	GTDB v207	d__Archaea;p__Thermoproteota;c__Thermoproteia;o__Sulfolobales;f__Desulfurococcaceae;g__;s__
JZ-1_201709_bins_114	JAWBST000000000	-	201709	JZ-1	97.98	1.94	0	1483135	44	58311	26.71	87.49	1660	1	41	783.854	0.555286	GTDB v207	d__Archaea;p__Thermoproteota;c__Nitrososphaeria_A;o__Caldarchaeales;f__;g__;s__
JZ-1_201709_bins_116	JAWBSU000000000	-	201709	JZ-1	97.47	0	0	1591802	25	128195	36.22	84.83	1594	1	45	853.937	N/A	GTDB v207	d__Archaea;p__Thermoproteota;c__Thermoproteia;o__Sulfolobales;f__Ignisphaeraceae;g__Ignisphaera;s__Ignisphaera aggregans_C
JZ-1_201709_bins_118	JAWBSV000000000	-	201709	JZ-1	59.03	0	0	1067993	165	8459	52.84	94.64	1307	0	36	777.738	0.991218	GTDB v207	d__Archaea;p__Hadarchaeota;c__Hadarchaeia;o__Hadarchaeales;f__WYZ-LMO6;g__WYZ-LMO6;s__
JZ-1_201709_bins_119	JAWBSW000000000	-	201709	JZ-1	50.98	0.63	0	1667400	246	7206	36.45	85.38	1920	0	26	744.689	0.999997	GTDB v207	d__Archaea;p__Thermoproteota;c__Thermoproteia;o__Sulfolobales;f__Ignisphaeraceae;g__Ignisphaera;s__
JZ-1_201709_bins_12	JAWBSX000000000	-	201709	JZ-1	81.64	0.93	0	1557629	146	14217	51.88	87.43	1680	1	41	814.522	0.963579	GTDB v207	d__Archaea;p__Thermoproteota;c__Korarchaeia;o__Korarchaeales;f__Korarchaeaceae;g__Korarchaeum;s__
JZ-1_201709_bins_122	JAWBSY000000000	-	201709	JZ-1	86.93	0.33	0	1296104	134	13864	41.41	93.08	1587	3	37	764.272	0.952896	GTDB v207	d__Archaea;p__Halobacteriota;c__Archaeoglobi;o__Archaeoglobales;f__Archaeoglobaceae;g__WYZ-LMO2;s__
JZ-1_201709_bins_123	JAWBSZ000000000	-	201709	JZ-1	52.49	0	0	855793	73	18050	48.19	92.24	993	2	23	797.239	N/A	GTDB v207	d__Archaea;p__Thermoproteota;c__Bathyarchaeia;o__B26-1;f__UBA233;g__DRVP01;s__DRVP01 sp011364585
JZ-1_201709_bins_13	JAWBTA000000000	-	201709	JZ-1	90.29	0.97	0	1219296	49	34439	41.58	89.64	1314	1	39	836.558	N/A	GTDB v207	d__Archaea;p__Thermoproteota;c__EX4484-205;o__EX4484-205;f__JAAOZP01;g__JAAOZP01;s__JAAOZP01 sp011363915
JZ-1_201709_bins_14	JAWBTB000000000	-	201709	JZ-1	67.15	0	0	2953970	293	11159	40.6	88.54	3168	0	51	828.992	N/A	GTDB v207	d__Archaea;p__Thermoproteota;c__Nitrososphaeria_A;o__Caldarchaeales;f__HR02;g__DTDI01;s__DTDI01 sp011362255
JZ-1_201709_bins_15	JAWBTC000000000	-	201709	JZ-1	98.06	0	0	1509988	11	383405	51.89	92.03	1603	1	50	870.611	N/A	GTDB v207	d__Archaea;p__Thermoproteota;c__Nitrososphaeria_A;o__Caldarchaeales;f__HR02;g__HRBIN02;s__HRBIN02 sp011373505
JZ-1_201709_bins_16	JAWBTD000000000	-	201709	JZ-1	77.87	1.94	0	1565852	101	19467	43.25	82.79	1716	0	46	816.621	0.977501	GTDB v207	d__Archaea;p__Thermoproteota;c__EX4484-205;o__EX4484-205;f__JAAOZP01;g__JAAOZP01;s__
JZ-1_201709_bins_20	JAWBTE000000000	-	201709	JZ-1	72.08	0	0	1427112	161	11303	45.69	84.31	1577	1	38	765.71	0.896833	GTDB v207	d__Archaea;p__Thermoproteota;c__Thermoproteia;o__Sulfolobales;f__NBVN01;g__DRZP01;s__
JZ-1_201709_bins_22	JAWBTF000000000	-	201709	JZ-1	93.67	1.58	0	1596835	30	131779	43.36	89.54	1632	0	47	879.85	N/A	GTDB v207	d__Archaea;p__Thermoproteota;c__Thermoproteia;o__Sulfolobales;f__NBVN01;g__Zestosphaera;s__Zestosphaera sp011364565
JZ-1_201709_bins_23	JAWBTG000000000	-	201709	JZ-1	90.65	1.87	0	1254325	43	38891	43.65	90.32	1344	1	37	844.425	N/A	GTDB v207	d__Archaea;p__Thermoproteota;c__Bathyarchaeia;o__B26-1;f__B26-1;g__DTEX01;s__DTEX01 sp018396655
JZ-1_201709_bins_25	JAWBTH000000000	-	201709	JZ-1	97.15	5.7	100	2142027	67	87872	37.48	84.68	2138	1	51	850.862	N/A	GTDB v207	d__Archaea;p__Thermoproteota;c__Thermoproteia;o__Sulfolobales;f__Ignisphaeraceae;g__Ignisphaera;s__Ignisphaera aggregans_B
JZ-1_201709_bins_26	JAWBTI000000000	-	201709	JZ-1	100	1.87	0	1459117	12	189529	47.02	82.94	1583	1	45	766.983	N/A	GTDB v207	d__Archaea;p__Thermoproteota;c__Methanomethylicia;o__Nezhaarchaeales;f__DTCF01;g__DTCF01;s__DTCF01 sp011364865
JZ-1_201709_bins_27	JAWBTJ000000000	-	201709	JZ-1	90.44	2.21	0	1557201	92	27798	57.68	90.11	1731	1	45	813.911	N/A	GTDB v207	d__Archaea;p__Thermoproteota;c__Thermoproteia;o__Thermofilales;f__Thermofilaceae;g__Thermofilum_C;s__Thermofilum_C sp011364825
JZ-1_201709_bins_32	JAWBTK000000000	-	201709	JZ-1	94.39	1.87	50	2334686	216	16376	33.71	71.8	2274	0	44	746.917	N/A	GTDB v207	d__Archaea;p__Thermoproteota;c__Methanomethylicia;o__DTDM01;f__DTDM01;g__DTDM01;s__DTDM01 sp011362245
JZ-1_201709_bins_34	JAWBTL000000000	-	201709	JZ-1	90.19	0	0	950061	50	26524	45.83	95.26	1014	1	39	897.447	N/A	GTDB v207	d__Archaea;p__Hadarchaeota;c__Hadarchaeia;o__Hadarchaeales;f__DTKF01;g__DTKF01;s__DTKF01 sp011367225
JZ-1_201709_bins_38	JAWBTM000000000	-	201709	JZ-1	95.15	0	0	1747639	49	58565	61.86	88.07	1882	1	45	831.931	N/A	GTDB v207	d__Archaea;p__Thermoproteota;c__Nitrososphaeria_A;o__Caldarchaeales;f__HR02;g__JGI-OTU-1;s__JGI-OTU-1 sp011364265
JZ-1_201709_bins_39	JAWBTN000000000	-	201709	JZ-1	79.1667	0	0	1031849	137	9018	34.09	93.75	1160	0	42	836.936	0.8744	GTDB v207	d__Archaea;p__Aenigmatarchaeota;c__Aenigmatarchaeia;o__CG10238-14;f__SCSR01;g__SpSt-971;s__
JZ-1_201709_bins_4	JAWBTO000000000	-	201709	JZ-1	96.73	0	0	1544551	21	102936	32.55	91.48	1625	1	46	872.009	N/A	GTDB v207	d__Archaea;p__Thermoproteota;c__Methanomethylicia;o__B29-G17;f__DSZF01;g__DSZF01;s__DSZF01 sp011367155
JZ-1_201709_bins_40	JAWBTP000000000	-	201709	JZ-1	95.78	1.27	50	1998896	79	32790	46.13	86.41	1978	1	44	875.565	0.992873	GTDB v207	d__Archaea;p__Thermoproteota;c__Thermoproteia;o__Sulfolobales;f__AG1;g__AG1;s__
JZ-1_201709_bins_45	JAWBTQ000000000	rMAG	201709	JZ-1	97.47	1.34	33.33	1564232	40	91241	46.37	84.86	1582	1	45	843.156	0.894371	GTDB v207	d__Archaea;p__Thermoproteota;c__Thermoproteia;o__Sulfolobales;f__NBVN01;g__DRZP01;s__
JZ-1_201709_bins_46	JAWBTR000000000	-	201709	JZ-1	80.06	0.93	0	1195576	71	25917	41.23	89.75	1248	0	25	862.315	N/A	GTDB v207	d__Archaea;p__Thermoproteota;c__Bathyarchaeia;o__B24;f__B24;g__DTBU01;s__DTBU01 sp011366665
JZ-1_201709_bins_49	JAWBTS000000000	-	201709	JZ-1	83.3333	0	0	575134	42	18080	30.76	88.88	620	1	34	825.315	0.949162	GTDB v207	d__Archaea;p__Aenigmatarchaeota;c__Aenigmatarchaeia;o__GW2011-AR5;f__JAHLMP01;g__JAHLMP01;s__
JZ-1_201709_bins_5	JAWBTT000000000	rMAG	201709	JZ-1	91.91	0.37	0	1584761	228	8278	55.83	90.31	1740	1	43	827.657	0.863848	GTDB v207	d__Archaea;p__Thermoproteota;c__Thermoproteia;o__Thermofilales;f__Thermofilaceae;g__;s__
JZ-1_201709_bins_51	JAWBTU000000000	-	201709	JZ-1	93.85	1.46	100	1323517	36	54601	42.22	88.62	1513	1	44	779.403	N/A	GTDB v207	d__Archaea;p__Thermoproteota;c__Nitrososphaeria;o__Nitrososphaerales;f__Nitrosocaldaceae;g__Nitrosocaldus;s__Nitrosocaldus sp013538805
JZ-1_201709_bins_52	JAWBTV000000000	-	201709	JZ-1	91.36	3.74	0	1635094	56	49321	44.59	89.05	1669	0	40	880.076	0.964508	GTDB v207	d__Archaea;p__Thermoproteota;c__Bathyarchaeia;o__B26-1;f__B26-1;g__DTEX01;s__
JZ-1_201709_bins_53	JAWBTW000000000	rMAG	201709	JZ-1	87.5	0	0	783037	25	65092	33.41	91.98	937	1	46	777.822	0.767581	GTDB v207	d__Archaea;p__Aenigmatarchaeota;c__Aenigmatarchaeia;o__CG10238-14;f__SCSR01;g__;s__
JZ-1_201709_bins_54	JAWBTX000000000	-	201709	JZ-1	97.2	3.74	0	1205493	28	65463	44.96	88.73	1349	2	37	795.347	N/A	GTDB v207	d__Archaea;p__Thermoproteota;c__Bathyarchaeia;o__B26-1;f__B26-1;g__DTEX01;s__DTEX01 sp011363945
JZ-1_201709_bins_55	JAWBTY000000000	-	201709	JZ-1	92.52	0.93	0	1035224	64	22087	45.85	90.23	1131	0	26	830.214	N/A	GTDB v207	d__Archaea;p__Thermoproteota;c__Bathyarchaeia;o__B26-1;f__B26-1;g__DTEX01;s__DTEX01 sp018396975
JZ-1_201709_bins_58	JAWBTZ000000000	-	201709	JZ-1	98.69	0.65	100	1271464	47	46834	40.78	94.57	1470	1	43	822.856	0.937006	GTDB v207	d__Archaea;p__Halobacteriota;c__Archaeoglobi;o__Archaeoglobales;f__Archaeoglobaceae;g__WYZ-LMO2;s__
JZ-1_201709_bins_59	JAWBUA000000000	-	201709	JZ-1	68.76	2.8	0	1017608	105	11857	44.96	88.11	1156	1	30	779.303	0.86564	GTDB v207	d__Archaea;p__Thermoproteota;c__Bathyarchaeia;o__B26-1;f__UBA233;g__;s__
JZ-1_201709_bins_60	JAWBUB000000000	-	201709	JZ-1	96.08	1.47	0	1424548	17	109804	43.63	85.9	1484	1	41	834.336	N/A	GTDB v207	d__Archaea;p__Thermoproteota;c__Methanomethylicia;o__Nezhaarchaeales;f__WYZ-LMO8;g__WYZ-LMO8;s__WYZ-LMO8 sp004347965
JZ-1_201709_bins_62	JAWBUC000000000	-	201709	JZ-1	95.33	2.88	25	1184934	58	32321	45.85	92.65	1346	1	30	818.013	N/A	GTDB v207	d__Archaea;p__Thermoproteota;c__Bathyarchaeia;o__B26-1;f__UBA233;g__DRVP01;s__DRVP01 sp018396875
JZ-1_201709_bins_65	JAWBUD000000000	-	201709	JZ-1	91.59	1.87	0	1291748	67	34634	44.85	87.29	1389	1	33	820.337	N/A	GTDB v207	d__Archaea;p__Thermoproteota;c__Bathyarchaeia;o__B26-1;f__B26-1;g__DTEX01;s__DTEX01 sp011364715
JZ-1_201709_bins_66	JAWBUE000000000	-	201709	JZ-1	92.96	1.31	0	1278519	44	44816	44.78	94.27	1474	1	40	822.536	N/A	GTDB v207	d__Archaea;p__Halobacteriota;c__Archaeoglobi;o__Archaeoglobales;f__Archaeoglobaceae;g__WYZ-LMO2;s__WYZ-LMO2 sp011367245
JZ-1_201709_bins_67	JAWBUF000000000	-	201709	JZ-1	98.13	3.74	0	1358517	25	79643	44.64	91.22	1413	0	36	878.691	N/A	GTDB v207	d__Archaea;p__Thermoproteota;c__Bathyarchaeia;o__B26-1;f__B26-1;g__DTEX01;s__DTEX01 sp018396635
JZ-1_201709_bins_73	JAWBUG000000000	rMAG	201709	JZ-1	77.0833	0.93	0	448405	64	8822	27.51	94.44	575	0	23	740.134	0.934109	GTDB v207	d__Archaea;p__Aenigmatarchaeota;c__Aenigmatarchaeia;o__CG10238-14;f__EX4484-224;g__JAHLMO01;s__
JZ-1_201709_bins_74	JAWBUH000000000	-	201709	JZ-1	87.5	0	0	653189	37	24815	34.07	91.14	793	1	45	753.984	0.892265	GTDB v207	d__Archaea;p__Aenigmatarchaeota;c__Aenigmatarchaeia;o__CG10238-14;f__SCSR01;g__SpSt-971;s__
JZ-1_201709_bins_76	JAWBUI000000000	-	201709	JZ-1	51.36	0	0	553477	30	25231	46.59	85.99	629	0	14	783.542	N/A	GTDB v207	d__Archaea;p__Thermoproteota;c__Nitrososphaeria_A;o__Caldarchaeales;f__NZ13-MGT;g__NZ13-MG1;s__NZ13-MG1 sp011364235
JZ-1_201709_bins_77	JAWBUJ000000000	rMAG	201709	JZ-1	93.93	0	0	1269018	48	41316	40.97	89.06	1316	0	38	862.603	N/A	GTDB v207	d__Archaea;p__Thermoproteota;c__Bathyarchaeia;o__B24;f__DRYS01;g__DRYS01;s__DRYS01 sp011367275
JZ-1_201709_bins_81	JAWBUK000000000	-	201709	JZ-1	96.12	0	0	1586667	62	42956	50.48	90.78	1852	1	41	783.502	0.960259	GTDB v207	d__Archaea;p__Thermoproteota;c__Nitrososphaeria_A;o__Caldarchaeales;f__Caldarchaeaceae;g__Caldarchaeum;s__
JZ-1_201709_bins_82	JAWBUL000000000	-	201709	JZ-1	97.2	1.87	0	1458953	46	64186	43.13	90.69	1624	1	40	816.565	N/A	GTDB v207	d__Archaea;p__Thermoproteota;c__Bathyarchaeia;o__B26-1;f__UBA233;g__DRVP01;s__DRVP01 sp018396705
JZ-1_201709_bins_83	JAWBUM000000000	-	201709	JZ-1	84.18	2.53	25	1164771	45	40031	41.44	89	1240	0	39	838.427	N/A	GTDB v207	d__Archaea;p__Thermoproteota;c__Thermoproteia;o__Sulfolobales;f__NBVN01;g__DTCV01;s__DTCV01 sp011366425
JZ-1_201709_bins_84	JAWBUN000000000	-	201709	JZ-1	87.5	0	0	620378	10	91683	40.68	94.54	680	1	43	867.062	N/A	GTDB v207	d__Archaea;p__Nanoarchaeota;c__Nanoarchaeia;o__DTBS01;f__DTBS01;g__DTBS01;s__DTBS01 sp011366705
JZ-1_201709_bins_85	JAWBUO000000000	-	201709	JZ-1	64.04	1.94	0	994200	204	5021	33.84	89.7	1195	0	19	748.218	0.698423	GTDB v207	d__Archaea;p__Thermoproteota;c__Nitrososphaeria;o__Nitrososphaerales;f__JACAEJ01;g__;s__
JZ-1_201709_bins_87	JAWBUP000000000	-	201709	JZ-1	99.03	0.97	0	1614795	20	155008	40.74	87.72	1657	1	47	857.38	N/A	GTDB v207	d__Archaea;p__Thermoproteota;c__Nitrososphaeria_A;o__Caldarchaeales;f__NZ13-MGT;g__JGI-0000106-J15;s__JGI-0000106-J15 sp011363825
JZ-1_201709_bins_88	JAWBUQ000000000	-	201709	JZ-1	94.39	2.8	0	1235465	45	39510	56.61	89.96	1366	1	38	816.704	0.552664	GTDB v207	d__Archaea;p__Thermoproteota;c__Bathyarchaeia;o__40CM-2-53-6;f__;g__;s__
JZ-1_201709_bins_89	JAWBUR000000000	-	201709	JZ-1	89.55	2.8	0	2065869	57	67816	47.83	81.91	2093	1	36	823.261	N/A	GTDB v207	d__Archaea;p__Asgardarchaeota;c__Jordarchaeia;o__Jordarchaeales;f__DTBI01;g__DTBI01;s__DTBI01 sp011364305
JZ-1_201709_bins_9	JAWBUS000000000	-	201709	JZ-1	97.78	0.63	0	1532803	21	108065	38.82	86.15	1551	1	48	861.033	N/A	GTDB v207	d__Archaea;p__Thermoproteota;c__Thermoproteia;o__Sulfolobales;f__Acidilobaceae;g__DSZV01;s__DSZV01 sp011367065
JZ-1_201709_bins_91	JAWBUT000000000	-	201709	JZ-1	90.65	1.87	0	1414728	36	70086	39.95	88.24	1489	2	45	840.461	N/A	GTDB v207	d__Archaea;p__Thermoproteota;c__Bathyarchaeia;o__B26-1;f__B26-1;g__DTEX01;s__DTEX01 sp011366945
JZ-1_201709_bins_94	JAWBUU000000000	-	201709	JZ-1	97.2	4.67	0	1589947	59	53792	43.6	88.26	1724	1	47	816.151	0.949888	GTDB v207	d__Archaea;p__Thermoproteota;c__Bathyarchaeia;o__B26-1;f__B26-1;g__DTEX01;s__
JZ-1_201709_bins_95	JAWBUV000000000	-	201709	JZ-1	92.52	3.74	0	1115985	35	46295	43.04	88.95	1201	1	38	828.632	N/A	GTDB v207	d__Archaea;p__Thermoproteota;c__Bathyarchaeia;o__B26-1;f__B26-1;g__DTEX01;s__DTEX01 sp018396405
JZ-1_201709_bins_96	JAWBUW000000000	-	201709	JZ-1	82.28	1.94	33.33	939277	61	21603	45.07	90.1	1089	0	29	778.275	0.920446	GTDB v207	d__Archaea;p__Thermoproteota;c__Bathyarchaeia;o__B26-1;f__UBA233;g__JAGTQI01;s__
JZ-1_201709_bins_97	JAWBUX000000000	-	201709	JZ-1	93.97	0.63	100	1368720	31	69803	48.9	90.87	1467	0	41	851.116	N/A	GTDB v207	d__Archaea;p__Thermoproteota;c__Thermoproteia;o__Sulfolobales;f__Desulfurococcaceae;g__UBA285;s__UBA285 sp011364525
JZ-1_201709_bins_98	JAWBUY000000000	-	201709	JZ-1	95.33	1.01	50	1214421	44	46330	30.57	89.09	1306	1	41	830.209	N/A	GTDB v207	d__Archaea;p__Thermoproteota;c__Bathyarchaeia;o__40CM-2-53-6;f__DTDX01;g__DTDX01;s__DTDX01 sp018396815
JZ-1_201803_bins_10	JAWBUZ000000000	-	201803	JZ-1	97.55	1.47	0	1696190	28	210935	43.9	85.81	1786	1	46	825.229	N/A	GTDB v207	d__Archaea;p__Thermoproteota;c__Methanomethylicia;o__Nezhaarchaeales;f__WYZ-LMO8;g__WYZ-LMO8;s__WYZ-LMO8 sp004347965
JZ-1_201803_bins_100	JAWBVA000000000	-	201803	JZ-1	88.35	2.91	0	1172942	45	53714	41.23	90.89	1262	0	36	848.2	N/A	GTDB v207	d__Archaea;p__Thermoproteota;c__EX4484-205;o__EX4484-205;f__JAAOZP01;g__JAAOZP01;s__JAAOZP01 sp011363915
JZ-1_201803_bins_101	JAWBVB000000000	-	201803	JZ-1	75	0	0	470377	82	5894	31.9	92.09	643	0	26	675.939	0.736812	GTDB v207	d__Archaea;p__Aenigmatarchaeota;c__Aenigmatarchaeia;o__CG10238-14;f__SCSR01;g__;s__
JZ-1_201803_bins_102	JAWBVC000000000	-	201803	JZ-1	79.6	0	0	1140856	57	27592	40.95	89.75	1176	0	35	871.685	N/A	GTDB v207	d__Archaea;p__Thermoproteota;c__Bathyarchaeia;o__B24;f__DRYS01;g__DRYS01;s__DRYS01 sp011367275
JZ-1_201803_bins_103	JAWBVD000000000	rMAG	201803	JZ-1	79.1667	0	0	525404	20	43401	33.69	92.61	640	0	39	763.232	0.882425	GTDB v207	d__Archaea;p__Aenigmatarchaeota;c__Aenigmatarchaeia;o__CG10238-14;f__SCSR01;g__SpSt-971;s__
JZ-1_201803_bins_104	JAWBVE000000000	-	201803	JZ-1	85.4167	0.93	0	644521	10	86999	34.96	89.57	640	1	43	903.553	0.665128	GTDB v207	d__Archaea;p__Nanoarchaeota;c__Nanoarchaeia;o__Pacearchaeales;f__CG1-02-31-27;g__;s__
JZ-1_201803_bins_106	JAWBVF000000000	-	201803	JZ-1	91.59	1.94	33.33	1377449	104	22504	45.72	92.18	1606	1	33	793.748	N/A	GTDB v207	d__Archaea;p__Thermoproteota;c__Bathyarchaeia;o__B26-1;f__UBA233;g__DRVP01;s__DRVP01 sp018396875
JZ-1_201803_bins_109	JAWBVG000000000	-	201803	JZ-1	90.19	0.93	0	1924969	221	13366	44.48	90.93	2153	0	37	815.788	0.917097	GTDB v207	d__Archaea;p__Thermoproteota;c__Bathyarchaeia;o__B26-1;f__UBA233;g__JAGTQI01;s__
JZ-1_201803_bins_111	JAWBVH000000000	-	201803	JZ-1	100	3.74	0	1586046	18	183873	47.07	83.01	1721	1	42	767.168	N/A	GTDB v207	d__Archaea;p__Thermoproteota;c__Methanomethylicia;o__Nezhaarchaeales;f__DTCF01;g__DTCF01;s__DTCF01 sp011364865
JZ-1_201803_bins_113	JAWBVI000000000	-	201803	JZ-1	89.5833	2.8	0	825233	22	100578	33.35	93.42	966	0	46	800.646	0.767267	GTDB v207	d__Archaea;p__Aenigmatarchaeota;c__Aenigmatarchaeia;o__CG10238-14;f__SCSR01;g__;s__
JZ-1_201803_bins_114	JAWBVJ000000000	-	201803	JZ-1	70.41	0.63	0	1050791	125	9730	41.22	89.2	1179	0	33	796.775	0.770403	GTDB v207	d__Archaea;p__Thermoproteota;c__Thermoproteia;o__Sulfolobales;f__Desulfurococcaceae;g__;s__
JZ-1_201803_bins_115	JAWBVK000000000	-	201803	JZ-1	81.25	0	0	1774262	260	7560	35.76	90.95	2219	1	42	730.619	0.876746	GTDB v207	d__Archaea;p__Aenigmatarchaeota;c__Aenigmatarchaeia;o__CG10238-14;f__SCSR01;g__SpSt-971;s__
JZ-1_201803_bins_116	JAWBVL000000000	-	201803	JZ-1	92.52	4.67	0	1504073	56	69316	45.03	88.1	1679	2	40	792.238	N/A	GTDB v207	d__Archaea;p__Thermoproteota;c__Bathyarchaeia;o__B26-1;f__B26-1;g__DTEX01;s__DTEX01 sp011363945
JZ-1_201803_bins_117	JAWBVM000000000	-	201803	JZ-1	94.39	2.8	0	1367596	31	89502	56.22	89.76	1505	1	44	818.834	0.553344	GTDB v207	d__Archaea;p__Thermoproteota;c__Bathyarchaeia;o__40CM-2-53-6;f__;g__;s__
JZ-1_201803_bins_118	JAWBVN000000000	-	201803	JZ-1	67.31	4.28	16.67	1686535	306	6058	43.36	89.66	1963	1	33	773.093	0.818846	GTDB v207	d__Archaea;p__Thermoproteota;c__EX4484-205;o__EX4484-205;f__JAAOZP01;g__;s__
JZ-1_201803_bins_119	JAWBVO000000000	-	201803	JZ-1	57.88	0	0	791752	190	4396	46.62	91.27	1107	0	15	655.488	0.946128	GTDB v207	d__Archaea;p__Thermoproteota;c__Bathyarchaeia;o__B26-1;f__UBA233;g__DRVP01;s__
JZ-1_201803_bins_120	JAWBVP000000000	-	201803	JZ-1	90.46	1.27	0	1308479	157	10582	41.62	88.99	1465	0	35	797.142	N/A	GTDB v207	d__Archaea;p__Thermoproteota;c__Thermoproteia;o__Sulfolobales;f__NBVN01;g__DTCV01;s__DTCV01 sp011366425
JZ-1_201803_bins_16	JAWBVQ000000000	-	201803	JZ-1	91.26	0	0	1165563	25	93113	45.03	88.67	1283	0	47	816.805	N/A	GTDB v207	d__Archaea;p__Thermoproteota;c__Nitrososphaeria_A;o__Caldarchaeales;f__NZ13-MGT;g__NZ13-MG1;s__NZ13-MG1 sp011364235
JZ-1_201803_bins_18	JAWBVR000000000	-	201803	JZ-1	93.14	0.33	0	1495402	86	22855	40.69	93.85	1743	0	44	809.725	0.937177	GTDB v207	d__Archaea;p__Halobacteriota;c__Archaeoglobi;o__Archaeoglobales;f__Archaeoglobaceae;g__WYZ-LMO2;s__
JZ-1_201803_bins_19	JAWBVS000000000	-	201803	JZ-1	97.09	0	0	1543511	25	120786	51.7	90.68	1654	1	51	853.005	N/A	GTDB v207	d__Archaea;p__Thermoproteota;c__Nitrososphaeria_A;o__Caldarchaeales;f__HR02;g__HRBIN02;s__HRBIN02 sp011373505
JZ-1_201803_bins_2	JAWBVT000000000	-	201803	JZ-1	87.5	0	0	643887	12	109059	40.62	91.26	699	1	43	865.221	N/A	GTDB v207	d__Archaea;p__Nanoarchaeota;c__Nanoarchaeia;o__DTBS01;f__DTBS01;g__DTBS01;s__DTBS01 sp011366705
JZ-1_201803_bins_20	JAWBVU000000000	-	201803	JZ-1	60.16	2.91	0	1669847	230	8787	42.42	85.82	1906	1	41	764.34	0.790097	GTDB v207	d__Archaea;p__Thermoproteota;c__EX4484-205;o__EX4484-205;f__JAAOZP01;g__;s__
JZ-1_201803_bins_25	JAWBVV000000000	-	201803	JZ-1	98.13	3.74	0	2279710	25	184224	47.41	85.74	2337	1	46	839.359	N/A	GTDB v207	d__Archaea;p__Asgardarchaeota;c__Jordarchaeia;o__Jordarchaeales;f__DTBI01;g__DTBI01;s__DTBI01 sp011364305
JZ-1_201803_bins_26	JAWBVW000000000	-	201803	JZ-1	96.32	2.94	0	1968753	33	1003844	44.94	88.58	1940	1	46	902.025	0.844961	GTDB v207	d__Archaea;p__Thermoproteota;c__Thermoproteia;o__Thermofilales;f__Thermofilaceae;g__;s__
JZ-1_201803_bins_29	JAWBVX000000000	rMAG	201803	JZ-1	91.6667	0.93	0	562288	15	62427	34.67	89.38	619	1	44	829.731	0.737244	GTDB v207	d__Archaea;p__Nanoarchaeota;c__Nanoarchaeia;o__Pacearchaeales;f__EX4484-31;g__;s__
JZ-1_201803_bins_3	JAWBVY000000000	-	201803	JZ-1	89.72	3.74	0	1278580	36	51043	43.65	90.14	1362	1	36	849.386	N/A	GTDB v207	d__Archaea;p__Thermoproteota;c__Bathyarchaeia;o__B26-1;f__B26-1;g__DTEX01;s__DTEX01 sp018396655
JZ-1_201803_bins_30	JAWBVZ000000000	-	201803	JZ-1	94.39	0	0	1459684	28	117787	32.5	91.82	1538	1	46	874.086	N/A	GTDB v207	d__Archaea;p__Thermoproteota;c__Methanomethylicia;o__B29-G17;f__DSZF01;g__DSZF01;s__DSZF01 sp011367155
JZ-1_201803_bins_33	JAWBWA000000000	-	201803	JZ-1	64.62	0	0	1199073	146	10412	52.27	87.51	1321	1	31	798.291	0.964325	GTDB v207	d__Archaea;p__Thermoproteota;c__Korarchaeia;o__Korarchaeales;f__Korarchaeaceae;g__Korarchaeum;s__
JZ-1_201803_bins_34	JAWBWB000000000	-	201803	JZ-1	54.63	0.63	100	789174	143	6070	38.27	90.33	951	0	24	752.088	0.933317	GTDB v207	d__Archaea;p__Thermoproteota;c__Thermoproteia;o__Sulfolobales;f__NBVN01;g__DTCV01;s__
JZ-1_201803_bins_35	JAWBWC000000000	rMAG	201803	JZ-1	93.46	0.93	100	2422159	206	18545	33.65	74.21	2378	0	46	757.834	N/A	GTDB v207	d__Archaea;p__Thermoproteota;c__Methanomethylicia;o__DTDM01;f__DTDM01;g__DTDM01;s__DTDM01 sp011362245
JZ-1_201803_bins_36	JAWBWD000000000	-	201803	JZ-1	96.84	0.95	0	1603750	28	164466	43.38	89.69	1651	0	46	873.731	N/A	GTDB v207	d__Archaea;p__Thermoproteota;c__Thermoproteia;o__Sulfolobales;f__NBVN01;g__Zestosphaera;s__Zestosphaera sp011364565
JZ-1_201803_bins_37	JAWBWE000000000	-	201803	JZ-1	69.8	1.95	100	1630209	333	5045	38.58	85.25	1881	1	34	742.281	N/A	GTDB v207	d__Archaea;p__Thermoproteota;c__Thermoproteia;o__Sulfolobales;f__Ignisphaeraceae;g__Ignisphaera;s__Ignisphaera aggregans_D
JZ-1_201803_bins_42	JAWBWF000000000	-	201803	JZ-1	56.25	0.93	0	432569	75	6528	34.18	95.88	538	0	30	776.504	N/A	GTDB v207	d__Archaea;p__Micrarchaeota;c__Micrarchaeia;o__Anstonellales;f__J096;g__JAADEL01;s__JAADEL01 sp011380495
JZ-1_201803_bins_43	JAWBWG000000000	-	201803	JZ-1	75.7	2.8	33.33	999588	31	46381	45.5	87.27	1090	1	30	817.338	0.955278	GTDB v207	d__Archaea;p__Thermoproteota;c__Bathyarchaeia;o__B26-1;f__UBA233;g__DRVP01;s__
JZ-1_201803_bins_44	JAWBWH000000000	-	201803	JZ-1	88.89	1.31	0	1167103	58	29661	44.84	94.74	1378	0	36	807.861	N/A	GTDB v207	d__Archaea;p__Halobacteriota;c__Archaeoglobi;o__Archaeoglobales;f__Archaeoglobaceae;g__WYZ-LMO2;s__WYZ-LMO2 sp011367245
JZ-1_201803_bins_45	JAWBWI000000000	-	201803	JZ-1	81.94	0	0	1201371	53	28751	40.28	89.71	1176	1	45	919.431	0.400103	Topology of IQ-TREE	d__Archaea;p__Thermoproteota;c__Korarchaeia;o__JZ-1_201705_bins_86;f__;g__;s__
JZ-1_201803_bins_47	JAWBWJ000000000	-	201803	JZ-1	94.39	3.74	0	1309954	30	64881	44.64	91.18	1366	1	31	876.008	N/A	GTDB v207	d__Archaea;p__Thermoproteota;c__Bathyarchaeia;o__B26-1;f__B26-1;g__DTEX01;s__DTEX01 sp018396635
JZ-1_201803_bins_49	JAWBWK000000000	-	201803	JZ-1	97.15	2.34	33.33	1882455	25	106710	37.45	84.95	1833	1	47	874.172	N/A	GTDB v207	d__Archaea;p__Thermoproteota;c__Thermoproteia;o__Sulfolobales;f__Ignisphaeraceae;g__Ignisphaera;s__Ignisphaera aggregans_B
JZ-1_201803_bins_51	JAWBWL000000000	-	201803	JZ-1	97.09	0.97	0	1600525	16	113617	40.75	87.65	1646	1	46	852.331	N/A	GTDB v207	d__Archaea;p__Thermoproteota;c__Nitrososphaeria_A;o__Caldarchaeales;f__NZ13-MGT;g__JGI-0000106-J15;s__JGI-0000106-J15 sp011363825
JZ-1_201803_bins_52	JAWBWM000000000	-	201803	JZ-1	91.6	2.4	33.33	1004882	84	17628	32.48	93.69	1125	0	43	841.267	0.965761	GTDB v207	d__Archaea;p__Thermoplasmatota;c__E2;o__UBA202;f__JdFR-43;g__JACIWB01;s__
JZ-1_201803_bins_54	JAWBWN000000000	-	201803	JZ-1	95.33	2.8	0	1571553	109	20851	45.07	90.39	1716	1	41	831.164	0.860298	GTDB v207	d__Archaea;p__Thermoproteota;c__Bathyarchaeia;o__B26-1;f__UBA233;g__;s__
JZ-1_201803_bins_57	JAWBWO000000000	-	201803	JZ-1	94.92	1.27	0	1527694	43	54250	46.32	84.33	1534	1	44	846.696	0.892567	GTDB v207	d__Archaea;p__Thermoproteota;c__Thermoproteia;o__Sulfolobales;f__NBVN01;g__DRZP01;s__
JZ-1_201803_bins_59	JAWBWP000000000	-	201803	JZ-1	96.84	0	0	1574956	22	111673	36.16	84.64	1580	1	46	849.198	N/A	GTDB v207	d__Archaea;p__Thermoproteota;c__Thermoproteia;o__Sulfolobales;f__Ignisphaeraceae;g__Ignisphaera;s__Ignisphaera aggregans_C
JZ-1_201803_bins_62	JAWBWQ000000000	-	201803	JZ-1	92.52	2.8	0	1167979	53	31016	45.56	91	1260	1	32	845.134	N/A	GTDB v207	d__Archaea;p__Thermoproteota;c__Bathyarchaeia;o__B26-1;f__B26-1;g__DTEX01;s__DTEX01 sp018396975
JZ-1_201803_bins_65	JAWBWR000000000	-	201803	JZ-1	62.5	0	0	367412	53	9209	30.14	89.07	436	0	20	750.13	0.954758	GTDB v207	d__Archaea;p__Aenigmatarchaeota;c__Aenigmatarchaeia;o__GW2011-AR5;f__JAHLMP01;g__JAHLMP01;s__
JZ-1_201803_bins_66	JAWBWS000000000	-	201803	JZ-1	87.5	0.47	0	729769	9	197134	34.92	92.24	794	1	44	850.935	0.90029	GTDB v207	d__Archaea;p__Aenigmatarchaeota;c__Aenigmatarchaeia;o__CG10238-14;f__SCSR01;g__SpSt-971;s__
JZ-1_201803_bins_68	JAWBWT000000000	-	201803	JZ-1	58.55	0.49	100	773520	101	9401	47.52	91.87	942	0	33	756.487	N/A	GTDB v207	d__Archaea;p__Thermoproteota;c__Bathyarchaeia;o__B26-1;f__UBA233;g__DRVP01;s__DRVP01 sp011364585
JZ-1_201803_bins_69	JAWBWU000000000	-	201803	JZ-1	84.58	0.93	0	1182661	70	24137	44.48	88.46	1273	1	21	822.254	N/A	GTDB v207	d__Archaea;p__Thermoproteota;c__Bathyarchaeia;o__B26-1;f__B26-1;g__DTEX01;s__DTEX01 sp011364715
JZ-1_201803_bins_7	JAWBWV000000000	-	201803	JZ-1	87.5	0.74	100	1718485	259	7567	56.33	90.17	2025	1	42	769.513	0.863151	GTDB v207	d__Archaea;p__Thermoproteota;c__Thermoproteia;o__Thermofilales;f__Thermofilaceae;g__;s__
JZ-1_201803_bins_70	JAWBWW000000000	-	201803	JZ-1	61.65	2.91	0	1338944	40	36697	43.17	90.95	1428	1	40	856.008	0.98108	GTDB v207	d__Archaea;p__Thermoproteota;c__EX4484-205;o__EX4484-205;f__JAAOZP01;g__JAAOZP01;s__
JZ-1_201803_bins_71	JAWBWX000000000	-	201803	JZ-1	97.66	4.67	0	2513137	71	142128	40.79	87.21	2561	2	61	857.688	N/A	GTDB v207	d__Archaea;p__Thermoproteota;c__Bathyarchaeia;o__B26-1;f__B26-1;g__DTEX01;s__DTEX01 sp018396795
JZ-1_201803_bins_74	JAWBWY000000000	-	201803	JZ-1	85.84	0	0	1166723	37	44282	48.87	90.7	1237	0	36	859.331	N/A	GTDB v207	d__Archaea;p__Thermoproteota;c__Thermoproteia;o__Sulfolobales;f__Desulfurococcaceae;g__UBA285;s__UBA285 sp011364525
JZ-1_201803_bins_75	JAWBWZ000000000	-	201803	JZ-1	93.53	3.74	0	1197417	37	77964	41.44	90.46	1289	1	37	842.864	N/A	GTDB v207	d__Archaea;p__Thermoproteota;c__Bathyarchaeia;o__B26-1;f__UBA233;g__DSZD01;s__DSZD01 sp011364805
JZ-1_201803_bins_76	JAWBXA000000000	rMAG	201803	JZ-1	89	1.94	0	1174166	41	55689	43.52	86.28	1267	1	38	810.302	0.923685	GTDB v207	d__Archaea;p__Thermoproteota;c__Bathyarchaeia;o__B26-1;f__UBA233;g__JAGTQI01;s__
JZ-1_201803_bins_77	JAWBXB000000000	rMAG	201803	JZ-1	95.33	1.87	0	1581839	41	107665	40.08	87.89	1614	2	45	863.887	N/A	GTDB v207	d__Archaea;p__Thermoproteota;c__Bathyarchaeia;o__B26-1;f__B26-1;g__DTEX01;s__DTEX01 sp011366945
JZ-1_201803_bins_78	JAWBXC000000000	-	201803	JZ-1	88.08	0.63	0	1335327	167	9901	38.59	88.1	1470	1	39	802.946	N/A	GTDB v207	d__Archaea;p__Thermoproteota;c__Thermoproteia;o__Sulfolobales;f__Acidilobaceae;g__DSZV01;s__DSZV01 sp011367065
JZ-1_201803_bins_80	JAWBXD000000000	rMAG	201803	JZ-1	72.74	0	0	681250	42	21909	45.61	92.07	810	1	16	775.544	0.973958	GTDB v207	d__Archaea;p__Thermoproteota;c__Bathyarchaeia;o__B26-1;f__UBA233;g__DRVP01;s__
JZ-1_201803_bins_81	JAWBXE000000000	-	201803	JZ-1	83.44	0.93	0	1229769	96	17700	41.21	85.36	1294	0	20	830.149	N/A	GTDB v207	d__Archaea;p__Thermoproteota;c__Bathyarchaeia;o__B24;f__B24;g__DTBU01;s__DTBU01 sp011366665
JZ-1_201803_bins_82	JAWBXF000000000	-	201803	JZ-1	69.99	0	0	660716	57	14688	56.44	94.21	790	0	23	792.33	N/A	GTDB v207	d__Archaea;p__Hadarchaeota;c__Hadarchaeia;o__Hadarchaeales;f__DSZJ01;g__DSZJ01;s__DSZJ01 sp011367145
JZ-1_201803_bins_84	JAWBXG000000000	-	201803	JZ-1	86.23	1.27	0	1174547	76	21527	45.41	85.63	1238	0	33	815.493	0.894545	GTDB v207	d__Archaea;p__Thermoproteota;c__Thermoproteia;o__Sulfolobales;f__NBVN01;g__DRZP01;s__
JZ-1_201803_bins_85	JAWBXH000000000	-	201803	JZ-1	82.87	1.87	100	926653	56	25677	55.58	95.14	1042	1	36	851.198	N/A	GTDB v207	d__Archaea;p__Hadarchaeota;c__Hadarchaeia;o__Hadarchaeales;f__WYZ-LMO6;g__WYZ-LMO6;s__WYZ-LMO6 sp011367165
JZ-1_201803_bins_87	JAWBXI000000000	rMAG	201803	JZ-1	92.52	3.27	0	1522475	55	51569	43.63	87.7	1662	1	46	807.056	0.949845	GTDB v207	d__Archaea;p__Thermoproteota;c__Bathyarchaeia;o__B26-1;f__B26-1;g__DTEX01;s__
JZ-1_201803_bins_88	JAWBXJ000000000	-	201803	JZ-1	93.2	1.94	0	1366923	60	30110	33.82	88.9	1460	1	42	834.018	0.690552	GTDB v207	d__Archaea;p__Thermoproteota;c__Nitrososphaeria;o__Nitrososphaerales;f__JACAEJ01;g__;s__
JZ-1_201803_bins_9	JAWBXK000000000	-	201803	JZ-1	87.38	0	0	947611	74	22027	27.83	93.94	1132	0	28	789.996	0.777087	GTDB v207	d__Archaea;p__Thermoproteota;c__Methanomethylicia;o__Methanomethylicales;f__Methanomethylicaceae;g__;s__
JZ-1_201803_bins_90	JAWBXL000000000	rMAG	201803	JZ-1	94.1	2.8	0	1707094	81	31303	41.96	88.94	1736	0	46	876.563	0.95555	GTDB v207	d__Archaea;p__Thermoproteota;c__Bathyarchaeia;o__B26-1;f__B26-1;g__DTEX01;s__
JZ-1_201803_bins_91	JAWBXM000000000	-	201803	JZ-1	90.19	4.67	0	1134763	37	68656	42.98	88.45	1227	2	34	820.293	N/A	GTDB v207	d__Archaea;p__Thermoproteota;c__Bathyarchaeia;o__B26-1;f__B26-1;g__DTEX01;s__DTEX01 sp018396405
JZ-1_201803_bins_92	JAWBXN000000000	-	201803	JZ-1	84.97	0.65	100	1038635	106	12052	41.08	94.35	1245	0	28	791.402	0.953007	GTDB v207	d__Archaea;p__Halobacteriota;c__Archaeoglobi;o__Archaeoglobales;f__Archaeoglobaceae;g__WYZ-LMO2;s__
JZ-1_201803_bins_93	JAWBXO000000000	-	201803	JZ-1	97.2	3.27	0	1385445	29	82481	43.58	89.84	1473	2	42	846.577	N/A	GTDB v207	d__Archaea;p__Thermoproteota;c__Bathyarchaeia;o__B26-1;f__B26-1;g__DTEX01;s__DTEX01 sp018396995
JZ-1_201803_bins_94	JAWBXP000000000	-	201803	JZ-1	98.13	4.67	0	1537077	27	91939	45.01	90.41	1582	0	37	879.489	0.9601	GTDB v207	d__Archaea;p__Thermoproteota;c__Bathyarchaeia;o__B26-1;f__B26-1;g__DTEX01;s__
JZ-1_201803_bins_97	JAWBXQ000000000	-	201803	JZ-1	95.15	1.94	0	1357414	39	54309	26.56	87.64	1501	1	41	795.599	0.55528	GTDB v207	d__Archaea;p__Thermoproteota;c__Nitrososphaeria_A;o__Caldarchaeales;f__;g__;s__
JZ-1_201803_bins_98	JAWBXR000000000	-	201803	JZ-1	99.03	0	0	1491673	24	98614	37.51	88.94	1537	1	46	865.378	N/A	GTDB v207	d__Archaea;p__Thermoproteota;c__Nitrososphaeria_A;o__Caldarchaeales;f__NZ13-MGT;g__JGI-0000106-J15;s__JGI-0000106-J15 sp011364615
JZ-1_201803_bins_99	JAWBXS000000000	-	201803	JZ-1	90.65	0.07	100	1200811	91	22915	30.54	89.23	1313	1	43	818.429	N/A	GTDB v207	d__Archaea;p__Thermoproteota;c__Bathyarchaeia;o__40CM-2-53-6;f__DTDX01;g__DTDX01;s__DTDX01 sp018396815
JZ-1_201901_bins_10	JAWBXT000000000	rMAG	201901	JZ-1	84.14	0.97	0	1230593	96	16198	42.19	91.31	1353	1	34	833.63	0.961013	GTDB v207	d__Archaea;p__Thermoproteota;c__EX4484-205;o__EX4484-205;f__JAAOZP01;g__JAAOZP01;s__
JZ-1_201901_bins_101	JAWBXU000000000	-	201901	JZ-1	85.4167	1.87	0	712722	28	40824	33.27	92.78	897	0	42	738.922	0.766923	GTDB v207	d__Archaea;p__Aenigmatarchaeota;c__Aenigmatarchaeia;o__CG10238-14;f__SCSR01;g__;s__
JZ-1_201901_bins_103	JAWBXV000000000	-	201901	JZ-1	98.06	0	0	1434717	10	156382	52.1	92.31	1530	1	44	868.938	N/A	GTDB v207	d__Archaea;p__Thermoproteota;c__Nitrososphaeria_A;o__Caldarchaeales;f__HR02;g__HRBIN02;s__HRBIN02 sp011373505
JZ-1_201901_bins_104	JAWBXW000000000	-	201901	JZ-1	81.25	0	0	584543	12	111154	40.72	94.66	667	1	43	834.283	N/A	GTDB v207	d__Archaea;p__Nanoarchaeota;c__Nanoarchaeia;o__DTBS01;f__DTBS01;g__DTBS01;s__DTBS01 sp011366705
JZ-1_201901_bins_105	JAWBXX000000000	-	201901	JZ-1	66.73	1.87	0	899210	113	9570	44.94	92.03	1006	0	14	824.386	N/A	GTDB v207	d__Archaea;p__Thermoproteota;c__Bathyarchaeia;o__B26-1;f__B26-1;g__DTEX01;s__DTEX01 sp018396635
JZ-1_201901_bins_108	JAWBXY000000000	-	201901	JZ-1	80.37	2.34	0	1271930	26	93795	43.4	88.55	1368	2	37	827.803	N/A	GTDB v207	d__Archaea;p__Thermoproteota;c__Bathyarchaeia;o__B26-1;f__B26-1;g__DTEX01;s__DTEX01 sp018396995
JZ-1_201901_bins_109	JAWBXZ000000000	-	201901	JZ-1	89.48	0.97	0	1377099	40	48164	43.27	89.79	1526	1	44	815.787	0.977336	GTDB v207	d__Archaea;p__Thermoproteota;c__EX4484-205;o__EX4484-205;f__JAAOZP01;g__JAAOZP01;s__
JZ-1_201901_bins_11	JAWBYA000000000	-	201901	JZ-1	98.1	1.9	0	2221398	28	269033	46.26	86.26	2124	1	48	904.662	0.992984	GTDB v207	d__Archaea;p__Thermoproteota;c__Thermoproteia;o__Sulfolobales;f__AG1;g__AG1;s__
JZ-1_201901_bins_110	JAWBYB000000000	-	201901	JZ-1	93.64	0	0	1534603	39	66775	36.16	82.01	1541	1	43	835.599	N/A	GTDB v207	d__Archaea;p__Thermoproteota;c__Thermoproteia;o__Sulfolobales;f__Ignisphaeraceae;g__Ignisphaera;s__Ignisphaera aggregans_C
JZ-1_201901_bins_112	JAWBYC000000000	-	201901	JZ-1	95.33	2.8	0	1254706	52	28882	56.58	90.1	1380	0	40	822.175	0.55433	GTDB v207	d__Archaea;p__Thermoproteota;c__Bathyarchaeia;o__40CM-2-53-6;f__;g__;s__
JZ-1_201901_bins_113	JAWBYD000000000	-	201901	JZ-1	79.1667	2.8	0	666114	28	41213	33.76	91.47	808	1	44	757.08	0.898229	GTDB v207	d__Archaea;p__Aenigmatarchaeota;c__Aenigmatarchaeia;o__CG10238-14;f__SCSR01;g__SpSt-971;s__
JZ-1_201901_bins_114	JAWBYE000000000	-	201901	JZ-1	87.4	2.62	40	1097006	206	6252	31.03	93.38	1290	0	40	797.297	0.895373	GTDB v207	d__Archaea;p__Thermoplasmatota;c__Thermoplasmata;o__ARK-15;f__ARK-15;g__ARK-15;s__
JZ-1_201901_bins_117	JAWBYF000000000	-	201901	JZ-1	86.22	0	0	1150249	110	12675	41.09	93.72	1399	1	33	774.778	0.953153	GTDB v207	d__Archaea;p__Halobacteriota;c__Archaeoglobi;o__Archaeoglobales;f__Archaeoglobaceae;g__WYZ-LMO2;s__
JZ-1_201901_bins_118	JAWBYG000000000	-	201901	JZ-1	91.26	0.97	0	1138886	58	40356	42.63	90.58	1214	0	41	852.732	N/A	GTDB v207	d__Archaea;p__Thermoproteota;c__EX4484-205;o__EX4484-205;f__JAAOZP01;g__JAAOZP01;s__JAAOZP01 sp011363915
JZ-1_201901_bins_12	JAWBYH000000000	-	201901	JZ-1	93.67	1.27	50	1453968	51	39627	38.67	88.28	1493	0	43	862.547	N/A	GTDB v207	d__Archaea;p__Thermoproteota;c__Thermoproteia;o__Sulfolobales;f__Acidilobaceae;g__DSZV01;s__DSZV01 sp011367065
JZ-1_201901_bins_120	JAWBYI000000000	-	201901	JZ-1	84.58	0	0	2109031	272	10719	46.04	91.08	2537	1	41	761.197	N/A	GTDB v207	d__Archaea;p__Thermoproteota;c__Bathyarchaeia;o__B26-1;f__UBA233;g__DRVP01;s__DRVP01 sp018396875
JZ-1_201901_bins_121	JAWBYJ000000000	-	201901	JZ-1	92.06	1.87	100	1366600	95	25329	54.44	94.91	1524	0	45	855.189	N/A	GTDB v207	d__Archaea;p__Hadarchaeota;c__Hadarchaeia;o__Hadarchaeales;f__WYZ-LMO6;g__WYZ-LMO6;s__WYZ-LMO6 sp011367165
JZ-1_201901_bins_123	JAWBYK000000000	-	201901	JZ-1	84.12	1.27	0	1601239	106	24700	46.64	85.54	1662	1	41	828.379	0.893347	GTDB v207	d__Archaea;p__Thermoproteota;c__Thermoproteia;o__Sulfolobales;f__NBVN01;g__DRZP01;s__
JZ-1_201901_bins_125	JAWBYL000000000	-	201901	JZ-1	93.2	2.91	100	1716687	70	37485	62.44	89.96	1833	1	42	845.63	N/A	GTDB v207	d__Archaea;p__Thermoproteota;c__Nitrososphaeria_A;o__Caldarchaeales;f__HR02;g__JGI-OTU-1;s__JGI-OTU-1 sp011364265
JZ-1_201901_bins_13	JAWBYM000000000	-	201901	JZ-1	95.59	1.47	0	1660413	38	109939	43.72	87.21	1759	0	44	825.779	N/A	GTDB v207	d__Archaea;p__Thermoproteota;c__Methanomethylicia;o__Nezhaarchaeales;f__WYZ-LMO8;g__WYZ-LMO8;s__WYZ-LMO8 sp004347965
JZ-1_201901_bins_2	JAWBYN000000000	-	201901	JZ-1	95.41	1.58	0	1555580	18	247163	43.48	89.23	1592	1	47	876.765	N/A	GTDB v207	d__Archaea;p__Thermoproteota;c__Thermoproteia;o__Sulfolobales;f__NBVN01;g__Zestosphaera;s__Zestosphaera sp011364565
JZ-1_201901_bins_21	JAWBYO000000000	rMAG	201901	JZ-1	91.12	0.93	100	1664395	86	24878	41.88	89.16	1794	0	37	829.594	N/A	GTDB v207	d__Archaea;p__Thermoproteota;c__Bathyarchaeia;o__B24;f__B24;g__DTBU01;s__DTBU01 sp011366665
JZ-1_201901_bins_22	JAWBYP000000000	-	201901	JZ-1	89.81	0.49	100	1043564	131	9238	45.44	92.49	1223	0	35	791.657	N/A	GTDB v207	d__Archaea;p__Thermoproteota;c__Nitrososphaeria_A;o__Caldarchaeales;f__NZ13-MGT;g__NZ13-MG1;s__NZ13-MG1 sp011364235
JZ-1_201901_bins_26	JAWBYQ000000000	-	201901	JZ-1	80.88	0	0	1316553	262	5303	55.8	89.34	1602	0	36	738.289	0.864937	GTDB v207	d__Archaea;p__Thermoproteota;c__Thermoproteia;o__Thermofilales;f__Thermofilaceae;g__;s__
JZ-1_201901_bins_27	JAWBYR000000000	-	201901	JZ-1	91.05	0	0	1289246	81	35704	32.45	91.68	1401	1	42	845.136	N/A	GTDB v207	d__Archaea;p__Thermoproteota;c__Methanomethylicia;o__B29-G17;f__DSZF01;g__DSZF01;s__DSZF01 sp011367155
JZ-1_201901_bins_28	JAWBYS000000000	rMAG	201901	JZ-1	84.04	0	0	1183998	56	27465	43.74	90.53	1279	1	35	839.697	N/A	GTDB v207	d__Archaea;p__Thermoproteota;c__Bathyarchaeia;o__B26-1;f__B26-1;g__DTEX01;s__DTEX01 sp018396655
JZ-1_201901_bins_3	JAWBYT000000000	-	201901	JZ-1	98.06	0	0	2228920	132	23338	50.51	90.83	2575	1	47	791.211	0.960621	GTDB v207	d__Archaea;p__Thermoproteota;c__Nitrososphaeria_A;o__Caldarchaeales;f__Caldarchaeaceae;g__Caldarchaeum;s__
JZ-1_201901_bins_36	JAWBYU000000000	-	201901	JZ-1	96.26	0.93	0	1610686	64	57139	47.27	83.56	1828	1	44	739.033	N/A	GTDB v207	d__Archaea;p__Thermoproteota;c__Methanomethylicia;o__Nezhaarchaeales;f__DTCF01;g__DTCF01;s__DTCF01 sp011364865
JZ-1_201901_bins_39	JAWBYV000000000	-	201901	JZ-1	70.13	0.93	0	1005540	107	12770	53.41	88.45	1113	1	30	803.296	0.963933	GTDB v207	d__Archaea;p__Thermoproteota;c__Korarchaeia;o__Korarchaeales;f__Korarchaeaceae;g__Korarchaeum;s__
JZ-1_201901_bins_40	JAWBYW000000000	-	201901	JZ-1	81.52	1.87	0	1000132	59	27261	41.16	88.76	1103	1	23	811.48	N/A	GTDB v207	d__Archaea;p__Thermoproteota;c__Bathyarchaeia;o__B26-1;f__UBA233;g__DSZD01;s__DSZD01 sp011364805
JZ-1_201901_bins_41	JAWBYX000000000	-	201901	JZ-1	85.4167	1.94	66.67	418308	76	6285	34.61	92.07	532	0	36	726.505	0.737224	GTDB v207	d__Archaea;p__Nanoarchaeota;c__Nanoarchaeia;o__Pacearchaeales;f__EX4484-31;g__;s__
JZ-1_201901_bins_42	JAWBYY000000000	rMAG	201901	JZ-1	74.66	0	0	982564	166	6705	45.59	91.58	1215	0	32	743.086	0.94153	GTDB v207	d__Archaea;p__Thermoproteota;c__Bathyarchaeia;o__B26-1;f__UBA233;g__DRVP01;s__
JZ-1_201901_bins_43	JAWBYZ000000000	-	201901	JZ-1	58.81	0.93	100	767275	101	9280	44.81	91.1	974	0	16	720.022	0.970258	GTDB v207	d__Archaea;p__Thermoproteota;c__Bathyarchaeia;o__B26-1;f__UBA233;g__DRVP01;s__
JZ-1_201901_bins_44	JAWBZA000000000	rMAG	201901	JZ-1	72.9167	0.93	0	779640	72	10892	27.73	93.51	944	0	40	777.702	0.744267	GTDB v207	d__Archaea;p__Aenigmatarchaeota;c__Aenigmatarchaeia;o__CG10238-14;f__EX4484-224;g__;s__
JZ-1_201901_bins_47	JAWBZB000000000	-	201901	JZ-1	80.21	0.93	0	1263550	199	6781	42.3	89.28	1410	1	31	801.964	0.955234	GTDB v207	d__Archaea;p__Thermoproteota;c__Bathyarchaeia;o__B26-1;f__B26-1;g__DTEX01;s__
JZ-1_201901_bins_49	JAWBZC000000000	-	201901	JZ-1	95.97	1.27	0	1325772	39	52278	39	90.73	1417	0	44	851.361	0.936326	GTDB v207	d__Archaea;p__Thermoproteota;c__Thermoproteia;o__Sulfolobales;f__NBVN01;g__DTCV01;s__
JZ-1_201901_bins_50	JAWBZD000000000	-	201901	JZ-1	97.12	0.93	0	1252069	34	81897	30.45	89.07	1343	0	46	832.604	N/A	GTDB v207	d__Archaea;p__Thermoproteota;c__Bathyarchaeia;o__40CM-2-53-6;f__DTDX01;g__DTDX01;s__DTDX01 sp018396815
JZ-1_201901_bins_51	JAWBZE000000000	-	201901	JZ-1	90.44	0.93	100	982700	35	46640	56.53	92.81	1082	1	40	847.331	N/A	GTDB v207	d__Archaea;p__Hadarchaeota;c__Hadarchaeia;o__Hadarchaeales;f__DSZJ01;g__DSZJ01;s__DSZJ01 sp011367145
JZ-1_201901_bins_52	JAWBZF000000000	rMAG	201901	JZ-1	91.52	0.93	0	1518701	51	50874	44.72	90.54	1579	1	38	872.474	0.960095	GTDB v207	d__Archaea;p__Thermoproteota;c__Bathyarchaeia;o__B26-1;f__B26-1;g__DTEX01;s__
JZ-1_201901_bins_53	JAWBZG000000000	rMAG	201901	JZ-1	92.52	0.93	0	1230799	70	22713	44.86	89.95	1358	0	28	817.232	N/A	GTDB v207	d__Archaea;p__Thermoproteota;c__Bathyarchaeia;o__B26-1;f__B26-1;g__DTEX01;s__DTEX01 sp011364715
JZ-1_201901_bins_54	JAWBZH000000000	-	201901	JZ-1	72.9167	0	0	494882	54	11667	34.86	89.92	548	0	40	813.531	0.666063	GTDB v207	d__Archaea;p__Nanoarchaeota;c__Nanoarchaeia;o__Pacearchaeales;f__CG1-02-31-27;g__;s__
JZ-1_201901_bins_56	JAWBZI000000000	-	201901	JZ-1	94.9	0.97	0	1532823	29	71179	40.78	86.06	1580	1	43	843.993	N/A	GTDB v207	d__Archaea;p__Thermoproteota;c__Nitrososphaeria_A;o__Caldarchaeales;f__NZ13-MGT;g__JGI-0000106-J15;s__JGI-0000106-J15 sp011363825
JZ-1_201901_bins_57	JAWBZJ000000000	-	201901	JZ-1	97.09	1.94	0	1410275	48	44287	26.59	87.64	1552	1	41	799.157	0.556471	GTDB v207	d__Archaea;p__Thermoproteota;c__Nitrososphaeria_A;o__Caldarchaeales;f__;g__;s__
JZ-1_201901_bins_6	JAWBZK000000000	-	201901	JZ-1	96.26	2.34	0	2339518	27	189170	47.71	85.14	2403	1	43	833.997	N/A	GTDB v207	d__Archaea;p__Asgardarchaeota;c__Jordarchaeia;o__Jordarchaeales;f__DTBI01;g__DTBI01;s__DTBI01 sp011364305
JZ-1_201901_bins_60	JAWBZL000000000	rMAG	201901	JZ-1	97.39	0	0	1262644	53	31091	40.78	94.42	1470	1	42	815.857	0.937006	GTDB v207	d__Archaea;p__Halobacteriota;c__Archaeoglobi;o__Archaeoglobales;f__Archaeoglobaceae;g__WYZ-LMO2;s__
JZ-1_201901_bins_62	JAWBZM000000000	-	201901	JZ-1	97.09	0	0	1422864	9	332880	42.02	89.31	1608	1	44	792.779	N/A	GTDB v207	d__Archaea;p__Thermoproteota;c__Nitrososphaeria;o__Nitrososphaerales;f__Nitrosocaldaceae;g__Nitrosocaldus;s__Nitrosocaldus sp013538805
JZ-1_201901_bins_64	JAWBZN000000000	-	201901	JZ-1	98.13	2.8	33.33	2427119	187	20225	33.67	74.39	2360	0	40	766.827	N/A	GTDB v207	d__Archaea;p__Thermoproteota;c__Methanomethylicia;o__DTDM01;f__DTDM01;g__DTDM01;s__DTDM01 sp011362245
JZ-1_201901_bins_65	JAWBZO000000000	rMAG	201901	JZ-1	89.72	0	0	1054388	73	19890	45.71	90.81	1157	0	26	828.673	N/A	GTDB v207	d__Archaea;p__Thermoproteota;c__Bathyarchaeia;o__B26-1;f__B26-1;g__DTEX01;s__DTEX01 sp018396975
JZ-1_201901_bins_68	JAWBZP000000000	-	201901	JZ-1	96.84	0.07	0	1370430	22	128100	49.15	90.79	1426	1	40	875.797	N/A	GTDB v207	d__Archaea;p__Thermoproteota;c__Thermoproteia;o__Sulfolobales;f__Desulfurococcaceae;g__UBA285;s__UBA285 sp011364525
JZ-1_201901_bins_69	JAWBZQ000000000	-	201901	JZ-1	54.96	0.8	0	520269	148	3576	32.78	93.74	678	0	20	722.99	0.967043	GTDB v207	d__Archaea;p__Thermoplasmatota;c__E2;o__UBA202;f__JdFR-43;g__JACIWB01;s__
JZ-1_201901_bins_70	JAWBZR000000000	rMAG	201901	JZ-1	89.5833	0.93	100	665204	24	39974	33.28	92.92	785	0	39	791.522	0.943454	GTDB v207	d__Archaea;p__Aenigmatarchaeota;c__Aenigmatarchaeia;o__CG10238-14;f__CG10238-14;g__JAHLMN01;s__
JZ-1_201901_bins_71	JAWBZS000000000	-	201901	JZ-1	83.3333	0	0	500211	29	23776	34.53	95.64	575	1	33	838.033	N/A	GTDB v207	d__Archaea;p__Micrarchaeota;c__Micrarchaeia;o__Anstonellales;f__J096;g__JAADEL01;s__JAADEL01 sp011380495
JZ-1_201901_bins_72	JAWBZT000000000	-	201901	JZ-1	90.19	0.93	0	1364565	53	34235	40.97	90.83	1426	0	43	871.835	N/A	GTDB v207	d__Archaea;p__Thermoproteota;c__Bathyarchaeia;o__B24;f__DRYS01;g__DRYS01;s__DRYS01 sp011367275
JZ-1_201901_bins_73	JAWBZU000000000	-	201901	JZ-1	91.5	0	0	1306348	31	83574	51.91	93.02	1467	1	42	835.354	N/A	GTDB v207	d__Archaea;p__Thermoproteota;c__Nitrososphaeria_A;o__Caldarchaeales;f__Caldarchaeaceae;g__Caldarchaeum;s__Caldarchaeum subterraneum_B
JZ-1_201901_bins_74	JAWBZV000000000	rMAG	201901	JZ-1	93.93	0.93	0	1547379	55	45985	44.77	90.06	1645	1	39	850.674	0.863761	GTDB v207	d__Archaea;p__Thermoproteota;c__Bathyarchaeia;o__B26-1;f__UBA233;g__;s__
JZ-1_201901_bins_75	JAWBZW000000000	-	201901	JZ-1	93.69	1.94	0	2220955	205	11959	36.02	91.19	2415	1	49	841.282	0.937098	GTDB v207	d__Archaea;p__Thermoproteota;c__Nitrososphaeria;o__JACIWG01;f__JACIWG01;g__JACIWG01;s__
JZ-1_201901_bins_77	JAWBZX000000000	rMAG	201901	JZ-1	95.8333	0	0	680903	61	16872	30.45	89.19	756	0	33	804.433	0.948942	GTDB v207	d__Archaea;p__Aenigmatarchaeota;c__Aenigmatarchaeia;o__GW2011-AR5;f__JAHLMP01;g__JAHLMP01;s__
JZ-1_201901_bins_78	JAWBZY000000000	-	201901	JZ-1	95.58	1.31	0	1285467	45	42739	44.79	94.34	1483	0	39	823.229	N/A	GTDB v207	d__Archaea;p__Halobacteriota;c__Archaeoglobi;o__Archaeoglobales;f__Archaeoglobaceae;g__WYZ-LMO2;s__WYZ-LMO2 sp011367245
JZ-1_201901_bins_82	JAWBZZ000000000	rMAG	201901	JZ-1	81.25	1.87	33.33	755902	43	27209	32.08	92.19	928	0	33	753.556	0.762672	GTDB v207	d__Archaea;p__Aenigmatarchaeota;c__Aenigmatarchaeia;o__CG10238-14;f__SCSR01;g__;s__
JZ-1_201901_bins_85	JAWCAA000000000	-	201901	JZ-1	62.02	1.76	20	1104544	251	4790	37.28	85.6	1255	0	19	755.47	N/A	GTDB v207	d__Archaea;p__Thermoproteota;c__Thermoproteia;o__Sulfolobales;f__Ignisphaeraceae;g__Ignisphaera;s__Ignisphaera aggregans_B
JZ-1_201901_bins_86	JAWCAB000000000	rMAG	201901	JZ-1	62.62	0	0	1153891	142	11475	43.87	89.75	1340	0	38	774.627	0.912971	GTDB v207	d__Archaea;p__Thermoproteota;c__Bathyarchaeia;o__B26-1;f__UBA233;g__JAGTQI01;s__
JZ-1_201901_bins_87	JAWCAC000000000	-	201901	JZ-1	68.96	0	0	722824	100	8923	52.34	93.86	887	1	20	770.995	N/A	GTDB v207	d__Archaea;p__Thermoproteota;c__Nitrososphaeria_A;o__Caldarchaeales;f__Caldarchaeaceae;g__Caldarchaeum;s__Caldarchaeum subterraneum_C
JZ-1_201901_bins_90	JAWCAD000000000	-	201901	JZ-1	82.71	2.8	0	2311041	106	42085	40.69	87.89	2310	1	52	881.206	0.925146	GTDB v207	d__Archaea;p__Thermoproteota;c__Bathyarchaeia;o__B26-1;f__B26-1;g__DTEX01;s__
JZ-1_201901_bins_93	JAWCAE000000000	-	201901	JZ-1	84.11	0	0	730353	56	16842	45.49	95.4	843	0	29	831.42	N/A	GTDB v207	d__Archaea;p__Hadarchaeota;c__Hadarchaeia;o__Hadarchaeales;f__DTKF01;g__DTKF01;s__DTKF01 sp011367225
JZ-1_201901_bins_96	JAWCAF000000000	-	201901	JZ-1	90.94	0.97	100	1322968	165	10347	37.48	89.38	1458	1	37	812.882	N/A	GTDB v207	d__Archaea;p__Thermoproteota;c__Nitrososphaeria_A;o__Caldarchaeales;f__NZ13-MGT;g__JGI-0000106-J15;s__JGI-0000106-J15 sp011364615
JZ-1_201901_bins_98	JAWCAG000000000	-	201901	JZ-1	91.8	0	0	1338785	52	39365	28.19	92.02	1534	0	37	806.572	0.783226	GTDB v207	d__Archaea;p__Thermoproteota;c__Methanomethylicia;o__Methanomethylicales;f__Methanomethylicaceae;g__;s__
JZ-1_201901_bins_99	JAWCAH000000000	-	201901	JZ-1	77.45	3.74	25	1006900	76	21731	47.46	92.16	1219	0	28	763.642	N/A	GTDB v207	d__Archaea;p__Thermoproteota;c__Bathyarchaeia;o__B26-1;f__UBA233;g__DRVP01;s__DRVP01 sp011364585
JZ-1_201907_bins_10	JAWCAI000000000	-	201907	JZ-1	85.37	2.49	25	1209396	179	8216	56.78	89.57	1451	0	42	749.396	0.552591	GTDB v207	d__Archaea;p__Thermoproteota;c__Bathyarchaeia;o__40CM-2-53-6;f__;g__;s__
JZ-1_201907_bins_11	JAWCAJ000000000	-	201907	JZ-1	88.03	1.87	0	1293033	216	6571	52.86	89.11	1478	1	36	783.585	0.964015	GTDB v207	d__Archaea;p__Thermoproteota;c__Korarchaeia;o__Korarchaeales;f__Korarchaeaceae;g__Korarchaeum;s__
JZ-1_201907_bins_15	JAWCAK000000000	-	201907	JZ-1	76.56	2.02	0	1015940	222	4717	32.67	91.94	1207	0	35	776.331	N/A	GTDB v207	d__Archaea;p__Thermoproteota;c__Methanomethylicia;o__B29-G17;f__DSZF01;g__DSZF01;s__DSZF01 sp011367155
JZ-1_201907_bins_19	JAWCAL000000000	-	201907	JZ-1	97.09	0	0	1458395	13	142346	52.1	92.09	1552	1	50	868.584	N/A	GTDB v207	d__Archaea;p__Thermoproteota;c__Nitrososphaeria_A;o__Caldarchaeales;f__HR02;g__HRBIN02;s__HRBIN02 sp011373505
JZ-1_201907_bins_22	JAWCAM000000000	-	201907	JZ-1	100	0.93	0	1643624	56	50091	47.34	83	1825	1	45	749.843	N/A	GTDB v207	d__Archaea;p__Thermoproteota;c__Methanomethylicia;o__Nezhaarchaeales;f__DTCF01;g__DTCF01;s__DTCF01 sp011364865
JZ-1_201907_bins_23	JAWCAN000000000	rMAG	201907	JZ-1	92.72	0	0	1587080	185	11812	44.07	91.13	1815	1	56	799.791	N/A	GTDB v207	d__Archaea;p__Thermoproteota;c__Nitrososphaeria_A;o__Caldarchaeales;f__HR02;g__DTDI01;s__DTDI01 sp011362255
JZ-1_201907_bins_25	JAWCAO000000000	-	201907	JZ-1	76.05	2.91	0	1218706	88	16298	41.39	89.25	1396	0	32	782.334	N/A	GTDB v207	d__Archaea;p__Thermoproteota;c__EX4484-205;o__EX4484-205;f__JAAOZP01;g__JAAOZP01;s__JAAOZP01 sp011363915
JZ-1_201907_bins_35	JAWCAP000000000	-	201907	JZ-1	85.92	0.97	100	1354396	57	34299	62.55	90.02	1465	1	39	835.3	N/A	GTDB v207	d__Archaea;p__Thermoproteota;c__Nitrososphaeria_A;o__Caldarchaeales;f__HR02;g__JGI-OTU-1;s__JGI-OTU-1 sp011364265
JZ-1_201907_bins_36	JAWCAQ000000000	-	201907	JZ-1	50	1.87	0	449316	114	4017	33.4	93.16	636	0	28	660.881	0.761728	GTDB v207	d__Archaea;p__Aenigmatarchaeota;c__Aenigmatarchaeia;o__CG10238-14;f__SCSR01;g__;s__
JZ-1_201907_bins_37	JAWCAR000000000	-	201907	JZ-1	63.79	0	0	729720	80	9227	45.26	90.53	823	0	12	804.872	N/A	GTDB v207	d__Archaea;p__Thermoproteota;c__Bathyarchaeia;o__B26-1;f__B26-1;g__DTEX01;s__DTEX01 sp011364715
JZ-1_201907_bins_38	JAWCAS000000000	-	201907	JZ-1	96.04	0	0	1410519	58	43078	37.37	89.43	1485	1	44	851.293	N/A	GTDB v207	d__Archaea;p__Thermoproteota;c__Nitrososphaeria_A;o__Caldarchaeales;f__NZ13-MGT;g__JGI-0000106-J15;s__JGI-0000106-J15 sp011364615
JZ-1_201907_bins_41	JAWCAT000000000	-	201907	JZ-1	68.04	0	0	803382	108	9133	52.31	91.2	987	1	23	754.947	N/A	GTDB v207	d__Archaea;p__Thermoproteota;c__Nitrososphaeria_A;o__Caldarchaeales;f__Caldarchaeaceae;g__Caldarchaeum;s__Caldarchaeum subterraneum_C
JZ-1_201907_bins_42	JAWCAU000000000	rMAG	201907	JZ-1	91.09	0	0	1797826	116	20655	46.31	85.96	1775	1	43	872.771	0.992673	GTDB v207	d__Archaea;p__Thermoproteota;c__Thermoproteia;o__Sulfolobales;f__AG1;g__AG1;s__
JZ-1_201907_bins_45	JAWCAV000000000	-	201907	JZ-1	58.14	0	0	1067597	237	4630	44.78	90.65	1295	0	21	749.096	0.868431	GTDB v207	d__Archaea;p__Thermoproteota;c__Bathyarchaeia;o__B26-1;f__UBA233;g__;s__
JZ-1_201907_bins_48	JAWCAW000000000	-	201907	JZ-1	55.37	2.34	33.33	560358	72	9103	46.72	92.06	662	0	10	778.119	N/A	GTDB v207	d__Archaea;p__Thermoproteota;c__Bathyarchaeia;o__B26-1;f__B26-1;g__DTEX01;s__DTEX01 sp018396975
JZ-1_201907_bins_5	JAWCAX000000000	-	201907	JZ-1	72.21	0.71	0	1680188	298	6186	39.44	86.77	1841	1	42	794.081	N/A	GTDB v207	d__Archaea;p__Thermoproteota;c__Thermoproteia;o__Sulfolobales;f__Ignisphaeraceae;g__Ignisphaera;s__Ignisphaera aggregans_D
JZ-1_201907_bins_50	JAWCAY000000000	-	201907	JZ-1	57.28	0	0	800421	24	59455	51.58	93.93	897	1	35	844.67	N/A	GTDB v207	d__Archaea;p__Thermoproteota;c__Nitrososphaeria_A;o__Caldarchaeales;f__Caldarchaeaceae;g__Caldarchaeum;s__Caldarchaeum subterraneum_B
JZ-1_201907_bins_51	JAWCAZ000000000	-	201907	JZ-1	94.39	1.87	0	1689747	64	43579	39.83	87.94	1809	2	42	823.932	N/A	GTDB v207	d__Archaea;p__Thermoproteota;c__Bathyarchaeia;o__B26-1;f__B26-1;g__DTEX01;s__DTEX01 sp011366945
JZ-1_201907_bins_53	JAWCBA000000000	-	201907	JZ-1	59.54	0.93	0	1079239	190	6152	43.8	89.1	1282	0	17	752.283	N/A	GTDB v207	d__Archaea;p__Thermoproteota;c__Methanomethylicia;o__Nezhaarchaeales;f__WYZ-LMO8;g__WYZ-LMO8;s__WYZ-LMO8 sp004347965
JZ-1_201907_bins_54	JAWCBB000000000	-	201907	JZ-1	69.63	0	0	1067059	67	19333	43.51	90.76	1171	1	23	828.94	N/A	GTDB v207	d__Archaea;p__Thermoproteota;c__Bathyarchaeia;o__B26-1;f__B26-1;g__DTEX01;s__DTEX01 sp018396655
JZ-1_201907_bins_56	JAWCBC000000000	-	201907	JZ-1	70.39	0	0	1475767	40	79102	43.56	87.29	1571	1	37	821.984	0.948953	GTDB v207	d__Archaea;p__Thermoproteota;c__Bathyarchaeia;o__B26-1;f__B26-1;g__DTEX01;s__
JZ-1_201907_bins_57	JAWCBD000000000	-	201907	JZ-1	96.12	0	0	1197519	79	23238	45.07	91.8	1334	0	39	826.594	N/A	GTDB v207	d__Archaea;p__Thermoproteota;c__Nitrososphaeria_A;o__Caldarchaeales;f__NZ13-MGT;g__NZ13-MG1;s__NZ13-MG1 sp011364235
JZ-1_201907_bins_64	JAWCBE000000000	-	201907	JZ-1	85.84	0	0	1616817	244	7828	41.03	90.31	1773	1	30	826.054	N/A	GTDB v207	d__Archaea;p__Thermoproteota;c__Bathyarchaeia;o__B26-1;f__UBA233;g__DSZD01;s__DSZD01 sp011364805
JZ-1_201907_bins_65	JAWCBF000000000	-	201907	JZ-1	98.13	3.74	0	1668745	50	81037	44.92	90.21	1736	1	43	868.823	0.959962	GTDB v207	d__Archaea;p__Thermoproteota;c__Bathyarchaeia;o__B26-1;f__B26-1;g__DTEX01;s__
JZ-1_201907_bins_69	JAWCBG000000000	-	201907	JZ-1	91.59	0.93	0	2305189	176	23539	33.65	73.35	2281	0	39	742.979	N/A	GTDB v207	d__Archaea;p__Thermoproteota;c__Methanomethylicia;o__DTDM01;f__DTDM01;g__DTDM01;s__DTDM01 sp011362245
JZ-1_201907_bins_70	JAWCBH000000000	-	201907	JZ-1	84.58	1.25	100	986009	117	10495	55.3	95.05	1171	0	43	804.44	0.974619	GTDB v207	d__Archaea;p__Hadarchaeota;c__Hadarchaeia;o__Hadarchaeales;f__WYZ-LMO6;g__WYZ-LMO6;s__
JZ-1_201907_bins_71	JAWCBI000000000	-	201907	JZ-1	85.44	0.97	0	1444764	99	23166	26.64	87.69	1611	0	42	788.412	0.559162	GTDB v207	d__Archaea;p__Thermoproteota;c__Nitrososphaeria_A;o__Caldarchaeales;f__;g__;s__
JZ-1_201907_bins_72	JAWCBJ000000000	-	201907	JZ-1	92.52	0.47	0	2022067	197	12128	47.58	85.62	2179	1	36	796.727	N/A	GTDB v207	d__Archaea;p__Asgardarchaeota;c__Jordarchaeia;o__Jordarchaeales;f__DTBI01;g__DTBI01;s__DTBI01 sp011364305
JZ-1_201907_bins_74	JAWCBK000000000	-	201907	JZ-1	83.6	0.63	0	1354209	58	32993	46.32	85.4	1390	1	35	834.74	0.89371	GTDB v207	d__Archaea;p__Thermoproteota;c__Thermoproteia;o__Sulfolobales;f__NBVN01;g__DRZP01;s__
JZ-1_201907_bins_76	JAWCBL000000000	-	201907	JZ-1	87.26	0.65	0	1159227	66	21820	44.72	94.12	1356	1	30	809.936	N/A	GTDB v207	d__Archaea;p__Halobacteriota;c__Archaeoglobi;o__Archaeoglobales;f__Archaeoglobaceae;g__WYZ-LMO2;s__WYZ-LMO2 sp011367245
JZ-1_201907_bins_77	JAWCBM000000000	-	201907	JZ-1	92.08	2.02	33.33	1537400	41	78413	40.77	88.09	1599	1	44	849.289	N/A	GTDB v207	d__Archaea;p__Thermoproteota;c__Nitrososphaeria_A;o__Caldarchaeales;f__NZ13-MGT;g__JGI-0000106-J15;s__JGI-0000106-J15 sp011363825
JZ-1_201907_bins_78	JAWCBN000000000	-	201907	JZ-1	78.8	1.94	0	1205014	163	9525	43.5	90.3	1404	0	39	778.165	0.977327	GTDB v207	d__Archaea;p__Thermoproteota;c__EX4484-205;o__EX4484-205;f__JAAOZP01;g__JAAOZP01;s__
JZ-1_201907_bins_85	JAWCBO000000000	-	201907	JZ-1	66.99	0.97	100	808066	166	4975	30.74	88.05	978	0	35	729.605	N/A	GTDB v207	d__Archaea;p__Thermoproteota;c__Bathyarchaeia;o__40CM-2-53-6;f__DTDX01;g__DTDX01;s__DTDX01 sp018396815
JZ-1_201907_bins_86	JAWCBP000000000	-	201907	JZ-1	99.03	0.97	100	1488502	19	124190	41.93	89.22	1680	1	48	792.796	N/A	GTDB v207	d__Archaea;p__Thermoproteota;c__Nitrososphaeria;o__Nitrososphaerales;f__Nitrosocaldaceae;g__Nitrosocaldus;s__Nitrosocaldus sp013538805
JZ-1_201907_bins_88	JAWCBQ000000000	rMAG	201907	JZ-1	61.21	1.87	0	1302265	236	6083	43.93	90.09	1564	1	40	752.969	0.907266	GTDB v207	d__Archaea;p__Thermoproteota;c__Bathyarchaeia;o__B26-1;f__UBA233;g__JAGTQI01;s__
JZ-1_201907_bins_90	JAWCBR000000000	-	201907	JZ-1	91.59	1.87	0	1288764	32	83150	43.61	88.36	1393	1	36	820.995	N/A	GTDB v207	d__Archaea;p__Thermoproteota;c__Bathyarchaeia;o__B26-1;f__B26-1;g__DTEX01;s__DTEX01 sp018396995
JZ-1_201907_bins_91	JAWCBS000000000	-	201907	JZ-1	61.11	0.63	0	882076	140	6576	40.87	88.11	1009	0	31	773.292	0.782035	GTDB v207	d__Archaea;p__Thermoproteota;c__Thermoproteia;o__Sulfolobales;f__Desulfurococcaceae;g__;s__
JZ-1_201907_bins_92	JAWCBT000000000	-	201907	JZ-1	90.29	0	0	1385997	72	30284	50.05	90.92	1632	1	34	776.999	0.960621	GTDB v207	d__Archaea;p__Thermoproteota;c__Nitrososphaeria_A;o__Caldarchaeales;f__Caldarchaeaceae;g__Caldarchaeum;s__
JZ-1_201907_bins_94	JAWCBU000000000	-	201907	JZ-1	81.96	2.8	0	1336888	187	9066	45.03	90.6	1553	0	29	782.073	N/A	GTDB v207	d__Archaea;p__Thermoproteota;c__Bathyarchaeia;o__B26-1;f__B26-1;g__DTEX01;s__DTEX01 sp018396635
JZ-1_201907_bins_95	JAWCBV000000000	-	201907	JZ-1	60.61	0	0	2119045	356	6443	53.56	90.62	2516	0	38	767.05	0.864405	GTDB v207	d__Archaea;p__Thermoproteota;c__Thermoproteia;o__Thermofilales;f__Thermofilaceae;g__;s__
JZ-1_201907_bins_97	JAWCBW000000000	-	201907	JZ-1	66.24	0	0	1249767	154	10319	43.42	89.33	1394	0	30	803.332	N/A	GTDB v207	d__Archaea;p__Thermoproteota;c__Thermoproteia;o__Sulfolobales;f__NBVN01;g__Zestosphaera;s__Zestosphaera sp011364565
JZ-1_201912_bins_1	JAWCBX000000000	-	201912	JZ-1	92.93	0.8	0	1140642	74	28605	32.53	93.41	1189	0	44	900.573	0.966028	GTDB v207	d__Archaea;p__Thermoplasmatota;c__E2;o__UBA202;f__JdFR-43;g__JACIWB01;s__
JZ-1_201912_bins_100	JAWCBY000000000	-	201912	JZ-1	92.64	0	0	1356750	77	28814	50.49	90.59	1626	1	35	759.266	0.96063	GTDB v207	d__Archaea;p__Thermoproteota;c__Nitrososphaeria_A;o__Caldarchaeales;f__Caldarchaeaceae;g__Caldarchaeum;s__
JZ-1_201912_bins_101	JAWCBZ000000000	-	201912	JZ-1	92.52	2.8	0	1364262	56	40111	43.09	91.05	1461	1	37	852.016	N/A	GTDB v207	d__Archaea;p__Thermoproteota;c__Bathyarchaeia;o__B26-1;f__UBA233;g__DRVP01;s__DRVP01 sp018396705
JZ-1_201912_bins_102	JAWCCA000000000	-	201912	JZ-1	94.94	0.63	0	1376640	36	67285	39	90.88	1469	0	41	854.338	0.93767	GTDB v207	d__Archaea;p__Thermoproteota;c__Thermoproteia;o__Sulfolobales;f__NBVN01;g__DTCV01;s__
JZ-1_201912_bins_103	JAWCCB000000000	-	201912	JZ-1	96.47	0	0	1251695	50	35859	40.76	94.61	1457	1	41	817.596	0.937333	GTDB v207	d__Archaea;p__Halobacteriota;c__Archaeoglobi;o__Archaeoglobales;f__Archaeoglobaceae;g__WYZ-LMO2;s__
JZ-1_201912_bins_104	JAWCCC000000000	rMAG	201912	JZ-1	92.23	2.91	0	2183329	16	265168	47.54	90.51	2082	0	45	952.088	N/A	GTDB v207	d__Archaea;p__Thermoproteota;c__EX4484-205;o__EX4484-205;f__JAAOZP01;g__JAAOZP01;s__JAAOZP01 sp017601225
JZ-1_201912_bins_107	JAWCCD000000000	-	201912	JZ-1	90.05	0	0	1246722	32	81375	51.88	93.41	1381	1	40	852.422	N/A	GTDB v207	d__Archaea;p__Thermoproteota;c__Nitrososphaeria_A;o__Caldarchaeales;f__Caldarchaeaceae;g__Caldarchaeum;s__Caldarchaeum subterraneum_B
JZ-1_201912_bins_108	JAWCCE000000000	-	201912	JZ-1	92.23	2.91	0	1480244	67	52816	41.4	90.58	1638	0	44	821.584	N/A	GTDB v207	d__Archaea;p__Thermoproteota;c__EX4484-205;o__EX4484-205;f__JAAOZP01;g__JAAOZP01;s__JAAOZP01 sp011363915
JZ-1_201912_bins_11	JAWCCF000000000	-	201912	JZ-1	87.5	0	0	636962	9	153810	40.73	93.55	686	1	44	885.768	N/A	GTDB v207	d__Archaea;p__Nanoarchaeota;c__Nanoarchaeia;o__DTBS01;f__DTBS01;g__DTBS01;s__DTBS01 sp011366705
JZ-1_201912_bins_111	JAWCCG000000000	-	201912	JZ-1	97.78	0	0	1632716	29	104758	36.65	85.28	1663	1	44	845.248	N/A	GTDB v207	d__Archaea;p__Thermoproteota;c__Thermoproteia;o__Sulfolobales;f__Ignisphaeraceae;g__Ignisphaera;s__Ignisphaera aggregans_C
JZ-1_201912_bins_112	JAWCCH000000000	-	201912	JZ-1	77.5	0	0	969006	78	16076	46.28	90.98	1070	0	31	826.419	N/A	GTDB v207	d__Archaea;p__Thermoproteota;c__Bathyarchaeia;o__B26-1;f__B26-1;g__DTEX01;s__DTEX01 sp018396975
JZ-1_201912_bins_113	JAWCCI000000000	-	201912	JZ-1	78.5	0.93	0	992360	29	118682	45.01	91.29	1104	0	39	822.78	0.955408	GTDB v207	d__Archaea;p__Thermoproteota;c__Bathyarchaeia;o__B26-1;f__UBA233;g__DRVP01;s__
JZ-1_201912_bins_114	JAWCCJ000000000	-	201912	JZ-1	90.65	0	0	1137459	91	23176	54.7	93.72	1277	1	38	839.009	0.990668	GTDB v207	d__Archaea;p__Hadarchaeota;c__Hadarchaeia;o__Hadarchaeales;f__WYZ-LMO6;g__WYZ-LMO6;s__
JZ-1_201912_bins_115	JAWCCK000000000	-	201912	JZ-1	78.82	0	0	958901	132	8026	45.44	91.86	1079	0	14	817.566	N/A	GTDB v207	d__Archaea;p__Thermoproteota;c__Bathyarchaeia;o__B26-1;f__B26-1;g__DTEX01;s__DTEX01 sp018396635
JZ-1_201912_bins_117	JAWCCL000000000	-	201912	JZ-1	81.85	0.16	0	1321527	61	30648	46.35	85.72	1358	0	37	836.85	0.890509	GTDB v207	d__Archaea;p__Thermoproteota;c__Thermoproteia;o__Sulfolobales;f__NBVN01;g__DRZP01;s__
[truncated: 1,215 more rows]
