# Supplementary material for: Analysis of nearly 3000 archaeal genomes from terrestrial geothermal springs sheds light on interconnected biogeochemical processes
Source: Nat Commun. 2024 May 14;15:4066. doi: 10.1038/s41467-024-48498-5 (PMC11094006; doi:10.1038/s41467-024-48498-5)
Supplement: Supplementary file 7 — Supplementary Data 4 [file 41467_2024_48498_MOESM7_ESM.xlsx]

## Sheet: SD4
Supplementary Data 4. Completeness estimates for 467 small Archaea MAGs based on 48 marker genes.
Bins	K01265	K01866	K01867	K01868	K01869	K01870	K01872	K01873	K01874	K01875	K01876	K01879	K01881	K01883	K01885	K01887	K01889	K01890	K01892	K02601	K02863	K02867	K02871	K02874	K02876	K02881	K02886	K02890	K02895	K02906	K02926	K02933	K02946	K02948	K02950	K02952	K02961	K02965	K02967	K02982	K02986	K02988	K02992	K02994	K02996	K03076	K03470	K04567	Completeness (%)
BF2_201808_bins_18	1	1	1	1	1	1	2	1	2	1	2	0	1	1	1	1	1	1	1	1	1	1	1	1	1	1	1	1	1	1	1	1	1	1	0	1	1	0	1	1	1	0	1	1	1	1	1	1	91.6667
BF2_201808_bins_40	0	1	1	0	1	1	1	0	1	0	1	0	1	0	1	1	1	1	1	0	1	1	1	0	0	0	0	0	0	0	0	0	0	1	0	1	0	0	1	0	1	0	1	0	1	1	1	0	50
BF2_201808_bins_91	2	1	1	1	1	2	1	1	3	0	2	0	1	1	1	1	0	0	1	1	1	1	1	1	1	1	1	1	1	0	1	1	0	1	0	1	1	1	1	1	1	0	1	1	1	1	1	1	83.3333
BF3_201808_bins_80	1	1	1	1	1	1	2	1	3	1	2	0	1	1	0	1	1	1	1	0	1	1	1	1	1	0	1	1	0	1	0	1	0	1	0	1	1	1	1	1	1	1	1	1	1	1	1	0	81.25
DPZ-2_202101_bins_140	1	1	0	0	1	1	1	1	2	1	1	0	1	1	0	1	1	1	1	1	1	1	1	1	1	1	1	0	1	1	0	1	1	1	1	1	1	0	0	1	1	1	1	1	1	1	1	1	83.3333
DPZ-2_202101_bins_34	0	1	1	1	1	1	2	1	1	1	2	0	1	1	0	1	0	1	1	1	1	1	0	1	1	1	0	0	1	0	0	1	1	1	0	1	1	0	0	1	1	1	1	1	0	1	1	0	70.8333
DPZ-2_202101_bins_83	1	1	1	0	1	1	2	1	1	1	2	0	1	1	1	1	0	1	1	1	1	1	0	1	1	1	1	1	1	1	1	1	1	0	0	0	1	0	1	1	0	0	1	1	1	1	1	0	77.0833
DPZ-2_202101_bins_84	1	1	1	1	1	1	2	1	4	1	1	0	3	1	0	0	1	1	1	1	1	1	0	0	1	1	1	1	0	1	0	1	1	1	0	1	0	0	1	1	1	0	1	1	0	1	0	1	72.9167
DPZ-2_202101_bins_90	0	1	1	1	1	2	1	2	2	1	2	0	1	1	0	1	1	1	1	1	1	1	1	1	1	1	1	1	1	1	1	1	1	1	1	1	1	1	1	1	1	1	1	1	1	1	2	0	91.6667
DPZ-2_202101_bins_94	1	1	1	0	1	1	2	1	2	1	2	0	1	1	1	1	1	1	1	1	1	1	1	1	1	1	1	1	1	1	1	1	1	1	0	1	1	1	1	1	1	1	1	1	1	1	1	0	91.6667
DPZ-5_202101_bins_105	1	1	1	1	1	1	2	1	3	1	2	0	1	1	0	1	1	1	1	0	1	1	1	0	1	1	1	1	0	1	0	1	0	1	0	1	0	1	1	1	1	1	1	1	1	1	1	0	79.1667
DRC_201705_bins_60	2	1	0	2	3	2	2	0	4	1	2	0	2	1	1	1	1	2	3	1	1	1	1	1	0	0	1	0	0	1	1	2	0	1	0	1	0	1	2	0	1	0	1	1	1	0	1	0	70.8333
DRC_201705_bins_67	1	2	1	0	1	1	1	0	3	1	3	0	1	1	1	1	0	1	1	1	1	1	0	1	1	1	1	1	0	0	0	1	1	1	1	0	0	1	1	1	0	1	1	1	1	1	0	0	72.9167
DRC_201705_bins_85	1	2	1	1	1	1	2	1	2	1	2	0	1	1	1	1	1	1	1	1	1	1	0	1	1	1	1	1	1	1	1	1	0	1	0	0	1	1	1	1	1	0	1	1	0	2	1	1	85.4167
DRC_201705_bins_87	1	1	1	1	0	1	2	1	2	1	3	0	1	1	0	1	1	1	1	0	1	1	1	1	1	1	1	1	0	1	0	1	0	1	0	1	1	1	1	1	1	1	1	1	1	1	1	0	81.25
DRTY-1_201705_bins_31	0	0	1	1	1	0	1	0	0	0	1	0	1	0	0	0	0	0	1	1	0	1	1	1	0	1	1	0	0	1	0	1	1	1	0	0	1	0	0	1	1	0	1	1	1	1	1	1	54.1667
DRTY-1_201808_bins_32	1	1	1	1	1	1	2	1	3	1	2	0	1	1	0	1	1	2	1	1	1	1	1	1	0	1	2	0	0	1	0	1	1	1	0	1	1	0	1	1	1	0	1	1	1	2	1	1	81.25
DRTY-1_201808_bins_47	1	3	1	1	1	1	1	1	3	1	2	0	1	1	1	1	1	1	1	1	1	1	1	1	1	1	1	1	1	1	0	1	1	1	0	1	1	0	1	1	1	0	1	1	1	1	1	1	89.5833
DRTY-1_201912_bins_13	1	1	1	1	1	1	3	1	1	1	2	0	1	1	1	1	0	1	1	1	1	1	1	1	1	1	1	1	1	1	0	1	1	1	0	1	1	1	1	1	1	0	1	1	1	1	1	0	87.5
DRTY-16_202007_bins_10	2	0	1	1	1	1	1	1	0	2	1	0	1	2	1	0	1	1	1	0	0	1	1	1	1	0	0	0	1	0	0	1	0	1	0	1	1	0	1	1	0	1	0	1	1	1	1	0	64.5833
DRTY-16_202007_bins_11	1	1	0	1	1	1	1	1	2	1	1	0	0	1	0	1	0	1	1	1	1	1	1	1	1	1	1	1	0	1	0	1	1	0	1	0	1	0	1	1	0	1	1	1	1	1	1	1	77.0833
DRTY-16_202007_bins_20	1	2	1	1	1	1	4	1	2	1	2	0	0	0	1	1	0	0	4	0	0	0	1	0	0	0	1	0	0	1	1	1	0	1	0	1	0	0	0	1	1	0	0	1	0	1	1	1	56.25
DRTY-16_202007_bins_56	1	1	2	0	2	1	4	2	2	1	3	0	1	1	2	1	1	1	1	1	1	1	1	1	0	1	2	0	0	2	0	1	1	0	0	0	1	2	1	0	0	1	1	1	1	3	1	1	77.0833
DRTY-16_202007_bins_8	1	1	1	1	1	1	2	1	3	1	2	0	2	0	0	1	0	1	1	1	0	1	0	0	1	1	1	1	0	1	0	1	1	0	1	0	0	0	1	0	0	1	1	1	1	1	1	0	66.6667
DRTY-18_202007_bins_1	1	1	0	1	1	0	2	1	2	1	0	0	1	1	0	1	1	1	1	1	1	1	1	1	1	1	1	0	1	1	1	1	1	1	1	1	1	0	1	1	1	1	1	1	1	0	1	1	83.3333
DRTY-18_202007_bins_11	1	1	1	0	1	1	2	1	2	1	1	0	1	1	1	1	1	1	1	1	1	1	1	1	1	0	1	1	1	1	1	1	0	1	1	1	1	1	1	1	1	1	1	1	1	1	1	1	91.6667
DRTY-18_202007_bins_3	1	0	1	1	1	1	1	1	2	0	1	0	0	1	1	0	0	1	0	0	0	1	1	1	1	0	0	0	1	0	0	1	0	1	1	1	1	0	1	0	1	1	1	1	1	0	1	0	60.4167
DRTY-18_202007_bins_4	1	2	1	1	1	1	2	0	2	2	2	0	1	1	0	1	0	0	1	1	2	1	0	1	1	0	1	1	0	1	0	1	0	1	1	1	1	1	0	1	0	1	1	1	0	0	1	1	70.8333
DRTY-18_202007_bins_9	1	1	1	1	1	1	2	1	2	1	2	0	1	1	0	1	1	1	1	1	1	1	1	1	0	1	1	0	0	1	0	1	1	1	0	1	1	1	1	1	1	0	1	1	1	1	1	1	83.3333
DRTY-19_202007_bins_23	1	0	1	0	1	1	2	1	2	0	2	0	0	1	1	1	1	1	1	1	1	1	1	1	1	0	1	1	1	1	1	1	0	1	1	1	1	1	1	1	1	1	1	1	1	1	1	1	85.4167
DRTY-19_202007_bins_7	1	1	0	1	1	0	2	1	1	1	0	0	1	1	0	1	1	1	1	1	1	1	1	1	0	1	1	0	1	1	1	1	1	1	1	1	1	0	1	1	1	1	1	1	1	1	1	1	83.3333
DRTY-2_201901_bins_2	1	0	0	1	0	0	0	1	0	1	2	0	0	1	0	1	0	1	0	1	1	1	1	1	0	0	1	0	1	1	1	1	1	1	1	1	1	0	1	1	1	0	1	1	1	0	1	0	62.5
DRTY-2_201901_bins_3	1	0	2	2	1	1	1	1	2	0	1	0	0	0	0	0	0	1	1	0	0	0	0	1	0	0	1	0	0	0	0	1	0	1	0	1	1	1	1	0	1	0	1	1	0	1	1	1	52.0833
DRTY-2_201901_bins_45	2	1	1	0	2	1	1	1	2	0	1	0	1	1	1	1	0	1	1	0	1	1	1	1	1	0	1	1	1	1	0	1	1	1	1	1	1	1	1	1	1	1	1	1	1	0	1	1	83.3333
DRTY-2_201901_bins_49	1	0	1	1	1	1	3	0	3	1	1	0	1	1	0	2	0	1	1	0	1	0	0	1	1	0	1	1	0	1	0	1	0	1	1	0	1	1	1	1	0	1	1	1	0	0	1	0	64.5833
DRTY-2_201901_bins_5	1	0	1	1	1	1	3	1	2	1	2	0	1	1	1	1	1	1	1	1	2	1	1	1	1	0	1	1	1	2	0	1	1	1	1	1	1	1	1	1	1	0	1	1	1	1	1	1	89.5833
DRTY-3_201705_bins_1	1	1	1	1	1	1	1	2	2	1	1	0	1	0	1	1	0	1	1	0	1	0	1	1	0	0	1	0	0	1	0	1	1	1	0	1	1	1	1	1	1	0	1	1	2	1	1	1	75
DRTY-3_201705_bins_10	1	1	0	1	1	1	1	1	1	1	1	0	1	1	0	1	1	1	1	1	1	1	1	1	1	1	1	0	1	1	1	1	1	1	1	1	1	0	1	1	1	1	1	1	1	0	1	1	87.5
DRTY-3_201705_bins_16	1	2	1	1	1	1	2	1	2	2	2	0	1	1	0	1	1	1	1	1	1	1	1	1	1	0	1	1	0	1	0	1	0	1	1	1	1	1	1	1	0	1	1	1	1	0	1	1	83.3333
DRTY-3_201705_bins_17	2	1	0	0	1	1	2	1	2	1	2	0	1	1	1	1	0	1	1	0	1	1	1	1	1	0	1	1	1	1	0	1	1	1	1	1	1	1	1	1	1	1	1	1	1	1	1	1	85.4167
DRTY-3_201705_bins_8	1	1	0	1	1	1	2	1	2	1	1	0	1	1	1	1	1	1	1	1	1	1	1	1	1	0	1	1	1	1	0	1	1	1	1	1	1	1	1	1	1	1	1	1	1	1	1	1	91.6667
DRTY-3_201709_bins_12	1	1	1	1	1	1	1	1	1	1	1	0	1	0	1	1	0	1	1	0	1	0	1	0	0	0	1	0	0	1	0	1	1	1	0	1	0	1	1	1	1	0	1	1	1	1	1	1	70.8333
DRTY-3_201709_bins_13	2	0	1	0	1	1	2	1	2	1	2	0	1	1	1	2	0	1	1	0	1	1	1	1	1	0	1	1	1	1	0	1	1	1	1	1	1	1	1	1	1	1	1	1	1	0	1	0	81.25
DRTY-3_201709_bins_2	2	1	1	0	1	1	2	1	2	1	2	0	1	1	1	1	1	1	1	1	1	1	1	1	1	0	1	1	1	1	1	1	1	1	1	1	1	1	1	1	1	1	1	1	1	2	1	1	93.75
DRTY-3_201709_bins_6	1	0	1	1	1	1	1	1	0	1	1	0	0	1	0	1	1	1	0	1	0	1	1	1	0	1	1	0	1	1	1	1	1	1	1	1	1	0	1	1	1	1	1	1	1	1	0	1	77.0833
DRTY-3_201709_bins_8	1	2	1	1	1	1	2	1	2	1	2	0	1	1	0	1	1	1	1	1	1	1	1	1	1	0	1	1	0	1	0	1	0	1	1	1	1	1	1	1	0	1	1	1	1	1	1	1	85.4167
DRTY-3_201803_bins_1	1	2	1	1	1	1	2	1	1	2	2	0	0	1	0	0	1	1	1	1	1	1	1	1	1	0	1	1	0	1	0	1	0	1	1	1	1	1	1	1	0	1	1	1	1	1	1	1	81.25
DRTY-3_201803_bins_17	1	0	2	1	1	1	3	1	2	0	1	0	1	1	1	1	1	1	1	1	1	1	1	1	1	0	1	1	1	1	0	1	0	1	1	0	1	1	1	1	0	1	1	1	1	1	1	0	81.25
DRTY-3_201803_bins_3	1	1	0	0	1	2	1	1	2	0	2	0	0	1	1	1	1	1	1	0	1	1	1	1	1	0	1	1	1	1	0	1	0	1	1	1	1	1	1	1	1	1	1	1	1	1	1	0	79.1667
DRTY-3_201803_bins_9	1	1	0	1	1	1	2	1	1	1	2	0	1	0	0	1	1	1	0	1	1	1	1	1	0	1	1	0	1	0	0	1	1	1	1	1	1	0	1	1	1	1	1	1	1	0	1	0	75
DRTY-3_201808_bins_10	0	1	1	0	1	2	2	1	2	1	1	0	1	1	1	1	1	1	1	1	1	1	1	1	1	0	1	1	1	1	0	1	1	1	1	1	1	1	1	1	1	1	1	1	1	1	1	1	89.5833
DRTY-3_201808_bins_15	1	0	0	0	0	1	2	1	2	1	2	0	1	0	1	0	0	1	1	0	1	1	1	1	1	0	1	1	1	1	0	1	0	1	0	1	1	1	1	1	1	0	0	1	1	0	1	0	64.5833
DRTY-3_201901_bins_16	2	0	0	1	0	0	1	1	2	1	1	0	1	1	0	1	1	1	1	1	1	1	1	1	0	1	1	0	1	1	1	1	1	1	1	1	1	0	1	1	1	1	1	1	1	0	1	0	77.0833
DRTY-3_201901_bins_25	1	1	1	0	1	1	3	2	2	1	2	0	1	1	0	1	1	1	1	1	1	1	0	1	1	0	1	1	1	1	0	1	0	1	1	1	1	1	1	1	1	1	1	1	1	1	1	1	85.4167
DRTY-3_201901_bins_36	1	1	0	0	2	1	1	1	2	0	1	0	0	1	1	2	1	1	1	1	1	1	1	1	1	0	1	1	1	1	1	1	1	1	1	0	1	1	1	1	0	1	1	1	1	1	1	0	81.25
DRTY-3_201907_bins_11	1	0	1	0	1	2	3	1	2	1	1	0	1	1	1	1	1	1	1	1	1	1	1	1	1	0	1	1	1	1	1	1	1	1	1	1	1	1	1	1	1	1	1	1	1	1	1	1	91.6667
DRTY-3_201907_bins_3	2	1	0	0	1	1	2	1	2	0	1	0	1	1	1	1	0	1	1	0	1	1	1	0	1	0	1	0	0	1	0	1	1	1	1	1	0	1	1	0	1	0	1	1	1	1	1	1	70.8333
DRTY-3_201912_bins_1	1	1	0	0	1	1	3	1	2	0	1	0	1	1	1	1	1	1	0	1	1	1	1	1	1	0	1	1	1	1	0	1	1	1	1	1	1	1	1	1	1	1	1	1	1	1	1	1	85.4167
DRTY-3_201912_bins_15	0	1	1	1	1	1	2	0	2	1	2	0	0	1	0	1	1	1	1	1	0	1	1	1	0	0	1	0	0	1	0	1	0	1	1	1	1	1	1	0	0	1	1	1	1	0	1	1	68.75
DRTY-3_201912_bins_8	2	1	0	0	1	1	1	1	2	1	2	0	0	1	1	0	0	1	0	0	1	1	1	1	1	0	1	1	1	1	0	1	1	1	1	1	1	1	1	1	1	1	1	1	1	1	1	1	79.1667
DRTY-3_202007_bins_17	1	1	1	0	1	1	1	0	2	0	1	0	0	1	1	0	1	1	1	1	1	1	1	1	1	0	1	1	1	1	1	1	1	1	1	1	1	1	1	1	1	1	1	1	1	1	1	1	85.4167
DRTY-3_202007_bins_5	1	0	0	1	1	2	3	1	2	2	1	0	1	1	1	1	0	1	1	0	1	1	1	1	1	0	1	1	1	1	0	1	1	1	1	1	1	1	1	1	1	1	1	1	1	0	1	0	81.25
DRTY-4_201901_bins_11	1	1	1	1	1	1	2	1	2	1	0	0	1	1	0	1	1	1	1	1	1	1	1	1	0	1	2	0	0	1	0	1	1	1	0	1	1	0	1	1	1	0	1	1	1	1	0	1	77.0833
DRTY-4_201912_bins_1	1	1	1	1	1	1	2	1	2	1	2	0	1	1	0	1	1	1	1	1	1	1	1	1	0	1	1	0	0	1	0	1	1	1	0	1	1	0	1	1	1	0	1	1	1	2	1	1	81.25
DRTY-5_201808_bins_16	0	1	0	1	1	1	1	1	2	1	1	0	1	1	0	1	0	0	0	1	0	1	1	1	0	1	1	0	0	0	0	1	1	0	0	0	1	0	0	0	0	0	0	1	1	1	1	1	54.1667
DRTY-5_201912_bins_4	1	1	1	1	1	1	2	0	1	1	0	0	1	1	0	1	1	1	0	1	0	1	1	1	0	0	1	0	0	1	0	0	1	1	0	1	1	0	1	0	0	1	1	0	1	1	0	1	62.5
DRTY-6_201601_bins_46	0	1	1	0	1	1	3	1	3	1	1	0	1	1	1	1	1	1	1	1	1	1	1	1	1	1	1	1	1	1	0	1	1	1	0	1	1	0	1	1	1	0	1	1	1	1	1	1	85.4167
DRTY-6_201705_bins_137	1	1	1	0	1	1	1	1	1	1	2	0	1	1	1	1	1	1	1	1	1	1	1	1	1	1	1	0	1	1	1	1	1	1	1	1	1	1	1	1	1	1	1	1	1	1	1	1	93.75
DRTY-6_201705_bins_151	1	1	1	1	1	1	2	1	1	1	2	0	1	1	1	1	1	1	1	1	1	1	1	1	1	1	1	1	1	1	0	1	1	1	1	1	1	1	1	1	1	1	1	1	1	1	1	1	95.8333
DRTY-6_201705_bins_17	1	1	1	1	1	1	3	1	1	1	2	0	1	1	1	1	0	1	1	1	1	1	1	1	1	1	1	1	1	1	0	1	1	1	1	1	1	1	1	1	0	1	1	1	1	1	1	0	89.5833
DRTY-6_201705_bins_182	1	1	1	0	1	1	2	1	2	1	2	0	2	1	1	1	0	1	1	1	2	1	1	1	1	1	1	1	0	1	0	1	1	1	1	1	1	0	1	1	1	1	1	1	1	1	1	0	85.4167
DRTY-6_201705_bins_183	2	0	1	0	2	0	2	1	2	1	2	2	1	1	1	1	1	0	2	1	1	2	1	1	1	1	1	1	1	0	0	1	1	1	0	1	1	0	1	1	1	1	0	1	1	1	1	1	81.25
DRTY-6_201705_bins_202	1	1	2	1	2	1	2	1	0	2	3	0	0	1	1	1	0	1	1	2	0	0	1	1	0	0	1	1	1	1	0	0	0	0	1	0	1	0	1	1	0	0	1	0	1	0	1	0	60.4167
DRTY-6_201705_bins_62	1	1	1	2	1	1	2	1	3	1	1	0	1	1	1	1	1	1	1	1	1	1	1	1	1	1	1	0	1	1	0	1	1	1	1	1	1	0	1	1	1	1	1	1	1	1	1	1	91.6667
DRTY-6_201705_bins_86	1	1	1	0	1	1	1	1	1	0	1	0	1	2	0	1	0	1	1	1	1	1	0	1	1	0	1	1	1	1	1	1	1	1	0	1	1	0	1	1	1	1	1	1	1	1	1	0	79.1667
DRTY-6_201705_bins_88	1	1	1	1	1	1	3	1	1	1	2	0	1	1	1	1	0	1	1	1	1	1	1	1	1	1	1	1	0	1	0	1	1	1	1	1	1	1	1	1	1	0	1	1	1	1	1	1	89.5833
DRTY-6_201705_bins_89	1	1	1	1	1	2	2	1	3	2	2	0	1	1	0	1	1	1	1	1	1	1	1	1	1	1	1	1	1	1	0	1	1	1	0	1	1	1	1	1	1	1	1	1	1	1	2	0	89.5833
DRTY-6_201705_bins_90	1	1	1	1	1	1	3	1	1	1	2	0	1	1	1	1	0	1	1	1	1	1	1	1	1	1	1	1	1	1	0	1	1	1	0	1	1	1	1	1	1	0	1	1	1	1	1	0	87.5
DRTY-6_201705_bins_92	1	1	1	0	1	1	1	1	2	1	2	0	1	1	0	1	1	0	1	1	1	1	1	1	1	1	1	1	1	1	0	1	1	1	1	1	1	1	1	1	1	1	1	1	1	1	1	0	87.5
DRTY-6_201705_bins_94	1	1	1	1	1	1	1	1	2	1	2	0	1	1	0	1	1	1	1	0	1	1	1	1	1	1	1	1	1	1	1	1	1	1	1	1	1	1	1	1	1	0	1	1	1	1	1	1	91.6667
DRTY-6_201705_bins_95	1	1	1	1	1	1	1	1	1	1	2	0	1	1	1	1	0	1	1	1	1	1	1	1	1	1	1	1	0	1	0	1	1	1	1	1	1	1	1	1	1	1	1	1	1	1	1	0	89.5833
DRTY-6_201709_bins_1	1	1	1	1	1	1	3	1	1	1	2	0	1	1	1	1	0	1	1	1	1	1	1	1	1	1	1	1	0	1	0	1	1	1	1	1	1	1	1	1	1	0	1	1	1	1	1	1	89.5833
DRTY-6_201709_bins_114	1	1	1	0	1	1	0	1	1	1	1	0	1	1	1	1	1	1	1	1	1	1	1	1	1	1	1	0	1	1	1	1	0	1	1	1	1	1	1	1	1	1	1	1	1	1	1	0	87.5
DRTY-6_201709_bins_120	1	1	1	1	1	1	0	1	2	1	1	0	1	1	0	1	0	1	1	1	1	1	1	1	1	1	1	1	1	1	0	1	1	1	0	1	1	1	1	0	0	1	1	1	1	1	1	0	81.25
DRTY-6_201709_bins_15	2	1	0	0	0	0	1	2	2	0	1	0	0	1	1	1	0	1	0	0	1	1	1	1	1	0	1	1	1	1	0	1	0	1	1	1	1	1	1	0	1	1	1	1	1	1	1	0	68.75
DRTY-6_201709_bins_19	0	1	0	1	1	1	3	1	2	2	2	0	1	1	1	1	1	1	1	1	1	1	1	1	1	0	1	1	1	1	0	1	1	1	1	1	1	1	1	1	1	1	1	1	1	1	1	1	89.5833
DRTY-6_201709_bins_37	1	1	1	1	1	1	0	1	1	1	1	0	1	0	0	0	0	0	0	2	1	1	1	0	1	1	0	0	0	0	0	1	1	1	0	1	0	0	0	0	1	1	1	1	0	1	1	0	56.25
DRTY-6_201709_bins_74	1	1	1	1	1	1	3	1	1	1	2	0	1	1	1	1	0	1	1	1	1	1	1	1	1	1	1	1	1	1	0	1	1	1	0	1	1	1	1	1	1	0	1	1	1	1	1	0	87.5
DRTY-6_201709_bins_75	1	1	1	0	1	1	1	1	0	1	2	0	1	1	1	1	1	1	1	1	1	1	1	1	1	1	1	1	1	1	0	1	1	0	1	0	1	1	1	1	0	1	1	1	1	1	1	0	83.3333
DRTY-6_201709_bins_81	1	1	1	1	1	1	0	1	1	1	1	0	1	1	1	1	0	1	1	1	1	1	1	1	1	1	1	1	0	1	0	1	1	1	1	1	1	1	1	1	1	1	1	1	1	1	1	1	89.5833
DRTY-6_201709_bins_86	1	1	1	1	1	1	1	1	2	1	2	0	1	1	0	1	1	1	1	0	1	1	1	1	1	1	1	1	1	1	1	1	1	1	1	1	1	1	1	1	1	0	1	1	1	1	1	0	89.5833
DRTY-6_201803_bins_110	1	1	1	1	1	1	2	1	2	0	2	0	1	1	1	1	1	1	0	1	1	1	1	1	1	0	1	1	1	1	0	1	1	1	1	1	1	1	1	1	1	1	1	1	1	1	1	1	89.5833
DRTY-6_201803_bins_133	0	1	1	1	1	1	2	1	3	1	2	0	0	1	0	1	1	1	1	0	1	0	1	1	1	0	1	1	0	0	0	1	0	1	1	1	1	1	1	1	0	1	1	1	1	1	1	1	75
DRTY-6_201803_bins_19	1	1	0	1	1	1	2	0	1	1	2	0	2	1	0	2	0	1	0	1	1	1	1	1	1	1	1	1	0	1	0	0	1	0	1	0	1	1	1	1	0	0	1	0	1	1	1	0	68.75
DRTY-6_201803_bins_31	1	1	0	1	0	1	1	1	0	1	0	0	2	1	0	1	0	0	0	1	1	1	1	1	0	1	1	0	1	1	1	1	1	1	1	2	0	0	1	1	1	1	1	1	1	1	1	0	70.8333
DRTY-6_201803_bins_32	1	0	1	0	1	1	0	0	3	0	0	0	0	1	0	1	0	1	0	2	1	2	1	1	0	1	1	1	1	1	0	1	0	1	0	0	1	1	1	1	1	0	0	1	1	0	0	0	56.25
DRTY-6_201803_bins_37	1	1	1	1	1	1	3	1	1	1	2	0	1	1	1	1	0	1	1	1	1	1	1	1	1	1	1	1	1	1	0	1	1	1	0	1	1	1	1	1	1	0	1	1	1	1	1	0	87.5
DRTY-6_201803_bins_44	1	1	0	1	1	1	0	1	1	1	1	0	1	1	1	1	0	1	1	1	1	1	1	1	1	1	1	1	0	1	0	1	1	1	1	1	1	1	1	1	1	1	1	1	2	1	1	1	87.5
DRTY-6_201803_bins_60	1	1	1	0	1	1	1	1	1	1	2	0	1	1	0	1	1	1	1	1	1	1	1	1	1	1	1	1	1	1	0	1	1	1	1	1	1	1	1	1	1	1	1	1	1	1	0	0	87.5
DRTY-6_201803_bins_76	1	1	2	0	1	1	1	1	1	1	2	0	1	1	1	1	1	1	1	0	1	0	1	1	0	1	1	0	1	1	1	1	1	1	1	0	1	1	0	1	0	0	1	1	1	1	1	1	79.1667
DRTY-6_201808_bins_2	1	1	1	1	1	1	3	1	1	1	1	0	1	2	1	1	0	1	1	1	1	1	1	1	1	1	1	1	1	1	0	1	1	1	0	1	1	1	1	1	1	0	1	1	1	1	1	0	87.5
DRTY-6_201808_bins_24	1	1	1	1	1	1	3	1	1	1	2	0	1	1	1	1	0	1	1	1	1	1	1	1	1	1	1	1	0	1	0	1	1	1	1	1	1	1	1	1	1	0	1	1	1	1	1	1	89.5833
DRTY-6_201808_bins_3	1	1	1	1	1	1	1	1	2	1	1	0	1	1	1	0	1	1	1	1	1	1	0	1	1	1	1	1	1	1	0	1	1	0	1	0	1	0	1	1	0	0	1	1	1	1	2	1	81.25
DRTY-6_201808_bins_34	1	1	0	1	1	0	0	1	2	1	1	0	0	1	0	1	0	1	0	0	1	0	2	1	1	1	1	1	1	1	0	1	1	0	0	1	1	1	1	1	1	1	1	1	2	1	1	0	70.8333
DRTY-6_201808_bins_37	1	1	1	1	1	1	1	1	1	1	2	0	1	1	1	1	0	1	1	1	1	1	1	1	1	1	1	1	0	1	0	1	1	1	1	1	1	1	1	1	1	1	1	1	1	1	1	1	91.6667
DRTY-6_201808_bins_43	2	2	2	0	1	1	2	1	2	1	3	0	1	1	1	0	1	1	1	1	1	1	1	1	1	1	1	1	1	1	0	1	1	1	1	1	1	1	1	1	1	0	1	1	0	1	1	0	85.4167
DRTY-6_201808_bins_47	1	1	1	0	1	1	1	1	1	1	2	0	1	1	1	1	1	2	1	1	1	1	1	1	1	1	1	1	1	1	0	1	1	1	1	1	1	1	1	1	1	1	1	1	1	1	1	0	91.6667
DRTY-6_201808_bins_48	1	1	1	1	1	1	1	1	2	1	2	0	1	1	0	1	1	1	0	0	1	1	1	1	1	1	1	1	1	1	1	1	1	1	1	1	1	1	1	1	1	0	1	1	1	1	1	1	89.5833
DRTY-6_201808_bins_83	1	1	1	0	1	1	2	1	2	1	2	0	1	1	1	1	1	1	1	1	1	1	1	1	1	1	1	1	1	1	0	1	1	1	1	1	1	1	1	1	1	0	1	1	1	1	0	0	87.5
DRTY-6_201808_bins_86	1	1	0	1	1	2	3	1	2	0	1	0	1	2	1	1	1	1	1	1	1	1	1	1	1	0	1	1	1	1	1	1	1	1	1	1	1	1	1	1	1	1	1	1	1	1	1	1	91.6667
DRTY-6_201808_bins_88	1	1	1	1	1	1	2	1	1	1	2	0	1	1	1	1	1	1	1	1	1	0	1	1	1	1	1	0	1	1	1	1	1	1	1	1	1	1	1	1	1	1	1	1	1	1	1	1	93.75
DRTY-6_201808_bins_93	2	1	1	1	1	0	2	1	2	1	2	0	1	1	1	1	1	1	2	1	1	1	1	1	1	0	1	1	1	1	0	1	1	1	0	1	1	1	1	1	1	0	1	1	1	1	1	0	85.4167
DRTY-6_201901_bins_11	1	1	1	1	1	1	3	1	1	1	2	0	1	2	1	1	0	1	1	1	1	1	1	1	1	1	1	1	1	1	0	1	1	1	1	1	1	1	1	1	1	0	1	1	1	1	1	0	89.5833
DRTY-6_201901_bins_19	1	1	1	1	1	1	3	1	2	0	2	0	1	1	0	1	0	1	1	1	1	1	1	1	1	1	1	1	1	1	1	1	1	1	1	1	1	0	1	1	1	1	1	1	1	1	1	0	87.5
DRTY-6_201901_bins_20	2	1	1	1	1	1	2	1	2	1	2	0	1	1	1	1	1	1	2	1	1	1	1	1	1	0	1	1	1	1	0	1	1	1	0	1	1	1	1	1	1	0	1	1	1	1	1	0	87.5
DRTY-6_201901_bins_30	1	0	0	0	1	1	1	1	1	0	0	0	0	1	0	1	0	1	0	0	0	1	1	0	1	0	1	1	1	1	0	1	1	0	1	0	0	1	1	1	0	1	1	1	1	0	1	0	56.25
DRTY-6_201901_bins_36	3	2	1	1	1	4	1	3	4	2	3	0	3	1	1	2	1	1	2	1	1	1	1	1	1	1	1	1	1	1	0	1	1	1	1	1	1	0	1	1	1	1	1	1	1	1	1	0	91.6667
DRTY-6_201901_bins_5	1	0	1	1	1	1	1	1	2	2	1	0	1	1	0	1	0	1	1	1	1	1	1	1	1	1	1	1	1	1	0	1	1	1	0	1	1	1	0	1	1	1	1	1	1	1	1	0	83.3333
DRTY-6_201901_bins_55	1	1	1	1	1	1	1	1	0	2	1	0	1	1	1	1	1	1	1	1	1	1	1	1	1	1	1	0	1	1	1	1	1	1	1	1	1	1	1	1	1	0	1	1	1	1	1	1	91.6667
DRTY-6_201901_bins_60	1	1	2	0	1	1	1	1	2	2	2	0	1	1	0	1	1	1	2	0	1	1	1	1	1	1	1	1	1	1	1	1	1	1	1	1	1	1	1	1	1	0	1	1	1	1	1	1	89.5833
DRTY-6_201901_bins_64	0	0	1	1	0	0	1	1	2	0	1	0	2	1	1	1	1	1	0	1	1	1	1	1	1	0	1	1	1	1	0	0	1	1	0	1	1	1	1	1	1	0	1	1	1	1	1	0	72.9167
DRTY-6_201901_bins_76	2	1	0	1	1	1	3	1	1	0	1	0	2	2	0	1	0	2	0	1	1	1	1	1	1	1	1	1	1	1	0	2	0	1	1	1	1	0	1	1	2	1	1	1	1	1	1	0	79.1667
DRTY-6_201901_bins_86	1	0	1	0	1	1	3	1	2	0	1	0	1	1	1	1	1	1	1	1	1	1	1	1	1	0	1	1	1	1	0	1	1	0	1	0	1	1	1	1	0	1	1	1	1	1	1	1	81.25
DRTY-6_201901_bins_9	1	1	1	1	1	1	3	1	1	1	2	0	1	1	1	1	0	1	1	1	1	1	1	1	1	1	1	1	0	1	0	1	1	1	1	1	1	1	1	1	1	0	1	1	1	1	1	1	89.5833
DRTY-6_201901_bins_90	1	1	1	1	1	0	1	0	0	0	2	0	0	1	1	0	0	1	1	1	0	1	1	1	1	1	1	1	0	1	0	1	1	1	1	1	1	1	1	1	1	1	1	1	1	1	0	1	75
DRTY-6_201901_bins_91	1	1	1	0	1	1	1	1	1	1	2	0	1	1	0	1	1	1	1	1	1	1	1	1	1	1	1	1	1	1	0	1	1	1	1	1	1	1	1	1	1	1	1	1	1	1	1	0	89.5833
DRTY-6_201907_bins_109	1	0	0	0	1	1	2	1	2	1	0	0	0	1	1	1	1	1	0	0	1	0	1	1	1	0	1	1	1	1	1	1	0	0	1	0	1	1	1	1	0	1	1	1	1	1	1	0	68.75
DRTY-6_201907_bins_118	2	2	1	0	0	0	1	0	1	1	1	0	0	1	0	0	0	0	1	1	0	0	1	1	1	1	1	0	1	1	1	1	0	1	1	1	1	1	0	1	1	1	1	1	1	2	0	0	64.5833
DRTY-6_201907_bins_125	0	1	1	1	0	1	2	1	2	1	1	0	1	1	1	1	1	1	1	1	1	1	1	1	1	0	1	1	1	1	0	1	0	0	0	0	1	1	1	1	0	0	1	1	1	1	0	0	72.9167
DRTY-6_201907_bins_13	1	0	0	0	1	0	1	1	2	0	2	0	0	1	0	0	0	1	0	0	1	1	1	1	1	0	1	0	1	1	0	1	1	1	1	0	1	1	1	1	1	1	1	1	1	0	1	0	62.5
DRTY-6_201907_bins_38	1	1	1	1	1	1	4	1	3	0	2	0	0	0	0	1	0	0	1	1	1	1	1	1	1	1	1	1	0	1	0	0	1	1	0	1	1	0	1	2	1	1	0	0	1	1	0	0	66.6667
DRTY-6_201907_bins_44	1	0	0	1	1	0	0	1	2	1	1	0	1	1	0	1	0	1	0	1	1	1	1	1	1	1	0	0	1	1	0	1	1	1	0	1	1	0	1	1	1	1	1	1	1	1	1	0	70.8333
DRTY-6_201907_bins_51	1	1	1	1	1	1	1	1	2	1	1	0	1	1	0	1	0	1	1	0	1	1	1	1	1	1	1	1	1	1	1	1	1	1	1	1	1	1	1	1	1	0	1	1	1	1	1	1	89.5833
DRTY-6_201907_bins_59	1	1	1	0	1	1	2	1	1	1	2	0	1	1	1	1	1	1	1	1	1	1	1	1	1	1	1	1	1	1	0	1	1	0	1	0	1	1	1	1	0	1	1	1	1	1	1	0	85.4167
DRTY-6_201907_bins_75	1	1	1	1	1	0	3	0	1	1	2	0	1	1	1	1	0	1	1	1	1	1	1	1	1	1	1	1	0	1	0	1	1	1	1	1	1	1	1	1	1	0	1	1	1	1	1	1	85.4167
DRTY-6_201907_bins_93	1	1	1	1	1	1	0	1	0	0	2	0	1	1	1	0	0	0	1	0	0	0	1	1	1	1	1	1	0	1	0	1	1	1	1	1	1	1	1	1	1	1	1	1	1	1	1	1	75
DRTY-6_201907_bins_99	0	1	0	2	1	1	1	1	2	2	3	0	2	1	1	0	0	1	1	1	1	1	1	1	0	0	1	1	1	1	0	1	0	2	0	2	1	1	1	1	2	0	0	1	0	0	1	0	68.75
DRTY-6_201912_bins_1	1	1	1	1	1	0	0	0	2	0	1	0	1	1	0	1	0	1	1	0	1	0	0	0	1	1	1	1	0	1	0	0	1	0	0	0	0	1	0	1	0	1	1	0	0	1	1	0	52.0833
DRTY-6_201912_bins_14	2	1	1	1	1	1	2	1	2	1	2	0	1	1	1	1	1	1	2	1	1	1	1	1	1	0	1	1	1	1	0	1	1	1	0	1	1	1	1	1	1	0	1	1	1	1	1	0	87.5
DRTY-6_201912_bins_2	1	2	0	1	2	0	2	0	1	1	2	0	0	0	1	0	1	1	1	1	1	1	0	1	0	0	0	0	1	0	0	1	0	1	1	1	1	1	0	0	1	0	1	1	1	0	0	0	56.25
DRTY-6_201912_bins_27	1	1	1	1	1	1	3	1	1	1	2	0	1	1	1	1	0	1	1	1	1	1	1	1	1	1	1	1	0	1	0	1	1	1	1	1	1	1	1	1	1	0	1	1	1	1	1	1	89.5833
DRTY-6_201912_bins_39	0	0	0	0	1	1	1	1	2	1	1	0	0	1	0	2	0	1	0	0	1	0	0	1	1	0	1	1	1	1	0	1	1	1	1	1	1	1	0	1	1	1	1	1	0	0	1	0	62.5
DRTY-6_201912_bins_48	1	1	1	1	1	1	1	1	2	1	2	0	1	1	0	1	1	1	1	0	1	1	1	1	1	1	1	1	1	1	1	1	1	1	1	1	1	1	1	1	1	0	1	1	1	1	1	1	91.6667
DRTY-6_201912_bins_51	1	1	1	1	1	1	1	1	1	1	2	0	1	1	1	1	0	1	1	1	1	1	1	1	1	1	1	1	0	1	0	1	1	1	1	1	1	1	1	1	1	1	1	1	1	1	1	1	91.6667
DRTY-6_201912_bins_73	1	1	1	0	1	1	2	1	3	1	2	0	1	1	1	1	1	1	1	1	1	1	1	1	1	0	1	1	1	1	1	1	1	1	1	1	1	1	1	1	1	1	1	1	1	1	1	1	93.75
DRTY-6_201912_bins_78	1	1	1	1	1	0	2	1	2	1	1	0	1	2	0	1	0	1	1	1	1	1	1	1	1	1	1	1	1	1	0	1	1	2	0	2	1	1	1	1	1	1	1	1	1	1	1	0	85.4167
DRTY-6_201912_bins_80	0	0	1	1	1	1	0	1	2	0	1	0	0	1	1	1	0	0	1	1	1	1	1	1	1	1	1	0	1	1	1	1	1	1	0	1	1	1	0	1	1	0	0	1	1	1	1	0	70.8333
DRTY-6_202007_bins_10	1	1	1	1	1	1	1	1	2	1	1	0	1	1	0	1	1	1	1	1	1	1	1	0	1	0	1	1	0	1	0	1	1	1	0	1	0	1	1	1	1	1	1	1	1	1	0	1	81.25
DRTY-6_202007_bins_16	1	1	0	0	0	1	1	1	2	1	1	0	1	0	1	1	0	1	0	0	1	1	1	1	1	0	1	1	1	1	0	1	0	1	1	1	0	1	1	1	1	1	1	1	1	0	1	0	70.8333
DRTY-6_202007_bins_36	1	1	0	0	1	1	3	1	2	1	2	0	1	1	1	0	1	1	1	1	1	1	1	1	1	0	1	1	1	1	1	1	1	1	1	1	1	1	1	1	1	1	1	1	1	1	1	1	89.5833
DRTY-7_201601_bins_18	1	1	1	1	0	1	2	1	3	1	0	0	1	1	1	1	1	1	1	1	1	1	1	1	1	1	1	1	1	1	0	1	1	1	0	1	1	0	1	1	1	1	1	1	1	1	1	1	87.5
DRTY-7_201601_bins_6	1	1	1	1	1	1	1	1	2	1	1	0	1	1	0	1	0	1	1	1	1	1	1	1	1	1	1	1	1	1	0	1	1	1	0	1	1	1	1	1	0	1	1	1	1	1	1	0	85.4167
DRTY-7_201709_bins_14	1	1	1	1	1	2	2	1	2	0	1	0	1	0	0	1	1	1	1	1	1	1	1	1	1	0	1	1	1	1	0	1	1	1	0	1	1	1	1	1	1	1	1	1	1	1	1	1	85.4167
DRTY-7_201709_bins_20	1	1	1	0	1	1	2	2	0	0	2	0	1	3	0	1	0	0	0	1	1	1	1	0	1	0	1	1	0	1	0	0	1	1	1	1	0	1	1	1	0	0	0	0	1	1	0	1	60.4167
DRTY-7_201709_bins_21	1	1	1	0	1	0	3	1	2	1	2	0	1	1	0	1	1	1	1	0	0	0	1	1	1	0	1	1	1	1	0	1	1	1	1	1	1	1	1	1	0	1	1	1	1	1	1	1	79.1667
DRTY-7_201709_bins_25	1	0	0	0	1	0	2	0	2	1	0	0	1	1	1	1	0	1	1	1	1	1	1	1	1	0	1	1	1	1	0	1	0	1	1	1	1	1	1	1	1	1	1	1	1	1	1	1	77.0833
DRTY-7_201709_bins_33	0	0	0	0	0	1	2	1	2	0	1	0	0	0	1	1	0	1	0	0	1	0	1	1	1	0	1	1	1	1	0	1	0	1	1	1	1	1	1	0	1	1	1	1	1	0	1	1	62.5
DRTY-7_201709_bins_34	0	0	1	1	0	1	3	2	1	1	2	0	1	0	1	0	0	1	1	0	0	0	1	1	0	0	1	0	0	1	0	1	1	1	0	1	1	1	1	1	1	0	1	1	1	1	1	1	64.5833
DRTY-7_201709_bins_36	1	1	0	1	1	2	1	2	1	2	1	0	0	0	0	1	1	1	1	1	0	1	1	0	1	1	1	1	0	1	0	1	0	0	1	0	1	1	1	1	0	1	1	0	1	0	1	2	68.75
DRTY-7_201709_bins_7	1	1	0	1	1	1	1	1	2	1	1	0	1	1	1	1	1	1	1	1	1	1	1	1	1	0	1	1	1	1	0	1	1	1	1	1	1	1	1	1	1	1	1	1	1	2	1	1	91.6667
DRTY-7_201803_bins_16	1	1	1	2	1	2	2	1	2	1	1	0	1	2	0	1	0	1	2	1	1	1	1	1	1	1	1	1	1	1	0	1	1	1	0	1	1	1	1	1	0	1	1	1	1	1	1	0	85.4167
DRTY-7_201803_bins_28	1	1	1	1	1	1	2	1	1	1	2	0	1	2	1	1	0	1	1	1	1	1	1	1	1	1	1	1	1	1	0	1	1	1	0	1	1	1	1	1	1	0	1	1	1	1	1	0	87.5
DRTY-7_201803_bins_47	1	2	1	0	1	1	1	1	2	2	1	0	1	1	1	1	0	0	1	1	1	1	1	1	1	1	1	1	1	1	0	1	1	1	0	1	1	1	1	1	1	1	1	1	1	1	1	1	87.5
DRTY-7_201803_bins_51	1	1	1	1	1	3	2	1	3	1	1	0	1	0	1	1	1	1	1	1	1	1	0	1	1	1	1	1	0	0	0	0	0	1	1	1	1	0	1	1	0	1	1	0	1	2	0	1	75
DRTY-7_201803_bins_59	1	1	1	1	1	1	0	1	2	1	1	0	1	1	0	1	0	1	1	1	1	1	0	1	1	1	1	1	1	1	0	1	1	0	0	0	1	1	0	1	0	1	1	1	0	1	1	0	72.9167
DRTY-7_201803_bins_63	1	1	1	1	1	1	3	1	3	1	3	0	1	1	1	1	0	1	1	1	1	1	1	1	0	0	1	0	0	1	0	1	1	1	1	1	1	1	1	1	1	0	1	1	1	1	1	1	83.3333
DRTY-7_201803_bins_64	1	1	1	1	1	1	1	1	0	1	1	0	1	1	1	1	1	1	1	1	1	1	1	1	1	1	1	0	1	1	1	1	1	1	1	1	1	1	1	1	1	1	1	1	1	1	1	1	93.75
DRTY-7_201803_bins_82	1	1	0	0	1	1	1	1	2	1	3	0	1	1	0	2	0	1	1	0	1	0	1	1	1	1	1	1	0	1	1	1	1	0	1	1	1	0	1	1	0	1	1	1	1	1	2	1	77.0833
DRTY-7_201912_bins_7	0	1	0	1	1	1	0	1	2	1	1	0	1	0	0	1	0	1	1	1	1	1	1	1	0	1	0	0	0	1	0	1	1	1	1	1	1	0	0	0	1	0	1	1	1	1	1	1	66.6667
DRTY-8_201705_bins_23	2	1	1	1	1	1	2	1	2	1	2	0	1	1	1	1	1	1	0	1	1	1	1	1	1	1	1	1	1	1	1	1	1	1	0	1	1	1	1	1	1	1	1	1	1	1	1	1	93.75
DRTY-8_201803_bins_20	1	1	0	0	1	1	2	1	2	2	2	0	1	1	1	1	0	1	1	1	1	1	1	1	1	1	1	1	0	1	1	1	1	1	1	1	1	1	1	1	0	1	1	1	1	1	1	1	87.5
DRTY-8_201803_bins_21	1	1	1	1	1	0	2	2	1	1	2	0	1	1	1	1	1	1	0	1	1	1	1	1	0	0	1	0	0	1	0	0	1	0	1	0	1	1	1	0	0	0	1	1	1	1	1	1	70.8333
DRTY-8_201803_bins_5	0	1	2	0	0	1	1	1	3	0	2	0	1	1	1	1	1	1	1	1	0	1	1	1	0	1	1	0	0	1	0	1	0	1	0	1	0	0	0	1	1	0	0	1	1	0	2	1	62.5
DRTY-8_201808_bins_27	1	1	1	1	1	1	2	1	1	1	2	0	1	1	1	1	1	1	1	1	1	1	1	1	1	0	1	1	1	1	1	1	1	1	0	1	1	0	1	1	1	0	1	1	2	1	1	1	89.5833
DRTY-9_201705_bins_13	1	2	1	1	1	1	2	1	2	1	2	0	1	1	0	0	1	1	1	0	1	0	1	1	1	0	1	1	0	1	0	1	0	1	1	1	1	1	1	1	0	1	1	1	1	1	1	1	79.1667
DRTY-9_201705_bins_14	2	1	1	0	1	1	2	1	2	1	2	0	1	1	1	1	0	1	1	0	1	1	1	1	1	0	1	1	1	1	0	1	1	1	1	1	1	1	1	1	1	1	1	1	1	1	1	1	87.5
DRTY-9_201705_bins_19	2	1	1	1	1	1	2	1	2	1	3	0	1	1	1	1	1	1	1	1	1	1	1	1	1	0	1	1	1	1	0	1	1	1	1	1	1	1	1	1	1	1	1	1	1	1	1	1	93.75
DRTY-9_201705_bins_4	1	0	1	1	1	1	1	1	1	1	2	0	0	1	1	1	0	1	1	1	1	1	1	1	0	0	1	0	0	1	0	1	1	1	0	1	1	1	1	1	1	0	1	1	1	1	1	1	77.0833
DRTY-9_201705_bins_8	1	1	0	2	1	1	2	1	0	1	2	0	1	1	0	1	1	1	1	1	1	1	1	1	0	1	1	0	1	1	1	1	1	1	1	1	1	0	1	1	1	1	1	1	1	0	1	1	83.3333
DRTY-9_201709_bins_2	2	1	1	0	1	1	2	1	2	0	3	0	1	1	1	1	0	1	1	0	1	1	1	1	1	0	1	1	1	1	0	1	1	1	1	1	1	1	1	1	1	1	1	1	1	1	1	1	85.4167
DRTY-9_201803_bins_2	1	1	1	1	1	0	2	1	1	1	2	0	0	1	0	1	1	1	1	1	1	1	1	1	0	1	1	0	0	1	1	1	1	1	1	1	1	0	1	1	1	1	1	1	1	1	1	1	83.3333
DRTY-9_201803_bins_3	3	1	1	0	1	1	1	1	1	1	2	0	1	1	1	1	0	1	1	0	1	1	1	1	1	0	1	1	1	1	0	1	1	1	1	1	1	1	1	1	1	1	1	1	1	1	1	1	87.5
DRTY-9_201808_bins_3	2	1	1	0	1	1	2	1	2	0	2	0	1	1	1	1	0	1	1	0	1	1	0	1	1	0	1	1	1	1	0	1	1	1	1	1	1	1	0	1	1	1	1	1	0	1	1	1	79.1667
DRTY-9_201901_bins_1	2	1	1	0	1	2	3	1	2	0	2	0	1	1	1	1	0	1	1	0	1	1	1	1	1	0	1	1	1	1	0	1	1	1	1	1	1	1	1	1	1	1	1	1	1	1	1	1	85.4167
DRTY-9_201912_bins_6	1	1	1	0	1	1	2	1	2	0	2	0	1	1	1	1	0	1	1	0	1	1	1	1	1	0	1	1	1	1	0	1	1	1	1	1	1	1	1	1	1	1	1	1	1	1	1	1	85.4167
DRTY-9_202101_bins_4	2	1	1	0	1	1	2	1	2	2	2	0	1	1	1	1	0	1	1	0	1	1	1	1	1	0	1	1	1	1	0	1	1	1	1	1	1	1	1	1	1	1	1	1	1	1	1	1	87.5
GMQP_201705_bins_45	1	2	1	1	1	2	1	2	2	1	2	0	1	1	1	1	1	1	1	1	1	1	1	1	1	1	1	0	1	1	0	1	0	1	0	1	1	0	1	0	1	0	1	1	1	1	1	1	83.3333
GMQP_201705_bins_47	1	1	1	1	1	1	2	0	2	1	2	0	1	1	0	0	1	1	1	0	1	1	1	1	1	1	1	1	0	1	0	1	0	1	0	1	1	0	1	1	1	1	1	1	1	1	1	0	77.0833
GMQP_201705_bins_53	1	0	0	0	3	1	2	1	2	0	0	0	1	2	1	1	0	1	1	1	1	1	0	1	1	0	1	1	0	1	0	1	0	1	0	1	0	1	0	1	1	1	0	0	1	1	0	1	62.5
GMQP_201705_bins_56	1	2	1	0	1	1	2	1	2	1	3	0	0	1	1	1	0	1	0	1	1	1	0	1	0	1	1	1	1	1	0	1	1	1	1	1	1	1	1	1	1	0	1	1	1	2	1	0	79.1667
GMQP_201709_bins_14	1	1	1	0	1	1	2	0	2	1	1	0	1	1	1	1	0	1	0	1	1	1	0	1	0	1	0	0	1	2	1	1	1	1	0	1	1	0	1	0	1	0	0	1	1	2	1	0	68.75
GMQP_201803_bins_38	1	1	1	1	1	1	2	1	2	1	3	0	1	1	0	1	1	1	1	0	1	1	1	1	1	1	0	0	0	1	0	1	0	1	0	1	1	0	1	1	1	1	1	1	1	1	1	0	77.0833
GMQP_201901_bins_44	1	1	1	1	3	1	3	0	1	1	1	0	0	0	1	1	0	0	1	1	1	1	0	1	1	1	1	1	1	1	0	1	0	1	1	0	1	1	1	1	0	1	1	1	1	2	1	0	75
GMQP_201912_bins_27	1	1	1	0	0	1	2	2	2	0	1	0	1	1	0	2	1	1	1	1	1	1	0	1	1	0	1	1	0	0	0	1	1	1	1	1	0	1	1	1	1	0	1	0	1	1	0	0	68.75
GMQP_202101_bins_47	2	2	2	1	1	0	0	0	3	1	3	0	1	1	1	1	1	1	0	0	1	1	0	1	1	1	0	0	0	1	1	1	0	0	0	0	0	0	1	0	0	1	0	1	1	2	0	0	56.25
GMQP_202101_bins_58	0	0	1	1	1	0	1	1	2	1	3	0	0	1	0	1	1	1	1	0	1	0	1	0	1	1	1	1	0	1	0	1	0	1	0	1	0	1	1	1	1	1	1	0	1	1	1	0	66.6667
GMQS_201709_bins_18	1	1	1	1	1	1	2	0	2	1	2	0	1	1	1	1	0	1	1	1	1	1	0	1	1	0	1	0	0	0	0	1	1	1	0	1	0	1	1	0	1	1	1	0	1	1	1	0	70.8333
GMQS_201709_bins_2	0	1	1	1	1	1	1	1	2	0	2	0	1	2	1	1	1	1	0	1	1	1	1	1	1	2	1	1	1	0	1	1	0	1	0	1	1	1	0	1	1	0	1	2	1	1	1	1	81.25
GXS_201709_bins_37	1	1	1	0	0	1	1	0	1	0	1	0	1	3	0	2	1	1	2	1	1	1	1	1	1	1	0	1	1	0	0	1	1	1	0	1	1	0	1	1	1	0	1	1	1	1	1	1	75
GXS_201803_bins_72	1	1	1	1	1	2	1	1	1	1	2	0	1	1	0	1	0	1	0	0	1	1	1	1	1	0	1	1	0	1	0	1	0	1	0	1	1	1	1	1	1	1	1	1	1	1	1	0	77.0833
GXS_201912_bins_103	1	4	1	0	1	1	3	3	2	1	2	0	2	1	1	1	1	1	1	1	1	1	1	1	1	1	1	1	1	1	1	1	1	1	0	1	1	1	1	1	1	1	1	1	1	2	1	1	93.75
GXS_201912_bins_4	1	0	1	1	1	1	2	0	0	1	2	0	1	1	1	1	1	1	1	1	1	1	1	1	1	1	1	1	1	1	0	1	1	1	1	1	1	0	1	1	1	1	1	1	1	1	0	0	83.3333
GXS_201912_bins_51	1	1	1	1	1	1	1	1	1	1	2	0	1	1	0	1	0	0	1	1	1	1	1	1	1	1	1	1	1	1	1	1	1	1	0	1	1	1	1	1	1	0	1	1	1	1	1	1	87.5
GXS_202007_bins_18	1	1	1	1	1	1	0	1	1	0	2	0	1	1	1	1	0	1	1	1	1	1	1	1	1	1	1	1	0	1	0	1	1	1	0	1	1	1	1	1	1	0	1	1	1	1	1	0	81.25
GXS_202007_bins_33	1	1	1	1	1	1	1	1	2	1	3	0	1	1	0	0	0	1	1	0	1	1	1	1	1	1	1	1	0	1	0	1	0	1	0	1	1	1	1	1	1	1	1	1	1	1	1	0	79.1667
GXS_202007_bins_54	1	1	1	1	1	1	2	1	1	1	2	0	1	1	1	1	1	1	1	1	1	1	1	1	1	1	1	1	1	1	0	1	1	1	0	1	1	0	1	1	1	1	0	1	1	1	1	0	87.5
GXS_202007_bins_56	1	1	1	1	1	1	1	1	1	1	3	0	1	1	0	1	0	1	1	1	1	1	1	1	1	1	1	1	1	1	1	1	1	1	0	1	1	1	1	1	1	0	1	1	1	1	1	1	89.5833
GXS_202101_bins_44	1	1	0	1	1	1	1	1	1	0	2	0	1	1	0	1	1	1	1	1	1	1	1	1	0	1	1	0	0	1	0	1	1	1	0	1	1	0	0	0	1	0	1	0	1	1	0	0	66.6667
GXS_202101_bins_79	1	2	1	0	1	1	2	1	3	1	2	0	2	1	1	1	1	1	1	1	1	1	1	1	1	1	1	1	1	1	1	1	1	1	0	1	1	1	1	1	1	1	1	1	1	1	1	1	93.75
HHBFW-2_201803_bins_130	2	1	1	1	1	0	1	1	2	1	3	0	3	1	1	1	1	1	1	1	1	1	1	1	1	0	1	1	1	0	0	1	1	1	1	1	1	1	1	1	1	0	1	1	1	1	1	0	85.4167
HHBFW-2_201803_bins_132	1	1	1	1	1	1	2	1	2	0	2	0	0	1	1	1	1	1	1	1	1	1	1	1	1	1	1	1	1	1	0	1	1	1	1	1	1	0	1	1	1	1	1	1	1	1	1	1	89.5833
HHBFW-2_201803_bins_170	0	0	1	1	1	1	0	0	1	1	0	0	1	1	1	0	0	1	0	1	0	1	1	1	1	1	1	1	1	1	0	1	1	1	1	1	1	0	1	1	1	0	1	1	1	1	1	0	70.8333
HHBFW-2_201803_bins_234	1	1	1	1	1	1	1	1	0	1	3	0	1	1	1	1	0	1	1	1	1	1	1	1	1	1	1	1	0	1	0	1	1	1	0	1	1	1	1	1	1	0	1	1	1	1	1	1	85.4167
HHBFW-2_201803_bins_274	1	2	1	1	1	1	2	1	3	1	2	0	1	1	1	1	0	1	1	1	1	1	1	1	1	1	0	0	1	1	0	1	1	1	0	1	1	0	1	1	1	1	1	1	1	1	1	0	83.3333
HHBFW-2_201803_bins_90	1	1	0	1	1	1	1	2	2	1	3	0	1	1	1	1	0	0	2	1	1	1	0	0	1	1	1	1	0	1	1	0	0	1	0	0	0	1	1	1	1	1	0	0	0	1	1	1	68.75
HNT-10_202101_bins_40	1	1	1	0	0	1	1	1	1	1	2	0	1	1	0	1	0	0	1	2	0	0	1	1	1	1	1	1	1	1	0	1	0	1	0	1	1	0	0	1	1	0	1	1	1	0	1	0	66.6667
HNT-3_202101_bins_31	1	1	0	0	1	1	3	0	1	0	2	0	1	0	1	1	0	1	2	2	1	0	1	1	1	1	1	0	1	1	0	1	0	1	1	1	1	0	1	0	0	0	0	1	1	1	1	0	64.5833
HNT-4_202101_bins_86	1	1	1	1	1	1	2	1	1	1	1	0	1	1	0	1	1	1	1	1	1	0	0	0	0	0	0	0	0	1	1	1	0	1	1	0	0	0	1	0	1	1	1	1	0	1	0	0	62.5
JZ-1_201705_bins_109	2	2	1	1	1	1	3	1	3	1	2	0	1	1	1	1	1	1	1	1	1	1	1	1	1	1	1	1	1	1	0	1	1	1	0	1	1	1	1	1	1	0	1	1	1	1	2	0	89.5833
JZ-1_201705_bins_113	1	1	1	1	1	1	2	1	2	1	2	0	1	1	1	1	1	1	1	1	1	1	1	1	0	1	1	1	1	1	0	1	1	1	0	1	1	1	1	1	1	0	1	1	1	1	1	0	87.5
JZ-1_201705_bins_114	1	1	1	1	1	1	1	1	1	1	2	0	1	0	1	1	1	1	1	0	1	1	1	1	1	0	1	1	1	1	1	0	1	1	0	1	1	1	1	0	1	1	1	1	1	0	1	0	81.25
JZ-1_201705_bins_18	1	1	1	1	1	1	1	1	2	1	1	0	1	1	1	1	1	1	2	0	1	1	0	1	0	0	1	0	1	1	0	1	1	1	1	1	1	1	1	1	0	1	1	1	1	1	1	1	83.3333
JZ-1_201705_bins_30	3	0	3	1	3	1	2	1	2	1	1	1	5	1	1	2	1	1	0	1	1	1	1	1	1	0	1	1	1	0	0	0	1	1	1	1	1	1	1	1	3	1	0	0	1	0	1	2	81.25
JZ-1_201709_bins_39	2	1	0	0	1	0	3	1	2	1	2	0	1	1	1	1	0	1	0	1	1	1	1	1	1	1	1	1	1	1	0	1	1	1	0	1	1	1	1	1	1	0	1	1	1	1	1	0	79.1667
JZ-1_201709_bins_49	1	1	1	1	1	1	1	1	1	1	1	0	1	1	1	1	1	1	0	1	1	1	1	0	0	1	1	1	0	1	1	1	1	1	0	1	0	1	1	1	1	1	1	0	1	1	1	1	83.3333
JZ-1_201709_bins_53	2	1	1	0	1	1	2	1	2	1	3	0	1	1	1	1	1	1	2	1	1	1	1	1	1	1	1	1	1	1	0	1	1	1	0	1	1	1	1	1	1	0	1	1	1	1	1	0	87.5
JZ-1_201709_bins_73	1	0	1	1	1	0	1	1	1	1	0	0	2	0	1	1	1	1	1	1	1	1	0	1	1	1	1	1	0	1	0	1	1	1	0	1	1	1	1	1	1	0	1	1	0	1	1	1	77.0833
JZ-1_201709_bins_74	2	2	1	0	2	1	2	1	2	2	3	0	1	1	1	1	1	1	1	0	1	1	1	1	1	1	1	1	1	0	0	1	1	1	1	1	1	1	1	1	1	1	1	1	1	1	1	0	87.5
JZ-1_201709_bins_84	1	1	1	1	1	1	1	1	2	1	2	0	1	1	1	1	1	1	1	1	1	1	1	1	0	1	1	1	1	1	0	1	1	1	0	1	1	1	1	1	1	0	1	1	1	1	1	0	87.5
JZ-1_201803_bins_101	1	1	1	1	1	1	3	1	2	0	2	0	1	0	1	0	0	1	0	1	1	1	1	1	1	1	1	1	1	1	0	1	1	1	0	1	1	1	0	1	1	0	0	1	1	1	1	0	75
JZ-1_201803_bins_103	2	1	1	0	1	1	2	1	2	1	0	0	1	1	1	0	1	1	1	1	1	1	1	1	1	1	1	1	1	0	0	0	1	1	1	1	1	1	1	1	1	0	1	0	1	1	1	0	79.1667
JZ-1_201803_bins_104	1	1	1	1	1	1	1	1	2	1	1	0	1	1	1	1	1	1	2	1	1	1	0	1	0	0	1	0	1	1	0	1	1	1	1	1	1	1	1	1	0	1	1	1	1	1	1	1	85.4167
JZ-1_201803_bins_113	2	1	1	0	1	1	2	1	2	0	3	0	1	1	1	1	1	1	1	1	1	1	1	1	1	1	1	1	1	1	0	1	1	1	1	1	1	1	1	1	1	0	2	1	1	1	1	1	89.5833
JZ-1_201803_bins_115	3	1	0	1	2	1	1	1	4	1	2	0	1	1	0	2	1	2	1	1	1	1	1	1	1	1	1	1	1	1	0	1	1	0	0	1	1	1	0	1	1	0	1	1	1	1	1	0	81.25
JZ-1_201803_bins_2	1	1	1	1	1	1	2	1	2	1	2	0	1	1	1	1	1	1	1	1	1	1	1	1	0	1	1	1	1	1	0	1	1	1	0	1	1	1	1	1	1	0	1	1	1	1	1	0	87.5
JZ-1_201803_bins_29	1	1	1	1	1	1	2	1	1	1	2	0	1	1	1	1	1	1	1	1	1	1	1	1	1	1	1	1	1	1	0	1	1	1	1	1	1	0	1	1	1	1	1	1	1	1	1	0	91.6667
JZ-1_201803_bins_42	0	1	1	1	1	1	3	1	2	0	3	0	1	1	0	1	0	1	1	0	1	0	1	0	0	0	1	1	0	0	0	0	0	1	0	1	0	1	1	1	1	0	1	0	1	0	1	0	56.25
JZ-1_201803_bins_65	0	1	0	1	0	1	0	1	1	1	0	0	2	0	1	1	0	0	0	1	1	1	1	1	0	1	1	1	0	0	0	1	0	1	0	1	1	1	1	1	1	1	0	0	1	1	1	2	62.5
JZ-1_201803_bins_66	2	1	1	0	1	1	2	1	2	1	2	0	1	1	1	2	1	1	1	1	1	1	1	1	1	1	1	1	1	1	0	1	1	1	0	1	1	1	1	1	1	0	1	1	1	1	1	0	87.5
JZ-1_201901_bins_101	2	1	1	0	1	1	2	1	2	1	3	0	1	1	1	1	1	1	0	2	1	1	1	1	1	1	1	1	1	1	0	1	1	1	0	1	1	1	1	1	1	0	1	1	1	1	1	0	85.4167
JZ-1_201901_bins_104	1	1	1	0	1	1	2	1	2	1	2	0	1	0	1	0	1	1	1	1	1	1	1	1	0	1	1	1	1	1	0	1	1	1	0	1	1	1	1	1	1	0	1	1	1	1	1	0	81.25
JZ-1_201901_bins_113	2	1	1	0	1	1	2	1	2	1	4	0	1	1	0	1	1	1	1	0	1	1	1	1	1	1	1	1	1	1	0	1	1	0	1	0	1	1	1	1	0	0	1	1	1	1	1	0	79.1667
JZ-1_201901_bins_41	1	2	1	1	1	1	2	1	1	0	2	0	1	1	1	2	1	1	1	0	1	1	1	1	1	0	1	1	1	1	0	1	1	1	1	1	1	0	1	1	1	1	1	1	1	1	1	0	85.4167
JZ-1_201901_bins_44	1	1	0	1	1	1	1	1	2	0	2	0	1	1	1	1	0	1	1	1	1	0	1	1	1	1	1	1	0	1	0	1	1	1	0	1	1	1	1	0	1	0	1	0	1	1	0	0	72.9167
JZ-1_201901_bins_54	0	1	1	1	1	1	1	1	2	1	1	0	2	1	1	1	1	1	1	0	0	0	0	1	0	0	1	0	1	1	0	1	1	1	1	1	1	1	0	1	0	1	1	1	0	1	1	1	72.9167
JZ-1_201901_bins_70	1	1	1	0	1	1	2	1	3	1	1	0	2	1	0	1	1	1	1	1	1	1	1	1	1	1	1	1	1	1	0	1	1	1	0	1	1	1	1	1	1	1	1	1	1	1	1	1	89.5833
JZ-1_201901_bins_71	1	1	1	1	1	1	2	1	1	1	2	0	1	1	0	1	1	1	1	0	1	1	1	1	1	1	1	1	0	1	0	1	0	1	0	1	1	1	1	1	1	1	1	1	1	1	1	0	83.3333
JZ-1_201901_bins_77	1	1	1	3	1	1	2	1	2	1	1	0	1	1	1	1	1	1	1	0	1	1	1	1	1	1	1	1	1	1	1	1	1	1	1	1	1	1	1	1	1	1	1	1	1	1	1	1	95.8333
JZ-1_201901_bins_82	0	1	1	1	1	1	2	1	2	0	2	0	1	0	1	1	1	1	0	2	1	1	1	1	1	1	1	1	1	1	0	1	1	1	0	1	1	1	1	1	1	0	1	1	1	1	1	0	81.25
JZ-1_201907_bins_36	2	1	0	1	0	1	1	0	0	0	2	0	2	0	0	1	0	1	0	2	1	1	1	0	0	1	0	0	0	1	0	1	1	1	0	1	0	0	1	0	1	0	1	1	1	0	0	0	50
JZ-1_201912_bins_11	1	1	1	1	1	1	1	1	2	1	2	0	1	1	1	2	1	1	1	1	1	1	1	1	0	1	1	1	1	1	0	1	1	1	0	1	1	1	1	1	1	0	1	1	1	1	1	0	87.5
JZ-1_201912_bins_12	1	1	1	1	1	1	1	0	1	1	2	0	0	1	1	1	1	1	0	1	1	1	1	1	1	1	1	1	1	1	0	1	1	1	1	1	1	0	1	1	1	1	1	1	1	1	0	0	83.3333
JZ-1_201912_bins_45	2	1	1	1	1	2	0	1	2	1	2	0	1	1	1	1	1	1	1	1	1	1	1	0	1	1	1	0	1	1	0	1	1	1	0	1	0	0	1	0	1	0	1	1	0	1	1	0	75
JZ-1_201912_bins_5	1	1	1	0	1	1	2	1	3	1	1	0	2	1	0	1	1	1	1	0	1	0	1	1	1	1	1	1	1	1	0	1	1	1	0	1	1	1	1	1	1	1	1	1	1	1	1	1	85.4167
JZ-1_201912_bins_58	2	1	1	0	1	1	2	1	2	0	3	0	1	1	1	1	1	1	1	1	1	1	1	1	1	1	1	1	1	1	0	1	1	1	0	1	1	1	1	1	1	0	1	1	1	1	1	0	85.4167
JZ-1_201912_bins_84	0	0	1	1	1	2	0	1	0	0	0	0	1	1	1	1	1	1	2	0	1	1	1	1	1	1	1	1	1	1	1	1	0	1	1	1	1	1	1	1	1	0	1	1	1	0	1	1	77.0833
JZ-1_201912_bins_91	0	1	1	0	1	1	2	1	2	1	2	0	1	1	1	1	1	1	1	1	1	1	1	1	0	0	1	1	1	1	0	1	1	1	1	1	1	0	1	1	1	1	1	1	1	1	0	1	83.3333
JZ-1_202007_bins_103	2	1	1	1	1	0	1	1	2	1	0	0	1	1	1	0	1	2	1	1	1	1	1	1	1	1	1	1	1	0	0	1	1	1	0	1	1	1	0	1	1	0	1	1	1	1	1	0	79.1667
JZ-1_202007_bins_31	1	1	1	1	1	2	1	1	1	1	0	0	1	1	1	1	1	1	0	0	1	0	0	1	0	0	1	0	1	1	0	1	0	1	0	1	1	1	1	1	0	1	0	1	1	0	1	1	68.75
JZ-1_202007_bins_4	1	0	0	1	0	0	0	1	0	1	3	0	1	2	1	2	1	1	0	1	1	1	1	1	1	0	1	1	1	1	0	1	2	1	0	1	1	1	1	1	1	0	1	1	1	1	1	0	72.9167
JZ-1_202007_bins_93	1	1	1	1	1	1	2	1	2	1	3	0	1	1	0	1	0	1	1	0	0	1	1	1	1	1	1	1	0	1	0	1	0	1	0	1	1	1	1	1	1	1	1	1	1	1	1	0	79.1667
JZ-1_202007_bins_97	1	1	1	1	1	1	1	1	1	0	2	0	1	1	1	1	1	1	1	1	1	1	1	1	1	1	1	1	0	1	0	1	1	1	0	1	1	1	1	1	1	0	1	0	1	1	0	0	81.25
JZ-1_202007_bins_99	1	1	1	0	1	1	2	0	1	1	2	0	2	2	1	1	1	1	1	1	0	1	1	1	0	0	1	1	1	1	0	1	1	1	0	1	1	0	1	1	1	1	1	1	1	1	1	1	81.25
JZ-1_202101_bins_113	1	1	1	0	1	1	2	1	2	1	2	0	2	1	1	1	1	1	1	1	1	1	1	1	0	0	1	1	1	1	0	1	1	1	0	1	1	0	1	1	1	1	0	1	1	1	1	1	83.3333
JZ-1_202101_bins_117	2	1	1	0	1	1	2	1	2	1	3	0	1	1	1	1	1	1	1	1	1	1	0	1	1	1	1	1	1	1	0	1	1	1	1	1	1	1	1	1	1	0	1	1	1	1	1	0	87.5
JZ-1_202101_bins_29	1	0	2	1	1	1	1	1	1	0	1	0	1	1	1	2	1	1	1	1	1	1	1	0	1	1	1	0	0	2	0	1	1	1	1	1	0	1	1	0	1	1	1	1	1	1	1	0	79.1667
JZ-1_202101_bins_53	1	0	1	1	1	1	1	1	2	1	0	0	1	0	1	1	0	1	1	1	1	0	0	1	0	0	1	0	1	1	0	1	1	1	1	1	1	1	0	1	0	0	1	1	1	1	1	1	70.8333
JZ-1_202101_bins_61	1	2	1	2	1	2	1	0	2	1	1	0	1	1	1	1	1	1	1	1	1	1	1	1	1	1	1	1	1	0	0	1	0	1	1	1	1	1	1	1	1	0	2	1	1	1	1	1	87.5
JZ-2_201601_bins_28	1	1	1	2	1	1	2	1	2	1	2	0	1	1	1	1	1	1	1	1	1	1	1	1	0	1	1	1	1	1	0	1	1	1	0	1	1	1	1	1	1	0	1	1	1	0	1	0	85.4167
JZ-2_201705_bins_158	1	1	1	0	1	1	2	1	2	1	2	0	1	1	1	1	1	1	1	1	1	1	1	1	0	1	1	1	1	1	0	1	1	1	1	1	1	1	1	1	1	1	1	1	1	1	1	0	89.5833
JZ-2_201705_bins_163	1	1	1	1	1	1	2	1	2	1	0	0	1	1	1	1	0	1	1	1	1	1	1	1	1	0	1	1	1	1	0	1	1	1	0	1	1	1	1	1	1	0	1	1	1	1	1	0	83.3333
JZ-2_201705_bins_164	1	1	0	0	0	1	1	0	1	1	2	0	1	1	0	0	0	0	0	0	0	1	0	1	1	0	1	0	1	1	1	0	0	1	1	1	1	1	1	0	1	0	0	1	0	1	0	1	54.1667
JZ-2_201705_bins_165	1	1	1	0	1	2	1	1	2	1	2	0	1	1	0	1	0	1	1	1	1	1	1	1	1	0	1	0	0	1	0	1	1	1	1	1	1	0	1	1	1	0	1	1	1	1	1	0	77.0833
JZ-2_201705_bins_166	1	1	1	2	1	1	2	1	1	1	2	0	1	2	1	1	1	1	1	1	1	1	1	1	1	1	1	1	0	1	0	1	1	1	1	1	1	0	1	1	1	0	1	1	1	1	1	1	89.5833
JZ-2_201705_bins_167	1	0	0	0	1	0	2	1	1	1	1	0	1	1	0	1	1	1	0	1	1	1	1	1	1	1	1	1	1	1	0	1	1	1	0	1	1	1	1	1	1	0	1	1	1	1	1	0	77.0833
JZ-2_201705_bins_23	1	1	1	1	1	1	1	1	1	1	1	0	1	1	0	1	0	1	1	1	1	0	0	1	1	1	1	1	1	1	0	1	1	1	0	1	1	1	1	1	1	0	1	1	1	1	1	1	83.3333
JZ-2_201705_bins_233	1	1	1	1	1	1	2	1	1	1	1	0	1	1	1	1	1	2	1	1	1	1	1	1	1	1	1	1	0	1	1	1	1	1	1	1	1	1	1	1	1	0	1	1	1	3	1	1	93.75
JZ-2_201705_bins_235	3	1	2	0	1	1	0	1	3	1	1	0	1	1	1	1	1	0	0	1	1	0	1	1	0	0	1	1	1	1	0	1	1	1	1	1	1	0	1	1	1	1	1	1	0	1	0	1	75
JZ-2_201705_bins_247	1	1	1	1	1	2	2	1	1	1	2	0	1	1	1	0	1	1	3	1	1	1	1	1	1	1	1	1	1	1	0	1	1	1	1	1	1	1	1	1	1	1	1	1	1	1	1	0	91.6667
JZ-2_201705_bins_269	1	1	1	0	1	1	2	1	2	0	2	0	1	1	1	1	0	1	1	1	1	1	1	1	1	1	1	1	1	1	0	1	0	1	0	0	1	1	0	1	0	0	1	1	1	1	1	0	75
JZ-2_201705_bins_270	1	1	1	0	1	1	3	1	2	1	2	0	1	0	1	2	1	1	1	1	1	1	1	1	2	1	1	1	0	1	0	1	1	0	1	0	1	1	1	1	0	1	1	1	1	1	1	0	81.25
JZ-2_201705_bins_273	0	1	1	1	0	1	2	1	2	1	0	0	1	2	1	1	1	1	1	2	1	0	1	1	1	1	1	1	1	1	0	1	1	1	0	1	1	1	1	1	1	0	1	1	1	2	0	0	79.1667
JZ-2_201705_bins_274	0	1	2	1	1	1	2	1	1	1	2	0	1	1	1	1	1	1	0	1	1	1	1	1	2	1	1	1	1	1	0	1	1	1	0	1	1	0	1	1	1	0	1	1	1	2	0	1	83.3333
JZ-2_201705_bins_275	0	1	1	3	1	4	3	1	2	0	1	0	1	1	1	1	1	1	1	0	0	1	1	1	2	1	1	1	1	1	0	1	1	0	0	0	1	1	1	1	0	1	0	1	1	2	0	0	72.9167
JZ-2_201705_bins_36	1	0	1	0	1	1	2	1	2	1	2	0	2	1	0	1	0	1	1	0	1	0	1	1	1	2	1	1	1	1	0	1	0	1	1	1	1	0	1	1	1	1	1	1	1	1	1	0	77.0833
JZ-2_201705_bins_4	1	1	1	0	1	1	3	2	2	1	1	0	1	1	0	1	0	1	1	0	1	1	1	1	1	0	1	1	1	1	0	1	1	1	0	0	1	1	1	1	0	1	1	1	1	1	1	0	77.0833
JZ-2_201705_bins_45	1	1	1	0	1	1	2	1	3	2	1	0	1	1	0	1	1	1	1	1	1	1	1	1	1	1	1	1	0	1	0	1	1	1	1	1	1	0	1	1	1	0	0	1	1	1	1	0	81.25
JZ-2_201705_bins_5	1	2	3	1	4	2	1	1	2	1	2	0	1	1	0	2	1	1	1	1	0	1	1	0	1	1	0	1	0	1	1	0	1	1	0	1	0	0	1	0	1	1	0	0	1	1	1	2	72.9167
JZ-2_201705_bins_60	1	1	1	1	1	1	1	1	2	1	1	0	2	1	1	1	1	1	1	1	1	1	1	1	1	1	1	0	1	1	0	1	1	1	0	1	1	0	1	1	1	1	1	1	1	1	1	1	89.5833
JZ-2_201709_bins_142	1	2	1	0	1	1	2	1	1	1	1	0	1	1	1	1	1	0	1	1	1	0	1	0	0	0	1	1	0	1	0	0	1	1	1	1	0	1	1	1	1	0	1	0	1	0	1	0	68.75
JZ-2_201709_bins_147	1	1	1	0	1	1	2	1	3	1	1	0	1	1	0	1	1	1	1	1	1	1	1	1	1	1	1	1	0	1	0	1	1	1	1	1	1	0	1	1	1	0	0	1	1	1	1	0	81.25
JZ-2_201709_bins_2	0	1	1	1	1	1	1	2	2	2	0	0	2	1	0	1	0	1	1	1	2	1	1	0	1	0	1	0	0	1	0	0	1	0	1	0	0	0	1	1	0	1	1	0	1	1	0	0	60.4167
JZ-2_201709_bins_73	0	1	1	0	1	1	1	1	2	0	0	0	2	1	1	1	1	1	1	1	1	0	0	1	1	1	1	1	1	1	0	1	0	1	0	1	1	1	1	1	1	0	1	1	0	1	0	0	70.8333
JZ-2_201803_bins_9	1	2	1	0	1	2	2	1	2	1	3	0	1	2	0	1	0	1	1	1	1	1	1	1	0	1	1	1	0	1	1	1	1	1	1	1	1	1	1	1	0	1	1	1	1	1	1	1	85.4167
JZ-2_201803_bins_97	1	1	3	1	1	2	3	1	4	1	4	0	1	1	1	1	1	1	1	1	1	1	1	1	0	0	1	0	0	1	0	1	1	1	0	1	1	1	1	1	1	0	1	1	1	1	1	1	83.3333
JZ-2_201808_bins_140	1	1	1	0	1	1	2	1	2	1	2	0	1	1	0	1	0	1	1	1	1	1	1	1	1	0	1	0	0	1	0	1	1	1	1	1	1	0	1	1	1	0	1	1	1	1	1	0	77.0833
JZ-2_201808_bins_178	1	1	1	0	1	1	1	1	2	1	1	0	1	2	1	1	0	1	1	1	1	1	1	1	1	1	1	1	0	1	1	1	1	1	1	1	1	0	1	1	1	1	1	1	1	1	1	0	87.5
JZ-2_201808_bins_43	1	1	1	0	1	1	2	1	3	1	1	0	1	1	0	1	1	1	1	1	1	1	1	1	1	1	1	1	0	1	0	1	1	1	1	1	1	0	1	1	1	0	0	1	1	1	1	0	81.25
JZ-2_201808_bins_55	1	1	1	0	1	1	2	1	2	1	2	0	2	1	0	1	0	1	1	1	0	1	1	1	1	1	1	1	1	1	0	1	1	1	1	1	1	0	1	1	1	1	0	1	1	1	1	0	81.25
JZ-2_201808_bins_70	0	1	1	0	3	0	2	1	3	2	0	0	1	1	1	1	1	1	0	0	0	0	1	1	1	1	1	1	1	1	0	0	0	1	0	1	1	1	1	1	1	0	1	0	1	1	1	1	68.75
JZ-2_201808_bins_93	1	0	1	0	2	1	2	1	2	2	2	0	1	1	1	1	1	1	0	1	1	0	1	1	1	1	1	1	1	1	0	1	1	1	1	1	1	1	1	1	1	1	1	1	1	1	1	0	85.4167
JZ-2_201901_bins_146	1	1	1	1	1	1	1	1	2	1	1	0	1	1	1	1	0	1	1	1	1	1	1	0	0	0	0	0	0	0	0	0	1	1	1	1	0	0	1	0	1	0	0	0	1	1	1	1	64.5833
JZ-2_201901_bins_147	1	0	1	1	0	1	0	1	2	1	2	0	1	1	0	1	0	0	0	1	1	1	1	1	0	0	1	0	1	1	0	1	0	1	0	1	1	0	1	1	1	1	1	1	1	1	1	1	68.75
JZ-2_201901_bins_85	1	1	0	1	1	1	1	1	1	1	1	0	1	1	0	1	0	1	1	1	1	1	1	1	1	1	1	0	1	1	0	1	1	1	0	1	1	0	1	1	1	0	1	1	1	1	1	1	81.25
JZ-2_201901_bins_96	1	1	1	0	1	1	2	1	2	1	2	0	2	1	0	1	0	1	1	1	1	1	1	1	1	1	1	1	1	1	0	1	0	1	1	1	1	0	1	1	1	1	1	1	1	1	1	0	83.3333
JZ-2_201907_bins_201	1	3	1	0	1	1	2	1	2	1	2	0	2	2	0	1	0	1	1	1	1	1	1	1	1	1	1	1	1	1	0	1	1	1	1	1	1	0	1	1	1	1	1	1	1	1	1	0	85.4167
JZ-2_201907_bins_3	1	0	1	1	1	1	0	1	2	1	2	0	1	1	1	1	0	1	1	1	1	1	1	1	0	0	1	0	1	1	0	1	0	1	0	1	1	0	1	1	1	1	1	1	1	1	1	1	77.0833
JZ-2_201912_bins_129	1	0	0	0	1	1	1	1	1	1	2	0	0	1	1	1	0	1	0	1	1	1	1	1	0	0	1	0	1	1	0	1	0	1	0	1	1	0	0	1	1	1	1	1	1	1	1	1	68.75
JZ-2_202007_bins_68	1	1	1	1	1	1	0	1	2	1	2	0	1	1	0	1	0	1	0	1	1	1	1	1	0	0	1	0	1	1	0	1	1	1	1	1	1	0	1	1	1	1	1	1	1	1	0	1	77.0833
JZ-2_202007_bins_72	0	1	1	1	2	1	1	1	1	1	1	0	1	1	1	1	1	1	1	1	1	0	1	1	1	1	1	1	1	1	0	1	0	1	0	1	1	1	0	1	1	0	1	1	1	1	0	1	81.25
JZ-2_202007_bins_87	1	1	1	1	1	1	1	1	1	1	1	0	1	1	0	1	1	1	1	1	1	1	1	1	1	1	1	1	0	1	0	1	1	1	0	1	1	1	1	1	1	1	1	1	1	1	1	1	89.5833
JZ-2_202007_bins_97	1	1	2	0	1	1	2	1	2	1	2	0	2	1	1	1	0	1	0	1	0	1	1	1	1	1	1	1	1	1	0	1	1	1	1	1	1	0	1	1	1	1	1	1	1	1	1	0	83.3333
JZ-2_202007_bins_99	1	1	1	1	1	1	2	3	2	1	1	0	1	1	1	1	0	1	1	1	0	1	0	1	0	2	1	1	0	1	0	2	1	0	1	0	1	0	1	1	0	0	0	1	0	1	0	1	68.75
JZ-2_202101_bins_119	2	1	1	0	1	1	2	1	2	1	3	0	1	1	0	1	1	1	1	1	1	1	1	1	1	1	1	1	1	1	0	1	1	0	1	0	1	1	1	1	0	0	1	1	1	1	1	0	81.25
JZ-3_201705_bins_114	1	1	1	1	1	1	2	1	1	1	2	0	1	1	1	1	1	1	1	1	1	1	1	1	1	1	1	1	1	1	0	1	1	1	1	1	1	1	1	1	1	1	1	1	1	1	1	1	95.8333
JZ-3_201705_bins_117	1	1	1	1	1	1	1	1	2	1	1	0	1	1	0	1	1	1	1	1	1	1	1	1	1	1	1	1	1	1	0	1	1	1	0	1	1	1	1	1	1	1	1	1	1	1	1	0	89.5833
JZ-3_201705_bins_126	2	1	1	0	1	2	3	1	3	1	1	0	1	2	1	1	1	1	1	1	1	1	1	1	2	1	1	1	1	1	0	1	1	1	0	1	1	0	1	1	1	2	1	1	1	2	1	1	89.5833
JZ-3_201705_bins_62	1	1	1	1	1	1	1	1	2	1	3	0	1	1	0	1	0	1	1	0	1	0	1	1	1	1	1	1	0	1	0	1	0	1	0	1	1	1	1	1	1	1	1	1	1	1	1	0	79.1667
JZ-3_201901_bins_102	1	1	1	1	1	1	2	1	2	1	3	0	1	1	0	0	0	1	1	0	1	1	1	1	0	1	1	1	0	1	0	1	0	1	0	1	1	1	1	1	1	0	1	1	1	0	1	0	72.9167
JZ-3_201901_bins_14	1	1	1	1	1	1	1	1	1	1	2	0	1	1	1	1	1	1	1	1	1	1	1	1	1	1	1	1	1	1	0	1	1	1	1	1	1	1	1	1	1	1	1	1	1	1	1	1	95.8333
JZ-3_201901_bins_2	1	1	1	0	1	1	2	1	2	1	2	0	1	1	1	1	1	1	1	1	1	0	1	1	2	1	1	1	1	1	0	1	1	1	1	1	1	1	1	1	1	1	1	1	1	1	1	0	89.5833
JZ-3_201901_bins_20	1	1	1	1	2	1	2	1	1	1	2	0	1	1	1	2	1	1	1	1	1	1	1	1	1	1	1	1	1	1	0	1	1	1	1	1	1	1	1	1	1	1	1	1	1	1	1	1	95.8333
JZ-3_201901_bins_26	1	1	1	0	1	1	1	1	1	1	2	0	1	1	1	1	1	1	1	1	1	1	1	1	1	1	1	1	1	1	0	1	1	1	1	1	1	1	1	1	1	1	1	1	1	1	1	0	91.6667
JZ-3_201901_bins_3	1	1	0	1	1	1	1	1	2	0	1	0	1	1	0	1	1	1	0	1	1	1	0	1	1	1	1	1	1	1	0	1	0	1	0	1	1	1	1	1	1	0	1	1	0	1	1	0	75
JZ-3_201901_bins_92	1	1	1	1	1	1	1	1	2	1	1	0	1	1	0	1	1	1	1	1	1	1	1	1	1	1	1	1	1	1	0	1	1	1	0	1	1	1	1	1	1	1	1	1	1	1	1	0	89.5833
JZ-3_201907_bins_37	1	1	1	1	1	2	2	1	2	1	3	0	1	1	0	1	1	1	1	0	1	1	1	1	1	1	1	1	0	1	0	1	0	1	0	1	1	1	1	1	1	1	1	1	1	1	1	0	83.3333
JZ-3_201907_bins_69	0	1	0	1	1	1	1	2	1	1	2	0	1	1	1	0	0	1	1	1	0	1	0	1	0	1	1	1	0	1	0	1	1	1	0	1	1	1	1	1	1	1	0	1	0	0	1	1	70.8333
JZ-3_201907_bins_73	0	1	1	1	1	1	2	1	2	1	1	0	1	1	1	1	1	1	1	1	1	0	1	1	1	1	1	1	1	1	1	1	1	1	0	1	1	1	1	1	1	0	1	1	1	1	1	0	87.5
JZ-3_201912_bins_106	0	1	1	1	1	1	1	1	2	1	1	0	2	1	1	1	1	1	1	1	1	1	1	1	1	1	1	0	1	1	0	1	1	1	1	1	1	1	1	1	1	1	1	1	1	1	1	1	91.6667
JZ-3_201912_bins_13	1	1	1	1	1	1	2	2	1	1	2	0	1	1	1	1	1	1	1	1	1	1	1	1	1	1	1	1	1	1	0	1	1	1	1	1	0	1	1	1	1	0	1	1	1	1	1	1	91.6667
JZ-3_201912_bins_29	1	1	1	1	1	1	2	2	2	1	3	0	1	1	0	0	0	1	1	0	1	1	1	1	1	1	1	1	0	1	0	1	0	1	0	1	1	1	1	1	1	1	0	1	1	1	1	0	77.0833
JZ-3_201912_bins_58	1	1	1	0	1	1	2	1	1	1	2	0	1	1	0	1	1	1	1	1	1	1	1	1	1	1	0	0	1	0	0	1	1	1	1	1	1	0	1	0	1	1	1	1	1	1	1	0	79.1667
JZ-3_201912_bins_61	1	1	1	1	1	1	1	1	1	1	2	0	1	1	1	1	1	1	1	1	1	1	1	1	1	1	1	1	1	1	0	1	1	1	1	1	1	1	1	1	1	1	1	1	1	1	1	1	95.8333
JZ-3_201912_bins_72	1	1	1	1	1	1	1	1	2	1	1	0	1	1	0	1	1	1	1	1	1	1	1	1	1	1	1	1	1	1	0	1	1	1	0	1	1	1	1	1	1	1	1	1	1	1	1	0	89.5833
JZ-3_201912_bins_74	1	1	1	1	2	1	1	1	1	1	2	0	0	1	0	1	0	1	1	1	1	1	1	1	1	0	1	1	1	1	0	1	0	1	0	1	1	1	0	1	1	0	0	1	1	2	1	1	77.0833
JZ-3_201912_bins_8	1	0	0	1	1	1	1	1	2	1	1	0	1	1	0	1	1	1	1	1	1	1	1	1	1	1	1	0	1	1	0	1	1	1	0	0	1	1	0	0	1	0	1	1	1	1	1	0	75
JZ-3_201912_bins_81	1	1	1	0	2	1	2	1	2	1	2	0	1	1	1	1	1	1	1	1	1	1	1	1	2	1	1	1	1	1	0	1	1	1	1	1	1	1	1	1	1	1	1	1	1	1	1	0	91.6667
JZ-3_202101_bins_10	1	1	1	1	2	1	2	1	1	1	2	0	1	1	1	0	1	1	1	1	1	1	1	1	1	1	1	1	1	1	0	1	1	1	1	1	1	1	1	1	1	1	1	1	1	1	1	1	93.75
JZ-3_202101_bins_73	1	1	1	0	1	1	2	1	1	1	2	0	1	1	0	1	1	0	1	1	1	1	1	1	1	0	1	1	1	1	0	1	1	1	0	1	1	1	1	1	1	0	1	1	1	1	1	0	81.25
JZ-4_201709_bins_160	1	1	1	1	1	1	0	0	3	2	1	0	1	1	1	1	1	1	0	1	1	1	1	1	1	1	1	0	1	1	0	1	1	1	0	1	1	1	1	1	1	1	1	1	1	2	2	1	85.4167
JZ-4_201709_bins_170	1	1	1	1	1	1	1	1	1	1	1	0	1	2	0	1	1	1	1	1	1	0	1	1	1	1	1	1	1	1	0	1	1	1	0	1	1	0	1	1	1	1	1	1	1	1	1	1	87.5
JZ-4_201709_bins_172	1	1	1	1	1	1	1	1	1	1	1	0	0	1	1	1	0	1	1	1	1	1	1	1	1	0	0	1	0	1	0	1	1	1	0	1	1	1	1	1	1	1	1	1	1	1	1	1	83.3333
JZ-4_201709_bins_71	1	1	0	1	1	2	3	1	1	1	1	0	1	2	0	1	0	1	2	1	1	1	1	1	0	1	1	1	1	1	0	1	1	1	0	1	1	1	1	1	1	0	1	1	1	1	1	2	83.3333
JZ-4_201803_bins_280	1	1	1	1	1	1	1	1	2	1	1	0	1	1	0	1	0	1	1	1	1	1	1	1	1	1	1	1	1	0	1	1	1	1	0	1	1	1	1	1	1	1	1	1	1	1	1	1	89.5833
JZ-4_201803_bins_322	2	0	1	1	2	0	2	1	1	1	2	0	1	1	1	0	1	1	0	1	1	1	1	1	1	1	1	1	1	1	0	1	1	1	0	1	1	0	1	1	1	0	1	1	1	1	1	3	81.25
JZ-4_201803_bins_66	1	1	1	1	1	2	2	2	0	0	1	0	1	1	0	1	1	1	1	1	1	0	0	1	1	0	1	1	1	1	0	1	1	1	0	1	1	0	1	1	1	1	1	1	1	1	1	0	77.0833
JZ-4_201803_bins_88	2	1	1	0	1	1	2	1	2	1	2	0	1	1	1	1	1	1	1	1	1	1	1	1	1	0	1	1	0	1	0	1	1	1	0	1	1	1	1	1	1	1	1	1	1	1	1	0	85.4167
JZ-4_201808_bins_108	1	1	1	1	1	1	2	1	1	1	1	0	1	1	1	1	0	1	1	1	1	1	1	1	1	1	1	1	1	1	0	1	1	1	0	1	1	1	1	1	1	1	1	1	1	1	1	1	91.6667
JZ-4_201808_bins_110	1	1	1	1	1	1	2	1	1	1	2	0	1	1	0	1	1	1	1	1	1	1	1	1	1	1	1	0	1	1	0	1	1	1	1	1	1	1	1	1	1	0	1	1	1	1	1	0	87.5
JZ-4_201808_bins_112	1	1	1	1	1	1	1	1	1	1	1	0	1	2	0	1	1	1	1	1	1	0	1	1	1	1	1	1	1	1	0	1	1	1	0	1	1	0	1	1	1	1	1	1	1	1	1	1	87.5
JZ-4_201808_bins_134	0	0	1	0	1	1	2	1	1	1	1	0	1	1	0	2	0	1	1	1	1	0	1	0	0	0	1	1	0	1	0	0	0	1	0	1	1	0	1	1	1	0	1	0	1	0	1	0	58.3333
JZ-4_201808_bins_151	1	2	1	0	1	1	2	1	3	0	1	0	1	1	0	0	0	1	1	1	1	1	0	1	1	0	1	1	1	1	0	0	0	1	1	1	0	1	0	0	1	0	0	1	0	1	0	0	60.4167
JZ-4_201808_bins_194	0	1	1	1	1	1	0	1	1	1	1	0	0	1	1	1	0	1	1	1	1	1	1	1	1	0	1	1	0	1	0	1	1	1	0	1	1	1	1	1	1	1	1	1	1	1	1	0	79.1667
JZ-4_201808_bins_199	1	1	1	1	1	1	1	1	1	1	1	0	1	2	0	1	0	1	1	1	1	1	1	1	1	1	1	1	1	1	0	1	0	1	1	1	1	1	1	1	1	2	1	1	1	1	1	1	89.5833
JZ-4_201808_bins_209	1	1	1	0	0	1	1	0	0	0	1	0	1	0	0	1	1	1	1	1	1	1	1	0	0	1	0	0	0	0	0	0	0	1	0	1	0	0	1	0	1	1	0	0	1	0	1	1	50
JZ-4_201808_bins_211	1	1	1	2	1	1	4	1	1	1	2	0	1	2	1	0	1	1	1	0	1	0	1	0	0	0	0	0	0	0	0	0	1	1	1	1	0	0	0	0	1	0	1	0	1	0	1	1	58.3333
JZ-4_201808_bins_225	1	1	0	0	1	1	1	1	1	1	0	0	1	1	0	1	1	1	1	1	1	1	2	1	1	1	1	0	0	1	0	1	1	2	0	2	1	0	0	1	2	1	0	1	2	0	1	1	72.9167
JZ-4_201808_bins_230	0	1	0	1	0	1	1	1	2	0	2	0	0	1	0	1	1	1	1	1	1	1	1	1	1	0	1	0	0	1	0	1	1	1	1	1	1	0	0	1	0	1	1	1	1	1	1	1	70.8333
JZ-4_201808_bins_236	1	2	1	0	1	4	4	4	1	1	2	0	2	1	0	1	0	1	1	1	1	1	1	1	1	0	1	0	1	1	0	1	1	1	1	1	1	1	1	1	1	1	1	1	1	2	0	1	83.3333
JZ-4_201808_bins_5	1	2	1	2	1	2	2	1	2	2	2	0	1	1	0	1	1	1	1	1	1	1	1	1	1	1	1	1	1	1	0	0	1	1	0	1	1	1	1	1	1	0	0	0	1	1	1	1	83.3333
JZ-4_201808_bins_60	1	1	1	1	1	1	1	1	2	1	2	0	1	1	0	1	1	1	1	1	1	1	1	1	1	0	1	0	1	1	0	0	1	1	0	1	1	1	1	0	0	1	0	1	1	1	1	0	77.0833
QQ_201705_bins_57	0	1	1	1	1	1	2	1	2	1	1	0	1	1	1	1	1	1	1	1	1	0	1	1	1	1	1	1	1	1	1	1	1	1	0	1	1	1	1	1	1	0	1	1	1	1	1	0	87.5
QQ_201705_bins_59	1	1	1	1	1	2	1	1	2	0	2	0	1	1	1	2	2	2	1	1	1	1	1	1	1	1	1	1	0	1	0	1	1	1	0	1	1	1	1	1	1	0	1	1	1	1	1	0	85.4167
QQ_201705_bins_68	1	1	1	1	1	1	2	1	2	1	2	0	1	1	1	1	1	1	1	2	1	1	1	1	1	1	1	1	1	1	1	1	1	1	0	1	1	1	1	1	1	0	1	1	1	1	1	0	91.6667
QQ_201705_bins_71	1	1	1	1	1	1	1	1	1	1	2	0	2	1	0	1	0	1	1	1	1	1	1	1	1	1	1	1	0	1	0	1	1	1	0	1	1	0	1	1	1	0	1	1	1	1	1	1	83.3333
QQ_201705_bins_92	1	1	1	1	1	1	1	2	2	0	1	0	2	1	1	1	0	1	1	1	1	1	1	1	1	0	0	1	1	1	0	0	0	1	1	1	1	1	1	1	1	0	1	0	1	1	2	0	77.0833
QQ_201709_bins_107	1	1	1	1	1	1	2	1	2	1	2	0	1	1	1	1	1	1	1	1	1	1	1	1	1	1	1	1	1	1	1	1	1	1	0	1	1	1	1	1	1	0	1	1	1	1	1	0	91.6667
QQ_201709_bins_126	1	1	1	1	1	1	2	1	3	1	1	0	3	1	0	1	1	1	1	1	1	1	1	1	1	1	1	1	1	1	0	1	0	1	0	1	1	0	1	1	1	1	0	1	1	1	1	1	85.4167
QQ_201709_bins_144	1	1	1	1	1	1	1	1	2	1	1	0	1	1	1	1	0	1	1	1	1	1	1	1	1	1	1	1	1	1	0	1	0	1	1	1	1	1	1	1	1	1	1	1	1	1	1	0	89.5833
QQ_201709_bins_151	0	1	1	1	1	1	2	1	1	1	1	0	1	1	1	1	1	1	1	1	1	0	1	1	0	1	1	1	1	1	1	1	1	1	0	1	1	1	1	1	1	0	1	1	1	1	1	0	85.4167
QQ_201709_bins_49	1	1	1	1	1	1	1	1	1	1	2	0	1	1	0	1	0	1	2	1	1	1	1	1	1	1	1	1	0	1	0	1	1	1	0	1	1	0	1	1	1	0	1	1	1	1	1	1	83.3333
QQ_201808_bins_23	1	1	1	1	1	1	2	1	2	1	2	0	1	1	1	1	1	1	1	1	1	1	1	1	1	1	1	1	1	1	1	1	1	1	0	1	1	1	0	1	1	0	1	1	1	1	1	0	89.5833
QQ_201808_bins_43	1	1	1	1	1	1	2	1	3	1	1	0	3	1	1	1	1	1	1	1	1	1	1	1	1	1	1	1	1	1	0	1	1	1	0	1	1	0	1	1	1	1	1	1	1	1	1	1	91.6667
QQ_201808_bins_71	0	0	1	1	2	1	2	1	2	1	1	0	1	1	1	1	1	1	1	1	1	0	1	1	1	1	1	1	1	1	1	1	1	1	0	1	1	1	1	1	1	0	1	1	1	1	1	0	85.4167
QQ_201808_bins_73	1	0	1	0	1	2	1	1	1	1	0	0	2	1	0	1	0	1	1	1	1	1	1	1	1	0	1	1	1	0	0	0	0	1	0	1	1	1	1	1	1	1	1	0	1	1	1	0	70.8333
QQ_201808_bins_88	1	1	1	1	1	1	1	1	1	1	2	0	2	1	0	1	0	1	1	1	1	1	1	1	1	1	1	1	0	1	0	1	1	1	0	1	1	0	1	1	1	0	1	1	1	1	1	1	83.3333
QQ_201808_bins_92	1	1	1	0	1	1	2	1	2	1	2	0	1	1	1	1	1	1	1	1	1	1	1	1	2	1	1	1	1	1	0	1	1	1	1	1	1	1	1	1	1	1	1	1	1	1	1	0	91.6667
QQ_201808_bins_94	1	1	1	1	1	1	1	1	1	1	1	0	0	1	1	1	0	0	1	1	1	1	1	0	0	0	0	0	0	1	0	0	1	1	1	1	0	0	1	0	1	1	1	0	1	1	0	1	64.5833
QQ_201901_bins_121	0	1	1	1	1	1	2	1	2	1	1	0	1	1	1	0	1	1	1	1	1	0	1	1	1	1	1	1	1	1	1	1	1	1	0	1	1	1	1	1	1	0	1	1	1	1	1	0	85.4167
QQ_201901_bins_135	1	0	0	2	0	1	1	2	1	1	1	0	0	1	0	2	0	1	1	1	1	1	1	0	0	1	1	1	0	1	0	1	1	1	1	0	0	1	1	1	0	2	1	1	1	0	0	0	64.5833
QQ_201901_bins_15	0	1	0	0	1	1	1	1	1	1	2	0	1	1	0	1	1	1	2	1	1	1	1	1	0	1	1	0	1	1	0	1	1	0	1	1	0	1	1	1	1	1	1	1	1	1	1	1	79.1667
QQ_201901_bins_56	1	1	1	1	1	1	1	1	1	1	2	0	2	1	0	1	0	1	1	1	1	1	1	1	1	1	1	1	0	1	0	1	1	1	0	1	1	0	1	1	1	0	1	1	1	1	1	1	83.3333
QQ_201907_bins_112	1	1	1	0	1	1	2	1	2	1	2	0	2	1	1	1	0	1	1	1	1	1	1	1	1	1	1	1	0	1	0	1	1	1	1	1	1	0	1	1	1	1	1	1	1	1	1	0	85.4167
QQ_201907_bins_161	0	1	1	1	1	1	1	1	1	1	1	0	2	3	1	2	0	1	2	1	1	1	1	1	1	1	0	0	1	1	0	1	1	1	0	1	1	1	1	1	1	1	0	1	1	1	1	1	83.3333
QQ_201907_bins_162	1	1	1	1	1	1	2	1	1	1	2	0	1	1	1	1	1	1	1	1	1	1	1	1	1	1	1	1	1	1	0	1	1	1	1	1	1	1	1	1	1	1	1	1	1	1	1	1	95.8333
QQ_201907_bins_163	1	1	1	1	0	1	2	0	0	1	1	0	1	1	1	1	1	2	1	1	1	1	1	1	1	1	1	1	0	1	1	1	1	1	1	1	1	1	1	1	1	0	1	1	1	1	1	1	87.5
QQ_201907_bins_174	1	1	1	1	1	0	2	1	1	1	2	0	1	2	1	1	0	1	1	1	1	1	1	1	1	0	1	1	1	1	0	1	1	1	1	1	1	1	1	1	1	1	1	1	1	1	1	0	87.5
QQ_201907_bins_184	1	1	0	1	1	0	2	2	2	1	0	0	0	2	1	0	1	1	0	1	1	1	1	1	1	1	1	1	1	1	0	1	1	1	1	1	1	0	0	1	1	1	1	1	1	1	0	1	77.0833
QQ_201907_bins_189	1	1	1	0	1	1	1	1	1	1	2	0	1	2	1	1	1	1	1	1	1	0	1	1	1	1	1	1	1	1	0	1	1	1	1	1	1	1	1	1	1	1	1	1	1	1	1	0	89.5833
QQ_201907_bins_197	0	0	1	1	1	0	1	2	2	1	1	0	1	1	0	1	0	1	1	1	1	1	0	1	1	0	1	1	1	1	0	1	1	0	0	1	1	1	1	1	0	0	1	1	0	1	1	1	70.8333
QQ_201907_bins_24	1	1	1	1	1	1	1	1	2	1	1	0	1	1	1	1	1	1	1	1	1	1	1	1	0	0	1	1	1	1	0	1	1	1	1	1	1	1	1	1	1	1	1	1	1	1	1	1	91.6667
QQ_201907_bins_54	1	1	1	0	2	1	2	1	1	1	3	0	1	1	1	1	1	1	1	1	1	1	1	1	0	1	1	1	1	1	0	1	1	1	1	1	1	1	1	1	1	1	1	1	1	1	1	0	89.5833
QQ_201907_bins_60	1	1	1	0	1	1	1	1	2	1	1	0	1	2	1	1	1	1	1	1	1	1	1	1	1	0	1	1	0	1	1	1	1	1	0	1	1	0	1	1	1	1	1	1	1	1	1	0	85.4167
QQ_201907_bins_61	1	1	1	0	1	1	2	1	2	1	2	0	1	1	1	1	1	1	1	1	1	1	1	1	2	1	1	1	1	1	0	1	1	1	1	1	1	1	1	1	1	1	1	1	1	1	1	0	91.6667
QQ_201907_bins_68	1	1	1	1	1	1	2	1	1	2	1	0	1	2	0	1	0	1	1	1	1	1	0	1	1	1	1	1	0	1	0	0	0	1	0	1	1	0	0	1	1	0	1	0	0	2	1	1	70.8333
QQ_201907_bins_8	3	1	1	2	2	2	2	0	1	2	1	0	1	2	0	0	0	1	2	1	1	1	0	0	1	0	0	0	0	0	0	1	0	1	1	1	0	0	1	0	1	0	1	1	1	1	1	0	60.4167
QQ_201907_bins_88	1	1	1	0	1	1	2	1	2	1	2	0	1	1	0	1	0	1	1	1	1	1	1	1	1	1	1	1	1	1	0	1	1	1	1	1	1	0	1	1	1	1	1	1	1	1	1	0	85.4167
QQ_201912_bins_114	0	1	1	1	1	0	0	1	1	1	1	0	2	1	0	1	0	0	1	1	0	1	0	1	1	0	1	1	1	1	0	1	1	0	1	0	1	1	0	1	0	1	0	1	0	1	1	1	64.5833
QQ_201912_bins_133	0	1	1	1	1	1	2	1	2	1	1	0	1	1	1	1	1	1	1	1	1	0	1	1	1	1	1	1	1	1	1	1	1	1	0	1	0	1	1	1	1	0	1	1	1	1	1	0	85.4167
QQ_201912_bins_95	1	1	1	1	1	1	1	1	1	1	2	0	2	1	0	1	0	1	1	1	1	1	1	1	1	1	1	1	0	1	0	1	1	1	0	1	1	0	1	1	1	0	1	1	1	1	1	1	83.3333
QQ_202007_bins_122	1	1	0	1	1	1	1	1	0	1	2	0	1	1	0	1	0	1	2	1	1	1	1	1	1	1	2	1	0	1	0	1	0	1	0	1	1	0	1	1	1	0	1	1	1	1	1	1	77.0833
QQ_202007_bins_98	0	2	1	1	1	1	2	1	2	1	1	0	1	1	1	1	1	1	1	1	1	0	1	1	1	1	1	1	1	1	1	1	1	0	0	0	1	1	1	1	0	0	1	1	1	1	1	0	81.25
SRBZ_201705_bins_105	1	1	1	1	1	1	1	1	1	1	2	0	1	1	0	1	0	1	1	1	1	1	1	1	1	1	1	1	1	1	0	1	1	1	0	1	1	1	1	1	1	0	1	1	1	1	1	1	87.5
SRBZ_201705_bins_145	1	1	1	1	1	1	2	1	2	1	3	0	1	1	0	1	1	1	1	0	1	1	1	1	1	1	1	1	0	1	0	0	0	1	0	1	1	1	1	1	1	1	1	1	1	1	1	0	81.25
SRBZ_201705_bins_186	1	1	1	1	0	1	1	1	1	1	1	0	1	1	0	1	0	1	1	1	1	1	1	1	1	1	1	1	1	1	0	1	1	1	1	1	1	1	1	1	1	1	1	1	1	1	1	1	89.5833
SRBZ_201705_bins_34	1	2	1	0	2	0	4	2	1	1	3	0	0	1	1	0	1	1	1	1	1	1	1	1	1	1	1	2	1	1	0	1	0	1	0	0	1	1	1	2	0	0	0	1	1	1	1	1	75
SRBZ-1_201808_bins_40	1	1	1	1	2	2	2	2	2	3	1	0	0	2	1	2	0	1	1	2	2	2	0	1	0	1	1	0	1	1	0	1	1	1	1	1	1	0	1	0	1	1	1	1	1	1	1	0	79.1667
SRBZ-1_201808_bins_56	1	1	1	1	1	1	1	1	1	1	3	0	1	1	1	1	0	0	1	1	1	1	1	1	1	1	1	1	0	1	0	1	1	1	0	1	1	1	1	1	1	0	2	1	1	1	1	1	85.4167
SRBZ-1_201808_bins_66	2	1	1	0	1	2	2	1	3	1	2	0	0	0	0	0	2	2	0	1	1	1	0	1	1	1	1	1	1	1	1	1	0	1	0	1	1	1	1	1	1	0	0	1	0	1	2	1	72.9167
SRBZ-1_201808_bins_75	1	0	0	1	2	1	2	0	2	1	0	0	0	0	1	2	0	0	1	1	0	0	0	1	1	1	1	1	0	1	0	1	1	1	0	1	0	0	1	1	1	0	1	1	1	1	1	0	60.4167
SRBZ-1_201901_bins_22	0	0	0	0	1	0	1	1	1	0	0	0	1	0	1	0	0	0	0	1	1	1	1	1	0	0	1	1	1	1	1	0	0	1	0	1	1	1	1	1	1	0	1	0	1	0	1	0	54.1667
SRBZ-1_201901_bins_26	1	2	1	1	1	1	2	1	3	1	3	0	1	2	1	1	0	0	2	1	1	1	1	1	1	1	1	1	1	1	1	1	1	1	1	1	1	1	1	1	1	1	1	1	1	1	1	1	93.75
SRBZ-1_201907_bins_12	2	1	2	1	2	2	1	1	3	1	2	0	0	2	1	1	1	1	1	0	0	0	1	1	0	0	1	0	1	1	1	1	1	1	0	1	1	0	1	1	1	0	1	1	1	2	0	1	75
SRBZ-1_202007_bins_105	1	1	1	1	1	1	2	1	1	1	2	0	1	2	1	1	1	1	1	1	1	1	1	1	1	1	1	1	1	1	0	1	1	1	1	1	1	1	1	1	1	1	1	1	1	1	1	0	93.75
SRBZ-1_202007_bins_46	0	1	1	1	1	0	2	1	2	1	2	0	1	1	1	0	1	1	1	1	1	1	1	1	0	1	1	1	1	1	0	1	1	1	1	1	1	1	1	1	1	1	1	1	1	1	2	1	87.5
SRBZ-1_202007_bins_85	1	1	1	0	0	1	0	1	2	1	1	0	1	1	0	0	0	1	1	1	2	1	1	1	1	1	1	1	1	1	0	1	1	1	0	1	1	1	1	1	1	1	1	1	1	1	0	0	77.0833
SRBZ-1_202007_bins_96	0	1	2	1	1	1	2	1	2	1	1	0	1	0	1	1	1	1	1	1	1	1	1	1	1	1	1	1	1	1	0	1	1	1	1	1	1	0	1	1	1	1	1	1	1	0	1	1	87.5
SRBZ-2_201709_bins_9	1	1	1	0	2	1	1	0	1	1	2	0	0	1	1	1	0	1	1	1	1	1	0	1	1	1	1	0	1	1	0	1	1	1	1	0	1	0	1	0	0	1	1	1	1	1	0	0	70.8333
SRBZ-2_201803_bins_18	1	1	1	1	1	1	2	0	1	1	1	0	0	1	1	1	1	1	0	1	1	1	0	1	0	1	1	1	0	1	0	1	1	0	0	0	0	1	1	1	0	0	1	1	2	1	1	0	68.75
SRBZ-2_201901_bins_113	0	0	1	0	1	1	1	2	1	1	2	0	1	0	1	1	1	1	0	1	0	1	0	1	1	1	1	0	1	0	0	1	1	1	0	1	1	0	1	1	1	1	1	1	0	1	1	0	68.75
SRBZ-2_201901_bins_119	1	1	1	0	1	1	1	1	1	1	2	0	1	1	0	1	1	1	1	1	1	1	1	1	1	1	1	1	1	1	0	1	1	1	1	1	1	1	1	1	1	1	1	1	1	1	1	0	89.5833
SRBZ-2_201901_bins_138	1	1	1	1	1	1	1	1	1	1	1	0	1	1	0	1	0	1	1	1	1	1	0	1	1	1	1	1	1	1	0	1	1	1	1	1	1	1	0	1	1	1	1	1	0	1	1	1	85.4167
SRBZ-2_201901_bins_162	1	1	1	1	1	1	1	1	0	1	1	0	1	2	1	0	1	1	1	1	0	1	1	0	0	0	0	0	0	1	0	1	0	1	0	1	0	0	1	0	1	0	0	1	1	0	1	0	58.3333
SRBZ-2_201901_bins_171	1	1	0	1	1	1	1	2	3	1	1	0	1	0	1	1	0	1	1	0	1	1	1	0	0	0	1	1	0	1	1	0	0	0	0	0	0	1	1	0	0	1	1	1	1	0	1	1	62.5
SRBZ-2_201901_bins_195	0	1	1	1	1	1	2	1	1	1	2	0	1	1	1	1	1	1	1	1	1	1	1	1	1	1	1	1	1	1	0	1	1	1	1	1	1	0	1	1	1	0	1	1	1	1	1	0	87.5
SRBZ-2_201901_bins_199	0	1	0	1	1	1	3	1	2	1	3	0	1	1	0	1	1	1	1	1	1	1	1	1	0	1	1	1	1	1	0	1	1	1	0	1	1	1	1	1	1	1	1	1	1	1	2	1	85.4167
SRBZ-2_201901_bins_215	1	1	1	2	1	1	2	1	1	1	2	0	1	1	1	1	1	1	1	1	1	1	1	1	1	1	1	1	1	1	0	1	1	1	1	1	1	0	1	1	1	1	1	1	1	1	1	0	91.6667
SRBZ-2_201901_bins_32	1	1	1	0	0	1	3	2	4	1	1	0	2	3	1	1	1	1	0	1	1	0	1	1	0	0	1	1	1	1	0	1	1	1	1	1	1	0	1	1	1	1	1	1	1	1	0	1	79.1667
SZTDM-1b_201709_bins_21	2	2	3	1	1	0	1	2	1	0	2	0	1	1	1	0	0	0	2	1	1	1	1	1	1	0	1	2	1	1	1	0	1	0	1	1	1	1	0	2	0	1	1	0	1	2	0	1	72.9167
SZTDM-1c_201709_bins_44	1	1	1	0	2	1	2	1	2	1	2	0	1	1	0	0	1	1	1	0	0	1	1	0	0	0	0	0	0	1	0	0	0	1	0	1	0	0	1	0	1	0	0	0	1	0	1	0	50
SZTDM-1c_201709_bins_51	1	0	1	0	1	1	2	3	2	1	1	0	0	1	1	1	0	1	0	1	1	1	0	1	0	1	1	1	1	1	0	1	1	1	1	0	1	1	1	1	1	0	1	1	1	1	1	0	75
SZTDM-1c_201709_bins_81	1	1	1	1	1	1	1	1	2	1	2	0	0	1	0	1	1	1	1	0	1	1	0	1	1	1	1	0	1	1	1	1	1	0	2	0	1	1	1	0	0	1	1	1	0	1	1	1	77.0833
SZTDM-2_201709_bins_126	0	1	1	0	0	1	1	1	2	1	1	0	1	1	1	1	1	1	1	0	1	0	1	1	0	1	1	0	1	1	0	1	0	1	1	1	1	1	1	1	1	1	1	1	1	1	1	1	79.1667
SZTDM-2_201709_bins_131	1	2	1	0	1	2	2	1	2	1	2	0	1	0	1	1	1	1	1	1	1	2	1	1	2	1	0	1	1	0	0	1	1	1	1	1	1	1	1	1	1	1	1	1	1	1	1	0	85.4167
SZTDM-2_201709_bins_148	1	1	1	1	1	1	1	2	1	1	1	0	2	1	1	0	1	2	1	1	1	1	1	1	1	0	1	1	1	1	0	1	1	1	0	1	1	0	1	1	0	0	1	1	1	1	1	1	83.3333
SZTDM-2_201709_bins_196	1	1	1	0	1	1	1	1	1	0	2	0	1	1	0	1	1	0	1	0	0	0	1	0	0	0	1	1	0	1	0	0	0	1	1	1	0	1	1	1	1	0	1	0	1	0	0	0	56.25
SZTDM-2_201709_bins_212	1	1	1	1	1	1	2	1	1	1	2	0	1	1	1	1	1	1	1	1	0	1	1	1	1	1	1	1	1	1	0	1	1	1	1	1	1	0	1	1	1	0	1	1	1	1	1	0	87.5
SZTDM-2_201709_bins_215	1	1	1	1	1	1	2	1	0	1	2	0	1	1	1	1	0	1	1	1	1	1	1	0	0	0	0	0	0	0	0	0	1	1	1	1	0	0	1	0	1	0	1	0	1	0	1	0	60.4167
SZTDM-2_201709_bins_41	1	1	1	1	1	1	1	1	1	1	1	0	1	1	0	1	0	1	1	1	1	1	1	1	1	1	1	1	1	1	0	1	1	1	1	1	1	1	1	1	1	1	1	1	1	1	1	1	91.6667
SZTDM-2_201709_bins_42	1	1	1	1	1	0	2	1	1	1	2	0	1	1	1	1	0	1	1	0	1	1	1	1	1	0	0	0	0	0	0	1	1	1	0	0	0	0	0	0	0	0	1	1	1	2	1	1	62.5
SZTDM-2_201709_bins_70	1	1	0	0	2	0	1	0	0	1	1	0	1	0	2	1	0	1	1	1	1	1	2	0	0	0	1	0	0	1	0	0	0	1	0	1	0	0	1	1	1	0	0	0	1	1	1	0	52.0833
ZMQL_201709_bins_27	1	1	0	1	1	1	2	1	2	1	1	0	1	1	1	1	0	1	1	1	1	1	0	1	1	2	1	1	0	1	0	2	0	0	1	0	0	1	1	1	0	1	0	1	1	1	0	0	70.8333
ZMQR_201705_bins_1	0	0	1	2	3	3	3	1	1	0	3	0	1	0	1	1	1	0	1	1	1	1	1	1	2	1	1	0	0	0	0	1	1	1	0	1	0	1	1	1	1	0	0	1	1	2	1	0	68.75
ZMQR_201709_bins_12	1	1	1	0	1	2	2	0	3	0	1	0	1	0	1	1	0	0	2	1	1	1	0	0	1	0	1	0	1	1	1	1	0	1	0	0	0	0	1	0	0	0	1	1	0	1	1	1	58.3333
ZMQR_201709_bins_13	0	1	1	0	2	2	2	0	2	1	1	0	2	1	1	1	0	1	1	1	1	1	0	1	1	1	1	1	0	1	0	1	1	0	0	1	0	1	1	1	1	0	1	1	0	1	1	0	70.8333
ZMQR_201803_bins_1	0	1	2	1	1	1	4	1	3	2	3	0	1	1	1	3	1	1	1	1	0	1	1	1	0	0	0	0	0	1	0	1	1	1	2	1	1	0	1	1	1	0	1	1	1	1	1	1	77.0833
ZMQR_201803_bins_13	1	1	1	1	1	2	1	1	1	1	1	0	1	1	1	0	0	1	2	1	1	1	0	1	0	1	1	0	1	1	1	1	0	1	0	1	1	0	1	0	1	1	1	1	0	0	1	1	75
ZMQR_201803_bins_19	1	1	0	0	1	1	2	1	2	1	3	0	1	1	0	1	0	1	1	0	1	0	1	1	1	1	1	1	0	1	1	1	1	1	1	1	1	1	1	1	0	1	1	1	1	1	1	1	81.25
ZMQR_201803_bins_32	1	1	1	1	1	0	2	0	1	1	1	0	0	1	1	2	0	1	0	0	1	1	0	1	0	1	0	0	0	0	0	1	1	1	0	1	0	1	0	0	1	0	1	1	0	1	1	0	56.25
ZMQR_201808_bins_21	1	1	1	1	1	1	2	1	2	1	1	0	1	1	1	1	0	1	1	1	1	1	0	1	1	1	1	1	0	1	1	1	1	1	0	1	0	0	1	1	2	1	1	1	0	1	1	0	81.25
ZMQR_201901_bins_12	1	3	1	1	1	1	2	0	1	1	1	0	0	1	1	1	0	1	1	1	1	1	0	1	0	1	0	0	0	0	0	1	1	0	0	1	0	0	0	0	1	0	0	1	1	1	1	0	58.3333
ZMQR_201901_bins_26	1	1	1	1	1	1	1	1	1	0	1	0	2	1	1	1	1	1	0	1	0	1	0	0	1	1	1	1	1	1	1	1	0	1	0	0	0	1	0	1	0	1	1	1	0	1	0	1	70.8333
ZMQR_201912_bins_14	2	1	1	0	1	2	1	0	1	0	2	0	1	2	1	1	0	0	2	1	1	1	0	1	1	0	1	1	0	1	0	1	1	0	0	1	0	1	0	1	1	0	0	0	0	1	0	0	58.3333
ZMQR_201912_bins_30	1	3	1	1	1	2	1	0	2	0	2	0	1	1	1	1	0	0	1	1	1	1	0	1	1	1	0	0	1	1	0	1	0	1	0	1	1	0	1	0	1	0	1	1	0	1	2	0	66.6667
ZZQ_201803_bins_17	1	1	1	1	1	1	2	1	1	1	2	0	1	1	1	1	1	1	1	1	1	1	1	1	1	1	1	1	1	1	0	1	1	1	1	1	1	0	1	1	1	1	1	1	1	1	1	0	91.6667
ZZQ_201803_bins_31	1	1	1	1	1	1	2	1	2	1	2	0	1	1	1	1	1	2	1	1	1	1	1	1	0	1	1	1	1	1	0	1	1	1	0	1	1	1	1	1	1	0	1	1	1	1	1	0	87.5
ZZQ_201803_bins_40	1	1	1	1	1	1	1	1	2	1	1	0	1	1	1	1	1	1	2	1	1	1	0	1	0	0	1	0	1	1	0	1	1	1	1	1	1	1	1	1	0	1	1	1	1	1	1	1	85.4167
ZZQ_201803_bins_58	1	2	2	1	1	1	2	0	2	1	3	0	1	2	1	1	2	2	1	1	1	1	1	1	1	1	1	0	1	1	0	1	0	1	0	0	1	0	1	0	0	0	0	1	1	1	1	1	75
ZZQ_201803_bins_61	0	2	1	0	3	0	2	1	3	1	1	0	1	1	1	1	1	1	1	2	1	1	0	1	0	1	1	1	0	0	0	0	1	1	0	1	1	0	1	1	1	0	0	0	0	0	0	1	62.5
ZZQ_201803_bins_73	1	1	1	0	1	1	2	1	2	1	3	0	1	1	0	1	1	1	2	0	1	0	1	1	1	1	1	1	1	1	0	1	0	1	0	1	1	1	1	1	1	0	0	1	1	1	1	0	77.0833
ZZQ_201803_bins_76	0	0	0	1	1	1	0	0	1	0	2	0	1	0	1	1	1	1	1	1	1	1	1	1	1	0	1	1	1	1	0	1	1	1	0	1	1	1	1	1	1	1	1	0	1	0	1	1	72.9167
ZZQ_201803_bins_78	1	1	1	0	1	1	2	1	2	1	2	0	2	1	1	1	1	1	1	1	1	1	1	1	0	0	1	1	1	1	0	1	1	1	1	1	1	0	1	1	1	1	1	1	1	1	1	1	87.5
ZZQ_201803_bins_97	2	1	1	0	1	1	2	1	2	1	2	0	1	1	1	1	1	1	1	1	1	1	1	1	1	1	1	1	1	1	0	1	1	1	0	1	1	1	1	1	1	0	1	1	1	1	1	0	87.5
ZZQ_201901_bins_1	1	1	1	1	1	1	2	1	2	2	2	0	2	1	1	1	1	1	1	1	1	1	1	1	1	0	1	1	1	1	1	1	1	0	0	0	1	0	1	1	0	0	1	1	1	1	1	1	83.3333
ZZQ_201901_bins_13	0	1	1	0	0	1	2	1	2	1	0	0	2	0	1	1	1	1	1	1	1	1	0	1	1	1	1	1	1	1	1	0	1	0	0	1	1	0	1	1	0	0	1	0	1	1	1	1	70.8333
ZZQ_201901_bins_25	1	1	1	1	2	1	2	1	4	1	2	0	1	1	1	1	1	1	1	1	1	1	1	1	1	1	1	1	1	1	1	1	0	1	0	1	1	1	1	1	1	0	1	1	1	1	1	1	91.6667
ZZQ_201901_bins_9	1	1	1	0	0	1	1	1	1	1	0	0	0	1	0	1	0	1	1	1	1	1	0	1	1	0	1	1	0	1	0	1	1	0	0	0	0	1	1	1	0	1	1	0	1	0	0	0	58.3333
