# Supplementary material for: Analysis of nearly 3000 archaeal genomes from terrestrial geothermal springs sheds light on interconnected biogeochemical processes
Source: Nat Commun. 2024 May 14;15:4066. doi: 10.1038/s41467-024-48498-5 (PMC11094006; doi:10.1038/s41467-024-48498-5)
Supplement: Supplementary file 8 — Supplementary Data 5 [file 41467_2024_48498_MOESM8_ESM.xlsx]

## Sheet: SD5
Supplementary Data 5. Relative abundance of 603 archaeal rMAGs in microbial communities.
rMAGs	201601_DRTY-4	201601_DRTY-6	201601_DRTY-7	201601_GMQS	201601_JZ-2	201601_ZZQ	201705_DRC	201705_DRTY-1	201705_DRTY-3	201705_DRTY-6	201705_DRTY-8	201705_DRTY-9	201705_GMQP	201705_JZ-1	201705_JZ-2	201705_JZ-3	201705_QQ	201705_SRBZ	201705_ZMQR	201709_DRTY-3	201709_DRTY-6	201709_DRTY-7	201709_DRTY-9	201709_GMQP	201709_GMQS	201709_GXS	201709_HHBFW-2	201709_HMZ	201709_JZ-1	201709_JZ-2	201709_JZ-3	201709_JZ-4	201709_QQ	201709_SRBZ-2	201709_SZTDM-1b	201709_SZTDM-1c	201709_SZTDM-2	201709_ZMQL	201709_ZMQR	201803_DRTY-3	201803_DRTY-5	201803_DRTY-6	201803_DRTY-7	201803_DRTY-8	201803_DRTY-9	201803_GMQP	201803_GXS	201803_HHBFW-2	201803_JZ-1
BF2_201808_bins_18	0	0	0	0	0	0	0	0	0	0	0	0	0	0	0	0	0	0	0	0	0	0	0	0	0	0	0	0	0	0	0	0	0	0	0	0	0	0	0	0	0	0	0	0	0	0	0	0	0
BF2_201808_bins_60	0	0	0.000241903	0.00072603	0	0	0	0	0	0	0	0	0.000331503	0	0	0	0	0	0.00355969	0	0	0	0	0.000754171	0.00451004	0	0	0	0	0	0	0	0	0.000556197	0.00181238	0.000411021	0	0.00375936	0.00847365	0	0	0	0	0	0	0.000677958	0	0	0
BF2_201808_bins_8	0	0	0	0	0.000102149	0	0	0	0	0	0	0	0	0.000206229	0	0	0.000254326	0	0	0	0	0	0	0	0	0	0	0	0.000116741	0	0	0	0	0	0	0	0	0	0	0	0	0	0	0	0	0	0	0	0
BF2_201808_bins_85	0	0	0.000571525	0.00192129	0.00186655	0	0.00203804	0	0	0.000104119	0.000101518	0	0.00150062	0.000470968	0	0.000376946	0.000114483	0.000300825	0.000971886	0	0	0	0	0.00348281	0.000176328	0	0	0	0.000787864	0	0.000176907	0	0.000167782	0.00610919	0.0058107	0.00226915	0	0.00308256	0.000899116	0	0	0	0	0	0	0.00268793	0.000776335	0.000247782	0.000593549
BF2_201808_bins_91	0	0	0	0.000187072	0.000129292	0	0	0	0	0	0	0	0	0.000295878	0	0	0.000109227	0	0.000346185	0	0	0	0	0	0.00013829	0	0	0	0.000151874	0	0	0	0	0	0	0	0	0.000355016	0.00116336	0	0	0	0	0	0	0	0	0	0.000102459
BF3_201808_bins_33	0	0	0	0	0	0	0	0	0	0	0	0	0	0	0.000589365	0.00234172	0.00553251	0	0	0	0	0	0	0	0	0.00245468	0.000185386	0	0	0.000361975	0	0	0.00287707	0	0	0	0.000189789	0	0	0	0	0	0	0	0	0	0.000429512	0.000182131	0
BF3_201808_bins_36	0	0	0.000527248	0.0137943	0	0	0.00182925	0	0	0	0.000777268	0.000150241	0.00670864	0	0	0	0	0	0.0539075	0	0	0	0	0.0123987	0.0648884	0	0	0	0	0	0	0	0	0.00853314	0.0178227	0.00338727	0	0.063399	0.133066	0	0	0	0	0.00213333	0	0.013123	0	0	0
BF3_201808_bins_80	0	0	0	0	0	0	0	0	0	0	0	0	0	0	0	0	0	0	0	0	0	0	0	0	0	0	0	0	0	0	0	0	0	0	0	0	0	0	0	0	0	0	0	0	0	0	0	0	0
BF4_201808_bins_124	0	0	0	0	0	0	0	0	0	0	0	0	0	0.000314834	0.000795901	0.000302065	0.0166795	0	0	0	0	0	0	0	0	0.000377544	0.000211002	0	0.000675857	0.00114946	0	0	0.0213711	0	0	0	0.000551663	0	0	0	0	0	0	0	0	0	0.00373002	0.00630621	0
DPZ-2_202101_bins_122	0	0	0	0	0	0	0	0	0	0	0	0	0	0	0	0	0	0	0	0	0	0	0	0	0	0	0	0	0	0	0	0	0	0	0	0	0	0	0	0	0	0	0	0	0	0	0	0	0
DPZ-2_202101_bins_140	0	0	0	0	0	0	0	0	0	0	0	0	0	0	0	0	0	0	0	0	0	0	0	0	0	0	0	0	0	0	0	0	0	0	0	0	0	0	0	0	0	0	0	0	0	0	0	0	0
DPZ-2_202101_bins_26	0	0	0	0	0	0	0	0	0	0	0	0	0	0	0	0	0	0	0	0	0	0	0	0	0	0	0	0	0	0	0	0	0	0	0	0	0	0	0	0	0	0	0	0	0	0	0	0	0
DPZ-2_202101_bins_34	0	0	0	0	0	0	0	0	0	0	0	0	0	0	0	0	0	0	0	0	0	0	0	0	0	0	0	0	0	0	0	0	0	0	0	0	0.000105252	0	0	0	0	0	0	0	0	0	0	0	0
DPZ-2_202101_bins_52	0	0	0	0	0	0	0	0	0	0	0	0	0	0	0	0	0	0	0	0	0	0	0	0	0	0	0	0	0	0	0	0	0	0	0	0	0	0	0	0	0	0	0	0	0	0	0	0	0
DPZ-2_202101_bins_83	0	0	0	0	0	0	0	0	0	0	0	0	0	0	0	0	0	0	0	0	0	0	0	0	0	0	0	0	0	0	0	0	0	0	0	0	0	0	0	0	0	0	0	0	0	0	0	0	0
DPZ-2_202101_bins_84	0	0	0	0	0	0	0	0	0	0	0	0	0	0	0	0	0	0	0	0	0	0	0	0	0	0	0	0	0	0	0	0	0	0	0	0	0	0	0	0	0	0	0	0	0	0	0	0	0
DPZ-2_202101_bins_90	0	0	0	0	0	0	0	0	0	0	0	0	0	0	0	0	0	0	0	0	0	0	0	0	0	0	0	0	0	0	0	0	0	0	0	0	0	0	0	0	0	0	0	0	0	0	0	0	0
DPZ-2_202101_bins_94	0	0	0	0	0	0	0	0	0	0	0	0	0	0	0	0	0	0	0	0	0	0	0	0	0	0	0	0	0	0	0	0	0	0	0	0	0	0	0	0	0	0	0	0	0	0	0	0	0
DPZ-5_202101_bins_105	0	0	0	0	0	0	0	0	0	0	0	0	0	0	0	0	0	0	0	0	0	0	0	0	0	0	0	0	0	0	0	0	0	0	0	0	0	0	0	0	0	0	0	0	0	0	0	0	0
DPZ-5_202101_bins_146	0.00198495	0.00171244	0.000313159	0	0.0108852	0	0.000153676	0	0	0.000153351	0	0	0	0.00319862	0.000322914	0.00290666	0.03579	0.000412651	0	0	0.000114237	0	0	0	0	0.00532231	0.00105484	0	0.00213553	0.00047977	0.0003971	0	0.0134441	0	0.000140087	0.000255097	0.000597275	0	0	0	0	0	0.000116557	0	0	0	0.0222203	0.00150535	0.000519674
DPZ-5_202101_bins_17	0	0	0	0	0.001891	0	0	0	0	0	0	0	0	0.00407994	0	0	0	0	0	0	0	0	0	0	0	0	0	0	0.00258692	0	0	0	0	0	0	0	0	0	0	0	0	0	0	0	0	0	0	0	0.0062444
DPZ-5_202101_bins_27	0	0	0	0	0.00500404	0	0	0	0	0	0	0	0	0.0166314	0.000692332	0.000270327	0.00700155	0	0	0	0	0	0	0	0	0.00121443	0	0	0.00822351	0.000832612	0	0	0.000839777	0	0	0	0	0	0	0	0	0	0	0	0	0	0.000186654	0.000236214	0.00379214
DPZ-5_202101_bins_49	0	0	0	0	0	0	0	0	0	0	0	0	0	0	0.000193735	0.00039848	0.00106826	0	0	0	0	0	0	0	0	0.000399311	0	0	0	0	0	0	0.000567747	0	0	0	0	0	0	0	0	0	0	0	0	0	0	0	0
DPZ-5_202101_bins_54	0	0	0.000629645	0.000173328	0.000531939	0	0.000177173	0	0	0	0.00329565	0	0.000164563	0.000271029	0	0	0	0	0.000303372	0	0	0	0	0	0.00012663	0	0	0	0.000390755	0	0	0	0	0	0.00328006	0.00245485	0	0.000945207	0.000160414	0	0	0	0.000151678	0.00242363	0	0.000214021	0	0	0.000250864
DPZ-5_202101_bins_75	0	0	0	0	0.000210827	0	0	0	0	0	0	0	0	0	0	0	0.00109231	0	0	0	0	0	0	0	0	0	0	0	0	0	0	0	0.00044795	0	0	0	0	0	0	0	0	0	0	0	0	0	0.000443179	0	0
DRC_201705_bins_60	0	0.000134374	0.000684941	0.00140947	0.000475114	0.000707195	0.00115131	0.000121275	0	0	0.000888307	0.0027934	0.000833463	0.000299945	0	0.000120795	0	0.00064584	0.000298366	0	0	0.000265656	0.000461414	0.00158178	0	0.000102732	0	0	0.000383233	0	0	0	0.000553907	0.00133566	0.00128426	0.00126597	0	0.000852019	0.000591627	0.000137313	0.000736014	0	0	0.000658424	0.000194687	0.00161889	0.000192765	0.000215016	0.000281972
DRC_201705_bins_67	0	0	0	0.000504744	0	0	0.000669775	0	0	0	0	0	0.000390525	0	0	0	0	0	0.00180922	0	0	0	0	0.000315982	0.000500519	0	0	0	0	0	0	0	0	0	0	0.000204541	0	0.000358794	0.0012345	0	0	0	0	0	0	0.000503522	0	0	0
DRC_201705_bins_77	0	0	0	0.0291782	0	0	0.0126877	0.0202942	0.00118961	0	0.000946506	0.00117266	0.0159265	0	0	0	0	0.000276151	0.139342	0.0014258	0	0.0055638	0.00337288	0.0275927	0.152223	0	0	0	0	0	0	0	0	0.0273068	0.0523384	0.0101062	0	0.149216	0.304888	0.00302155	0.0350867	0	0.000385387	0.000835364	0.000385646	0.0296844	0.000215513	0	0
DRC_201705_bins_79	0.000159493	0.000145921	0.00274454	0.0321865	0.00757136	0	0.0226229	0.000585953	0	0.000149889	0.113193	0.000335253	0.0249456	0.00198057	0	0.00185613	0.000458585	0.000667211	0.0665973	0	0	0	0	0.0304934	0.0696266	0.000122491	0.000296428	0	0.00402076	0	0.000122125	0	0.000913607	0.0400499	0.0328151	0.0106844	0.000211668	0.0330358	0.0513917	0	0	0	0.000741945	0.296017	0	0.0337914	0.00139703	0.000657553	0.00193073
DRC_201705_bins_85	0	0	0.000312998	0.00148684	0	0	0.000992657	0.0254032	0.0062246	0	0.000105232	0.00286365	0.000542507	0	0	0	0	0.000108995	0.00294021	0.00555605	0.00203719	0.0134694	0.00338045	0.00093401	0.00113346	0	0	0	0	0	0	0	0	0.000110063	0.000560425	0.00073587	0	0.00275932	0.00884128	0.00285802	0.00142103	0.00143125	0.00387889	0	0.00090725	0.000926478	0	0.000189966	0.000123519
DRC_201705_bins_87	0	0	0	0	0	0	0.000327166	0	0	0	0	0	0	0	0	0	0	0.000163131	0	0	0	0	0	0.000188009	0	0	0	0	0	0	0	0	0	0	0	0.000289429	0	0	0	0	0	0	0	0	0	0	0	0	0
DRC_201705_bins_97	0	0	0	0.00149205	0.00115037	0	0.00015672	0	0	0	0.000243424	0	0.00103855	0.000583177	0	0	0	0	0.00215615	0	0	0	0	0	0	0	0	0	0.000613546	0	0	0	0	0	0.000182566	0	0	0.000491402	0.000577403	0	0	0	0.000159514	0.000188666	0	0.000766849	0	0	0.000605477
DRTY-1_201705_bins_2	0	0	0.0317509	0	0	0.00085934	0.000641094	0.276144	0.00490577	0.00118338	0.0194155	0.0129249	0	0	0	0	0	0	0	0.0130464	0.00665183	0.0248714	0.0235631	0	0	0	0	0	0	0	0	0	0	0	0	0	0	0	0	0.0194819	0.0728296	0.00200791	0.00690547	0.0135026	0.00411913	0	0	0	0
DRTY-1_201705_bins_23	0	0	0	0	0	0	0	0.00173228	0.00112226	0	0	0	0	0	0	0	0	0	0	0.000158157	0	0.00154725	0	0	0	0	0	0	0	0	0	0	0	0	0	0	0	0	0	0	0	0	0	0	0	0	0	0	0
DRTY-1_201705_bins_31	0	0	0	0	0	0.000133137	0	0.000455847	0.00178056	0.00014735	0	0.00225378	0	0	0	0	0	0	0	0.0029595	0.000423623	0.00159788	0.00175715	0	0	0	0	0	0	0	0	0	0	0	0	0	0	0	0	0.00240941	0.000637182	0.00054189	0.00122054	0	0.00202691	0	0	0	0
DRTY-1_201705_bins_7	0	0	0	0	0	0.00146544	0	0.0241893	0.00876038	0	0.000925783	0.00038695	0	0	0	0	0	0	0	0.00235874	0.000364771	0.00608628	0.000388283	0	0	0	0	0	0	0	0	0	0	0	0	0	0	0	0	0.000760616	0.0154812	0.000130325	0.000568824	0.00165881	0.00065879	0	0	0	0
DRTY-1_201705_bins_9	0	0	0	0	0	0	0	0.000337246	0	0	0	0	0	0	0	0	0	0	0	0	0	0	0	0	0	0	0	0	0	0	0	0	0	0	0	0	0	0	0	0	0	0	0	0	0	0	0	0.000220402	0
DRTY-1_201808_bins_47	0	0	0	0	0.000200054	0.000197812	0	0	0	0	0	0	0	0.000194762	0	0	0	0	0	0	0	0	0	0	0	0	0	0	0.000236404	0	0	0	0	0	0	0.000837245	0	0	0.000105613	0	0	0	0	0	0	0	0	0	0.000183551
DRTY-1_201901_bins_37	0	0	0	0.000255814	0.000818366	0	0.000138532	0.000100302	0	0	0	0	0.000930681	0.000460664	0	0	0	0	0	0	0	0	0	0.000305754	0	0	0	0	0.000775625	0	0	0	0	0	0	0.00275767	0	0	0	0	0	0	0	0	0	0.000111478	0	0.000134855	0.000641465
DRTY-1_201901_bins_47	0	0	0	0	0	0	0	0	0	0	0.000191641	0	0	0	0	0	0	0	0	0	0	0	0	0	0	0	0	0	0	0	0	0	0	0	0	0.000484431	0	0	0	0	0	0	0	0	0	0	0	0	0
DRTY-1_201901_bins_49	0	0	0	0	0.000436814	0	0	0	0	0	0	0	0	0.000260079	0	0	0	0	0	0	0	0	0	0	0	0	0	0	0.000203842	0	0	0	0	0	0	0	0	0	0	0	0	0	0	0	0	0.000123263	0	0	0.000257438
DRTY-1_201901_bins_5	0	0	0	0.000645107	0.00217828	0	0	0	0	0	0.000273102	0	0.000888456	0.00123519	0	0	0	0	0.000991659	0	0	0	0	0.000176303	0.000623381	0	0	0	0.00104273	0	0	0	0	0	0.000188879	0.000121941	0	0.000268496	0.000559297	0	0	0	0	0.000157897	0	0.000774597	0	0	0.00127489
DRTY-1_201901_bins_6	0	0	0.000150697	0	0	0.000252066	0	0.000240964	0	0	0.00735635	0	0	0	0	0	0	0	0	0	0	0	0	0	0	0	0	0	0	0	0	0	0	0	0	0	0	0.000903808	0	0	0	0	0	0.00163863	0	0	0	0	0
DRTY-16_202007_bins_11	0	0	0	0	0	0	0	0.000164138	0.000825881	0	0	0.000736367	0	0	0	0	0	0	0	0.000764759	0	0.000400436	0.00108901	0	0	0	0	0	0	0	0	0	0	0	0	0	0	0	0	0.000869251	0.000529309	0	0.000112485	0	0.000907304	0	0	0	0
DRTY-16_202007_bins_2	0	0	0	0	0	0	0	0	0.00114773	0	0	0.00123657	0	0	0	0	0	0	0	0.000982865	0	0.00268994	0.000514921	0	0	0	0	0	0	0	0	0	0	0	0	0	0	0	0	0.00117577	0	0.000115925	0.000224952	0	0.00242637	0	0	0	0
DRTY-16_202007_bins_21	0	0	0	0	0	0	0	0.00039959	0.00191847	0	0	0.00524051	0	0	0	0	0	0	0	0.00136239	0.000292403	0.00282022	0.00222758	0	0	0	0	0	0	0	0	0	0	0	0	0	0	0	0	0.00221075	0.000851971	0.000106036	0.000215777	0	0.00871478	0	0	0	0
DRTY-16_202007_bins_23	0	0	0	0	0	0	0	0	0	0	0	0	0	0	0	0	0	0	0	0	0	0	0	0	0	0	0	0	0	0	0	0	0	0	0	0	0	0	0	0	0	0	0	0	0	0	0	0	0
DRTY-16_202007_bins_26	0	0	0	0	0	0	0	0	0	0	0	0	0	0	0	0	0	0	0	0	0	0	0	0	0	0	0	0	0	0	0	0	0	0	0	0	0	0	0	0	0	0	0	0	0	0	0	0	0
DRTY-16_202007_bins_37	0	0	0	0	0	0	0	0	0	0	0	0	0	0	0	0	0	0	0	0	0	0.00084578	0	0	0	0	0	0	0	0	0	0	0	0	0	0	0	0	0	0	0	0	0	0	0	0	0	0	0
DRTY-16_202007_bins_5	0	0	0	0	0	0	0	0	0.00406031	0	0	0.00367716	0	0	0	0	0	0	0	0.00344645	0.000313109	0.0101376	0.00207285	0	0	0	0	0	0	0	0	0	0	0	0	0	0	0	0	0.004279	0	0.00052967	0.00105886	0	0.00633975	0	0	0	0
DRTY-16_202007_bins_50	0	0	0	0	0	0	0	0	0.000329989	0	0	0.000507208	0	0	0	0	0	0	0	0.00135816	0.00011263	0.000740647	0.000160274	0	0	0	0	0	0	0	0	0	0	0	0	0	0	0	0	0.00138296	0	0.000132238	0	0	0.00121664	0	0	0	0
DRTY-16_202007_bins_56	0	0	0	0	0	0	0	0	0.00103287	0	0	0.000637316	0	0	0	0	0	0	0	0.000424402	0.000185704	0.00125252	0.000269799	0	0	0	0	0	0	0	0	0	0	0	0	0	0	0	0	0.000454548	0	0.00029807	0	0	0.000594568	0	0	0	0
DRTY-16_202007_bins_8	0	0	0	0	0	0	0	0	0	0	0	0	0	0	0	0	0	0	0	0	0	0	0	0	0	0	0	0	0	0	0	0	0	0	0	0	0	0	0	0	0	0	0	0	0	0	0	0	0
DRTY-18_202007_bins_11	0	0	0	0	0	0	0	0	0.00556847	0	0	0.00185451	0	0	0	0	0	0	0	0.00351553	0.00481143	0.00779677	0.000927177	0	0	0	0	0	0	0	0	0	0	0	0	0	0	0	0	0.00624649	0	0.00340883	0.000980966	0	0.00185811	0	0	0	0
DRTY-18_202007_bins_9	0	0	0	0	0	0	0	0.000105827	0.000125416	0	0	0	0	0	0	0	0	0	0	0	0	0.000153559	0	0	0	0	0	0	0	0	0	0	0	0	0	0	0	0	0	0	0.000169881	0	0	0	0	0	0	0	0
DRTY-19_202007_bins_10	0	0	0	0	0	0	0	0	0	0	0	0	0	0	0	0	0	0	0	0	0	0	0	0	0	0	0	0	0	0	0	0	0	0	0	0	0	0	0	0	0	0	0	0	0	0	0	0	0
DRTY-19_202007_bins_24	0	0	0	0	0	0	0	0	0.00331679	0	0	0.00311084	0	0	0	0	0	0	0	0.00253713	0.000213777	0.00726992	0.00144843	0	0	0	0	0	0	0	0	0	0	0	0	0	0	0	0	0.00326726	0	0.000386065	0.000681305	0	0.00488335	0	0	0	0
DRTY-19_202007_bins_3	0	0	0	0	0	0	0	0	0	0	0	0	0	0	0	0	0	0	0	0	0	0	0	0	0	0	0	0	0	0	0	0	0	0	0	0	0	0	0	0	0	0	0	0	0	0	0	0	0
DRTY-2_201901_bins_25	0	0	0	0	0.000219391	0	0	0.000679991	0.000178595	0	0.000182105	0	0	0.000141579	0	0	0	0	0	0	0	0.00271445	0	0	0	0	0	0	0.000116276	0	0	0	0	0	0	0	0	0	0	0	0	0	0.000128261	0.000173654	0	0	0	0	0.000141227
DRTY-2_201901_bins_28	0	0	0	0	0	0	0	0	0	0	0	0	0	0	0	0	0	0	0	0	0	0	0	0	0	0	0	0	0	0	0	0	0	0	0	0	0	0	0	0	0	0	0	0	0	0	0	0	0
DRTY-2_201901_bins_36	0	0	0	0	0	0.000221883	0	0.000825728	0.0868133	0	0	0.0800393	0	0	0	0	0	0	0.000237992	0.0681115	0.00576789	0.193524	0.0385314	0	0	0	0	0	0	0	0	0	0	0	0	0	0	0	0	0.0883772	0.000561682	0.00990999	0.0181332	0	0.128073	0	0	0	0
DRTY-2_201901_bins_41	0	0	0	0	0	0	0	0	0	0	0	0	0	0	0	0	0	0	0	0	0	0	0	0	0	0	0	0	0	0	0	0	0	0	0	0	0	0	0	0	0	0	0	0	0	0	0	0	0
DRTY-2_201901_bins_59	0	0	0.000704398	0	0	0	0	0	0.000101804	0.0013556	0	0.000142594	0	0.00017143	0.00011704	0	0	0	0	0.000306872	0.000901794	0	0	0	0	0	0	0	0	0	0	0	0	0	0	0	0	0	0	0.000271008	0	0.000328536	0.00364882	0	0.00022824	0	0	0.000192785	0.000138296
DRTY-2_201901_bins_64	0	0	0	0.00665189	0.000986145	0	0.000296296	0.000117002	0.000122257	0	0.00781414	0.000178313	0.00666122	0.000656008	0	0	0	0	0.00940968	0	0	0	0.000160246	0.0018473	0.00573555	0	0	0	0.000768047	0	0	0	0	0.000139598	0.00166936	0.000911506	0	0.00551363	0.00400778	0	0	0	0	0.00431386	0	0.00489283	0	0	0.000768814
DRTY-2_201901_bins_65	0	0	0.000319702	0	0	0	0	0	0	0	0.00161623	0	0	0	0	0	0	0	0	0	0	0	0	0	0	0	0	0	0	0	0	0	0	0	0	0	0	0	0	0	0	0	0	0.00455617	0	0	0	0	0
DRTY-2_201901_bins_66	0	0	0.000253144	0.000168717	0.00167256	0	0	0.000128127	0.000922481	0	0.000775063	0.00147896	0.000192612	0.001105	0	0	0	0	0.00028791	0.000706294	0.000243837	0.00189274	0.000536639	0	0.000131412	0	0	0	0.00130755	0	0	0	0	0	0	0	0	0.000117066	0.000123801	0.000959198	0	0.00023633	0.000380096	0.00151943	0.00133504	0.000225631	0	0	0.00149127
DRTY-2_201901_bins_70	0	0	0	0	0.0014735	0	0	0	0	0	0	0	0	0.00189439	0	0	0	0	0	0	0	0	0	0	0	0	0	0	0.000845968	0	0	0	0	0	0	0	0.000133088	0	0	0	0	0	0	0	0	0	0	0	0.00192599
DRTY-2_201901_bins_75	0	0	0	0.000273247	0.000178034	0	0	0	0	0	0.000120401	0	0.0013495	0.000147138	0	0	0	0	0.00100257	0	0	0	0	0	0.000898492	0	0	0	0.000139857	0	0	0	0	0	0.000388849	0	0	0.000208628	0.000968353	0	0	0	0	0	0	0.00170041	0	0	0.000167576
DRTY-2_202007_bins_22	0	0	0	0	0	0.00238416	0	0.00187722	0.00124767	0	0.000850012	0.000285303	0	0	0	0	0	0	0	0.000216207	0	0.000280368	0.00011078	0	0	0	0	0	0	0	0	0	0	0	0	0	0	0	0	0	0.00561149	0	0	0.000203704	0	0	0	0	0
DRTY-2_202007_bins_25	0	0	0	0	0	0	0	0	0	0	0.000144674	0	0	0	0	0	0	0	0	0	0	0	0	0	0	0	0	0	0	0	0	0	0	0	0	0	0	0	0	0	0	0	0	0	0	0	0	0	0
DRTY-2_202007_bins_31	0	0	0	0.00475404	0.00522472	0	0.000124621	0	0	0	0.00342508	0	0.00541984	0.00396044	0	0	0	0	0.00447032	0	0	0	0	0.00102039	0.00279701	0	0	0	0.00461574	0	0	0	0	0	0.000945466	0.00075787	0	0.00272696	0.00191441	0	0	0	0	0.00261366	0	0.00546033	0	0	0.0045516
DRTY-2_202007_bins_32	0	0	0	0	0.000658519	0	0	0	0	0	0	0	0	0.0045799	0.000158227	0	0	0	0	0	0.000118783	0	0	0	0	0	0	0	0.00267129	0	0	0	0	0	0	0	0.0001286	0	0	0	0	0.000119218	0	0	0	0	0	0.000214916	0.00268876
DRTY-3_201705_bins_1	0	0	0	0	0	0	0	0.000543893	0.00952892	0	0	0.00880902	0	0	0	0	0	0	0	0.00760048	0.000768968	0.0218591	0.00641096	0	0	0	0	0	0	0	0	0	0	0	0	0	0	0	0	0.010157	0.00101637	0.001642	0.00293164	0	0.0134205	0	0	0	0
DRTY-3_201705_bins_16	0	0	0	0	0	0	0	0	0.000851388	0	0	0.00087731	0	0	0	0	0	0	0	0.000223665	0	0.00171781	0	0	0	0	0	0	0	0	0	0	0	0	0	0	0	0	0	0.000484833	0	0.000192166	0	0	0.000613324	0	0	0	0
DRTY-3_201803_bins_16	0	0	0.00332799	0	0	0	0	0.00650173	0	0.000155673	0	0	0	0	0	0	0	0	0	0	0.0100501	0	0	0	0	0	0	0	0	0	0	0	0	0	0	0	0	0	0	0.00043354	0	0.00237795	0.00637192	0	0	0	0	0	0
DRTY-3_201803_bins_9	0	0	0	0	0	0	0	0	0.000400715	0	0	0.000355329	0	0	0	0	0	0	0	0.000229088	0.000184458	0.00152201	0	0	0	0	0	0	0	0	0	0	0	0	0	0	0	0	0	0.000522797	0	0.00036123	0	0	0.000398657	0	0	0	0
DRTY-3_201901_bins_12	0	0	0	0	0	0.00334207	0.000520085	0.259815	0.475885	0.00509579	0.00752486	0.518323	0	0.000330592	0.000336441	0.000264715	0	0	0.00188164	0.373921	0.0537073	0.258821	0.613749	0	0	0	0	0	0.000407364	0	0	0	0	0.000375138	0	0.000107225	0.000116482	0	0	0.467932	0.461321	0.0247775	0.0708785	0.00734702	0.480965	0.000357904	0	0.000445219	0
DRTY-3_201901_bins_25	0	0	0	0	0	0	0	0	0	0	0	0	0	0	0	0	0	0	0	0	0	0.000249147	0	0	0	0	0	0	0	0	0	0	0	0	0	0	0	0	0	0	0	0	0	0	0	0	0	0	0
DRTY-3_202007_bins_5	0	0	0	0	0	0	0	0	0.00703351	0	0	0.00387667	0	0	0	0	0	0	0	0.00306202	0.00194691	0.00783736	0.00184172	0	0	0	0	0	0	0	0	0	0	0	0	0	0	0	0	0.00324485	0	0.00220462	0.000559671	0	0.00335329	0	0	0	0
DRTY-4_201912_bins_1	0	0	0	0	0	0.00702006	0	0.000771488	0.000246266	0	0.00155153	0.00553807	0	0	0	0	0	0	0	0.000423821	0	0.00105549	0.00295335	0	0	0	0	0	0	0	0	0	0	0	0	0	0	0	0	0.000600737	0.00313505	0	0	0.00216369	0.000734006	0	0	0	0
DRTY-4_201912_bins_2	0	0	0	0	0	0.00018275	0	0	0	0	0	0.000187409	0	0	0	0	0	0	0	0.00347936	0.00352812	0.0112435	0.00341655	0	0	0	0	0	0	0	0	0	0.000106911	0	0	0	0	0	0	0.000815498	0.0950382	0.00130749	0.136611	0.00196195	0.0109916	0	0	0	0
DRTY-5_201808_bins_16	0	0	0	0	0	0	0	0.000623841	0.0024477	0	0	0.00251426	0	0	0	0	0	0	0	0.00188693	0.000222486	0.0010935	0.00305242	0	0	0	0	0	0	0	0	0	0	0	0	0	0	0	0	0.00215941	0.00146426	0	0.000231401	0	0.00228056	0	0	0	0
DRTY-5_201912_bins_4	0	0	0	0	0	0.00033728	0	0.000138393	0.000329231	0	0	0.000167002	0	0	0	0	0	0	0	0.000265148	0	0.000171106	0.000420534	0	0	0	0	0	0	0	0	0	0	0	0	0	0	0	0	0.000307679	0.000281521	0	0	0	0.000394164	0	0	0	0
DRTY-6_201601_bins_46	0.000457434	0.000516141	0	0	0	0	0	0	0	0	0	0	0	0	0	0	0	0	0	0	0	0	0	0	0	0	0	0	0	0	0	0	0	0	0	0	0	0	0	0	0	0	0	0	0	0	0	0	0
DRTY-6_201705_bins_12	0	0	0	0	0.000537791	0	0	0.000278915	0	0.000371111	0.000239065	0	0	0.000664138	0	0	0	0	0	0	0.000764744	0	0	0	0	0	0	0	0.000339248	0	0	0	0	0	0	0	0	0	0	0	0	0.00065408	0.00272571	0	0	0	0	0	0.000665495
DRTY-6_201705_bins_121	0	0	0	0	0	0	0	0	0	0.000458711	0	0	0	0	0	0	0	0	0	0	0	0	0	0	0	0	0	0	0	0	0	0	0	0	0	0	0	0	0	0	0	0	0	0	0	0	0	0	0
DRTY-6_201705_bins_17	0	0.000160466	0	0	0	0	0	0	0	0.000390988	0	0	0	0	0	0	0	0.000284617	0	0	0	0	0	0	0	0	0	0	0	0	0	0	0	0	0	0	0	0	0	0	0	0	0	0	0	0	0	0	0
DRTY-6_201705_bins_182	0	0	0	0	0	0	0	0	0	0.000355435	0	0	0	0	0	0	0	0	0	0	0	0	0	0	0	0	0	0	0	0	0	0	0	0	0	0	0	0	0	0	0	0	0	0	0	0	0	0	0
DRTY-6_201705_bins_183	0	0	0.000131411	0	0	0	0	0.000138367	0.000542558	0.000543253	0	0.000819846	0	0	0	0.000122767	0	0.000103842	0	0.000524846	0.000190555	0.000392478	0.000607654	0	0	0	0	0	0	0	0	0	0.000126894	0	0	0	0	0	0	0.000664693	0.000364977	0.000185148	0.000317092	0	0.000605529	0	0	0	0
DRTY-6_201705_bins_42	0	0	0	0	0.000676707	0	0	0	0	0.000742394	0	0	0	0.00170112	0	0	0	0	0	0	0.000473081	0	0	0	0	0	0	0	0.00110181	0	0	0	0	0	0	0	0	0	0	0	0	0.000278983	0.000661861	0	0	0	0	0	0.00234984
DRTY-6_201705_bins_62	0	0	0	0	0	0	0	0	0	0.00220099	0	0	0	0	0	0	0	0	0	0	0	0	0	0	0	0	0	0	0	0	0	0	0	0	0	0	0	0	0	0	0	0	0	0	0	0	0	0	0
DRTY-6_201705_bins_76	0	0	0	0	0	0	0	0	0	0.000833066	0	0	0	0	0	0	0	0	0	0	0.000130475	0	0	0	0	0	0	0	0	0	0	0	0	0	0	0	0	0	0	0	0	0	0	0	0	0	0	0	0
DRTY-6_201705_bins_77	0	0	0	0	0	0	0	0	0	0.000341174	0	0	0	0	0.000223568	0	0	0	0	0	0.000679386	0	0	0	0	0	0	0	0	0.000176748	0	0	0	0	0	0	0.00012324	0	0	0	0	0.000373005	0	0	0	0	0	0.000276252	0
DRTY-6_201705_bins_81	0	0	0	0	0	0	0	0	0	0.000978463	0	0	0	0	0.00010973	0	0	0	0	0	0.00153911	0	0	0	0	0	0	0	0	0	0	0	0	0	0	0	0	0	0	0	0	0.000575899	0	0	0	0	0	0	0
DRTY-6_201705_bins_86	0	0	0	0	0	0	0	0	0	0.000464386	0	0	0	0	0	0	0	0	0	0	0	0	0	0	0	0	0	0	0	0	0	0	0	0	0	0	0	0	0	0	0	0	0	0	0	0	0	0	0
DRTY-6_201705_bins_89	0.000308921	0.000316785	0	0	0	0	0	0	0	0.00158513	0	0	0	0	0	0	0	0	0	0	0.000251427	0	0	0	0	0	0	0	0	0	0	0	0	0	0	0	0	0	0	0	0	0.000199922	0.000559391	0	0	0	0	0	0
DRTY-6_201705_bins_90	0	0	0	0	0	0	0	0	0	0.00212175	0	0	0	0	0	0	0	0	0	0	0.000671518	0	0	0	0	0	0	0	0	0	0	0	0	0	0	0	0	0	0	0	0	0.000245011	0.00118837	0	0	0	0	0	0
DRTY-6_201705_bins_95	0	0	0	0	0	0	0	0	0	0.00719064	0	0	0	0	0	0	0	0	0	0	0.00102357	0	0	0	0	0	0	0	0	0	0	0	0	0	0	0	0	0	0	0	0	0.000681507	0	0	0	0	0	0	0
DRTY-6_201709_bins_1	0	0	0	0	0	0	0	0	0.000636367	0.00151806	0	0.000943084	0	0	0	0	0	0	0	0.00203011	0.000588742	0.000414979	0.000385295	0	0	0	0	0	0	0	0	0	0	0	0	0	0	0	0	0.00107864	0	0.000299318	0.000194196	0	0.00105222	0	0	0	0
DRTY-6_201709_bins_105	0.000361533	0.000198675	0.00119178	0	0	0	0	0	0	0.00593421	0	0	0	0	0	0	0	0	0	0	0.000626862	0	0.000138702	0	0	0	0	0	0	0	0	0	0	0	0	0	0	0	0	0	0	0.000269698	0.00154959	0	0	0	0	0	0
DRTY-6_201709_bins_120	0	0	0.00140634	0	0	0	0	0	0.000188176	0.000373423	0	0.000468959	0	0	0	0	0	0	0	0.000155327	0.000771972	0.00013643	0.000275635	0	0	0	0	0	0	0	0	0	0	0	0	0	0	0	0	0.000334394	0	0.000509834	0.00235872	0	0.000301518	0	0	0	0
DRTY-6_201709_bins_18	0	0	0	0	0	0	0	0	0	0.000628324	0	0	0	0	0	0.000438219	0	0	0	0	0.000291427	0	0	0	0	0	0	0	0	0.000916758	0	0	0	0	0	0	0	0	0	0	0	0	0.000472137	0	0	0	0	0.000468213	0
DRTY-6_201709_bins_19	0	0	0	0	0	0	0	0	0.00336805	0	0	0.000940668	0	0	0	0	0	0	0	0.00227539	0.00506746	0.00456385	0.000240401	0	0	0	0	0	0	0	0	0	0	0	0	0	0	0	0	0.00298722	0	0.00304167	0.000276315	0	0.000479962	0	0	0	0
DRTY-6_201709_bins_37	0	0	0.000401784	0	0	0	0	0.00155396	0.00740145	0.00061465	0	0.00874089	0	0	0	0	0	0	0	0.00661253	0.0020913	0.00377724	0.00894782	0	0	0	0	0	0	0	0	0	0	0	0	0	0	0	0	0.00809437	0.00349914	0.000973507	0.00308649	0	0.00767876	0	0	0	0
DRTY-6_201709_bins_4	0	0	0	0	0	0	0	0	0	0.000414208	0	0	0	0	0.000122173	0	0	0	0	0	0.000405577	0	0	0	0	0	0	0	0	0.000113471	0	0	0	0	0	0	0.000152201	0	0	0	0	0.000248213	0.000138932	0	0	0	0	0.000111928	0
DRTY-6_201709_bins_86	0	0	0	0	0	0	0	0	0	0.00467067	0	0	0	0	0	0	0	0	0	0	0.000536784	0	0	0	0	0	0	0	0	0	0	0	0	0	0	0	0	0	0	0	0	0	0	0	0	0	0	0.000206295	0
DRTY-6_201709_bins_91	0	0	0	0	0	0	0	0	0	0	0	0	0	0.000177144	0	0	0	0	0	0	0.000314842	0	0	0	0	0	0	0	0.000116955	0	0	0	0	0	0	0	0	0	0	0	0	0.0001463	0	0	0	0	0	0	0.000235527
DRTY-6_201803_bins_10	0	0	0	0	0	0	0	0	0	0	0	0	0	0	0	0	0	0	0	0	0.000101256	0	0	0	0	0	0	0	0	0	0	0	0	0	0	0	0	0	0	0	0	0	0	0	0	0	0	0	0
DRTY-6_201803_bins_132	0	0	0	0	0.000114417	0	0	0	0	0.000472	0	0	0	0.000992588	0	0	0	0	0	0	0.000458389	0	0	0	0	0	0	0	0.00053062	0	0	0	0	0	0	0	0	0	0	0	0	0.000209899	0.000426497	0	0	0	0	0.000142363	0.000646893
DRTY-6_201803_bins_14	0	0	0	0	0	0	0	0	0	0.00245185	0	0	0	0	0	0	0	0	0	0	0.00365701	0	0	0	0	0	0	0	0	0	0	0	0	0	0	0	0	0	0	0	0	0.00259794	0.000138623	0	0	0	0	0.000140653	0
DRTY-6_201803_bins_32	0	0	0.000308632	0	0	0	0	0.000263776	0.0016788	0.000133557	0	0.00289332	0	0	0	0	0	0	0	0.00166914	0.000436534	0.00101041	0.0013791	0	0	0	0	0	0	0	0	0	0	0	0	0	0	0	0	0.0019815	0.00053602	0.000243324	0.00055203	0	0.00148508	0	0	0	0
DRTY-6_201803_bins_43	0	0	0.00211716	0	0	0	0	0.00247988	0	0.000175141	0.0133458	0	0	0	0	0	0	0	0	0	0.00200139	0	0	0	0	0	0	0	0	0	0	0	0	0	0	0	0	0	0	0	0	0.00180374	0.0161857	0.00128078	0	0	0	0	0
DRTY-6_201803_bins_58	0	0	0	0	0	0	0	0	0	0	0	0	0	0	0	0	0	0	0	0	0.0001069	0	0	0	0	0	0	0	0	0	0	0	0	0	0	0	0	0	0	0	0	0.000240956	0	0	0	0	0	0	0
DRTY-6_201803_bins_75	0	0	0	0	0.000329594	0	0	0	0	0.000929502	0	0	0	0.000719584	0.000921101	0	0	0	0	0	0.000993775	0	0	0	0	0	0	0	0.000327155	0.000215196	0	0	0	0	0	0	0	0	0	0	0	0.000564512	0.000205274	0	0	0	0	0.000214585	0.000596415
DRTY-6_201808_bins_3	0	0	0	0	0	0	0	0	0	0	0	0	0	0	0	0	0	0	0	0	0	0	0	0	0	0	0	0	0	0	0	0	0	0	0	0	0	0	0	0	0	0	0	0	0	0	0	0.000173462	0
DRTY-6_201808_bins_36	0	0	0	0	0	0	0	0	0	0.000186137	0	0	0	0	0	0	0	0	0	0	0	0	0	0	0	0	0	0	0	0	0	0	0	0	0	0	0	0	0	0	0	0	0	0	0	0	0	0	0
DRTY-6_201808_bins_43	0	0	0	0	0	0	0	0	0	0	0	0	0	0	0	0	0	0	0	0	0	0	0	0	0	0	0	0	0	0	0	0	0	0	0	0	0	0	0	0	0	0	0	0	0	0	0	0	0
DRTY-6_201808_bins_47	0	0	0	0	0	0	0	0	0	0.00282692	0	0	0	0	0	0	0	0	0	0	0.000810493	0	0	0	0	0	0	0	0	0	0	0	0	0	0	0	0.000164856	0	0	0	0	0.000219758	0	0	0	0	0	0	0
DRTY-6_201808_bins_61	0	0	0	0	0	0	0	0	0	0	0	0	0	0	0.00015394	0	0	0	0	0	0.00032767	0	0	0	0	0	0	0	0	0	0	0	0	0	0	0	0	0	0	0	0	0.000109528	0	0	0	0	0	0	0
DRTY-6_201808_bins_63	0	0	0	0	0	0	0	0	0	0.000113187	0	0	0	0	0	0	0	0	0	0	0.000261625	0	0	0	0	0	0	0	0	0	0	0	0	0	0	0	0	0	0	0	0	0	0	0	0	0	0	0.000172496	0
DRTY-6_201808_bins_73	0	0	0	0	0	0	0	0	0	0	0	0	0	0	0.000596886	0	0	0	0	0	0	0	0	0	0	0	0	0	0	0.000372056	0	0	0	0	0	0	0	0	0	0	0	0	0	0	0	0	0	0.00134034	0
DRTY-6_201808_bins_83	0	0	0	0	0	0	0	0	0	0	0	0	0	0	0	0	0	0	0	0	0	0	0	0	0	0	0	0	0	0	0	0	0	0	0	0	0	0	0	0	0	0	0	0	0	0	0	0.000108365	0
DRTY-6_201808_bins_89	0	0	0.00445076	0	0.000604714	0.000895612	0	0.0134307	0.00108447	0.000298733	0.0217128	0.000684426	0	0.00086266	0.000125839	0	0	0	0	0.000593701	0.000555217	0.0017643	0.000363909	0	0	0	0	0	0.000984277	0	0	0	0	0	0	0.000134602	0	0	0	0.000558909	0	0.000638617	0.00542479	0.0258932	0.00077199	0	0	0.000137494	0.00108435
DRTY-6_201808_bins_9	0	0	0	0	0	0	0	0	0	0	0	0	0	0	0	0	0	0	0	0	0	0	0	0	0	0	0	0	0	0	0	0	0	0	0	0	0	0	0	0	0	0	0	0	0	0	0	0	0
DRTY-6_201808_bins_98	0	0	0	0	0	0	0	0	0	0	0	0	0	0	0	0	0	0	0	0	0	0	0	0	0	0	0	0	0	0	0	0	0	0	0	0	0	0	0	0	0	0	0	0	0	0	0	0.000116788	0
DRTY-6_201901_bins_100	0	0	0	0	0	0	0	0	0	0	0	0	0	0.000367744	0.000195302	0	0	0	0	0	0.000105524	0	0	0	0	0	0	0	0.000177609	0	0	0	0	0	0	0	0	0	0	0	0	0.000112595	0.000273111	0	0	0	0	0	0.000236839
DRTY-6_201901_bins_19	0	0	0	0	0	0	0	0	0	0	0	0	0	0	0	0	0	0	0	0	0	0	0	0	0	0	0	0	0	0	0	0	0	0	0	0	0	0	0	0	0	0	0	0	0	0	0	0	0
DRTY-6_201901_bins_22	0	0	0	0	0	0	0	0	0	0	0	0	0	0	0	0	0	0	0	0	0	0	0	0	0	0	0	0	0	0	0	0	0	0	0	0	0	0	0	0	0	0	0	0	0	0	0	0	0
DRTY-6_201901_bins_27	0	0	0.000454672	0	0	0.00532144	0	0.000636414	0.00169307	0.00095509	0.00099208	0.00284866	0	0	0	0	0	0	0	0.00179862	0.000900984	0.00323802	0.00389515	0	0	0	0	0	0	0	0	0	0	0	0	0	0	0	0	0.0024722	0.00172349	0.000566233	0.00185138	0.0011805	0.00245104	0	0	0	0
DRTY-6_201901_bins_43	0	0	0	0	0	0	0	0	0	0	0	0	0	0	0	0	0	0	0	0	0	0	0	0	0	0	0	0	0	0	0	0	0	0	0	0	0	0	0	0	0	0	0	0	0	0	0	0	0
DRTY-6_201901_bins_5	0	0	0	0	0	0	0	0.000672172	0.00149799	0	0	0.00196844	0	0	0	0	0	0	0	0.00145012	0.000214078	0.00125101	0.00181261	0	0	0	0	0	0	0	0	0	0	0	0	0	0	0	0	0.00188627	0.000790538	0.000166864	0.000406745	0	0.00150488	0	0	0	0
DRTY-6_201901_bins_51	0	0	0	0	0	0	0	0	0	0	0	0	0	0	0.000329333	0	0	0	0	0	0	0	0	0	0	0	0	0	0	0.000160469	0	0	0	0	0	0	0	0	0	0	0	0	0	0	0	0	0	0	0
DRTY-6_201901_bins_59	0	0	0	0.000180414	0.00159655	0	0	0	0	0.000534969	0	0	0.000811146	0.00245234	0	0	0	0	0	0	0.000700954	0	0	0	0	0	0	0	0.00204626	0	0	0	0	0	0	0.000165586	0	0	0	0	0	0.000274351	0.00151418	0	0	0.000323358	0	0	0.00276972
DRTY-6_201901_bins_64	0	0	0	0	0	0	0	0	0	0	0	0	0	0.000343193	0	0	0	0	0	0	0	0	0	0	0	0	0	0	0.000126534	0	0	0	0	0	0	0	0	0	0	0	0	0	0	0	0	0	0	0.000148446	0.000285632
DRTY-6_201901_bins_76	0	0	0	0	0.000341156	0	0	0	0.000125996	0.000654739	0	0.000113511	0	0.000311925	0	0	0	0	0	0.000283961	0.000162633	0	0	0	0	0	0	0	0.000313945	0	0	0	0	0	0	0	0	0	0	0.000297342	0	0.000144435	0.000151522	0	0.000250213	0	0	0	0.000199026
DRTY-6_201901_bins_85	0	0	0	0	0	0	0	0	0	0.000106703	0	0	0	0.000139689	0.000210133	0	0	0	0	0	0.000125528	0	0	0	0	0	0	0	0	0.000104708	0	0	0	0	0	0	0	0	0	0	0	0	0.000104721	0	0	0	0	0.000124865	0
DRTY-6_201901_bins_99	0	0	0	0	0	0	0	0	0	0	0	0	0	0.000149088	0.000190647	0	0	0	0	0	0	0	0	0	0	0	0	0	0	0	0	0	0	0	0	0	0	0	0	0	0	0	0	0	0	0	0	0	0.000101118
DRTY-6_201907_bins_103	0	0	0	0	0	0	0	0	0	0.000302377	0	0	0	0	0	0	0	0	0	0	0.00054443	0	0	0	0	0	0	0	0	0	0	0	0	0	0	0	0	0	0	0	0	0.000116853	0	0	0	0	0	0	0
DRTY-6_201907_bins_104	0	0	0	0	0	0	0	0	0	0	0	0	0	0	0	0	0	0	0	0	0	0	0	0	0	0	0	0	0	0	0	0	0	0	0	0	0	0	0	0	0	0	0	0	0	0	0	0	0
DRTY-6_201907_bins_107	0	0	0	0	0.00292867	0	0	0	0	0	0.000587969	0	0	0.00220822	0	0	0	0	0	0	0	0	0	0	0	0	0	0	0.00237053	0	0	0	0	0	0	0	0	0	0	0	0	0	0.000194476	0	0	0	0	0	0.00133323
DRTY-6_201907_bins_25	0	0	0	0	0.000305291	0	0	0	0	0.000573239	0	0	0	0.000362826	0.0002024	0	0	0	0	0	0.00134416	0	0	0	0	0	0	0	0.000182795	0	0	0	0	0	0	0	0	0	0	0	0	0.000485414	0.000501872	0	0	0	0	0.000166366	0.000290157
DRTY-6_201907_bins_33	0	0	0	0	0	0	0	0	0	0	0	0	0	0	0	0	0	0	0	0	0	0.00178992	0	0	0	0	0	0	0	0	0	0	0	0	0	0	0	0	0	0	0	0	0	0	0	0	0	0	0
DRTY-6_201907_bins_46	0	0	0	0	0	0	0	0	0	0	0	0	0	0	0.000300525	0	0	0	0	0	0	0	0	0	0	0	0	0	0	0.000163641	0	0	0	0	0	0	0	0	0	0	0	0	0	0	0	0	0	0	0
DRTY-6_201907_bins_47	0	0	0	0	0	0	0	0	0	0.000536365	0	0	0	0	0.00017429	0	0	0	0	0	0.000321304	0	0	0	0	0	0	0	0	0	0	0	0	0	0	0	0	0	0	0	0	0.000107591	0	0	0	0	0	0	0
DRTY-6_201907_bins_50	0	0	0	0	0.000217453	0	0	0	0	0.000142724	0	0	0	0.000334973	0.00068782	0	0	0	0	0	0.000143417	0	0	0	0	0	0	0	0.000296047	0.000310832	0	0	0	0	0	0	0	0	0	0	0	0	0.000103693	0	0	0	0	0.000395641	0.000409212
DRTY-6_201907_bins_54	0	0	0	0	0	0	0	0	0	0	0	0	0	0	0.000584361	0	0	0	0	0	0.000175993	0	0	0	0	0	0	0	0	0.000264271	0	0	0	0	0	0	0	0	0	0	0	0	0	0	0	0	0	0.00025936	0
DRTY-6_201907_bins_61	0	0	0	0	0	0	0	0	0	0	0	0	0	0	0.000129285	0	0	0	0	0	0	0	0	0	0	0	0	0	0	0	0	0	0	0	0	0	0	0	0	0	0	0	0	0	0	0	0	0	0
DRTY-6_201907_bins_62	0	0	0	0	0	0	0	0	0	0	0	0	0	0	0.000155241	0	0	0	0	0	0.000130018	0	0	0	0	0	0	0	0	0	0	0	0	0	0	0	0	0	0	0	0	0	0	0	0	0	0	0.000120852	0
DRTY-6_201907_bins_79	0	0	0	0	0.000251185	0	0	0	0	0.000626144	0	0	0	0.000183986	0.000141507	0	0	0	0	0	0.000839198	0	0	0	0	0	0	0	0.0001209	0	0	0	0	0	0	0	0	0	0	0	0	0.000186433	0	0	0	0	0	0.000201411	0.000162109
DRTY-6_201907_bins_8	0	0	0	0	0	0	0	0	0	0	0	0	0	0	0.000503578	0	0	0	0	0	0	0	0	0	0	0	0	0	0	0.000201245	0	0	0	0	0	0	0	0	0	0	0	0	0	0	0	0	0	0	0
DRTY-6_201907_bins_82	0	0	0	0	0.00307835	0	0	0	0	0	0	0	0	0.00336657	0	0	0	0	0	0	0	0	0	0	0	0	0	0	0.00131667	0	0	0	0	0	0	0	0	0	0	0	0	0	0	0	0	0	0	0	0.00251398
DRTY-6_201907_bins_97	0	0	0	0	0	0	0	0	0	0	0	0	0	0	0	0	0	0	0	0	0	0	0	0	0	0	0	0	0	0	0	0	0	0	0	0	0	0	0	0	0	0	0	0	0	0	0	0	0
DRTY-6_201912_bins_11	0	0	0.00042233	0	0.000362281	0.0103558	0	0.00192727	0.00110512	0.000567026	0.00212212	0.005563	0	0.000410146	0	0	0	0	0	0.00237286	0.000531624	0.00277722	0.00629521	0	0	0	0	0	0.000346993	0	0	0	0	0	0	0	0	0	0	0.00243268	0.00593899	0.000559016	0.00164784	0.0033492	0.002106	0	0	0	0.000420077
DRTY-6_201912_bins_14	0	0	0	0	0	0	0	0	0	0	0	0	0	0.0003356	0.000102595	0	0	0	0	0	0	0	0	0	0	0	0	0	0.000173025	0	0	0	0	0	0	0	0	0	0	0	0	0	0	0	0	0	0	0	0.00042256
DRTY-6_201912_bins_16	0	0	0	0	0.000182617	0	0	0	0	0.000694661	0	0	0	0.000211883	0.000290536	0	0	0	0	0	0.00225626	0	0	0	0	0	0	0	0	0.000114927	0	0	0	0	0	0	0	0	0	0	0	0.0017647	0.00072603	0	0	0	0	0.000355091	0.000174619
DRTY-6_201912_bins_40	0	0	0	0	0	0	0	0	0	0	0	0	0	0	0.000140919	0	0	0	0	0	0.000141409	0	0	0	0	0	0	0	0	0	0	0	0	0	0	0	0	0	0	0	0	0.000117082	0	0	0	0	0	0.00017387	0
DRTY-6_201912_bins_43	0	0	0	0	0	0	0	0	0	0	0	0	0	0.000194315	0	0	0	0	0	0	0	0	0	0	0	0	0	0	0	0	0	0	0	0	0	0	0	0	0	0	0	0	0	0	0	0	0	0	0.000132916
DRTY-6_201912_bins_68	0	0	0	0	0	0	0	0	0	0	0	0	0	0	0	0	0	0	0	0	0	0	0	0	0	0	0	0	0	0	0	0	0	0	0	0	0.000177743	0	0	0	0	0	0	0	0	0	0	0	0
DRTY-6_201912_bins_72	0	0	0	0	0.000130998	0	0	0.0102786	0.000240522	0	0.000978958	0.000660191	0	0.000502863	0.00026289	0	0	0	0	0.000438	0.000117586	0.00230546	0.00133283	0	0	0	0	0	0.000331289	0.000101659	0	0	0	0	0	0	0	0	0	0.000872951	0.00573707	0.000121944	0.000147281	0.000572765	0.000267299	0	0	0.000113415	0.000334013
DRTY-6_201912_bins_75	0	0	0	0	0	0	0	0	0	0	0	0	0	0	0	0	0	0	0	0	0	0	0	0	0	0	0	0	0	0	0	0	0	0	0	0	0	0	0	0	0	0.000179814	0	0	0	0	0	0.000231444	0
DRTY-6_201912_bins_76	0	0	0	0	0	0	0	0.000235635	0.000499946	0	0	0.000546199	0	0	0	0	0	0	0	0.000279252	0	0.00117456	0.000388635	0	0	0	0	0	0	0	0	0	0	0	0	0	0	0	0	0.000575334	0	0	0.000125416	0	0.000831728	0	0	0	0
DRTY-6_201912_bins_78	0	0	0.000986526	0	0	0	0	0.00370994	0.000388786	0.000409874	0.0326397	0.000585728	0	0	0	0	0	0	0	0.000573484	0.000370502	0.000784538	0.000866366	0	0	0	0	0	0	0	0	0	0	0	0	0	0	0	0	0.000514804	0.000550419	0.000316009	0.00147017	0.0563515	0.000608761	0	0	0	0
DRTY-6_201912_bins_85	0	0	0	0.000765124	0.000302759	0	0.000843262	0	0	0	0	0	0.000638933	0.00011581	0.00014403	0	0	0	0.000342981	0	0	0	0	0.00151853	0	0	0	0	0.000175014	0	0	0	0	0.00207864	0.00167761	0.00044741	0	0.00109558	0.000310023	0	0	0	0	0	0	0.00121616	0	0	0.000117071
DRTY-6_202007_bins_10	0	0	0	0	0	0	0	0	0	0	0	0	0	0	0	0	0	0	0	0.000127904	0	0.000329234	0	0	0	0	0	0	0	0	0	0	0	0	0	0	0	0	0	0.000131027	0	0	0	0	0	0	0	0	0
DRTY-6_202007_bins_28	0	0	0	0	0	0	0	0	0.000149774	0	0	0.000150572	0	0	0	0	0	0	0	0.000109542	0	0	0.000140439	0	0	0	0	0	0	0	0	0	0	0	0	0	0	0	0	0.000135407	0	0	0	0	0.000136512	0	0	0	0
DRTY-6_202007_bins_29	0	0	0.000175417	0	0	0	0	0	0.000248219	0.000314665	0	0.000269885	0	0	0	0	0	0	0	0.000589348	0.000244507	0.000308044	0.000120889	0	0	0	0	0	0	0	0	0	0	0	0	0	0	0	0	0.000545383	0	0.000153133	0.00090524	0	0.000491411	0	0	0	0
DRTY-6_202007_bins_30	0	0	0	0	0	0	0	0	0	0.000743646	0	0	0	0.00123752	0	0	0	0	0	0	0.000480549	0	0	0	0	0	0	0	0.000338108	0	0	0	0	0	0	0	0	0	0	0	0	0.000198158	0.00107776	0	0	0	0	0	0.000684744
DRTY-6_202007_bins_38	0	0	0.0058904	0	0.000376894	0.00945544	0	0.00853553	0.00284271	0.000645913	0.00611321	0.0051527	0	0.00060183	0	0	0	0	0	0.00551836	0.00216409	0.00577472	0.00541424	0	0	0	0	0	0.000506114	0	0	0	0	0	0	0	0	0	0	0.00469541	0.00366418	0.00282284	0.005825	0.00201791	0.00400186	0	0	0	0.0005506
DRTY-7_201601_bins_18	0.000106056	0.000127222	0.00258555	0	0	0	0	0	0	0.000625972	0	0	0	0	0	0.000143045	0	0	0	0	0	0	0	0	0	0	0	0	0	0	0	0	0.00011656	0	0	0	0	0	0	0	0	0	0	0	0	0	0	0	0
DRTY-7_201601_bins_6	0	0	0.000309479	0	0	0	0	0	0	0	0	0	0	0	0	0	0	0	0	0	0	0	0	0	0	0	0	0	0	0	0	0	0	0	0	0	0	0	0	0	0	0	0.000294675	0	0	0	0	0	0
DRTY-7_201601_bins_7	0	0	0.0161429	0.000245478	0	0.0010656	0.000176198	0.000711153	0	0	0.0696449	0	0.000200351	0	0	0	0	0	0.000362435	0	0	0	0	0	0.000210203	0	0	0	0	0	0	0	0	0	0	0	0	0.000225737	0.000190345	0	0	0	0.000130788	0.0186374	0	0.000118205	0	0	0
DRTY-7_201709_bins_14	0	0	0	0	0	0	0	0	0	0	0	0	0	0	0	0	0	0	0	0	0	0.000202474	0	0	0	0	0	0	0	0	0	0	0	0	0	0	0	0	0	0	0	0	0	0	0	0	0	0	0
DRTY-7_201709_bins_20	0	0	0	0	0	0	0	0	0	0	0	0	0	0	0	0	0	0	0	0	0	0.000333635	0	0	0	0	0	0	0	0	0	0	0	0	0	0	0	0	0	0	0	0	0	0	0	0	0	0	0
DRTY-7_201709_bins_25	0	0	0	0	0	0	0	0	0	0	0	0	0	0	0	0	0	0	0	0	0	0.000134883	0	0	0	0	0	0	0	0	0	0	0	0	0	0	0	0	0	0	0	0	0	0	0	0	0	0	0
DRTY-7_201709_bins_31	0	0	0	0	0	0	0	0	0	0	0	0	0	0	0	0	0	0	0	0	0	0.000764708	0	0	0	0	0	0	0	0	0	0	0	0	0	0	0	0	0	0	0	0	0	0	0	0	0	0	0
DRTY-7_201803_bins_16	0	0	0.000585932	0	0	0	0	0.00106511	0	0	0	0	0	0	0	0	0	0	0	0	0.00171519	0	0	0	0	0	0	0	0	0	0	0	0	0	0	0	0	0	0	0	0	0.000404544	0.00112286	0	0	0	0	0	0
DRTY-7_201803_bins_22	0	0	0.000598967	0	0	0	0	0.00016984	0	0.00375136	0	0	0	0	0.000136807	0.000137731	0	0	0	0	0.00157866	0.000100492	0	0	0	0	0	0	0	0	0	0	0	0	0	0	0.000386498	0	0	0	0	0.00101799	0.00254644	0	0	0	0	0.000315532	0
DRTY-7_201803_bins_34	0	0	0	0.000192459	0.00333295	0	0	0	0	0	0.000336117	0	0.000164099	0.00182609	0	0	0	0	0.000250161	0	0	0	0	0	0	0	0	0	0.00182098	0	0	0	0	0	0	0	0	0.000218483	0	0	0	0	0.00112911	0.000381075	0	0.000118512	0	0	0.00184365
DRTY-7_201803_bins_47	0	0	0	0	0	0	0	0	0	0	0	0	0	0	0	0	0	0	0	0	0	0	0	0	0	0	0	0	0	0	0	0	0	0	0	0	0	0	0	0	0	0	0	0	0	0	0	0	0
DRTY-7_201803_bins_5	0	0	0.00100283	0	0	0.00487784	0	0.00281604	0.0044086	0.00183894	0.000934979	0.0114295	0	0.000168342	0.000124305	0	0	0	0	0.0039612	0.00180971	0.0047971	0.00659264	0	0	0	0	0	0	0	0	0	0	0	0	0	0	0	0	0.00488359	0.00631991	0.000858318	0.00321872	0.00143717	0.00521848	0	0	0.000132752	0.000107718
DRTY-7_201803_bins_51	0	0	0	0	0	0	0	0	0	0	0	0	0	0	0	0	0	0	0	0	0	0	0	0	0	0	0	0	0	0	0	0	0	0	0	0	0	0	0	0	0	0	0.00010089	0	0	0	0	0	0
DRTY-7_201803_bins_59	0	0	0	0	0	0	0	0	0	0	0	0	0	0	0	0	0	0	0	0	0	0	0	0	0	0	0	0	0	0	0	0	0	0	0	0	0	0	0	0	0	0	0.000131848	0	0	0	0	0	0
DRTY-7_201803_bins_63	0	0	0	0	0	0	0	0	0	0	0	0	0	0	0	0	0	0	0	0	0	0	0	0	0	0	0	0	0	0	0	0	0	0	0	0	0	0	0	0	0	0	0.000502822	0.000175636	0	0	0	0	0
DRTY-7_201803_bins_64	0	0	0	0	0	0	0	0	0	0.00516034	0	0	0	0	0	0	0	0	0	0	0.000971005	0	0	0	0	0	0	0	0	0	0	0	0	0	0	0	0	0	0	0	0	0.000675197	0.00320668	0	0	0	0	0	0
DRTY-7_201803_bins_84	0	0	0	0	0.00060956	0	0	0	0	0	0	0	0	0.00231805	0.000306691	0	0	0	0	0	0.000104008	0	0	0	0	0	0	0	0.000830225	0.000130566	0	0	0	0	0	0	0	0	0	0	0	0	0.00672468	0	0	0	0	0	0.00139585
DRTY-7_201803_bins_97	0	0	0	0	0	0	0	0	0	0.0013025	0	0	0	0	0.00052424	0	0	0	0	0	0.00249353	0	0	0	0	0	0	0	0	0.000181248	0	0	0	0	0	0	0	0	0	0	0	0.00104331	0.00463072	0	0	0	0	0.000509714	0
DRTY-7_201912_bins_7	0	0	0	0	0	0	0	0	0.000337456	0	0	0.00025448	0	0	0	0	0	0	0	0.000251285	0	0.000246494	0.000414951	0	0	0	0	0	0	0	0	0	0	0	0	0	0	0	0	0.0002874	0.000214029	0	0	0	0.000351803	0	0	0	0
DRTY-7_201912_bins_8	0	0	0	0	0	0	0	0	0	0	0	0	0	0	0.00310631	0	0.00413824	0.000266009	0	0	0	0	0	0	0	0.0017297	0.000437512	0	0	0.00344742	0	0	0.0068305	0	0	0	0.00179823	0	0	0	0	0	0	0	0	0	0.000453673	0.0136469	0
DRTY-8_201705_bins_14	0	0	0.000129496	0.0118739	0.00214449	0	0.000430921	0	0	0	0.0171658	0	0.0144019	0.00182637	0	0	0	0	0.0149602	0	0	0	0	0.00285399	0.00939141	0	0	0	0.00203934	0	0	0	0	0.000230604	0.00343977	0.00170651	0	0.00932714	0.00592102	0	0	0	0	0.0256946	0	0.0150294	0	0	0.00201072
DRTY-8_201705_bins_15	0	0	0	0	0.00210049	0	0	0	0	0	0.000292844	0	0	0.00107038	0	0	0.000134959	0	0	0	0.000133436	0	0	0	0	0	0	0	0.000850111	0	0	0	0	0	0	0.000517331	0	0	0	0	0	0	0.000432483	0	0	0	0	0.00019287	0.000822015
DRTY-8_201705_bins_19	0	0	0.000843088	0.00160827	0	0.000288715	0.000285579	0	0	0	0.0126121	0	0.00203414	0	0	0	0	0	0.00269552	0	0	0	0	0.000404124	0.000180156	0	0	0	0	0	0	0	0	0	0	0	0	0.00196341	0.000315004	0	0	0	0	0.00135695	0	0.000435998	0	0	0
DRTY-8_201705_bins_2	0	0	0	0.000454088	0.00281478	0	0	0	0	0	0.000810823	0	0.000370913	0.00163338	0	0	0	0	0.000694689	0	0	0	0	0	0	0	0	0	0.00163274	0	0	0	0	0	0.00011799	0	0	0.000326009	0.000182874	0	0	0	0.000316607	0.000475621	0	0.000271287	0	0	0.00168369
DRTY-8_201705_bins_23	0	0	0	0	0.000208536	0	0	0.000165289	0	0	0.000540972	0	0	0.000247936	0	0	0	0	0	0	0	0	0	0	0	0	0	0	0.00013978	0	0	0	0	0	0	0.000468427	0	0	0	0	0	0	0	0	0	0	0	0	0.000208809
DRTY-8_201705_bins_31	0	0	0.00118841	0.000486119	0.000558023	0	0.000329148	0.000112249	0	0	0.0110232	0	0.000561498	0.000301845	0	0	0	0	0.000889702	0	0	0.00079431	0	0.000117443	0.000360459	0	0	0	0.000400343	0	0	0	0	0.000107633	0.00534897	0.00393301	0	0.00203806	0.000403666	0	0	0	0.00031295	0.0060391	0	0.000493661	0	0	0.000262037
DRTY-8_201705_bins_34	0	0	0.00150546	0	0	0.000321238	0	0.000124132	0	0	0.00473566	0	0	0	0	0	0	0	0	0	0	0	0	0	0	0	0	0	0	0	0	0	0	0	0	0	0	0	0	0	0	0	0.000213959	0.000404323	0	0	0	0	0
DRTY-8_201705_bins_36	0	0	0	0.000342416	0.00818877	0.00221104	0	0.0137363	0.00277118	0.000250744	0.00312647	0.00132441	0.000328324	0.00723011	0	0	0	0	0.000754347	0.00252403	0.000655301	0.0058811	0.00194037	0	0.000376519	0	0	0	0.00725908	0	0	0	0	0	0	0	0	0.000156664	0.000438598	0.00128954	0.00172406	0.000570339	0.00253824	0.000229236	0.000484	0.000254538	0	0	0.00416456
DRTY-8_201705_bins_7	0	0	0	0	0.0036563	0	0	0	0	0	0.000527098	0	0.000293369	0.00325048	0	0	0	0	0.000197107	0	0	0	0	0	0	0	0	0	0.00607257	0	0	0	0	0	0.000152102	0	0	0	0	0	0	0	0	0	0	0.000789842	0	0	0.00459439
DRTY-8_201803_bins_20	0	0	0	0	0	0	0	0	0	0	0	0	0	0	0	0	0	0	0	0	0	0	0	0	0	0	0	0	0	0	0	0	0	0	0	0	0	0	0	0	0	0	0.000751793	0.000282047	0	0	0	0	0
DRTY-8_201803_bins_4	0.000247373	0	0.0112957	0.000293176	0.000365249	0	0.000136694	0	0	0.000138972	0.00331326	0	0.000165465	0	0	0	0	0.000478224	0.00117044	0	0	0	0	0.000263654	0.00156191	0	0	0	0	0	0	0	0	0.000350488	0.00127176	0.000302645	0	0.00234094	0.00259036	0	0	0	0	0.00628667	0	0.000283743	0	0	0
DRTY-8_201803_bins_5	0	0	0	0.000234782	0	0	0	0	0	0	0	0	0.000195166	0	0	0	0	0	0.000670834	0	0	0	0	0.000113204	0.000136963	0	0	0	0	0	0	0	0	0	0	0.000103645	0	0.000276903	0.000512781	0	0	0	0	0	0	0.000189406	0	0	0
DRTY-8_201808_bins_27	0	0	0.000411483	0	0	0	0	0.000139992	0.000734151	0	0.000391233	0.000526573	0	0	0	0	0	0	0	0.000565673	0	0.000300595	0.00108489	0	0	0	0	0	0	0	0	0	0	0	0	0	0	0	0.000122269	0.000662078	0.000578354	0	0	0.00012892	0.000823965	0	0	0	0
DRTY-8_201808_bins_35	0	0	0	0.000217293	0.00108084	0.000436069	0	0	0	0	0.000505024	0.00016275	0.000187948	0.000689504	0	0	0	0	0.000347288	0	0	0.000105428	0	0	0	0	0	0	0.000647167	0	0	0	0	0	0	0	0	0.000200911	0	0	0.00072535	0	0.000170301	0.00173979	0	0.000154392	0	0	0.000670871
DRTY-8_201808_bins_4	0	0	0	0	0.000221863	0	0	0	0	0	0	0	0	0	0	0	0	0	0.000104259	0	0	0	0	0	0	0	0	0	0	0	0	0	0	0	0	0	0	0	0	0	0	0	0	0	0	0	0	0	0
DRTY-9_201705_bins_4	0	0	0	0	0	0	0	0	0	0	0	0.000217737	0	0	0	0	0	0	0	0	0	0.000901673	0	0	0	0	0	0	0	0	0	0	0	0	0	0	0	0	0	0.000154303	0	0.000110621	0	0	0.00024615	0	0	0	0
DRTY-9_201705_bins_5	0.000104146	0	0	0	0	0.122655	0.000106262	0.0114643	0.00753683	0	0.0442484	0.00499068	0	0	0	0	0	0	0	0.00479398	0.000186509	0.00583444	0.0107274	0	0	0	0	0	0	0	0	0	0	0	0	0	0	0.000127992	0	0.00123153	0.0631023	0.000325598	0.00056864	0.00987801	0.0039709	0	0	0	0
DRTY-9_201709_bins_2	0	0	0	0	0	0	0	0	0.01253	0	0	0.00711763	0	0	0	0	0	0	0	0.00475055	0.0014761	0.00859803	0.00372662	0	0	0	0	0	0	0	0	0	0	0	0	0	0	0	0	0.00357861	0	0.00171731	0.000758707	0	0.00600455	0	0	0	0
DRTY-9_201901_bins_12	0	0	0	0	0	0	0	0	0.010497	0	0	0.0113019	0	0	0	0	0	0	0	0.00492477	0.000113771	0.0173614	0.00560458	0	0	0	0	0	0	0	0	0	0	0	0	0	0	0	0	0.0105873	0.00012104	0.001004	0.000697546	0	0.0164544	0	0	0	0
GMQP_201705_bins_18	0	0	0	0.000113831	0	0	0.00163557	0	0	0	0	0	0.000436017	0	0	0	0	0	0.00206739	0	0	0	0	0.000147074	0.00326384	0	0	0	0	0	0	0	0	0	0.000298833	0.000213258	0	0.00121397	0.000465008	0	0	0	0	0	0	0.000153669	0	0	0
GMQP_201705_bins_26	0	0	0.000170789	0.000251011	0.000669022	0	0	0	0	0	0	0	0.000894059	0.00114664	0	0	0	0	0	0	0	0	0	0	0	0	0	0	0.000673153	0	0	0	0	0	0	0.000255233	0	0	0.000128936	0	0	0	0	0	0	0.00041153	0	0	0.000930788
GMQP_201705_bins_42	0	0	0	0.00267781	0.000299746	0	0.000410744	0	0	0	0	0	0.00384138	0	0	0	0	0	0.00773761	0	0	0	0	0.000666856	0.00518892	0	0	0	0	0	0	0	0	0	0.00296153	0.000222847	0	0.00281519	0.00418801	0	0	0	0	0	0	0.00470837	0	0	0
GMQP_201705_bins_45	0	0	0.000325115	0.00123913	0.000368855	0	0.00100189	0	0	0	0	0	0.0010693	0.000254211	0	0.0001071	0	0	0.000367625	0	0	0	0	0.00171868	0	0	0	0	0.000292434	0	0	0	0	0.00165661	0.0016064	0.000824712	0	0.00117338	0.000524722	0	0	0	0	0	0	0.00184805	0.000108718	0	0.00017233
GMQP_201705_bins_5	0	0	0	0.000156952	0.000677894	0	0	0	0	0	0	0	0.000725081	0.00101657	0	0	0	0	0	0	0	0	0	0	0	0	0	0	0.000345727	0	0	0	0	0	0	0	0	0	0	0	0	0	0	0	0	0.000847018	0	0	0.00123007
GMQP_201705_bins_52	0	0	0.000722968	0.00523816	0.00412346	0	0.000446739	0	0	0	0.00323278	0	0.00756672	0.00335312	0	0	0	0.000127193	0.00417919	0	0	0	0	0.00190796	0.000364561	0	0	0	0.00343894	0	0	0	0	0.00074891	0.000641768	0.00101327	0	0.00178632	0.00130333	0	0	0	0.000193409	0.00270837	0	0.00328718	0	0	0.00359992
GMQP_201705_bins_53	0	0	0	0.00101619	0	0	0.000148049	0	0	0	0	0	0.0005048	0	0	0	0	0	0.00241871	0	0	0	0	0.000387843	0.000802122	0	0	0	0	0	0	0	0	0	0.000115217	0	0	0.00120858	0.00419271	0	0	0	0	0	0	0.000721453	0	0	0
GMQP_201709_bins_14	0.000216744	0.000278451	0.000834448	0.00316439	0.00162834	0	0.000938592	0	0	0.000362437	0.000513	0	0.00218003	0.000744841	0	0.00164725	0.000104218	0.00100259	0.00381361	0	0	0	0	0.00196543	0.00216469	0.00148339	0.00136783	0	0.000872071	0	0.00151218	0	0.000350663	0.000363137	0.00225507	0.00405308	0.000242494	0.0029626	0.0063268	0	0	0	0	0.00129395	0	0.00147959	0.00425228	0.000375129	0.000896342
GMQP_201803_bins_10	0	0	0.000181506	0.00904838	0	0	0.00570514	0	0	0	0	0	0.0101204	0	0	0	0	0.000400995	0.00265477	0	0	0	0	0.010346	0.000876556	0	0	0	0	0	0	0	0	0.00184124	0.00284585	0.014255	0	0.00296081	0.00141021	0	0	0	0	0	0	0.00992671	0	0	0
GMQP_201803_bins_38	0	0	0	0	0	0	0	0	0	0	0	0	0.000108465	0	0	0	0	0	0	0	0	0	0	0.00040293	0	0	0	0	0	0	0	0	0	0	0	0	0	0	0	0	0	0	0	0	0	0.000175745	0	0	0
GMQP_201803_bins_8	0	0	0	0.0203883	0.00094735	0.000123554	0.000302701	0	0	0	0.000164802	0.000231437	0.0312699	0.000892531	0	0	0	0	0.0577248	0	0	0	0	0.0111577	0.00520038	0	0	0	0.000354147	0	0	0	0	0.00147994	0.000526694	0.000540391	0	0.0128461	0.0116623	0	0	0	0	0	0	0.0120599	0	0	0.000540799
GMQP_201808_bins_1	0	0	0	0.000852682	0	0	0	0	0	0	0.0010339	0	0.000777156	0	0	0	0	0	0.0020113	0	0	0	0	0	0.000201508	0	0	0	0	0	0	0	0	0	0	0	0	0.00031293	0.00038662	0	0	0	0	0.000123765	0	0.00043397	0	0	0
GMQP_201808_bins_35	0	0	0	0.000588209	0	0	0	0	0	0	0	0	0.00144819	0	0	0	0	0	0	0	0	0	0	0	0	0	0	0	0	0	0	0	0	0	0	0.000266874	0	0	0	0	0	0	0	0	0	0.000641293	0	0	0.000105343
GMQP_201808_bins_45	0	0	0	0.000177793	0.00323182	0	0	0	0	0	0.000247026	0	0.000718233	0.00351493	0	0	0	0	0	0	0	0	0	0	0	0	0	0	0.00307718	0	0	0	0	0	0	0	0	0	0	0	0	0	0	0	0	0.000308713	0	0	0.00258342
GMQP_201901_bins_44	0	0	0	0.000206698	0	0	0	0	0	0	0	0	0.000159002	0	0	0	0	0	0.000379929	0	0	0	0	0.000186058	0	0	0	0	0	0	0	0	0	0	0	0	0	0.000164207	0.000451049	0	0	0	0	0	0	0.000217051	0	0	0
GMQP_201907_bins_15	0	0	0	0.00596009	0.000663267	0	0	0	0	0	0.000148104	0	0.00475569	0.000385919	0	0	0	0	0.00973949	0	0	0	0	0.000258049	0	0	0	0	0.000343694	0	0	0	0	0	0.000125416	0	0	0.00130852	0.00212152	0	0	0	0	0	0	0.00324298	0	0	0.000355442
GMQP_201907_bins_29	0	0	0.000615863	0.0182484	0.00027521	0	0.00196788	0	0	0	0.000238338	0.000122231	0.0143001	0.000209795	0	0.000127085	0	0	0.0398896	0	0	0	0	0.00565717	0.035929	0	0	0	0.000299843	0	0	0	0	0.00341804	0.00553302	0.00189454	0	0.0165102	0.037505	0	0	0	0	0.00291926	0	0.0150022	0.000141919	0	0.00031133
GMQP_201912_bins_19	0	0	0	0.00196774	0.000980668	0	0	0	0	0	0.00291035	0	0.00240553	0.000666068	0	0	0	0	0.00156191	0	0	0	0	0.000375711	0.000864462	0	0	0	0.00078721	0	0	0	0	0	0.000481617	0.000274181	0	0.00114289	0.000588308	0	0	0	0	0.010186	0	0.00191852	0	0	0.000828203
GMQP_201912_bins_27	0	0	0	0.000653767	0	0.000259928	0.000193043	0	0	0	0	0	0.000416025	0	0	0	0	0	0.00156965	0	0	0	0	0.000441518	0.000390473	0	0	0	0	0	0	0	0	0	0	0.000126049	0	0.000694672	0.00176848	0	0	0	0	0	0	0.000552624	0	0	0
GMQP_202101_bins_51	0	0	0.000485259	0.0128518	0.000397696	0	0.00138149	0	0	0	0	0	0.010882	0.000412165	0	0.000134029	0	0	0.0219265	0	0	0	0	0.00382256	0.0175191	0	0	0	0.000426749	0	0	0	0	0.0023722	0.0020167	0.00160983	0	0.0058642	0.0146158	0	0	0	0	0	0	0.00920321	0.000305699	0	0.000505827
GMQS_201709_bins_18	0	0	0	0.000636773	0	0	0.000323245	0	0	0	0	0	0.000424796	0	0	0	0	0	0.00399542	0	0	0	0	0.000245859	0.00119969	0	0	0	0	0	0	0	0	0	0.000158871	0	0	0.000815768	0.0027264	0	0	0	0	0	0	0.00061483	0	0	0
GMQS_201709_bins_2	0	0	0	0.000794412	0	0	0	0	0	0	0	0	0.000249117	0	0	0	0	0	0.00245899	0	0	0	0	0.000321362	0.00157296	0	0	0	0	0	0	0	0	0	0.000154458	0	0	0.00216588	0.0099261	0	0	0	0	0	0	0.000428303	0	0	0
GMQS_201709_bins_8	0	0	0.000117832	0.00830662	0.0156061	0	0.000949755	0	0	0	0.000141281	0.000116522	0.00120782	0.00144996	0	0	0	0	0.0340907	0	0	0	0	0.00166326	0.0130182	0	0	0	0.00390971	0	0	0	0	0	0.0104477	0.00113775	0	0.0146008	0.0406736	0	0	0	0	0.000193097	0	0.00161765	0	0	0.000285163
GXS_201709_bins_37	0	0	0	0	0	0	0	0	0	0	0	0	0	0	0	0.002514	0	0.000128399	0	0	0	0	0	0	0	0.000402074	0.000625432	0	0	0	0	0	0.000264912	0	0	0.000209063	0	0	0	0	0	0	0	0	0	0	0.0001241	0.000368369	0
GXS_201709_bins_78	0	0	0	0	0	0	0	0	0	0	0	0	0	0.000824534	0	0.000290221	0.000630048	0	0	0	0	0	0	0	0	0.000338519	0	0	0.000332906	0	0	0	0.000170519	0	0	0	0	0	0	0	0	0	0	0	0	0	0.00048047	0	0
GXS_201803_bins_40	0	0	0	0	0	0	0	0	0	0	0	0	0	0	0	0	0	0	0	0	0	0	0	0	0	0.00140345	0.00019639	0	0	0	0	0	0	0	0.000126023	0	0	0	0	0	0	0	0	0	0	0	0.000730068	0	0
GXS_201912_bins_103	0.000108012	0.000172693	0.000176727	0.000116924	0.000311143	0	0	0	0	0.000119755	0	0	0	0.000451102	0	0	0	0.000190983	0	0	0	0	0	0	0	0	0	0	0.000191926	0	0	0	0	0	0	0.000685406	0	0	0	0	0	0	0	0	0	0.000153442	0.000308091	0.000142259	0.000281815
GXS_201912_bins_2	0	0	0	0.000126057	0.00264647	0	0	0	0	0	0.000290299	0	0.000150387	0.00193717	0	0	0	0	0.000185033	0	0	0	0	0	0	0	0	0	0.00182206	0	0	0	0	0	0	0	0	0.000142807	0	0	0	0	0.000280436	0.000213336	0	0.000101371	0	0	0.00186664
GXS_201912_bins_22	0	0	0	0.000253148	0	0	0	0	0	0	0	0	0.000206986	0.000333854	0	0	0	0	0.000211587	0	0	0	0	0	0.000105496	0	0	0	0.000265025	0	0	0	0	0	0	0.000111929	0	0	0	0	0	0	0	0	0	0.000134296	0	0.000164078	0.00032621
GXS_201912_bins_25	0	0	0	0	0.00069461	0	0	0.000114322	0	0	0.000128895	0	0	0.000945754	0	0	0	0	0	0	0	0	0	0	0	0	0	0	0.000440771	0	0	0	0	0	0	0	0	0	0	0	0	0.000114697	0.000929522	0	0	0	0	0	0.000914132
GXS_201912_bins_26	0	0	0.000122116	0.000209543	0.000101278	0	0	0	0	0	0	0	0.000134638	0.000104557	0	0	0	0	0.000809838	0	0	0	0	0.000195831	0.000975745	0	0	0	0.000100088	0	0	0	0	0.000149224	0.000272628	0	0	0.000721906	0.00150181	0	0	0	0	0	0	0.000212064	0	0	0.000119815
GXS_201912_bins_28	0	0	0	0.00103768	0.0131227	0	0	0	0	0	0	0	0.00161125	0.0173596	0	0	0	0	0.00373881	0	0	0	0	0.000546658	0.000392993	0	0	0	0.00572801	0	0	0	0	0.000129796	0	0	0	0.000938054	0.000811388	0	0	0	0	0	0	0.00067523	0	0	0.010003
GXS_201912_bins_44	0	0	0.000966716	0	0.000519491	0	0	0.00108416	0.00360917	0.00220781	0.000436472	0.00332855	0	0.000439291	0.000475513	0.000255021	0	0	0	0.0024913	0.00133	0.00133845	0.00407484	0	0	0	0	0	0.000247612	0.000133724	0	0	0	0	0	0	0	0	0	0.00284373	0.00149318	0.000335574	0.0014735	0	0.00276958	0	0	0.000228284	0.000641022
GXS_201912_bins_69	0	0	0	0	0	0	0	0	0	0	0	0	0	0.000116824	0	0	0	0	0	0	0	0	0	0	0	0	0	0	0	0	0	0	0	0	0	0	0	0	0	0	0	0	0	0	0	0	0	0	0
GXS_202007_bins_18	0	0	0	0	0.00016956	0	0	0	0	0	0	0	0	0.000415731	0	0	0.000460322	0	0	0	0	0	0	0	0	0	0	0	0.000195531	0	0	0	0	0	0	0	0	0	0	0	0	0	0	0	0	0	0	0	0.000211376
GXS_202007_bins_27	0	0	0	0.000494678	0.000491844	0	0	0	0.00115216	0.000299729	0.000129698	0.0010379	0.000403971	0.000729679	0.00025608	0.000307417	0.000102203	0.000100658	0	0.00087759	0.000476251	0.0025231	0.000491323	0.000136509	0	0	0	0	0.000609099	0.000119176	0	0	0	0	0	0.000411457	0	0	0	0.00115343	0	0.000305405	0.000423386	0	0.00164664	0.00014567	0.000273472	0.000263547	0.000806557
GXS_202007_bins_56	0	0	0	0	0	0	0	0	0	0	0	0	0	0	0	0	0	0	0	0	0	0	0	0	0	0	0	0	0	0	0	0	0	0	0	0	0	0	0	0	0	0	0	0	0	0	0	0	0
GXS_202007_bins_81	0	0	0	0	0.00133913	0	0	0	0	0	0	0	0	0.0035254	0	0	0	0	0	0	0.000101853	0	0	0	0	0	0	0	0.0028948	0	0	0	0.000100587	0	0	0	0	0	0	0	0	0.000160521	0	0	0	0	0	0	0.0044232
GXS_202101_bins_14	0	0	0	0.000136786	0	0.000119389	0	0.000739731	0	0	0.000344424	0	0	0	0	0	0	0	0.000124664	0	0	0	0	0	0	0	0	0	0	0	0	0	0	0	0	0	0	0	0	0	0	0	0.000235895	0	0	0	0	0	0
HHBFW-2_201709_bins_73	0	0	0	0	0	0	0	0	0	0	0	0	0	0.000100439	0.000800233	0	0.00537884	0	0	0	0	0	0	0	0	0.000459218	0.000168069	0	0.000189165	0.000895182	0	0	0.00728319	0	0	0	0.000501826	0	0	0	0	0	0	0	0	0	0.0011229	0.00473578	0
HHBFW-2_201803_bins_10	0	0	0	0	0.000340104	0	0	0	0	0	0	0	0	0.000215931	0	0	0	0	0	0	0	0	0	0	0	0	0	0	0.000186384	0	0	0	0	0	0	0.000222797	0	0	0	0	0	0	0	0	0	0	0	0.000852527	0.000207858
HHBFW-2_201803_bins_130	0	0	0	0	0	0	0	0	0	0	0	0	0	0.000127794	0	0	0	0	0	0	0	0	0	0	0	0	0	0	0	0	0	0	0	0	0	0	0	0	0	0	0	0	0	0	0	0	0	0.000196859	0.000112182
HHBFW-2_201803_bins_132	0	0	0	0	0	0	0	0	0	0	0	0	0	0	0	0	0	0	0	0	0	0	0	0	0	0	0	0	0	0	0	0	0	0	0	0	0	0	0	0	0	0	0	0	0	0	0	0.000180104	0
HHBFW-2_201803_bins_133	0	0	0	0	0	0	0	0	0	0	0	0	0	0	0.000131054	0	0	0	0	0	0	0	0	0	0	0	0	0	0	0	0	0	0	0	0	0	0	0	0	0	0	0	0	0	0	0	0	0.000305167	0
HHBFW-2_201803_bins_135	0	0	0	0	0.000111232	0	0	0	0	0.000694173	0	0	0	0.000149456	0.000157235	0	0	0	0	0	0.00135201	0	0	0	0	0	0	0	0	0.000150169	0	0	0	0	0	0	0	0	0	0	0	0.000489635	0.000141115	0	0	0	0	0.00193679	0.000108847
HHBFW-2_201803_bins_156	0	0	0	0	0	0	0	0	0	0	0	0	0	0.000199019	0.000450927	0	0	0	0	0	0	0	0	0	0	0	0	0	0	0	0	0	0	0	0	0	0	0	0	0	0	0	0	0	0	0	0	0.000154936	0.000164797
HHBFW-2_201803_bins_169	0	0	0	0	0	0	0	0	0	0	0	0	0	0	0.000214094	0	0	0	0	0	0	0	0	0	0	0	0	0	0	0	0	0	0	0	0	0	0	0	0	0	0	0	0	0	0	0	0	0.000474546	0
HHBFW-2_201803_bins_170	0	0	0	0	0	0	0	0	0	0	0	0	0	0	0	0	0	0	0	0	0	0	0	0	0	0	0	0	0	0	0	0	0	0	0	0	0	0	0	0	0	0	0	0	0	0	0	0.000125713	0
HHBFW-2_201803_bins_186	0	0	0	0	0	0	0	0	0	0	0	0	0	0	0	0	0	0	0	0	0	0	0	0	0	0	0	0	0	0	0	0	0	0	0	0	0	0	0	0	0	0	0	0	0	0	0	0.00105586	0
HHBFW-2_201803_bins_189	0	0	0	0	0	0	0	0	0	0	0	0	0	0	0	0	0	0	0	0	0	0	0	0	0	0	0	0	0	0	0	0	0	0	0	0	0	0	0	0	0	0	0	0.000803326	0	0	0	0.000258407	0
HHBFW-2_201803_bins_195	0	0	0	0	0	0	0	0	0	0	0	0	0	0	0.000215688	0	0	0	0	0	0	0	0	0	0	0	0	0	0	0.000380108	0	0	0	0	0	0	0	0	0	0	0	0	0	0	0	0	0	0.000848766	0
HHBFW-2_201803_bins_206	0	0	0	0	0	0	0	0	0	0	0	0	0	0	0.00010922	0	0	0	0	0	0	0	0	0	0	0	0	0	0	0	0	0	0	0	0	0	0	0	0	0	0	0	0	0	0	0	0	0.000566038	0
HHBFW-2_201803_bins_21	0	0	0	0	0	0	0	0	0	0	0	0	0	0	0	0	0	0	0	0	0	0	0	0	0	0	0	0	0	0	0	0	0	0	0	0	0.000131958	0	0	0	0	0	0	0	0	0	0	0.00176634	0
HHBFW-2_201803_bins_22	0	0	0	0	0	0	0	0	0	0.000390736	0	0	0	0	0	0	0	0	0	0	0.00079675	0	0	0	0	0	0	0	0	0	0	0	0	0	0	0	0	0	0	0	0	0.000286234	0	0	0	0	0	0.000553494	0
HHBFW-2_201803_bins_221	0	0	0	0	0	0	0	0	0	0	0	0	0	0	0.00017492	0	0	0	0	0	0	0	0	0	0	0	0	0	0	0	0	0.000119647	0	0	0	0	0.000100444	0	0	0	0	0	0	0	0	0	0	0.000318014	0
HHBFW-2_201803_bins_227	0	0	0	0	0.000154234	0	0	0	0	0	0	0	0	0.000211585	0.000218183	0	0	0	0	0	0	0	0	0	0	0	0	0	0.000166566	0	0	0	0	0	0	0	0.000131102	0	0	0	0	0	0	0	0	0	0	0.000551647	0.000202166
HHBFW-2_201803_bins_234	0	0	0	0	0	0	0	0	0	0	0	0	0	0	0	0	0	0	0	0	0	0	0	0	0	0	0	0	0	0	0	0	0	0	0	0.000103854	0	0	0	0	0	0	0	0	0	0	0	0.000300387	0
HHBFW-2_201803_bins_240	0	0	0	0	0	0	0	0	0	0	0	0	0	0	0	0	0	0	0	0	0	0	0	0	0	0	0	0	0	0	0	0	0	0	0	0	0	0	0	0	0	0	0	0	0	0	0	0.00446996	0
HHBFW-2_201803_bins_262	0	0	0	0	0	0	0	0	0	0	0	0	0	0	0	0	0	0	0	0	0	0	0	0	0	0	0	0	0	0	0	0	0	0	0	0	0	0	0	0	0	0	0	0	0	0	0	0.00043908	0
HHBFW-2_201803_bins_274	0	0	0	0	0	0	0	0	0	0	0	0	0	0	0	0	0	0	0	0	0	0	0	0	0	0	0	0	0	0	0	0	0	0	0	0	0	0	0	0	0	0	0	0	0	0	0	0.000289284	0
HHBFW-2_201803_bins_286	0	0	0	0	0	0	0	0	0	0	0	0	0	0	0	0	0	0	0	0	0	0	0	0	0	0	0	0	0	0	0	0	0	0	0	0	0	0	0	0	0	0	0	0	0	0	0	0.000160904	0
HHBFW-2_201803_bins_36	0	0	0	0	0	0	0	0	0	0	0	0	0	0	0.000432691	0.000107624	0	0	0	0	0	0	0	0	0	0	0	0	0	0.000250163	0	0	0	0	0	0	0	0	0	0	0	0	0	0	0	0	0.000121732	0.00131421	0
HHBFW-2_201803_bins_56	0	0	0	0	0	0	0	0.000367707	0.00174275	0	0	0.00240204	0	0	0	0	0	0	0	0.00135747	0.000240327	0.000809397	0.00266087	0	0	0	0	0	0	0	0	0	0	0	0	0	0	0	0	0.00163727	0.00090682	0.000113482	0.000202906	0	0.00207252	0	0	0.000170217	0
HHBFW-2_201803_bins_58	0	0	0.000476246	0	0	0	0	0	0	0.0012069	0	0	0	0	0.000123418	0	0	0	0	0	0.000469707	0	0	0	0	0	0	0	0	0	0	0	0	0	0	0	0	0	0	0	0	0	0.000652286	0	0	0	0	0.000498279	0
HHBFW-2_201803_bins_73	0	0	0	0	0	0	0	0	0	0.000399913	0	0	0	0	0	0	0	0	0	0	0.000150859	0	0	0	0	0	0	0	0	0	0	0	0	0	0	0	0.000145438	0	0	0	0	0	0	0	0	0	0	0.000444191	0
HHBFW-2_201803_bins_83	0	0	0	0	0	0	0	0	0	0	0	0	0	0	0	0	0	0	0	0	0	0	0	0	0	0	0	0	0	0	0	0	0	0	0	0	0	0	0	0	0	0	0	0	0	0	0	0.000353414	0
HHBFW-2_201803_bins_9	0	0	0	0	0	0	0	0	0	0	0	0	0	0	0.000430007	0	0	0	0	0	0	0	0	0	0	0	0	0	0	0.000160905	0	0	0	0	0	0	0.000105971	0	0	0	0	0	0	0	0	0	0	0.00123376	0
HHBFW-2_201803_bins_90	0	0	0	0	0	0	0	0	0	0	0	0	0	0	0.00010611	0.00013651	0	0.000185669	0	0	0	0	0	0	0	0	0	0	0	0	0	0	0.000172802	0	0	0	0	0	0	0	0	0	0	0	0	0	0	0.000471031	0.000164006
HHBFW-2_201803_bins_91	0	0	0	0	0	0	0	0	0	0.00151825	0	0	0	0	0.000131877	0	0	0	0	0	0.000299253	0	0	0	0	0	0	0	0	0	0	0	0	0	0	0	0.000104046	0	0	0	0	0	0	0	0	0	0	0.00108026	0
HHBFW-2_201803_bins_96	0	0	0	0	0.000164534	0	0	0	0.000252515	0	0.000996464	0.000288261	0	0.000189541	0.000130595	0	0	0	0	0.000175713	0	0.00010055	0.000467472	0	0	0	0	0	0.000126745	0	0	0	0	0	0	0	0	0	0	0.000206483	0.000158062	0	0	0.000310541	0.000276781	0	0	0.000551334	0.000216621
HNT-10_202101_bins_40	0	0	0	0	0	0	0	0	0	0	0	0	0	0	0	0	0	0	0	0	0	0	0	0	0	0	0	0	0	0	0	0	0	0	0	0	0	0	0	0	0	0	0	0	0	0	0	0	0
HNT-4_202101_bins_24	0	0	0	0	0	0	0	0	0	0	0	0	0	0	0	0	0	0	0	0	0	0	0	0	0	0	0	0	0	0	0	0	0	0	0	0	0	0	0	0	0	0	0	0	0	0	0	0	0
HNT-4_202101_bins_4	0	0	0	0	0	0	0	0	0	0	0	0	0	0	0	0	0	0	0	0	0	0	0	0	0	0	0	0	0	0	0	0	0	0	0	0	0	0	0	0	0	0	0	0	0	0	0	0	0
HNT-4_202101_bins_86	0	0	0	0	0	0	0	0	0	0	0	0	0	0	0	0	0	0	0	0	0	0	0	0	0	0	0	0	0	0	0	0	0	0	0	0	0	0	0	0	0	0	0	0	0	0	0	0	0
JZ-1_201705_bins_109	0	0	0.00122797	0.00147292	0.00136684	0	0.00100239	0	0.000132446	0	0	0	0.000810855	0.0028114	0	0.000421667	0	0	0.000418286	0.000110124	0	0.000147371	0	0.00199274	0	0	0	0	0.00212733	0	0	0	0	0.00202146	0.00161566	0.000766386	0	0.000884355	0.000373513	0	0	0.000123685	0	0.000181894	0	0.00137741	0.00046193	0.000459918	0.00303346
JZ-1_201705_bins_112	0	0	0	0	0	0	0	0	0	0	0	0	0	0.00138656	0.00145643	0.00081619	0.0271273	0	0	0	0	0	0	0	0	0.000698535	0.00026014	0	0.00232076	0.00222569	0	0	0.0323493	0	0	0	0.000669209	0	0	0	0	0	0	0	0	0	0.0129266	0.00794428	0
JZ-1_201705_bins_113	0	0	0	0	0.00208747	0	0	0	0	0	0	0	0	0.000765349	0	0	0	0	0	0	0	0	0	0	0	0	0	0	0.000379296	0	0	0	0	0	0	0	0	0	0	0	0	0	0	0	0	0	0	0	0.000841529
JZ-1_201705_bins_2	0	0	0	0.000258918	0.00122729	0	0	0	0	0	0.00335482	0	0.00134734	0.000873361	0	0	0	0	0.000371215	0	0	0	0	0	0.000310709	0	0	0	0.000677918	0	0	0	0	0	0.000436042	0	0	0.00086426	0.000240676	0	0	0	0	0.000723603	0	0.000859474	0	0	0.00103466
JZ-1_201705_bins_35	0	0	0	0	0.00127146	0	0	0	0	0.000425268	0	0	0	0.00274697	0.000447352	0	0	0	0	0	0.00056626	0	0	0	0	0	0	0	0.00125649	0.000169184	0	0	0	0	0	0	0	0	0	0	0	0.000137616	0.000310281	0	0	0	0	0.000136395	0.00193842
JZ-1_201705_bins_37	0	0	0	0	0.0187249	0	0	0	0	0	0	0	0	0.00161766	0	0	0.000194534	0	0	0	0	0	0	0	0	0	0	0	0.00513588	0	0	0	0	0	0	0	0	0	0	0	0	0	0	0.000872427	0	0	0.000471345	0.000105059	0
JZ-1_201705_bins_44	0	0	0	0	0	0	0	0	0	0	0	0	0	0	0	0	0	0	0	0	0	0	0	0	0	0	0	0	0	0	0	0	0	0	0	0	0	0	0	0	0	0	0	0	0	0	0	0	0
JZ-1_201705_bins_57	0	0	0	0.00125313	0.00140147	0	0.000528109	0	0	0	0	0	0.00217754	0.000466229	0	0	0	0	0.00196806	0	0	0	0	0.000248076	0.00165169	0	0	0	0.000848882	0	0	0	0	0	0.000168853	0.000513705	0	0.000954957	0.000719763	0	0	0	0	0	0	0.000946172	0	0	0.000310422
JZ-1_201705_bins_59	0	0	0	0	0.000232268	0	0	0	0	0	0	0	0	0.00396996	0	0	0.000640268	0	0	0	0	0	0	0	0	0	0	0	0.00265854	0	0	0	0.000124831	0	0	0	0	0	0	0	0	0	0	0	0	0	0.00012371	0	0
JZ-1_201705_bins_61	0	0	0	0	0.000970834	0	0	0	0	0	0	0	0	0.000566807	0	0	0	0	0.0001699	0	0	0	0	0	0	0	0	0	0.000576141	0	0	0	0	0	0	0	0	0	0	0	0	0	0	0	0	0	0	0	0.00140265
JZ-1_201705_bins_73	0	0	0	0	0.0110772	0	0	0	0	0	0	0	0	0.00690696	0	0	0.000106197	0	0	0	0	0	0	0	0	0	0	0	0.00482291	0	0	0	0	0	0	0.00033287	0	0	0	0	0	0	0.000217351	0	0	0	0	0.000218649	0.0046362
JZ-1_201705_bins_75	0	0	0	0	0.00356893	0	0	0	0	0	0	0	0.00053779	0.00249285	0	0	0	0	0.000374905	0	0	0	0	0	0.000313258	0	0	0	0.00172974	0	0	0	0	0	0.000135419	0	0	0	0.000337575	0	0	0	0	0	0	0.000679953	0	0	0.00222621
JZ-1_201705_bins_77	0	0	0	0	0.000339631	0	0	0	0	0	0	0	0	0.000996814	0	0	0	0	0	0	0	0	0	0	0	0	0	0	0.000516497	0	0	0	0	0	0	0	0	0	0	0	0	0	0	0	0	0	0	0.000104538	0.000823448
JZ-1_201705_bins_86	0	0	0	0	0.00295632	0	0	0	0	0	0	0	0	0.000665486	0	0	0	0	0	0	0	0	0	0	0	0	0	0	0.000390197	0	0	0	0	0	0.000187921	0	0	0	0	0	0	0	0	0	0	0	0	0	0.000658839
JZ-1_201705_bins_87	0	0	0	0	0.000154685	0	0	0	0	0	0	0	0	0.000364084	0	0	0	0	0	0	0	0	0	0	0	0	0	0	0.000211679	0	0	0	0	0	0	0	0	0	0	0	0	0	0	0	0	0	0	0	0.000263756
JZ-1_201705_bins_90	0	0	0	0	0	0	0	0	0	0	0	0	0	0.000951045	0	0	0	0	0	0	0	0	0	0	0	0	0	0	0	0	0	0	0	0	0	0	0	0	0	0	0	0	0	0	0	0	0	0	0.000605703
JZ-1_201705_bins_99	0	0	0	0.00901702	0.00394318	0	0.000894196	0	0	0	0.00227469	0	0.00686396	0.0148252	0	0	0	0.000122243	0.000448097	0	0	0	0	0.00235441	0	0	0	0	0.0105477	0	0	0	0	0.000246573	0.0016767	0.00842015	0.000222489	0.00129439	0.000260998	0	0	0	0	0.00041933	0	0.00193672	0	0	0.0131572
JZ-1_201709_bins_109	0	0	0	0	0.000936998	0	0	0	0	0	0	0	0	0.000463767	0	0	0	0	0	0	0	0	0	0	0	0	0	0	0.000338492	0	0	0	0	0	0	0	0	0	0	0	0	0	0	0	0	0	0	0	0.000922226
JZ-1_201709_bins_45	0	0	0	0.000947551	0.00344447	0	0	0	0	0	0	0	0.000724216	0.00611738	0	0	0	0	0.000521099	0	0	0	0	0.00016416	0.000146022	0	0	0	0.00735903	0	0	0	0	0	0	0	0	0.000161629	0.000176039	0	0	0	0	0	0	0.000465147	0	0	0.00562883
JZ-1_201709_bins_5	0	0	0	0.00123185	0.0060794	0	0	0	0	0	0.000786321	0	0.00144967	0.00503841	0	0	0	0	0.00118714	0	0	0	0	0.000257222	0.00073001	0	0	0	0.00570952	0	0	0	0	0	0.000287098	0.000286049	0	0.000731345	0.000470369	0	0	0	0	0.00220794	0	0.00149728	0	0	0.00568369
JZ-1_201709_bins_53	0	0	0	0	0.000144077	0	0	0	0	0	0	0	0	0.00217379	0	0	0	0	0	0	0	0	0	0	0	0	0	0	0.00107689	0	0	0	0	0	0	0	0	0	0	0	0	0	0	0	0	0	0	0	0.00244649
JZ-1_201709_bins_73	0	0	0	0	0	0	0	0	0	0	0	0	0	0.000279577	0	0	0	0	0	0	0	0	0	0	0	0	0	0	0.000214723	0	0	0	0	0	0	0.0001153	0	0	0	0	0	0	0	0	0	0	0	0	0.000193898
JZ-1_201709_bins_77	0	0	0	0	0.00569017	0	0	0	0	0	0	0	0	0.00123803	0	0	0	0	0	0	0	0	0	0	0	0	0	0	0.00247508	0	0	0	0	0	0	0	0	0	0	0	0	0	0	0	0	0	0	0	0.00167012
JZ-1_201803_bins_103	0	0	0	0	0.000567023	0	0	0	0	0	0	0	0	0.00151828	0	0	0	0	0	0	0	0	0	0	0	0	0	0	0.000503256	0	0	0	0	0	0	0	0	0	0	0	0	0	0	0	0	0	0	0	0.00149402
JZ-1_201803_bins_29	0	0	0	0	0	0	0	0	0	0	0	0	0	0	0	0	0	0	0	0	0	0	0	0	0	0	0	0	0	0	0	0	0	0	0	0	0	0	0	0	0	0	0	0	0	0	0	0	0.00257934
JZ-1_201803_bins_35	0	0	0	0	0.00255948	0	0	0	0	0	0	0	0	0.00278964	0	0	0	0	0	0	0	0	0	0	0	0	0	0	0.00302944	0	0	0	0	0	0	0	0	0	0	0	0	0	0	0	0	0	0	0	0.00410144
JZ-1_201803_bins_76	0	0	0	0	0.000405689	0	0	0	0	0	0	0	0	0.00188612	0	0	0	0	0	0	0	0	0	0	0	0	0	0	0.000803701	0	0	0	0	0	0	0	0	0	0	0	0	0	0	0	0	0	0	0	0.0018167
JZ-1_201803_bins_77	0	0	0	0	0.00116477	0	0	0	0	0	0	0	0	0.00125751	0	0	0	0	0	0	0	0	0	0	0	0	0	0	0.0018913	0	0	0	0	0	0	0	0	0	0	0	0	0	0	0	0	0	0	0	0.0026889
JZ-1_201803_bins_80	0	0	0	0	0.000159478	0	0	0	0	0	0	0	0	0.000665183	0	0	0	0	0	0	0	0	0	0	0	0	0	0	0.000317619	0	0	0	0	0	0	0	0	0	0	0	0	0	0	0	0	0	0	0	0.00080423
JZ-1_201803_bins_87	0	0	0	0	0.0005976	0	0	0	0	0	0	0	0	0.0014036	0	0	0	0	0	0	0	0	0	0	0	0	0	0	0.00157713	0	0	0	0	0	0	0	0	0	0	0	0	0	0	0	0	0	0	0	0.00278837
JZ-1_201803_bins_90	0	0	0	0	0.00036857	0	0	0	0	0	0	0	0	0.000604287	0	0	0	0	0	0	0	0	0	0	0	0	0	0	0.000494165	0	0	0	0	0	0	0	0	0	0	0	0	0	0	0	0	0	0	0	0.000658513
JZ-1_201901_bins_10	0	0	0	0	0.000713978	0	0	0	0	0	0	0	0	0.000799561	0	0	0	0	0	0	0	0	0	0	0	0	0	0	0.000396131	0	0	0	0	0	0	0	0	0	0	0	0	0	0	0	0	0	0	0.000161989	0.000946707
JZ-1_201901_bins_21	0	0	0	0	0.0019013	0	0	0	0	0	0	0	0	0.00372494	0.000158677	0	0	0	0	0	0	0	0	0	0	0	0	0	0.00250198	0	0	0	0	0	0	0	0	0	0	0	0	0	0	0	0	0	0	0.000174803	0.0022636
JZ-1_201901_bins_28	0	0	0	0	0.00635176	0	0	0	0	0	0	0	0	0.0107295	0	0	0	0	0	0	0	0	0	0	0	0	0	0	0.0101725	0	0	0	0	0	0	0	0	0	0	0	0	0	0	0	0	0	0	0	0.0162605
JZ-1_201901_bins_42	0	0	0	0	0	0	0	0	0	0	0	0	0	0	0	0	0	0	0	0	0	0	0	0	0	0	0	0	0	0	0	0	0	0	0	0	0	0	0	0	0	0	0	0	0	0	0	0	0
JZ-1_201901_bins_44	0	0	0	0	0	0	0	0	0	0	0	0	0	0.000199819	0	0	0	0	0	0	0	0	0	0	0	0	0	0	0.000105031	0	0	0	0	0	0	0	0	0	0	0	0	0	0	0	0	0	0	0	0.000165148
JZ-1_201901_bins_52	0	0	0	0	0.000411722	0	0	0	0	0	0	0	0	0.00151152	0	0	0	0	0	0	0	0	0	0	0	0	0	0	0.000981447	0	0	0	0	0	0	0	0	0	0	0	0	0	0	0	0	0	0	0	0.00183136
JZ-1_201901_bins_53	0	0	0	0	0.000830994	0	0	0	0	0	0	0	0	0.00138867	0	0	0	0	0	0	0	0	0	0	0	0	0	0	0.00158169	0	0	0	0	0	0	0	0	0	0	0	0	0	0	0	0	0	0	0	0.00123485
JZ-1_201901_bins_60	0	0	0	0	0.000598351	0	0	0	0	0	0	0	0	0.00102185	0	0	0	0	0	0	0	0	0	0	0	0	0	0	0.000537722	0	0	0	0	0	0	0	0	0	0	0	0	0	0	0	0	0	0	0	0.00134567
JZ-1_201901_bins_65	0	0	0	0	0.0166444	0	0	0	0	0	0	0	0	0.0114475	0	0	0	0	0	0	0	0	0	0	0	0	0	0	0.0201058	0	0	0	0	0	0	0	0	0	0	0	0	0	0	0	0	0	0	0.00022512	0.0205262
JZ-1_201901_bins_70	0	0	0	0	0	0	0	0	0	0	0	0	0	0	0	0	0	0	0	0	0	0	0	0	0	0	0	0	0	0	0	0	0	0	0	0	0	0	0	0	0	0	0	0	0	0	0	0	0.000103649
JZ-1_201901_bins_74	0	0	0	0	0.000582582	0	0	0	0	0	0	0	0	0.00622441	0	0	0	0	0	0	0	0	0	0	0	0	0	0	0.00153461	0	0	0	0	0	0	0	0	0	0	0	0	0	0	0	0	0	0	0.000141847	0.00332121
JZ-1_201901_bins_77	0	0	0	0	0.000200024	0	0	0	0	0	0	0	0	0.000716208	0	0	0	0	0	0	0	0	0	0	0	0	0	0	0.000354887	0	0	0	0	0	0	0.000457036	0	0	0	0	0	0	0	0	0	0	0	0	0.00079832
JZ-1_201901_bins_82	0	0	0	0	0	0	0	0	0	0	0	0	0	0.000132896	0	0	0	0	0	0	0	0	0	0	0	0	0	0	0	0	0	0	0	0	0	0	0	0	0	0	0	0	0	0	0	0	0	0	0.000297678
JZ-1_201901_bins_86	0	0	0	0	0.000657708	0	0	0	0	0	0	0	0	0.00153191	0	0	0	0	0	0	0	0	0	0	0	0	0	0	0.00101701	0	0	0	0	0	0	0	0	0	0	0	0	0	0	0	0	0	0	0	0.00146494
JZ-1_201907_bins_23	0	0	0	0	0.000998766	0	0	0	0	0	0.000135667	0	0	0.000973194	0	0	0	0	0	0	0.000100228	0	0	0	0	0	0	0	0.000684612	0	0	0	0	0	0	0	0	0	0	0	0	0	0.000109753	0.000233246	0	0	0	0	0.00123564
JZ-1_201907_bins_42	0	0	0	0	0.00137227	0	0	0	0	0	0	0	0	0.00046506	0	0	0	0	0	0	0	0	0	0	0	0	0	0	0.000452117	0	0	0	0	0	0	0	0	0	0	0	0	0	0	0	0	0	0	0	0
JZ-1_201907_bins_88	0	0	0	0.00022394	0.00295059	0	0	0	0	0	0	0	0.000169504	0.00261326	0	0	0	0	0	0	0	0	0	0	0	0	0	0	0.00282099	0	0	0	0	0	0	0.000674556	0	0	0	0	0	0	0	0	0	0	0	0.000107844	0.00309648
JZ-1_201912_bins_104	0	0	0	0	0	0	0	0	0	0.000236774	0	0	0	0	0.000428808	0	0	0	0	0	0.000446636	0	0	0	0	0	0	0	0	0.000135056	0	0	0	0	0	0	0	0	0	0	0	0.000188113	0.000237302	0	0	0	0	0.000141245	0
JZ-1_201912_bins_120	0	0	0	0	0	0	0	0	0	0	0	0	0	0.000283182	0	0	0	0	0	0	0	0	0	0	0	0	0	0	0.000166635	0	0	0	0	0	0	0	0	0	0	0	0	0	0	0	0	0	0	0	0.000344639
JZ-1_201912_bins_31	0	0	0	0	0	0	0	0	0	0	0	0	0	0.000390564	0	0	0	0	0	0	0	0	0	0	0	0	0	0	0	0	0	0	0	0	0	0	0	0	0	0	0	0	0	0	0	0	0	0	0.000921887
JZ-1_201912_bins_38	0	0	0	0	0.00249268	0	0	0	0	0	0	0	0	0.0105752	0	0	0	0	0	0	0	0	0	0	0	0	0	0	0.00256608	0	0	0	0	0	0	0	0	0	0	0	0	0	0	0	0	0	0	0	0.00495018
JZ-1_201912_bins_46	0	0	0	0	0	0	0	0	0	0	0	0	0	0.000111887	0	0	0	0	0	0	0	0	0	0	0	0	0	0	0	0	0	0	0	0	0	0	0	0	0	0	0	0	0	0	0	0	0	0	0.000117418
JZ-1_201912_bins_75	0	0	0	0	0.0140206	0	0	0	0	0	0	0	0.000693723	0.0108471	0	0	0	0	0	0	0	0	0	0	0	0	0	0	0.0140037	0	0	0	0	0	0	0	0	0	0	0	0	0	0	0	0	0.000725755	0	0	0.0171158
JZ-1_201912_bins_78	0	0	0	0	0.000171634	0	0	0	0	0	0	0	0	0.00116871	0	0	0	0	0	0	0	0	0	0	0	0	0	0	0.000199961	0	0	0	0	0	0	0	0	0	0	0	0	0	0	0	0	0	0	0	0.000364088
JZ-1_201912_bins_83	0	0	0	0	0.000794814	0	0	0	0	0	0	0	0	0.00143175	0.000329545	0	0	0	0	0	0	0	0	0	0	0	0	0	0.00106413	0	0	0	0	0	0	0	0	0	0	0	0	0	0	0	0	0	0	0.000211037	0.00206305
JZ-1_201912_bins_86	0	0	0	0	0.000486661	0	0	0	0	0	0	0	0	0.00158412	0	0	0	0	0	0	0	0	0	0	0	0	0	0	0.00119419	0	0	0	0	0	0	0	0	0	0	0	0	0	0	0	0	0	0	0	0.00138774
JZ-1_202007_bins_103	0	0	0	0.000684832	0.000578563	0	0.00108446	0	0	0	0	0	0.000541574	0.000907012	0	0	0	0	0.000193904	0	0	0	0	0.00135795	0	0	0	0	0.000620061	0	0	0	0.00016151	0.00238358	0.00185555	0.000513369	0	0.00070303	0.000191116	0	0	0	0	0	0	0.00106587	0	0	0.00112938
JZ-1_202007_bins_117	0	0	0	0	0.000231006	0	0	0	0	0	0	0	0	0.000431226	0	0	0	0	0	0	0	0	0	0	0	0	0	0	0.00023646	0	0	0	0	0	0	0	0	0	0	0	0	0	0	0	0	0	0	0	0.000422643
JZ-1_202007_bins_4	0	0	0	0	0.000113305	0	0	0	0	0	0	0	0	0.000399912	0	0	0	0	0	0	0	0	0	0	0	0	0	0	0.000240143	0	0	0	0	0	0	0	0	0	0	0	0	0	0	0	0	0	0	0	0.000520208
JZ-1_202007_bins_44	0	0	0	0	0	0	0	0	0	0	0	0	0	0	0	0	0	0	0	0	0	0	0	0	0	0	0	0	0	0	0	0	0	0	0	0	0	0	0	0	0	0	0	0	0	0	0	0.000113349	0
JZ-1_202007_bins_49	0	0	0	0	0.00210152	0	0	0	0	0	0	0	0	0.00189861	0	0	0	0	0	0	0	0	0	0	0	0	0	0	0.00245445	0	0	0	0	0	0	0	0	0	0	0	0	0	0	0	0	0	0	0	0.00257624
JZ-1_202007_bins_54	0	0	0	0	0.00294641	0	0	0	0	0.000822134	0	0	0	0.0100387	0.000153449	0	0	0	0	0	0.0019741	0	0	0	0	0	0	0	0.00582442	0	0	0	0	0	0	0	0	0	0	0	0	0.00108331	0.000964565	0	0	0	0	0.000100862	0.00819117
JZ-1_202007_bins_68	0	0	0	0	0.000174255	0	0	0	0	0	0	0	0	0	0	0	0	0	0	0	0	0	0	0	0	0	0	0	0	0	0	0	0	0	0	0	0	0	0	0	0	0	0	0	0	0	0	0	0
JZ-1_202007_bins_91	0	0	0	0	0.000748288	0	0	0	0	0	0	0	0	0.00117779	0	0	0	0	0	0	0	0	0	0	0	0	0	0	0.000825318	0	0	0	0	0	0	0	0	0	0	0	0	0	0	0	0	0	0	0	0.00124662
JZ-1_202101_bins_117	0	0	0	0	0.00050868	0	0	0	0	0	0	0	0	0.00107526	0	0	0	0	0	0	0	0	0	0	0	0	0	0	0.000336936	0	0	0	0	0	0	0	0	0	0	0	0	0	0	0	0	0	0	0	0.000920953
JZ-1_202101_bins_46	0	0	0	0	0	0	0	0	0	0	0	0	0	0	0	0	0	0	0	0	0	0	0	0	0	0	0	0	0	0	0	0	0	0	0	0	0	0	0	0	0	0	0	0	0	0	0	0.000143074	0
JZ-2_201601_bins_15	0	0	0	0	0.00609799	0	0	0	0	0	0.000367061	0	0	0.00397739	0	0	0	0	0	0	0	0	0	0	0	0	0	0	0.00342866	0	0	0	0	0	0	0	0	0.000264722	0	0	0	0	0.0003604	0.000238278	0	0	0	0	0.00356105
JZ-2_201601_bins_25	0	0	0	0	0.00592971	0	0	0	0	0	0	0	0	0.0111085	0	0	0	0	0	0	0	0	0	0	0	0	0	0	0.00715926	0	0	0	0	0	0	0	0	0	0	0	0	0	0	0	0	0	0	0	0.0102963
JZ-2_201601_bins_33	0	0	0	0	0.023419	0	0	0	0	0	0	0	0	0.0139229	0	0	0	0	0	0	0	0	0	0	0	0	0	0	0.00993212	0	0	0	0	0	0	0	0.000211496	0	0	0	0	0	0	0	0	0	0	0.000414096	0.0127655
JZ-2_201705_bins_109	0	0	0	0	0	0	0	0	0	0	0	0	0	0	0.000346586	0	0	0	0	0	0	0	0	0	0	0	0	0	0	0.000147504	0	0	0	0	0	0	0	0	0	0	0	0	0	0	0	0	0	0	0
JZ-2_201705_bins_113	0	0	0	0	0	0	0	0	0	0	0	0	0	0	0.000366477	0	0	0	0	0	0	0	0	0	0	0	0	0	0	0.000154176	0	0	0	0	0	0	0	0	0	0	0	0	0	0	0	0	0	0	0
JZ-2_201705_bins_123	0	0	0	0	0	0	0	0	0	0	0	0	0	0	0.000117238	0	0	0	0	0	0	0	0	0	0	0	0	0	0	0	0	0	0	0	0	0	0	0	0	0	0	0	0	0	0	0	0	0	0
JZ-2_201705_bins_124	0	0	0	0	0	0	0	0	0	0	0	0	0	0	0.0028424	0	0	0	0	0	0	0	0	0	0	0	0	0	0	0.00205252	0	0	0	0	0	0	0.00035389	0	0	0	0	0	0	0	0	0	0	0.0015077	0
JZ-2_201705_bins_126	0	0	0	0	0	0	0	0	0	0	0	0	0	0	0.00106258	0	0	0	0	0	0	0	0	0	0	0	0	0	0	0.000203991	0	0.000571572	0	0	0	0	0.000281779	0	0	0	0	0	0	0	0	0	0	0	0
JZ-2_201705_bins_129	0	0	0	0	0	0	0	0	0	0	0	0	0	0	0.00104493	0	0	0	0	0	0	0	0	0	0	0	0	0	0	0.000718448	0	0	0	0	0	0	0	0	0	0	0	0	0	0	0	0	0	0.000216802	0
JZ-2_201705_bins_131	0	0	0	0	0	0	0	0	0	0	0	0	0	0	0.00036037	0	0	0	0	0	0.000154895	0	0	0	0	0	0	0	0	0.000243624	0	0	0	0	0	0	0	0	0	0	0	0	0	0	0	0	0	0.000129265	0
JZ-2_201705_bins_134	0	0	0	0	0	0	0	0	0	0	0	0	0	0	0.000321279	0	0	0	0	0	0	0	0	0	0	0	0	0	0	0.000153802	0	0	0	0	0	0	0	0	0	0	0	0	0	0	0	0	0	0	0
JZ-2_201705_bins_135	0	0	0	0	0	0	0	0	0	0	0	0	0	0	0.000552828	0	0	0	0	0	0	0	0	0	0	0	0	0	0	0.000164907	0	0.00064027	0	0	0	0	0	0	0	0	0	0	0	0	0	0	0	0	0
JZ-2_201705_bins_138	0	0	0	0	0	0	0	0	0	0	0	0	0	0	0.000743039	0	0	0	0	0	0	0	0	0	0	0	0	0	0	0.000252117	0	0	0	0	0	0	0	0	0	0	0	0	0	0	0	0	0	0.000103221	0
JZ-2_201705_bins_139	0	0	0	0	0	0	0	0	0	0.00283192	0	0	0	0	0.000314093	0	0	0	0	0	0.00196492	0	0	0	0	0	0	0	0	0.000132444	0	0	0	0	0	0	0.000266105	0	0	0	0	0.000991763	0.000885477	0	0	0	0	0.000158408	0
JZ-2_201705_bins_140	0	0	0	0	0	0	0	0	0	0	0	0	0	0.000181152	0.00027087	0	0	0	0	0	0	0	0	0	0	0	0	0	0.00011778	0	0	0	0	0	0	0	0	0	0	0	0	0	0	0	0	0	0	0	0.00010589
JZ-2_201705_bins_144	0	0	0	0	0	0	0	0	0	0	0	0	0	0	0.00043536	0	0	0	0	0	0	0	0	0	0	0	0	0	0	0.000133236	0	0	0	0	0	0	0	0	0	0	0	0	0	0	0	0	0	0	0
JZ-2_201705_bins_145	0	0	0	0	0	0	0	0	0	0	0	0	0	0	0.000277046	0	0	0	0	0	0.000186984	0	0	0	0	0	0	0	0	0.000238489	0	0	0	0	0	0	0	0	0	0	0	0	0	0	0	0	0	0.000146376	0
JZ-2_201705_bins_146	0	0	0	0	0	0	0	0	0	0	0	0	0	0	0.00079041	0	0	0	0	0	0	0	0	0	0	0	0	0	0	0.00034754	0	0	0	0	0	0	0	0	0	0	0	0	0	0	0	0	0	0	0.000108851
JZ-2_201705_bins_147	0	0	0	0	0	0	0	0	0	0.000518288	0	0	0	0	0.000500141	0.000457012	0	0	0	0	0.000217217	0	0	0	0	0	0	0	0	0.00011018	0	0	0	0	0	0	0.00015746	0	0	0	0	0.000137464	0.000123842	0	0	0	0	0.000180511	0
JZ-2_201705_bins_148	0	0	0	0.000159145	0	0	0	0	0	0	0	0	0.000122849	0.000111956	0.000258419	0	0	0	0	0	0.000125807	0	0	0	0	0	0	0	0.000109538	0.000181376	0	0	0	0	0	0	0.000140778	0	0	0	0	0	0	0	0	0	0	0	0.000141548
JZ-2_201705_bins_149	0	0	0	0	0	0	0	0	0	0	0	0	0	0	0.000714616	0	0	0	0	0	0	0	0	0	0	0	0	0	0	0.000269293	0	0	0	0	0	0	0	0	0	0	0	0	0	0	0	0	0	0	0
JZ-2_201705_bins_153	0	0	0	0	0	0	0	0	0	0	0	0	0	0	0.000421608	0	0	0	0	0	0	0	0	0	0	0	0	0	0	0.000114856	0	0	0	0	0	0	0	0	0	0	0	0	0	0	0	0	0	0	0
JZ-2_201705_bins_155	0	0	0	0	0	0	0	0	0	0	0	0	0	0	0.000137335	0	0	0	0	0	0	0	0	0	0	0	0	0	0	0	0	0	0	0	0	0	0	0	0	0	0	0	0	0	0	0	0	0	0
JZ-2_201705_bins_157	0	0	0	0	0	0	0	0	0	0	0	0	0	0	0.000178687	0	0	0	0	0	0	0	0	0	0	0	0	0	0	0	0	0	0	0	0	0	0	0	0	0	0	0	0	0	0	0	0	0	0
JZ-2_201705_bins_158	0	0	0	0	0	0	0	0	0	0	0	0	0	0	0.000387295	0	0	0	0	0	0	0	0	0	0	0	0	0	0	0.000189063	0	0	0	0	0	0	0	0	0	0	0	0	0	0	0	0	0	0	0
JZ-2_201705_bins_163	0	0	0	0	0	0	0	0	0	0	0	0	0	0	0.000199124	0	0	0	0	0	0	0	0	0	0	0	0	0	0	0	0	0.000109865	0	0	0	0	0	0	0	0	0	0	0	0	0	0	0	0	0
JZ-2_201705_bins_164	0	0	0	0	0	0	0	0	0	0	0	0	0	0	0.00016347	0	0	0	0	0	0	0	0	0	0	0	0	0	0	0	0	0	0	0	0	0	0	0	0	0	0	0	0	0	0	0	0	0	0
JZ-2_201705_bins_165	0	0	0	0	0	0	0	0	0	0	0	0	0	0	0.00015904	0	0	0	0	0	0	0	0	0	0	0	0	0	0	0	0	0	0	0	0	0	0	0	0	0	0	0	0	0	0	0	0	0	0
JZ-2_201705_bins_166	0	0	0	0	0	0	0	0	0	0	0	0	0	0	0.000135915	0	0	0	0	0	0	0	0	0	0	0	0	0	0	0	0	0	0	0	0	0	0	0	0	0	0	0	0	0	0	0	0	0	0
JZ-2_201705_bins_167	0	0	0	0	0	0	0	0	0	0	0	0	0	0	0.000177727	0	0	0	0	0	0	0	0	0	0	0	0	0	0	0	0	0	0	0	0	0	0	0	0	0	0	0	0	0	0	0	0	0	0
JZ-2_201705_bins_169	0	0	0	0	0	0	0	0	0	0	0	0	0	0	0.00137332	0	0	0	0	0	0.000100237	0	0	0	0	0	0	0	0	0.000714252	0	0	0	0	0	0	0	0	0	0	0	0	0	0	0	0	0	0.000246612	0
JZ-2_201705_bins_17	0	0	0	0	0	0	0	0	0	0	0	0	0	0	0.000406423	0	0	0	0	0	0	0	0	0	0	0	0	0	0	0.00011561	0	0	0	0	0	0	0	0	0	0	0	0	0	0	0	0	0	0	0
JZ-2_201705_bins_192	0	0	0	0	0	0	0	0	0	0	0	0	0	0	0.00160922	0	0	0	0	0	0	0	0	0	0	0	0	0	0	0.000528413	0	0.000104952	0	0	0	0	0.0001506	0	0	0	0	0	0	0	0	0	0	0	0
JZ-2_201705_bins_209	0	0	0	0	0	0	0	0	0	0	0	0	0	0.000103309	0.00152042	0.000307321	0	0	0	0	0	0	0	0	0	0	0	0	0	0.000503679	0	0	0	0	0.000216837	0	0	0	0	0	0	0	0	0	0	0	0	0.000403897	0
JZ-2_201705_bins_214	0	0	0	0	0	0	0	0	0	0	0	0	0	0	0.000587155	0.000131624	0.00554928	0	0	0	0	0	0	0	0	0	0	0	0	0.000765702	0	0	0.00620114	0	0	0	0.000133498	0	0	0	0	0	0	0	0	0	0.000740773	0.00159917	0
JZ-2_201705_bins_218	0	0	0	0	0.000169522	0	0	0	0	0	0	0	0	0.000442688	0.000882906	0	0	0	0	0	0	0	0	0	0	0	0	0	0.000190293	0.000310553	0	0	0	0	0	0	0	0	0	0	0	0	0	0	0	0	0	0.000143353	0.000355395
JZ-2_201705_bins_22	0	0	0	0	0	0	0	0	0	0	0	0	0	0	0.000882419	0	0	0	0	0	0	0	0	0	0	0	0	0	0	0.000295317	0	0	0	0	0	0	0.000216111	0	0	0	0	0	0	0	0	0	0	0.000215968	0
JZ-2_201705_bins_23	0	0	0	0	0	0	0	0	0	0	0	0	0	0	0.000222502	0	0	0	0	0	0	0	0	0	0	0	0	0	0	0.000134639	0	0.000286039	0	0	0	0	0	0	0	0	0	0	0	0	0	0	0	0	0
JZ-2_201705_bins_231	0	0	0	0	0	0	0	0	0	0	0	0	0	0	0.000338403	0	0	0	0	0	0	0	0	0	0	0	0	0	0	0.000149629	0	0	0	0	0	0	0	0	0	0	0	0	0	0	0	0	0	0	0
JZ-2_201705_bins_233	0	0	0	0	0	0	0	0	0	0.000122418	0	0	0	0	0.000756111	0	0	0	0	0	0	0	0	0	0	0	0	0	0	0.000228602	0	0	0	0	0	0	0	0	0	0	0	0	0	0	0	0	0	0	0
JZ-2_201705_bins_235	0	0	0	0	0	0	0	0	0	0	0	0	0	0	0.00027048	0	0	0	0	0	0	0	0	0	0	0	0	0	0	0.000113765	0	0	0	0	0	0	0	0	0	0	0	0	0	0	0	0	0	0	0
JZ-2_201705_bins_247	0	0	0	0	0	0	0	0	0	0	0	0	0	0	0.000256434	0	0	0	0	0	0	0	0	0	0	0	0	0	0	0	0	0	0	0	0	0	0	0	0	0	0	0	0	0	0	0	0	0	0
JZ-2_201705_bins_25	0	0	0	0	0	0	0	0	0	0	0	0	0	0	0.000209017	0	0	0	0	0	0	0	0	0	0	0	0	0	0	0.000202269	0	0.000330846	0	0	0	0	0	0	0	0	0	0	0	0	0	0	0	0.000117153	0
JZ-2_201705_bins_250	0	0	0	0	0	0	0	0	0	0	0	0	0	0	0.000479469	0	0	0	0	0	0	0	0	0	0	0	0	0	0	0.000227298	0	0	0	0	0	0	0	0	0	0	0	0	0	0	0	0	0	0	0
JZ-2_201705_bins_257	0	0	0	0	0	0	0	0	0	0	0	0	0	0	0.000503283	0	0	0	0	0	0	0	0	0	0	0	0	0	0	0.000169222	0	0	0	0	0	0	0	0	0	0	0	0	0	0	0	0	0	0	0
JZ-2_201705_bins_258	0	0	0	0	0	0	0	0	0	0	0	0	0	0	0.000352109	0	0	0	0	0	0	0	0	0	0	0	0	0	0	0.000194767	0	0	0	0	0	0	0	0	0	0	0	0	0	0	0	0	0	0	0
JZ-2_201705_bins_26	0	0	0	0	0	0	0	0	0	0	0	0	0	0	0.000489192	0	0	0	0	0	0	0	0	0	0	0	0	0	0	0.000274879	0	0	0	0	0	0	0	0	0	0	0	0	0	0	0	0	0	0	0
JZ-2_201705_bins_260	0	0	0	0	0	0	0	0	0	0	0	0	0	0	0.000318076	0	0	0	0	0	0	0	0	0	0	0	0	0	0	0	0	0	0	0	0	0	0	0	0	0	0	0	0	0	0	0	0	0	0
JZ-2_201705_bins_267	0	0	0	0	0	0	0	0	0	0	0	0	0	0	0.000189241	0	0	0	0	0	0	0	0	0	0	0	0	0	0	0	0	0	0	0	0	0	0	0	0	0	0	0	0	0	0	0	0	0	0
JZ-2_201705_bins_269	0	0	0	0	0	0	0	0	0	0	0	0	0	0	0.000168827	0	0	0	0	0	0	0	0	0	0	0	0	0	0	0	0	0	0	0	0	0	0	0	0	0	0	0	0	0	0	0	0	0	0
JZ-2_201705_bins_271	0	0	0	0	0.00022589	0	0	0	0	0	0	0	0	0.000224116	0.000178977	0	0	0	0	0	0	0	0	0	0	0	0	0	0.000241056	0	0	0	0	0	0	0	0	0	0	0	0	0	0	0	0	0	0	0	0.00031875
JZ-2_201705_bins_274	0	0	0	0	0	0	0	0	0	0	0	0	0	0	0.000143129	0	0	0	0	0	0	0	0	0	0	0	0	0	0	0	0	0	0	0	0	0	0	0	0	0	0	0	0	0	0	0	0	0	0
JZ-2_201705_bins_275	0	0	0	0	0	0	0	0	0	0	0	0	0	0	0.000128904	0	0	0	0	0	0	0	0	0	0	0	0	0	0	0	0	0	0	0	0	0	0	0	0	0	0	0	0	0	0	0	0	0	0
JZ-2_201705_bins_276	0	0	0	0	0	0	0	0	0	0	0	0	0	0	0.000221937	0	0	0	0	0	0	0	0	0	0	0	0	0	0	0	0	0	0	0	0	0	0	0	0	0	0	0	0	0	0	0	0	0.000125798	0
JZ-2_201705_bins_279	0	0	0	0	0	0	0	0	0	0	0	0	0	0	0.000270985	0	0	0	0	0	0	0	0	0	0	0	0	0	0	0.000105078	0	0	0.000107785	0	0	0	0	0	0	0	0	0	0	0	0	0	0	0.000112003	0
JZ-2_201705_bins_28	0	0	0	0	0.000133004	0	0	0	0	0	0	0	0	0.000159311	0.000272961	0	0	0	0	0	0	0	0	0	0	0	0	0	0.000170738	0	0	0	0	0	0	0	0	0	0	0	0	0	0	0	0	0	0	0	0.000246344
JZ-2_201705_bins_37	0	0	0	0	0	0	0	0	0	0	0	0	0	0	0.000112478	0	0	0	0	0	0	0	0	0	0	0	0	0	0	0	0	0	0	0	0	0	0	0	0	0	0	0	0	0	0	0	0	0	0
JZ-2_201705_bins_4	0	0	0	0	0	0	0	0	0	0	0	0	0	0	0.000114417	0	0	0	0	0	0	0	0	0	0	0	0	0	0	0	0	0	0	0	0	0	0	0	0	0	0	0	0	0	0	0	0	0	0
JZ-2_201705_bins_5	0	0	0	0	0	0	0	0	0	0	0	0	0	0	0.000190679	0	0	0	0	0	0	0	0	0	0	0	0	0	0	0	0	0	0	0	0	0	0	0	0	0	0	0	0	0	0	0	0	0	0
JZ-2_201705_bins_60	0	0	0	0	0	0	0	0	0	0.00034328	0	0	0	0	0.000464045	0	0	0	0	0	0.000247299	0	0	0	0	0	0	0	0	0	0	0	0	0	0	0	0.000120824	0	0	0	0	0	0	0	0	0	0	0	0
JZ-2_201705_bins_71	0	0	0	0	0	0	0	0	0	0.000284768	0	0	0	0	0.000378216	0	0	0	0	0	0	0	0	0	0	0	0	0	0	0.000377855	0	0.00037506	0	0	0	0	0.000101234	0	0	0	0	0	0	0	0	0	0	0.00683033	0
JZ-2_201709_bins_147	0	0	0	0	0	0	0	0	0	0	0	0	0	0	0.000948559	0	0	0	0	0	0	0	0	0	0	0	0	0	0	0.000304506	0	0	0	0	0	0	0	0	0	0	0	0	0	0	0	0	0	0	0
JZ-2_201709_bins_178	0	0	0	0	0	0	0	0	0	0	0	0	0	0	0.000130167	0	0	0	0	0	0	0	0	0	0	0	0	0	0	0.00287339	0	0	0	0	0	0	0	0	0	0	0	0	0	0	0	0	0	0	0
JZ-2_201709_bins_202	0	0	0.000146322	0	0	0	0	0	0	0	0	0	0	0.000142887	0.000208507	0	0	0	0	0	0	0	0	0	0	0	0	0	0.000128786	0.000158539	0.000262875	0	0	0	0	0	0	0	0	0	0	0	0	0	0	0	0	0	0.000207719
JZ-2_201709_bins_51	0	0	0	0	0.000156541	0	0	0	0	0	0	0	0	0.000179262	0.00208584	0	0	0	0	0	0	0	0	0	0	0	0	0	0	0.00506533	0	0	0	0	0	0	0	0	0	0	0	0	0	0	0	0	0	0.000386361	0.000146112
JZ-2_201709_bins_77	0	0	0	0	0	0	0	0	0	0	0	0	0	0	0	0	0	0	0	0	0	0	0	0	0	0	0	0	0	0.000891811	0	0	0	0	0	0	0	0	0	0	0	0	0	0	0	0	0	0	0
JZ-2_201803_bins_10	0	0	0	0	0	0	0	0	0	0	0	0	0	0	0.00106335	0.000945943	0.00192559	0	0	0	0	0	0	0	0	0.000673034	0	0	0	0.000391171	0	0	0.00127265	0	0	0	0.000207378	0	0	0	0	0	0	0	0	0	0.000194158	0.000150876	0
JZ-2_201803_bins_4	0	0	0	0	0	0	0	0	0	0	0	0	0	0.000106964	0.00038565	0	0	0	0	0	0	0	0	0	0	0	0	0	0	0.000135156	0	0	0	0	0	0	0	0	0	0	0	0	0	0	0	0	0	0	0.000119051
JZ-2_201808_bins_113	0	0	0	0	0	0	0	0	0	0	0	0	0	0	0.00067569	0	0	0	0	0	0	0	0	0	0	0	0	0	0	0.000196735	0	0	0	0	0	0	0	0	0	0	0	0	0	0	0	0	0	0.000515403	0
JZ-2_201808_bins_115	0	0	0	0	0	0	0	0	0	0	0	0	0	0	0.000960877	0	0	0	0	0	0	0	0	0	0	0	0	0	0	0.000557984	0	0	0	0	0	0	0	0	0	0	0	0	0	0	0	0	0	0.000246986	0
JZ-2_201808_bins_178	0	0	0	0	0	0	0	0	0	0	0	0	0	0	0	0	0	0	0	0	0	0	0	0	0	0	0	0	0	0	0	0	0	0	0	0	0	0	0	0	0	0	0	0	0	0	0	0	0
JZ-2_201808_bins_182	0	0	0	0	0	0	0	0	0	0	0	0	0	0	0.000547539	0	0	0	0	0	0	0	0	0	0	0	0	0	0	0.000163494	0	0	0	0	0	0	0	0	0	0	0	0	0	0	0	0	0	0	0
JZ-2_201808_bins_204	0	0	0	0	0	0	0	0	0	0	0	0	0	0	0.000511908	0	0	0	0	0	0	0	0	0	0	0	0	0	0	0.00019205	0	0	0	0	0	0	0	0	0	0	0	0	0	0	0	0	0	0	0
JZ-2_201808_bins_76	0	0	0	0	0	0	0	0	0	0	0	0	0	0	0.000810434	0	0	0	0	0	0	0	0	0	0	0	0	0	0	0.000739029	0	0	0	0	0	0	0	0	0	0	0	0.000109035	0	0	0	0	0	0.000147224	0
JZ-2_201901_bins_120	0	0	0	0	0	0	0	0	0	0	0	0	0	0	0	0	0	0	0	0	0	0	0	0	0	0	0	0	0	0	0	0	0	0	0	0	0	0	0	0	0	0	0	0	0	0	0	0	0
JZ-2_201901_bins_13	0	0	0	0	0	0	0	0	0	0	0	0	0	0	0	0	0	0	0	0	0	0	0	0	0	0	0	0	0	0	0	0	0	0	0	0	0	0	0	0	0	0	0	0	0	0	0	0	0
JZ-2_201901_bins_146	0	0	0	0	0	0	0	0	0	0	0	0	0	0	0	0	0	0	0	0	0	0	0	0	0	0	0	0	0	0	0	0	0	0	0	0	0	0	0	0	0	0	0	0	0	0	0	0	0
JZ-2_201901_bins_28	0	0	0	0	0	0	0	0	0	0	0	0	0	0	0.000540799	0.000748555	0.00106475	0	0	0	0	0	0	0	0	0.000679392	0	0	0	0.000205124	0	0	0.000650097	0	0	0	0.000108625	0	0	0	0	0	0	0	0	0	0.000142939	0	0
JZ-2_201901_bins_40	0	0	0	0	0	0	0	0	0	0	0	0	0	0	0	0	0	0	0	0	0	0	0	0	0	0	0	0	0	0	0	0	0	0	0	0	0	0	0	0	0	0	0	0	0	0	0	0	0
JZ-2_201901_bins_85	0	0	0	0	0	0	0	0	0	0	0	0	0	0	0	0	0	0	0	0	0	0	0	0	0	0	0	0	0	0	0	0	0	0	0	0	0	0	0	0	0	0	0	0	0	0	0	0	0
JZ-2_201907_bins_166	0	0	0	0	0	0	0	0	0	0	0	0	0	0	0.00138407	0	0.003822	0	0	0	0	0	0	0	0	0	0	0	0	0.000486703	0	0.000293882	0.00549548	0	0	0	0	0	0	0	0	0	0	0	0	0	0	0	0
JZ-2_201907_bins_187	0	0	0	0	0	0	0	0	0	0	0	0	0	0	0.00159301	0	0	0	0	0	0	0	0	0	0	0	0	0	0	0.000626757	0	0.00146121	0.000170131	0	0	0	0.00012939	0	0	0	0	0	0	0	0	0	0	0	0
JZ-2_201907_bins_201	0	0	0	0	0	0	0	0	0	0	0	0	0	0	0.00171835	0	0	0	0	0	0	0	0	0	0	0	0	0	0	0.000637522	0	0.000159917	0	0	0	0	0.000400804	0	0	0	0	0	0	0	0	0	0	0.000527497	0
JZ-2_201907_bins_27	0	0	0	0	0	0	0	0	0	0.000130959	0	0	0	0	0.000244612	0.00443438	0	0	0	0	0.000109734	0	0	0	0	0.000682104	0.000236498	0	0	0.000214304	0.00038137	0	0	0	0	0	0.000368084	0	0	0	0	0	0.000132362	0	0	0	0	0.000421074	0
JZ-2_201907_bins_3	0	0	0	0	0	0	0	0	0	0	0	0	0	0	0	0	0	0	0	0	0	0	0	0	0	0	0	0	0	0	0	0	0	0	0	0	0	0	0	0	0	0	0	0	0	0	0	0	0
JZ-2_201907_bins_36	0	0	0	0	0	0	0	0	0	0	0	0	0	0	0	0	0	0	0	0	0	0	0	0	0	0	0	0	0	0	0	0	0	0	0	0	0	0	0	0	0	0	0	0	0	0	0	0	0
JZ-2_201907_bins_38	0	0	0	0	0	0	0	0	0	0	0	0	0	0	0	0	0	0	0	0	0	0	0	0	0	0	0	0	0	0	0	0	0	0	0	0	0	0	0	0	0	0	0	0	0	0	0	0	0
JZ-2_201907_bins_88	0	0	0	0	0	0	0	0	0	0	0	0	0	0	0.00037607	0	0	0	0	0	0	0	0	0	0	0	0	0	0	0.000175487	0	0	0	0	0	0	0	0	0	0	0	0	0	0	0	0	0	0.00013404	0
JZ-2_201912_bins_104	0	0	0	0	0	0	0	0	0	0	0	0	0	0	0	0	0	0	0	0	0	0	0	0	0	0	0	0	0	0	0	0	0	0	0	0	0	0	0	0	0	0	0	0	0	0	0	0	0
JZ-2_202007_bins_128	0	0	0	0	0	0	0	0	0	0	0	0	0	0	0	0	0	0	0	0	0	0	0	0	0	0	0	0	0	0	0	0	0	0	0	0	0	0	0	0	0	0	0	0	0	0	0	0	0
JZ-2_202007_bins_72	0	0	0	0	0	0	0	0	0	0	0	0	0	0	0	0	0	0	0	0	0	0	0	0	0	0	0	0	0	0	0	0	0	0	0	0	0	0	0	0	0	0	0	0	0	0	0	0	0
JZ-2_202007_bins_8	0	0	0	0	0	0	0	0	0	0	0	0	0	0	0	0	0	0	0	0	0	0	0	0	0	0	0	0	0	0	0	0	0	0	0	0	0	0	0	0	0	0	0	0	0	0	0	0	0
JZ-2_202007_bins_87	0	0	0	0	0	0	0	0	0	0	0	0	0	0	0	0	0	0	0	0	0	0	0	0	0	0	0	0	0	0	0	0	0	0	0	0	0	0	0	0	0	0	0	0	0	0	0	0	0
JZ-2_202101_bins_141	0	0	0	0.00103926	0.0465761	0	0.00117076	0	0	0	0	0	0.00084965	0.0470509	0	0.000135366	0	0	0.000454918	0	0	0	0	0.00208112	0	0	0	0	0.02024	0	0	0	0	0.003045	0.00240649	0.000626721	0	0.00150077	0.000419244	0	0	0	0	0	0	0.00167424	0.000302207	0.000141421	0.0382408
JZ-2_202101_bins_154	0	0	0	0.00124204	0.000259171	0	0.00132419	0	0	0	0	0	0.000990156	0.000486567	0.000117128	0	0	0	0.000550297	0	0	0	0	0.0024495	0	0	0	0	0.000264455	0	0	0	0	0.00375807	0.0029497	0.000745137	0	0.00179407	0.000483924	0	0	0	0	0	0	0.0019378	0	0	0.000307257
JZ-2_202101_bins_68	0	0	0	0	0.0053292	0	0	0	0	0	0	0	0	0.0031933	0	0	0	0	0	0	0.000266511	0	0	0	0	0	0	0	0.00374809	0	0	0	0	0	0	0	0	0	0	0	0	0.00117074	0.000850532	0	0	0	0	0.000340624	0.00814904
JZ-3_201705_bins_114	0	0	0	0	0	0	0	0	0	0.000532336	0	0	0	0	0	0.00157721	0	0	0	0	0	0	0	0	0	0	0	0	0	0	0	0	0	0	0	0	0	0	0	0	0	0	0	0	0	0	0	0	0
JZ-3_201705_bins_117	0	0	0	0	0	0	0.000144949	0	0	0.000157123	0	0	0	0.00011586	0	0.00112199	0	0.000150213	0	0	0	0	0	0	0	0	0	0	0	0	0	0	0.000137161	0	0	0	0	0	0	0	0	0	0	0	0	0	0.000169209	0.000116272	0
JZ-3_201705_bins_126	0	0	0	0	0	0	0	0	0	0.000129805	0	0	0	0	0	0.000276891	0	0	0	0	0	0	0	0	0	0	0	0	0	0	0	0	0	0	0	0	0	0	0	0	0	0	0	0	0	0	0	0	0
JZ-3_201705_bins_59	0	0	0	0	0.000192023	0	0	0	0	0	0	0	0	0.000135756	0	0.000227833	0	0	0	0	0	0	0	0	0	0	0	0	0.000122424	0	0	0	0	0	0	0.000107893	0	0	0	0	0	0	0	0	0	0	0	0.0005197	0.000136659
JZ-3_201705_bins_62	0	0	0	0	0	0	0	0	0	0	0	0	0	0	0	0.000365064	0	0	0	0	0	0	0	0	0	0	0	0	0	0	0	0	0	0	0	0	0	0	0	0	0	0	0	0	0	0	0.000971931	0	0.000102763
JZ-3_201901_bins_14	0	0	0	0	0	0	0	0	0	0	0	0	0	0	0.000228586	0.000132831	0	0	0	0	0	0	0	0	0	0	0	0	0	0	0	0	0	0	0	0	0	0	0	0	0	0	0	0	0	0	0	0.00010369	0
JZ-3_201901_bins_18	0	0	0	0	0	0	0	0	0	0	0	0	0	0	0	0	0	0	0	0	0	0	0	0	0	0	0	0	0	0	0	0	0	0	0	0	0	0	0	0	0	0	0	0	0	0	0	0	0
JZ-3_201901_bins_26	0	0	0	0	0	0	0	0	0	0.00049381	0	0	0	0	0	0.000854606	0	0	0	0	0.000123499	0	0	0	0	0	0	0	0	0	0	0	0	0	0	0	0	0	0	0	0	0	0	0	0	0	0	0	0
JZ-3_201901_bins_3	0	0	0	0	0	0	0	0	0	0	0	0	0	0	0.000233773	0	0	0	0	0	0	0	0	0	0	0	0	0	0	0	0	0	0	0	0	0	0	0	0	0	0	0	0	0	0	0	0	0	0
JZ-3_201901_bins_56	0	0	0	0	0.000152266	0	0	0	0	0	0	0	0	0.000520083	0	0.000102609	0.000122477	0	0	0	0	0	0	0	0	0.000892992	0	0	0.000248376	0	0	0	0	0	0	0	0	0	0	0	0	0	0	0	0	0	0.00128025	0.000223173	0.000115308
JZ-3_201901_bins_73	0	0	0	0	0	0	0	0	0	0	0	0	0	0	0	0	0	0	0	0	0	0	0	0	0	0	0	0	0	0	0	0	0	0	0	0	0	0	0	0	0	0	0	0	0	0	0	0	0
JZ-3_201907_bins_57	0	0	0	0	0	0	0	0	0	0	0	0	0	0	0	0	0.00144564	0	0	0	0	0	0	0	0	0.00055008	0	0	0	0	0	0	0.00149832	0	0	0	0	0	0	0	0	0	0	0	0	0	0.00027278	0	0
JZ-3_201907_bins_73	0	0	0	0	0	0	0	0	0	0	0	0	0	0	0.000141172	0	0.00122857	0	0	0	0	0	0	0	0	0	0	0	0	0.000148206	0	0	0.000489436	0	0	0	0	0	0	0	0	0	0	0	0	0	0	0	0
JZ-3_201907_bins_96	0	0	0	0	0	0	0	0	0	0	0	0	0	0	0	0	0.000142665	0	0	0	0	0	0	0	0	0	0	0	0	0	0	0	0	0	0	0	0	0	0	0	0	0	0	0	0	0	0	0	0
JZ-3_201912_bins_106	0	0	0	0	0	0	0	0	0	0	0	0	0	0	0	0	0	0	0	0	0	0	0	0	0	0	0	0	0	0	0	0	0	0	0	0	0	0	0	0	0	0	0	0	0	0	0	0	0
JZ-3_201912_bins_74	0	0	0	0	0	0	0	0	0	0.00018733	0	0	0	0	0	0	0	0	0	0	0	0	0	0	0	0	0	0	0	0	0	0	0	0	0	0	0	0	0	0	0	0	0	0	0	0	0	0	0
JZ-3_201912_bins_81	0	0	0	0	0	0	0	0	0	0	0	0	0	0	0.000185786	0	0	0	0	0	0	0	0	0	0	0	0	0	0	0	0	0	0	0	0	0	0	0	0	0	0	0	0	0	0	0	0	0	0
JZ-3_202101_bins_73	0	0	0	0.000361997	0	0	0.000740573	0	0	0	0	0	0.000260838	0	0	0	0	0	0.000139652	0	0	0	0	0.000733308	0	0	0	0	0	0	0	0	0	0.000509485	0.0014974	0.000183219	0	0.000736808	0.000137659	0	0	0	0	0	0	0.000547628	0	0	0
JZ-4_201709_bins_170	0	0	0	0	0	0	0	0	0	0	0	0	0	0	0	0	0	0	0	0	0	0	0	0	0	0	0	0	0	0	0	0.00150858	0	0	0	0	0	0	0	0	0	0	0	0	0	0	0	0	0
JZ-4_201709_bins_172	0	0	0	0	0	0	0	0	0	0	0	0	0	0	0	0	0	0	0	0	0	0	0	0	0	0	0	0	0	0	0	0.000901956	0	0	0	0	0	0	0	0	0	0	0	0	0	0	0	0	0
JZ-4_201709_bins_48	0	0	0	0	0	0	0	0	0	0	0	0	0	0	0.000118024	0	0	0	0	0	0	0	0	0	0	0	0	0	0	0	0	0.000241081	0	0	0	0	0	0	0	0	0	0	0	0	0	0	0	0	0
JZ-4_201709_bins_71	0	0	0	0	0	0	0	0	0	0	0	0	0	0	0	0	0	0	0	0	0	0	0	0	0	0	0	0	0	0	0	0.000328148	0	0	0	0	0	0	0	0	0	0	0	0	0	0	0	0	0
JZ-4_201803_bins_274	0	0	0	0	0	0	0	0	0	0	0	0	0	0	0	0	0	0	0	0	0	0	0	0	0	0	0	0	0	0	0	0	0	0	0	0	0	0	0	0	0	0	0	0	0	0	0	0	0
JZ-4_201803_bins_322	0	0	0	0	0	0	0	0	0	0	0	0	0	0	0	0	0	0	0	0	0	0	0	0	0	0	0	0	0	0	0	0.000134088	0	0	0	0	0	0	0	0	0	0	0	0	0	0	0	0	0
JZ-4_201803_bins_88	0	0	0	0	0	0	0	0	0	0	0	0	0	0	0	0	0	0	0	0	0	0	0	0	0	0	0.000130153	0	0	0	0	0.00021057	0	0	0	0	0	0	0	0	0	0	0	0	0	0	0	0	0
JZ-4_201808_bins_108	0	0	0	0	0	0	0	0	0	0	0	0	0	0	0	0	0	0	0	0	0	0	0	0	0	0	0	0	0	0	0	0.000131324	0	0	0	0	0	0	0	0	0	0	0	0	0	0	0	0	0
JZ-4_201808_bins_110	0	0	0	0	0	0	0	0	0	0	0	0	0	0	0	0	0	0	0	0	0	0	0	0	0	0	0	0	0	0	0	0	0	0	0	0	0	0	0	0	0	0	0	0	0	0	0	0	0
JZ-4_201808_bins_134	0	0	0	0	0	0	0	0	0	0	0	0	0	0	0	0	0	0	0	0	0	0	0	0	0	0	0	0	0	0	0	0.000102434	0	0	0	0	0	0	0	0	0	0	0	0	0	0	0	0	0
JZ-4_201808_bins_211	0	0	0	0	0	0	0	0	0	0	0	0	0	0	0	0	0	0	0	0	0	0	0	0	0	0	0	0	0	0	0	0	0	0	0	0	0	0	0	0	0	0	0	0	0	0	0	0	0
JZ-4_201808_bins_219	0	0	0	0	0	0	0	0	0	0	0	0	0	0	0	0	0	0	0	0	0	0	0	0	0	0	0	0	0	0	0	0.000182715	0	0	0	0	0	0	0	0	0	0	0	0	0	0	0	0	0
JZ-4_201808_bins_225	0	0	0	0	0	0	0	0	0	0	0	0	0	0	0	0	0	0	0	0	0	0	0	0	0	0	0	0	0	0	0	0	0	0	0	0	0	0	0	0	0	0	0	0	0	0	0	0	0
JZ-4_201808_bins_230	0	0	0	0	0	0	0	0	0	0	0	0	0	0	0	0	0	0	0	0	0	0	0	0	0	0	0	0	0	0	0	0	0	0	0	0	0	0	0	0	0	0	0	0	0	0	0	0	0
JZ-4_201808_bins_236	0	0	0	0	0	0	0	0	0	0	0	0	0	0	0	0	0	0.00016118	0	0	0	0	0	0	0	0	0	0	0	0	0	0.000180595	0	0	0	0	0	0	0	0	0	0	0	0	0	0	0	0	0
JZ-4_201808_bins_5	0	0	0	0	0	0	0	0	0	0	0	0	0	0	0	0	0	0	0	0	0	0	0	0	0	0	0	0	0	0	0	0	0	0	0	0	0	0	0	0	0	0	0	0	0	0	0	0	0
JZ-4_201808_bins_60	0	0	0	0	0	0	0	0	0	0	0	0	0	0	0	0	0	0	0	0	0	0	0	0	0	0	0	0	0	0	0	0	0	0	0	0	0	0	0	0	0	0	0	0	0	0	0	0	0
QQ_201705_bins_126	0	0	0	0	0	0	0	0	0	0	0	0	0	0.000112503	0	0	0.000231482	0	0	0	0	0	0	0	0	0	0	0	0	0	0	0	0	0	0	0	0	0	0	0	0	0	0	0	0	0	0	0	0
QQ_201705_bins_59	0	0	0.00014491	0	0.000130742	0	0.000116415	0	0	0	0	0	0	0.000353721	0	0	0.00117389	0.000101062	0	0	0	0	0	0	0	0	0	0	0.000194804	0	0	0	0.000538864	0	0	0	0	0	0	0	0	0	0	0	0	0	0.000104211	0	0.000133007
QQ_201705_bins_68	0	0	0	0	0.000363206	0	0	0	0	0	0	0	0	0.000627047	0	0	0.000789745	0	0	0	0	0	0	0	0	0	0	0	0.00038002	0	0	0	0.000632012	0	0	0	0	0	0	0	0	0	0	0	0	0	0.00021826	0.000133325	0.000172309
QQ_201705_bins_78	0	0	0.00014733	0.00131691	0	0	0.00139184	0	0	0	0	0	0.00127321	0	0	0	0.000914999	0	0.000436473	0	0	0	0	0.0027514	0	0	0	0	0.000100722	0	0	0	0.00040444	0.00498351	0.00372051	0.000650645	0	0.00147937	0.000416599	0	0	0	0	0	0	0.00229276	0	0	0
QQ_201709_bins_126	0	0	0.000254364	0	0	0	0	0	0	0.000261434	0	0	0	0	0	0	0	0	0	0	0	0	0	0	0	0	0	0	0	0	0	0	0.000187314	0	0	0	0	0	0	0	0	0	0	0	0	0	0	0	0
QQ_201709_bins_134	0	0	0	0	0	0	0	0	0	0	0	0	0	0	0.000139894	0	0.000920624	0	0	0	0	0	0	0	0	0	0	0	0	0	0	0	0.000594882	0	0	0	0	0	0	0	0	0	0	0	0	0	0	0	0
QQ_201709_bins_135	0	0	0	0	0	0	0	0	0	0	0	0	0	0	0	0	0.00038575	0	0	0	0	0	0	0	0	0	0	0	0	0	0	0	0.00017154	0	0	0	0	0	0	0	0	0	0	0	0	0	0	0	0
QQ_201709_bins_14	0	0	0	0	0	0	0	0	0.000145788	0.000109119	0	0.000287895	0	0	0	0	0	0	0	0.000105098	0.000417761	0	0.000187646	0	0	0	0	0	0	0	0	0	0.000330547	0	0	0	0	0	0	0.000115924	0	0.000200405	0	0	0.000122637	0	0	0	0
QQ_201709_bins_144	0	0	0	0	0	0	0	0	0	0	0	0	0	0	0	0	0.000139181	0	0	0	0	0	0	0	0	0	0	0	0	0	0	0	0.000336081	0	0	0	0	0	0	0	0	0	0	0	0	0	0	0	0
QQ_201803_bins_93	0	0	0	0	0	0	0	0	0	0	0	0	0	0	0	0	0	0	0	0	0	0	0	0	0	0	0	0	0	0	0	0	0	0	0	0	0	0	0	0	0	0	0	0	0	0	0	0	0
QQ_201808_bins_54	0	0	0	0	0.00025709	0	0	0	0	0	0	0	0	0.000149888	0.000278144	0.000278593	0.001588	0	0	0	0	0	0	0	0	0.000128372	0	0	0	0.000122016	0	0	0.00104136	0	0	0	0.000124866	0	0	0	0	0	0	0	0	0	0.000393134	0	0
QQ_201901_bins_112	0	0	0	0	0	0	0	0	0	0	0	0	0	0	0.000176928	0	0.000259698	0	0	0	0	0	0	0	0	0.000191021	0	0	0	0.000108938	0	0	0.0002223	0	0	0	0	0	0	0	0	0	0	0	0	0	0	0	0
QQ_201901_bins_130	0	0	0	0	0	0	0	0	0	0	0	0	0	0	0	0	0.00221432	0	0	0	0	0	0	0	0	0	0	0	0	0	0	0	0.00100608	0	0	0	0	0	0	0	0	0	0	0	0	0	0.000223073	0	0
QQ_201901_bins_15	0	0	0.000109353	0	0	0	0	0.00012697	0.000542696	0.000193327	0	0.00063951	0	0.000139614	0	0.00010948	0.000164186	0	0	0.000472395	0	0.000264532	0.000742965	0	0	0	0	0	0	0	0	0	0.000182702	0	0	0	0.000126401	0	0	0.000555084	0.000360188	0	0	0	0.000617408	0	0	0.000109483	0
QQ_201901_bins_56	0	0	0	0	0	0	0	0	0	0	0	0	0	0	0	0	0.000393698	0	0	0	0	0	0	0	0	0	0	0	0	0	0	0	0.000192068	0	0	0	0	0	0	0	0	0	0	0	0	0	0	0	0
QQ_201901_bins_6	0	0	0	0	0	0	0	0	0	0	0	0	0	0	0.000320571	0.0001795	0.00163056	0	0	0	0	0	0	0	0	0.000143687	0	0	0	0	0	0	0.000875071	0	0	0	0.000135393	0	0	0	0	0	0	0	0	0	0	0	0
QQ_201907_bins_161	0	0	0	0	0	0	0	0	0	0	0	0	0	0	0	0	0	0	0	0	0	0	0	0	0	0	0	0	0	0	0	0	0	0	0	0	0	0	0	0	0	0	0	0	0	0	0	0	0
QQ_201907_bins_162	0	0	0	0	0	0	0	0	0	0.00157886	0	0	0	0	0	0	0	0	0	0	0	0	0	0	0	0	0	0	0	0	0	0	0	0	0	0	0	0	0	0	0	0	0	0	0	0	0	0	0
QQ_201907_bins_163	0	0	0	0	0	0	0	0	0	0	0	0	0	0	0	0	0	0	0	0	0	0	0	0	0	0	0	0	0	0	0	0	0	0	0	0	0.000101012	0	0	0	0	0	0	0	0	0	0	0	0
QQ_201907_bins_174	0	0	0	0	0	0	0	0	0	0	0	0	0	0	0	0	0	0	0	0	0	0	0	0	0	0	0	0	0	0	0	0	0	0	0	0	0.000102308	0	0	0	0	0	0	0	0	0	0	0	0
QQ_201907_bins_197	0	0	0	0	0	0	0	0	0	0	0	0	0	0	0	0	0	0	0	0	0	0	0	0	0	0	0	0	0	0	0	0	0	0	0	0	0	0	0	0	0	0	0	0	0	0	0	0	0
QQ_201907_bins_24	0	0	0	0	0	0	0	0	0	0	0	0	0	0	0	0	0.000105839	0	0	0	0	0	0	0	0	0	0	0	0	0	0	0	0	0	0	0	0	0	0	0	0	0	0	0	0	0	0	0	0
QQ_201907_bins_54	0	0	0	0	0	0	0	0	0	0	0	0	0	0	0	0.000195874	0.000322904	0	0	0	0	0	0	0	0	0.000115873	0.00014993	0	0	0	0	0	0.000285657	0	0	0	0.000197185	0	0	0	0	0	0	0	0	0	0.000489702	0	0
QQ_201907_bins_60	0	0	0	0	0	0	0	0	0	0	0	0	0	0	0	0	0	0	0	0	0	0	0	0	0	0	0	0	0	0	0	0	0	0	0	0	0	0	0	0	0	0	0	0	0	0	0	0	0
QQ_201907_bins_61	0	0	0	0	0	0	0	0	0	0	0	0	0	0	0	0	0	0	0	0	0	0	0	0	0	0	0	0	0	0	0	0	0	0	0	0	0.000205665	0	0	0	0	0	0	0	0	0	0	0	0
QQ_201907_bins_8	0	0	0	0.000458778	0.00027083	0	0.000559108	0	0	0.000148321	0	0	0.000379783	0.000104964	0	0.000163901	0.000123931	0.000223383	0.000138751	0	0	0	0	0.000913868	0	0	0	0	0.000180713	0	0	0	0.000457476	0.00116611	0.00107398	0.00024098	0	0.000588034	0.000135679	0	0	0	0	0	0	0.000818139	0.000130637	0.000800774	0.000389494
QQ_201907_bins_88	0	0	0	0	0	0	0	0	0	0	0	0	0	0	0	0	0	0	0	0	0	0	0	0	0	0	0	0	0	0	0	0	0	0	0	0	0	0	0	0	0	0	0	0	0	0	0	0	0
QQ_201912_bins_79	0	0	0	0	0	0	0	0	0	0	0	0	0	0	0.00295578	0.000726218	0.00301305	0	0	0	0	0	0	0	0	0.000390269	0	0	0	0.00144667	0	0.000389624	0.00132341	0	0	0	0.000735004	0	0	0	0	0	0	0	0	0	0.000921845	0.000126044	0
SRBZ_201705_bins_105	0	0	0	0	0	0	0	0	0	0	0	0	0	0	0	0	0	0.00171451	0	0	0	0	0	0	0	0	0	0	0	0	0	0	0	0	0	0	0	0	0	0	0	0	0	0	0	0	0	0	0
SRBZ_201705_bins_186	0	0	0	0	0	0	0	0	0	0	0	0	0	0	0	0	0	0.000271352	0	0	0	0	0	0	0	0	0	0	0	0	0	0.000139522	0	0	0	0	0.00084143	0	0	0	0	0	0	0	0	0	0	0	0
SRBZ_201705_bins_34	0	0	0	0	0	0	0	0	0	0	0	0	0	0	0	0	0	0.000295	0	0	0	0	0	0	0	0	0	0	0	0	0	0	0	0	0	0	0.000142946	0	0	0	0	0	0	0	0	0	0	0	0
SRBZ-1_201803_bins_26	0.000243663	0.000332164	0.000690183	0.0049976	0.0004181	0	0.002458	0	0	0.000478721	0	0	0.00369734	0.000224275	0	0.00059382	0.000114009	0.00169927	0.00982937	0	0	0	0	0.00345021	0.00427506	0.000218595	0.000207751	0	0.000288562	0	0.000295395	0	0.000387502	0.000756244	0.00150475	0.00349234	0	0.00223764	0.00268917	0	0	0	0	0	0	0.00477448	0.00187126	0.000354973	0.000190576
SRBZ-1_201808_bins_25	0	0	0	0	0.000821326	0	0.0001063	0	0	0	0.000113655	0	0	0.000560482	0	0	0.00017729	0	0	0	0.000125219	0	0	0	0	0	0	0	0.000370279	0	0	0	0	0	0	0.000401067	0	0	0	0	0	0	0.000324555	0	0	0	0	0.000209038	0.000399025
SRBZ-1_201808_bins_3	0	0	0	0.000148236	0.00142572	0	0	0	0	0	0.000204845	0	0.000122422	0.000983294	0	0	0	0	0.000306354	0	0	0	0	0	0	0	0	0	0.000910636	0	0	0	0	0	0	0	0	0.000179118	0	0	0	0	0.00014441	0.000420957	0	0	0	0	0.000998215
SRBZ-1_201808_bins_4	0	0	0	0	0.000253333	0	0	0.00041593	0	0.000103675	0.000168196	0	0	0.000330204	0	0	0	0	0	0	0.000157312	0	0	0	0	0	0	0	0.000153984	0	0	0	0	0	0	0	0	0	0	0	0	0.000189271	0.00146361	0	0	0	0	0	0.000326263
SRBZ-1_201808_bins_41	0	0	0	0	0	0	0.000188385	0	0	0	0	0	0	0	0	0	0	0	0	0	0	0	0	0	0	0	0	0	0	0	0	0	0	0	0.000342575	0.000220204	0	0.000659561	0	0	0	0	0	0	0	0	0	0	0
SRBZ-1_201808_bins_66	0	0	0	0	0	0	0	0	0	0	0	0	0	0	0	0	0	0	0	0	0	0	0	0	0	0	0	0	0	0	0	0	0	0	0	0	0	0	0	0	0	0	0	0	0	0	0	0	0
SRBZ-1_201808_bins_67	0	0	0	0.000131455	0.000636673	0	0	0	0	0	0	0	0.000145723	0.000140032	0	0	0	0	0.000114739	0	0	0	0	0	0	0	0	0	0.000106822	0	0	0	0	0	0.000278334	0	0	0	0	0	0	0	0	0	0	0.000136858	0	0	0.000155044
SRBZ-1_201808_bins_75	0	0	0	0.000158572	0	0	0	0	0	0	0	0	0.000151544	0	0	0	0	0	0.000281053	0	0	0	0	0	0	0	0	0	0	0	0	0	0	0	0	0	0	0	0.000218865	0	0	0	0	0	0	0.00020399	0	0	0
SRBZ-1_201808_bins_8	0	0	0.000791098	0	0	0	0	0	0	0.00170985	0	0	0	0	0	0.000897447	0	0	0	0	0.000690974	0	0	0	0	0.000164387	0	0	0	0	0	0	0	0	0	0	0.000131376	0	0	0	0	0.000148699	0.000892054	0	0	0	0	0.000118351	0
SRBZ-1_201808_bins_9	0	0	0	0.000799338	0.000654087	0.000106893	0.000111552	0	0	0	0.000679362	0	0.000791962	0.000515528	0	0	0	0	0.00179441	0	0	0	0	0.000208483	0.00122946	0	0	0	0.000541719	0	0	0	0	0	0.000263299	0.000276878	0	0.000562677	0.00103034	0	0	0	0	0.000383067	0	0.000626667	0	0	0.000590587
SRBZ-1_201901_bins_19	0	0	0.000261784	0.00221042	0	0	0.000592848	0	0	0	0.000163761	0	0.00186091	0	0	0	0	0	0.00814088	0	0	0	0	0.000573676	0.00909985	0	0	0	0	0	0	0	0	0.000207538	0.000637982	0.000229539	0	0.00197435	0.00533359	0	0	0	0	0.000149395	0	0.00154484	0	0	0
SRBZ-1_201901_bins_22	0	0	0.000233133	0.00049749	0.000566647	0	0.000553133	0.000453963	0.000215521	0	0.000128291	0	0.000314351	0.000239785	0	0.000133711	0	0	0.000173559	0.00114304	0.000204894	0.000313314	0	0.000271966	0	0	0	0	0.000475601	0	0	0	0.000249485	0.000124194	0.000142326	0.000940289	0	0.00015933	0.000316627	0.000243328	0	0.000270154	0.000462363	0	0.000192087	0.000402709	0.000113479	0	0.000348621
SRBZ-1_201901_bins_26	0	0	0.000413106	0.000128137	0	0	0.000209783	0	0	0	0	0	0.000119451	0.000154632	0	0	0	0	0	0	0	0	0	0.000129474	0	0	0	0	0.000105734	0	0	0	0	0.000137376	0.000120542	0.00087271	0	0	0	0	0	0	0	0	0	0.000152874	0	0	0.000192873
SRBZ-1_201901_bins_28	0	0	0	0	0	0	0.00029186	0	0	0	0	0	0.000136947	0.000116267	0	0	0	0	0	0	0	0	0	0	0	0	0	0	0	0	0	0	0	0	0	0.000195252	0	0	0	0	0	0	0	0	0	0	0	0	0.000106411
SRBZ-1_201901_bins_35	0	0	0	0	0	0	0	0	0	0	0	0	0	0	0	0	0	0	0	0	0	0	0	0	0	0	0	0	0	0	0	0	0	0	0	0	0	0	0	0	0	0	0	0	0	0	0	0	0
SRBZ-1_201901_bins_7	0	0	0	0	0	0	0	0	0	0	0	0	0	0	0	0	0	0	0	0	0	0	0	0	0	0	0	0	0	0	0	0	0	0	0	0	0	0	0	0	0	0	0	0	0	0.000119736	0	0	0
SRBZ-1_201907_bins_9	0	0	0.00026371	0.00468392	0.000357113	0	0.00337935	0.000158563	0	0	0.042966	0	0.00369368	0.000110609	0	0	0	0.000183168	0.01508	0	0	0	0	0.00374768	0.017923	0	0	0	0.000298072	0	0	0	0	0.00888384	0.00366914	0.00276604	0	0.00731579	0.0157229	0	0	0	0	0.00411878	0	0.0042251	0.00048205	0	0.000134258
SRBZ-1_202007_bins_105	0	0	0	0	0	0	0	0	0	0	0	0	0	0	0	0	0	0	0	0	0	0	0	0	0	0	0	0	0	0	0	0	0	0	0	0	0	0	0	0	0	0	0	0	0	0	0	0	0
SRBZ-1_202007_bins_17	0	0	0	0.000139474	0.0203927	0	0	0	0	0	0.000334431	0	0.000260431	0.00502412	0	0	0	0	0.000147509	0	0	0	0	0	0	0	0	0	0.00691627	0	0	0	0	0	0.000610091	0.000389853	0	0.000190717	0.000160862	0	0	0	0	0.00123134	0	0.00025755	0	0	0.00791552
SRBZ-1_202007_bins_46	0	0	0	0	0	0	0	0	0	0	0	0	0	0	0	0	0	0	0	0	0	0	0	0	0	0	0	0	0	0	0	0	0	0	0	0	0	0	0	0	0	0	0	0	0	0	0	0	0
SRBZ-1_202007_bins_85	0	0	0	0	0	0	0	0	0	0	0	0	0	0	0	0	0	0	0	0	0	0	0	0	0	0	0	0	0	0	0	0	0	0	0	0	0	0	0	0	0	0	0	0	0	0	0	0	0
SRBZ-1_202007_bins_94	0	0	0	0	0	0	0	0	0	0.000816142	0	0	0	0	0	0	0	0	0	0	0.00194231	0	0	0	0	0	0	0	0	0	0	0	0	0	0	0	0	0	0	0	0	0.000661105	0.000137815	0	0	0	0	0.000157006	0
SRBZ-2_201709_bins_9	0	0	0	0	0	0	0.000176334	0	0.00010312	0	0	0	0	0	0	0	0	0	0.000162525	0	0	0	0.000178997	0.000103757	0	0	0	0	0	0	0	0	0	0	0	0.000101879	0	0	0	0	0	0	0	0	0.000124641	0.000104335	0	0	0
SRBZ-2_201901_bins_113	0	0	0	0	0	0	0	0	0	0	0	0	0	0	0	0	0	0	0	0	0	0	0	0	0	0	0	0	0	0	0	0	0	0	0	0	0	0	0	0	0	0	0	0	0	0	0	0	0
SRBZ-2_201901_bins_162	0	0	0	0	0	0	0	0	0	0	0	0	0	0	0	0	0	0	0	0	0	0	0	0	0	0	0	0	0	0	0	0	0	0	0	0	0	0	0	0	0	0	0	0	0	0	0	0	0
SRBZ-2_201901_bins_199	0	0	0	0	0	0	0	0	0	0	0	0	0	0	0	0	0	0	0	0	0	0	0	0	0	0	0	0	0	0	0	0	0	0	0	0	0	0	0	0	0	0	0	0	0	0	0	0	0
SRBZ-2_201901_bins_203	0	0	0	0.000191526	0	0	0	0	0	0	0	0	0.000127373	0	0	0	0	0.000190176	0.00117557	0	0	0	0	0.000227129	0.00171648	0	0	0	0	0	0	0	0	0.000241851	0.000871783	0.000226387	0	0.00104141	0.00242833	0	0	0	0	0	0	0.000251896	0	0	0
SRBZ-2_201901_bins_215	0	0	0	0	0	0	0	0	0	0	0	0	0	0	0	0	0	0	0	0	0	0	0	0	0	0	0	0	0	0	0	0	0	0	0	0	0	0	0	0	0	0	0	0	0	0	0	0	0
SRBZ-2_201901_bins_32	0	0	0	0	0.000295517	0	0	0	0	0	0	0	0	0.000205354	0	0	0	0	0	0	0	0	0	0	0	0	0	0	0.000204306	0	0	0	0	0	0	0	0	0	0	0	0	0	0	0	0	0	0	0	0.000241367
SRBZ-2_201901_bins_75	0	0	0	0	0	0	0	0	0	0.000137389	0	0	0	0	0.000104203	0	0	0.000127115	0	0	0	0	0	0	0	0	0	0	0	0	0	0	0	0	0	0	0.000361038	0	0	0	0	0	0	0	0	0	0	0.0012338	0
SZTDM-1b_201709_bins_17	0	0	0	0.052869	0.00106055	0	0.00109888	0	0	0	0.00231786	0	0.0367376	0.000666302	0	0	0	0	0.0252557	0	0	0	0	0.0104911	0.00398533	0	0	0	0.00116493	0	0	0	0	0.000536742	0.00723695	0.0061933	0	0.00730905	0.00717681	0	0	0	0	0.000295319	0	0.0221912	0	0	0.000665274
SZTDM-1b_201709_bins_21	0	0	0.000208443	0.000331113	0	0	0.000102031	0	0	0	0	0	0.000266435	0	0	0	0	0	0	0	0	0	0	0.000198645	0	0	0	0	0	0	0	0	0	0	0	0	0	0	0.000164802	0	0	0	0	0	0	0.000224738	0	0	0
SZTDM-1b_201709_bins_4	0	0	0	0	0	0	0	0	0	0	0	0	0	0	0	0	0	0	0	0	0	0	0	0	0	0	0	0	0	0	0	0	0	0	0.000320537	0	0	0.000124269	0	0	0	0	0	0	0	0	0	0	0
SZTDM-1c_201709_bins_3	0	0	0	0.00043391	0.000514149	0	0	0	0	0	0.000499843	0	0.000464275	0.000403995	0	0	0	0	0.000532772	0	0	0	0	0.000130621	0.000290797	0	0	0	0.000430528	0	0	0	0	0	0.000254392	0.000253668	0	0.000363744	0.000231774	0	0	0	0	0.000324707	0	0.000375967	0	0	0.000437211
SZTDM-1c_201709_bins_50	0	0	0	0.000218327	0.000638761	0	0.000147305	0	0	0	0	0	0.000895335	0.000393224	0	0	0	0	0	0	0	0	0	0.000272522	0	0	0	0	0.000606731	0	0	0	0	0	0	0.00286048	0	0	0	0	0	0	0	0	0	0	0	0.000105229	0.000492353
SZTDM-1c_201709_bins_76	0	0	0	0	0	0	0	0	0	0	0	0	0	0	0	0	0	0	0	0	0	0	0	0	0	0	0	0	0	0	0	0	0	0	0	0.000290207	0	0	0	0	0	0	0	0	0	0	0	0	0
SZTDM-1c_201709_bins_8	0	0	0.000134224	0	0	0	0	0	0	0	0.000643059	0	0	0	0	0	0	0	0	0	0	0	0	0	0	0	0	0	0	0	0	0	0	0	0	0.0022584	0	0	0	0	0	0	0	0.000153343	0	0	0	0	0
SZTDM-2_201709_bins_104	0	0	0	0	0.00261065	0	0	0	0	0	0	0	0	0.00200143	0	0	0	0	0	0	0	0	0	0	0	0	0	0	0.00131234	0	0	0	0	0	0	0	0.000144182	0	0	0	0	0	0	0	0	0	0	0.000112354	0.00176683
SZTDM-2_201709_bins_126	0	0	0	0	0	0	0	0	0	0	0	0	0	0	0	0	0	0	0	0	0	0	0	0	0	0	0	0	0	0	0	0	0	0	0	0	0.000220473	0	0	0	0	0	0	0	0	0	0	0	0
SZTDM-2_201709_bins_142	0	0	0	0	0.000845975	0	0	0	0	0	0	0	0	0.000628404	0	0	0	0	0	0	0	0	0	0	0	0	0	0	0.000418423	0	0	0	0	0	0	0	0.00010592	0	0	0	0	0	0	0	0	0	0	0.000102255	0.000557543
SZTDM-2_201709_bins_148	0	0	0	0	0	0	0	0	0	0	0	0	0	0	0	0	0	0	0	0	0	0	0	0	0	0	0	0	0	0	0	0	0	0	0	0	0.000117207	0	0	0	0	0	0	0	0	0	0	0	0
SZTDM-2_201709_bins_164	0	0	0	0	0	0	0	0	0	0	0	0	0	0	0	0	0	0	0	0	0	0	0	0	0	0	0	0	0	0	0	0	0	0	0	0	0.000246724	0	0	0	0	0	0	0	0	0	0	0.00502386	0
SZTDM-2_201709_bins_212	0	0	0	0	0	0	0	0	0	0	0	0	0	0	0	0	0	0.00039018	0	0	0	0	0	0	0	0	0	0	0	0	0	0	0	0	0	0	0.000504323	0	0	0	0	0	0	0	0	0	0	0	0
SZTDM-2_201709_bins_215	0	0	0	0	0	0	0	0	0	0	0	0	0	0	0	0	0	0	0	0	0	0	0	0	0	0	0	0	0	0	0	0	0	0	0	0	0.000211476	0	0	0	0	0	0	0	0	0	0	0	0
SZTDM-2_201709_bins_38	0	0	0	0	0.00141373	0	0	0	0	0	0.000139046	0	0	0.00102244	0	0	0	0	0	0	0	0	0	0	0	0	0	0	0.000917835	0	0	0	0	0	0	0	0	0	0	0	0	0	0.000143765	0	0	0	0	0	0.000970477
SZTDM-2_201709_bins_42	0	0	0	0	0	0	0	0	0	0	0	0	0	0	0	0	0	0	0	0	0	0	0	0	0	0	0	0	0	0	0	0	0	0	0	0	0.000203968	0	0	0	0	0	0	0	0	0	0	0	0
SZTDM-2_201709_bins_49	0	0	0	0	0	0	0	0	0	0	0	0	0	0	0	0	0	0	0	0	0	0	0	0	0	0	0	0	0	0	0	0	0	0	0	0	0.00153224	0	0	0	0	0	0	0	0	0	0	0	0
SZTDM-2_201709_bins_60	0	0	0	0	0	0	0	0	0	0	0	0	0	0	0	0	0	0	0	0	0	0	0	0	0	0	0	0	0	0	0	0	0	0	0	0	0.00016254	0	0	0	0	0	0	0	0	0	0	0.00106923	0
SZTDM-2_201709_bins_75	0.000122092	0.000128128	0.000145848	0.00124231	0.000291603	0	0	0	0	0.000500575	0	0	0.000921389	0.000423672	0.00100626	0.000683151	0.000243641	0.00016742	0	0	0.000592757	0	0	0.000522283	0	0.000480529	0.000114575	0	0.000384462	0.00102605	0.000143551	0.00022274	0.000424444	0	0	0.000973866	0.000530503	0	0	0	0	0.000298599	0.000101963	0	0	0.000346134	0.000762414	0.000516734	0.000729708
SZTDM-2_201709_bins_90	0.000416375	0.000347528	0.00013751	0.000104755	0.000101811	0	0	0	0	0.00129557	0	0	0	0.000114268	0.0011938	0.000352778	0.000497679	0.000230161	0	0	0.0005417	0	0	0	0	0.000435861	0.000325702	0	0.000122262	0.00055007	0	0.00030734	0.000370212	0	0	0.00015082	0.00173861	0	0	0	0	0.00031719	0.000215802	0	0	0	0.000273648	0.000735786	0.000180528
SZTDM-2_201709_bins_98	0	0	0	0	0	0	0	0	0	0	0	0	0	0	0.000161903	0	0	0	0	0	0	0	0	0	0	0	0	0	0	0	0	0	0	0	0	0	0.000769968	0	0	0	0	0	0	0	0	0	0	0.000474916	0
ZMQL_201709_bins_15	0	0	0.000977312	0.00935341	0.0014957	0	0.00460507	0	0	0.000126121	0.00303254	0	0.0076325	0.000441648	0	0.00035172	0	0.000101622	0.02242	0	0	0	0	0.0102373	0.0227334	0	0	0	0.000916331	0	0	0	0.000159091	0.00673368	0.00686272	0.00280125	0	0.0118264	0.0232901	0	0	0	0	0.00809854	0	0.0107756	0.000366258	0.000126992	0.000438687
ZMQL_201709_bins_27	0	0	0	0	0	0	0	0	0	0	0	0	0	0	0	0	0	0	0	0	0	0	0	0	0	0	0	0	0	0	0	0	0	0	0	0	0	0	0	0	0	0	0	0	0	0	0	0	0
ZMQL_201912_bins_1	0	0	0	0	0	0	0	0	0	0	0	0	0	0	0	0	0	0	0	0	0	0	0	0	0	0	0	0	0	0	0	0	0	0	0	0	0	0	0	0	0	0	0	0	0	0	0	0	0
ZMQL_201912_bins_6	0.000126352	0	0.00127588	0	0	0.00149902	0	0	0	0.000240625	0	0	0	0	0	0	0	0	0.000226968	0	0	0	0	0	0.000235585	0	0	0	0	0	0	0	0	0	0.000161134	0	0	0.000265299	0.000473553	0	0	0	0	0	0	0	0	0	0
ZMQR_201705_bins_1	0	0	0	0.00019256	0	0	0.000133079	0.0413498	0	0	0.000144075	0.000761061	0.00023725	0	0	0	0	0	0.000640005	0.00201917	0.00148421	0	0.00319317	0.000106287	0.000116381	0	0	0	0	0	0	0	0	0	0	0.000151702	0	0.000378875	0.000669148	0.000306729	0.000145317	0.000329279	0.00101902	0	0.000229212	0.000183233	0	0	0
ZMQR_201705_bins_11	0	0	0	0	0	0	0	0	0	0	0	0	0	0	0	0	0	0	0.000870564	0	0	0	0	0	0	0	0	0	0	0	0	0	0	0	0	0	0	0	0	0	0	0	0	0	0	0	0	0	0
ZMQR_201705_bins_30	0	0	0	0	0	0	0	0	0	0	0.000284604	0	0.000132287	0	0	0	0	0	0.000504894	0	0	0	0	0	0	0	0	0	0	0	0	0	0	0	0	0	0	0.000135438	0.000127582	0	0	0	0	0	0	0	0	0	0
ZMQR_201803_bins_25	0	0	0	0	0	0	0	0	0	0	0	0	0	0	0	0	0	0	0	0	0	0	0	0	0	0	0	0	0	0	0	0	0	0	0	0	0	0	0	0	0	0	0	0	0	0	0	0	0
ZMQR_201808_bins_2	0	0	0.000193745	0.0130425	0.000668496	0	0.00332919	0	0	0	0	0.000131494	0.0113821	0.000145796	0	0.000171628	0	0	0.0438141	0	0	0	0	0.00662432	0.0409006	0	0	0	0.000294156	0	0	0	0	0.00667041	0.00722785	0.00172957	0	0.013178	0.030039	0	0	0	0	0	0	0.0116636	0.000152171	0	0.000147332
ZMQR_201901_bins_3	0	0	0.000114989	0.0084865	0.000229203	0.000229459	0.000687339	0	0	0	0.00110799	0	0.00725918	0.000104248	0	0	0	0	0.0299995	0	0	0	0	0.00166249	0.028313	0	0	0	0.000128939	0	0	0	0	0	0.00178597	0.000454975	0	0.00744205	0.021126	0	0	0	0	0.00141675	0	0.00587119	0	0	0
ZMQR_201912_bins_1	0	0	0	0	0.000165113	0	0.000405171	0	0	0	0	0	0.000327771	0	0	0	0	0	0.00157265	0	0	0	0	0	0.000306998	0	0	0	0	0	0	0	0	0	0.00129981	0.00013795	0	0.000497823	0.0025673	0	0	0	0	0	0	0.00148469	0	0	0
ZMQR_201912_bins_8	0	0	0	0	0	0	0	0	0	0	0	0	0	0	0	0	0	0	0	0	0	0	0	0	0	0	0	0	0	0	0	0	0	0	0	0	0	0	0	0	0	0	0	0	0	0	0	0	0
ZMQR_201912_bins_9	0	0	0.000213887	0.00035156	0	0	0.000116245	0	0	0	0	0	0.00553219	0	0	0	0	0	0.00390054	0	0	0	0	0.000142758	0.00310062	0	0	0	0	0	0	0	0	0	0.00114403	0	0	0.000603966	0.00343006	0	0	0	0	0	0	0.00692968	0	0	0
ZZQ_201601_bins_1	0.000251046	0	0.000250009	0.000192178	0.000218933	0.304317	0	0.00239901	0.00151514	0	0.00538478	0.000919568	0	0	0	0	0	0	0	0.00117835	0	0.00116305	0.00209676	0	0	0	0	0	0	0	0	0	0	0	0	0	0	0	0	0.000305499	0.0129745	0.000113776	0.000185673	0.00188183	0.000661803	0	0	0	0
ZZQ_201601_bins_2	0.000189505	0	0.0139726	0	0	0.125785	0	0.000245793	0	0	0.0268258	0.00467214	0	0	0	0	0	0	0	0	0	0.000331263	0.000784518	0	0	0	0	0	0	0	0	0	0	0	0.00139432	0.000133815	0	0.00717043	0	0	0.000556964	0	0.000113155	0.0410689	0.000339077	0	0	0	0
ZZQ_201601_bins_3	0.00011213	0	0.000181264	0	0	0.135673	0	0.000332695	0.000105486	0	0.000326089	0.000829904	0	0	0	0	0	0	0	0	0	0.000393838	0.000383463	0	0	0	0	0	0	0	0	0	0	0	0	0	0	0	0	0.000153936	0.000900652	0	0	0.000320219	0.000122922	0	0	0	0
ZZQ_201601_bins_4	0	0	0.00110353	0	0.000119496	0.110521	0	0.000766658	0	0	0.000770258	0.000356702	0	0	0	0	0	0	0	0.000113779	0	0.000336537	0.000626044	0	0	0	0	0	0	0	0	0	0	0	0	0	0	0	0	0.000101746	0.00104861	0	0.0001754	0.00129497	0.000125873	0	0	0	0
ZZQ_201803_bins_101	0	0	0	0	0.000470644	0	0	0	0	0	0	0	0	0.000687958	0	0	0	0	0	0	0	0	0	0	0	0	0	0	0.000494456	0	0	0	0	0	0	0	0	0	0	0	0	0	0	0	0	0	0	0	0.000831291
ZZQ_201803_bins_111	0	0	0	0	0.000136294	0	0	0	0	0	0	0	0	0.000167049	0	0	0	0	0	0	0	0	0	0	0	0	0	0	0.000239512	0	0	0	0	0	0	0	0	0	0	0	0	0	0	0	0	0	0	0	0.000307691
ZZQ_201803_bins_113	0	0	0	0	0.00309187	0	0	0	0	0	0	0	0	0.00140655	0	0	0	0	0	0	0	0	0	0	0	0	0	0	0.00145459	0	0	0	0	0	0	0	0	0	0	0	0	0	0	0.000356534	0	0	0	0	0.00143176
ZZQ_201803_bins_22	0	0	0	0.000114056	0.000240427	0	0	0	0	0	0	0	0.00015156	0	0	0	0	0	0.000393656	0	0	0	0	0	0.000292676	0	0	0	0	0	0	0	0	0	0.000696776	0	0	0.000144172	0.000219944	0	0	0	0	0	0	0.000208037	0	0	0
ZZQ_201803_bins_25	0	0	0.000178602	0	0.000568789	0	0	0	0	0	0.00135516	0	0	0.000304321	0	0	0	0	0.000122199	0	0	0	0	0	0	0	0	0	0.000415294	0	0	0	0	0	0.00133202	0.00103294	0	0.00033074	0	0	0	0	0	0.00086794	0	0	0	0	0.000207811
ZZQ_201803_bins_40	0	0	0	0	0	0	0	0	0	0	0	0	0	0.000187482	0	0	0	0	0	0	0	0	0	0	0	0	0	0	0	0	0	0	0	0	0	0	0	0	0	0	0	0	0	0	0	0	0	0	0.00121072
ZZQ_201803_bins_50	0	0	0.00105127	0.00123143	0.00278167	0	0	0	0	0	0.000169898	0	0.00111883	0.00822215	0.000221537	0	0.000174346	0	0	0	0.000174073	0	0	0.00027144	0	0	0	0	0.00851916	0.000117118	0	0	0.000101273	0	0	0.000792385	0.000101913	0	0	0	0	0.000151921	0.000692812	0	0	0.000410542	0	0.000247417	0.0104338
ZZQ_201803_bins_58	0	0	0	0	0.000168471	0	0	0	0	0	0	0	0.00010158	0.000655899	0	0.000152196	0	0	0.00014878	0	0	0	0	0	0	0	0	0	0.000365683	0	0	0	0	0	0	0	0	0.000115893	0.000116788	0	0	0	0	0	0	0	0.000123113	0	0.000601968
ZZQ_201803_bins_67	0	0	0	0	0.000446964	0	0	0	0	0	0	0	0	0.000826717	0	0	0	0	0	0	0	0	0	0	0	0	0	0	0.000459744	0	0	0	0	0	0	0	0	0	0	0	0	0	0	0	0	0	0	0	0.000781172
ZZQ_201803_bins_78	0	0	0	0	0.000436273	0	0	0	0	0	0	0	0	0.000669986	0	0	0	0	0	0	0	0	0	0	0	0	0	0	0.000383892	0	0	0	0	0	0	0	0	0	0	0	0	0	0	0	0	0	0	0	0.000327378
ZZQ_201803_bins_79	0	0	0	0	0.00506637	0	0	0	0	0	0	0	0	0.00512479	0	0	0	0	0	0	0	0	0	0	0	0	0	0	0.00576592	0	0	0	0	0	0	0	0	0	0	0	0	0	0	0	0	0	0	0	0.00568259
ZZQ_201803_bins_81	0	0	0	0	0.00406379	0	0	0	0	0	0	0	0	0.0127947	0.000111348	0	0	0	0	0	0	0	0	0	0	0	0	0	0.00518939	0	0	0	0	0	0	0	0	0	0	0	0	0	0	0	0	0	0	0	0.00994463
ZZQ_201803_bins_84	0	0	0	0	0.000332749	0	0	0	0	0	0	0	0	0.00111285	0	0	0	0	0	0	0	0	0	0	0	0	0	0	0.00054119	0	0	0	0	0	0	0	0	0	0	0	0	0	0	0	0	0	0	0.000346929	0.000739309
ZZQ_201803_bins_97	0	0	0	0	0	0	0	0	0	0	0	0	0	0	0	0	0	0	0	0	0	0	0	0	0	0	0	0	0	0	0	0	0	0	0	0	0	0	0	0	0	0	0	0	0	0	0	0	0.000758476
ZZQ_201901_bins_1	0	0	0.000151665	0	0	0	0	0	0	0	0	0	0	0	0	0	0	0	0	0	0	0	0	0	0	0	0	0	0	0	0	0	0	0	0	0	0	0	0	0	0	0	0	0	0	0	0	0	0
ZZQ_201901_bins_13	0	0	0.000432946	0	0	0	0	0	0	0	0	0	0	0	0	0	0	0	0	0	0	0	0	0	0	0	0	0	0	0	0	0	0	0	0	0.000109163	0	0	0.000112862	0	0	0	0	0	0	0	0	0	0
ZZQ_201901_bins_14	0	0	0.000254314	0.0111288	0.00104722	0.000129779	0.000536946	0	0	0	0.0140684	0	0.0129011	0.000981653	0	0	0	0	0.0170969	0	0	0	0	0.00334431	0.0118295	0	0	0	0.00102416	0	0	0	0	0.000692624	0.00369175	0.00170158	0	0.0110598	0.0108216	0	0	0	0.000418248	0.011416	0	0.0117279	0	0	0.00101369
ZZQ_201901_bins_20	0	0	0.00168585	0.0004395	0.000115093	0	0	0	0	0	0.00105251	0	0.000232044	0	0	0	0	0.000188578	0.00183377	0	0	0	0	0.000411846	0.00218529	0	0	0	0	0	0	0	0	0.000270654	0.000762478	0.000169781	0	0.00183929	0.00367652	0	0	0	0	0.000566835	0	0.000401414	0	0	0
ZZQ_201901_bins_23	0	0	0	0.00395459	0	0	0.000518455	0	0	0	0	0	0.00362533	0	0	0	0	0	0.0144137	0	0	0	0	0.00065716	0.0141121	0	0	0	0	0	0	0	0	0	0.00105121	0.000208927	0	0.00295599	0.0090777	0	0	0	0	0	0	0.00309446	0	0	0
ZZQ_201901_bins_24	0	0	0	0	0	0	0	0.000962465	0	0	0.00404752	0	0	0	0	0	0	0	0	0	0	0	0	0	0	0	0	0	0	0	0	0	0	0	0	0	0	0	0	0	0	0	0	0.000749145	0	0	0	0	0
ZZQ_201901_bins_25	0	0	0	0.000203076	0	0	0	0	0	0	0	0	0.000183513	0	0	0	0	0	0.00065075	0	0	0	0	0	0.000179845	0	0	0	0	0	0	0	0	0	0.000118057	0.000106324	0	0.000646303	0.00104213	0	0	0	0	0	0	0.000126794	0	0	0
ZZQ_201901_bins_29	0	0	0.000232548	0.0157343	0.00040925	0.000250413	0.000345301	0	0	0	0.00246057	0	0.0119573	0.000303909	0	0	0	0	0.00808915	0	0	0	0	0.00319793	0.00139819	0	0	0	0.00047191	0	0	0	0	0.000155678	0.00117464	0.00154587	0	0.00237682	0.0022285	0	0	0	0	0.000376305	0	0.00715311	0	0	0.000290661
ZZQ_201901_bins_6	0	0	0	0.00218688	0	0.000192032	0.00014338	0	0	0	0.000281094	0	0.00160965	0.000104253	0	0	0	0	0.00158522	0	0	0	0	0.000394641	0.00528244	0	0	0	0.000126967	0	0	0	0	0	0.000245272	0.000197717	0	0.000461594	0.00124528	0	0	0	0	0.000183101	0	0.000994135	0	0	0
ZZQ_201901_bins_9	0	0	0	0.000163149	0	0	0.000122858	0.0145383	0.00118097	0	0	0.0023693	0.000146098	0	0	0	0	0	0.00134848	0.00477664	0.00031843	0.00130494	0.0120123	0.000105323	0.000229727	0	0	0	0	0	0	0	0	0	0	0	0	0.000239462	0.000678435	0.00241006	0.00310894	0.000361419	0.00485953	0	0.00138705	0.00014549	0	0	0
ZZQ_202101_bins_7	0	0	0	0	0	0.0167028	0	0	0	0	0	0	0	0	0	0	0	0	0	0	0	0	0	0	0	0	0	0	0	0	0	0	0	0	0	0	0	0	0	0	0	0	0	0	0	0	0	0	0
[truncated: 103 more columns]
