# Supplementary material for: Analysis of nearly 3000 archaeal genomes from terrestrial geothermal springs sheds light on interconnected biogeochemical processes
Source: Nat Commun. 2024 May 14;15:4066. doi: 10.1038/s41467-024-48498-5 (PMC11094006; doi:10.1038/s41467-024-48498-5)
Supplement: Supplementary file 9 — Supplementary Data 6 [file 41467_2024_48498_MOESM9_ESM.xlsx]

## Sheet: SD6
Supplementary Data 6. Relative abundance of archaeal phyla, classes and orders in microbial communities based on rMAGs and rpS3 genes.
Sample name	201601_DRTY-4		201601_DRTY-6		201601_DRTY-7		201601_GMQS		201601_JZ-2		201601_ZZQ		201705_DRC		201705_DRTY-1		201705_DRTY-3		201705_DRTY-6		201705_DRTY-8		201705_DRTY-9		201705_GMQP		201705_JZ-1		201705_JZ-2		201705_JZ-3		201705_QQ		201705_SRBZ		201705_ZMQR		201709_DRTY-3		201709_DRTY-6		201709_DRTY-7		201709_DRTY-9		201709_GMQP		201709_GMQS
Relative abundance (%) based on	rMAG	rpS3	rMAG	rpS3	rMAG	rpS3	rMAG	rpS3	rMAG	rpS3	rMAG	rpS3	rMAG	rpS3	rMAG	rpS3	rMAG	rpS3	rMAG	rpS3	rMAG	rpS3	rMAG	rpS3	rMAG	rpS3	rMAG	rpS3	rMAG	rpS3	rMAG	rpS3	rMAG	rpS3	rMAG	rpS3	rMAG	rpS3	rMAG	rpS3	rMAG	rpS3	rMAG	rpS3	rMAG	rpS3	rMAG	rpS3	rMAG
p__Aenigmatarchaeota	0.0671502	0.278976	0.0950429	0.300327	0.769476	1.18746	1.01644	0.944242	0.657013	0.863348	0.0905007	0	0.710269	0.261569	2.64221	0.0192599	0.784928	0	1.15112	4.11083	0.205403	0.491021	0.700348	0.00729285	0.599294	0.49225	1.52114	3.00857	0.297641	1.81506	0.412868	0.335208	0.376175	1.01673	0.146479	0.0959918	1.12258	1.81272	0.789973	0	0.394043	0.725048	1.48888	0	0.553441	0	0.974096	0.252538	0.396364
c__Aenigmatarchaeia	0.0671502	0.278976	0.0950429	0.300327	0.769476	1.18746	1.01644	0.944242	0.657013	0.863348	0.0905007	0	0.710269	0.261569	2.64221	0.0192599	0.784928	0	1.15112	4.11083	0.205403	0.491021	0.700348	0.00729285	0.599294	0.49225	1.52114	3.00857	0.297641	1.81506	0.412868	0.335208	0.376175	1.01673	0.146479	0.0959918	1.12258	1.81272	0.789973	0	0.394043	0.725048	1.48888	0	0.553441	0	0.974096	0.252538	0.396364
o__Aenigmatarchaeales	0	0	0	0.00834743	0	0	0	0	0	0	0	0	0	0	0	0	0	0	0.516034	2.15322	0	0	0	0	0	0	0	0	0.015904	0.192495	0	0.0195803	0	0.00423434	0	0	0	0	0	0	0.0971005	0.496977	0	0	0	0	0	0	0
o__CG10238-14	0.0671502	0.278976	0.0950429	0.29198	0.728165	1.15386	1.00362	0.944242	0.637011	0.849105	0.0905007	0	0.68929	0.174487	2.64221	0.0136055	0.784928	0	0.168022	0.422185	0.205403	0.487444	0.700348	0.00729285	0.587349	0.49225	1.43405	2.84041	0.0541497	0.557319	0.399217	0.165368	0.376175	1.01249	0.127912	0.0462089	1.12258	1.81272	0.789973	0	0.243264	0.0803055	1.48888	0	0.553441	0	0.961148	0.252538	0.396364
o__GW2011-AR5	0	0	0	0	0.0413106	0.033604	0.0128137	0	0.0200024	0.0142425	0	0	0.0209783	0.0870817	0	0.00565433	0	0	0.467067	1.53543	0	0.00357774	0	0	0.0119451	0	0.087084	0.168155	0.155914	0.657215	0	0.0993102	0	0	0	0.0497829	0	0	0	0	0.0536784	0.147766	0	0	0	0	0.0129474	0	0
o__QMZP01	0	0	0	0	0	0	0	0	0	0	0	0	0	0	0	0	0	0	0	0	0	0	0	0	0	0	0	0	0.0716734	0.380518	0.013651	0.050949	0	0	0.0185669	0	0	0	0	0	0	0	0	0	0	0	0	0	0
o__Unclassified Aenigmatarchaeia	0	0	0	0	0	0	0	0	0	0	0	0	0	0	0	0	0	0	0	0	0	0	0	0	0	0	0	0	0	0.0275085	0	0	0	0	0	0	0	0	0	0	0	0	0	0	0	0	0	0	0
p__Altiarchaeota	0	0	0	0	0	0	0	0	0	0	0	0	0	0	0	0	0	0	0.0122418	0	0	0	0	0	0	0	0	0	0.0756111	0.211921	0	0	0	0	0	0	0	0	0	0	0	0	0	0	0	0	0	0	0
c__Altiarchaeia	0	0	0	0	0	0	0	0	0	0	0	0	0	0	0	0	0	0	0.0122418	0	0	0	0	0	0	0	0	0	0.0756111	0.211921	0	0	0	0	0	0	0	0	0	0	0	0	0	0	0	0	0	0	0
o__IMC4	0	0	0	0	0	0	0	0	0	0	0	0	0	0	0	0	0	0	0.0122418	0	0	0	0	0	0	0	0	0	0.0756111	0.211921	0	0	0	0	0	0	0	0	0	0	0	0	0	0	0	0	0	0	0
o__Unclassified Altiarchaeia	0	0	0	0	0	0	0	0	0	0	0	0	0	0	0	0	0	0	0	0	0	0	0	0	0	0	0	0	0	0	0	0	0	0	0	0	0	0	0	0	0	0	0	0	0	0	0	0	0
p__Asgardarchaeota	0	0	0	0	0	0	0.0588209	0.0687908	0.549374	0.498408	0	0	0	0.00260033	0	0	0.0252515	0	0	0.0139149	0.0996464	0	0.0288261	0	0.144819	0.140275	0.338284	0.265628	0.149699	0.149194	0.0107624	0	0	0	0	0	0	0	0.0175713	0	0.0266511	0.0520704	0.010055	0	0.0467472	0	0	0.00665728	0
c__Heimdallarchaeia	0	0	0	0	0	0	0	0	0	0	0	0	0	0	0	0	0	0	0	0	0	0	0	0	0	0	0	0	0	0	0	0	0	0	0	0	0	0	0	0	0	0	0	0	0	0	0	0	0
o__Hodarchaeales	0	0	0	0	0	0	0	0	0	0	0	0	0	0	0	0	0	0	0	0	0	0	0	0	0	0	0	0	0	0	0	0	0	0	0	0	0	0	0	0	0	0	0	0	0	0	0	0	0
c__Jordarchaeia	0	0	0	0	0	0	0.0588209	0	0.549374	0.498408	0	0	0	0	0	0	0.0252515	0	0	0.00404394	0.0996464	0	0.0288261	0	0.144819	0	0.338284	0.261427	0.116017	0	0.0107624	0	0	0	0	0	0	0	0.0175713	0	0.0266511	0.0477128	0.010055	0	0.0467472	0	0	0	0
o__Jordarchaeales	0	0	0	0	0	0	0.0588209	0	0.549374	0.498408	0	0	0	0	0	0	0.0252515	0	0	0.00404394	0.0996464	0	0.0288261	0	0.144819	0	0.338284	0.261427	0.116017	0	0.0107624	0	0	0	0	0	0	0	0.0175713	0	0.0266511	0.0477128	0.010055	0	0.0467472	0	0	0	0
c__Lokiarchaeia	0	0	0	0	0	0	0	0	0	0	0	0	0	0	0	0	0	0	0	0	0	0	0	0	0	0	0	0	0	0.00171413	0	0	0	0	0	0	0	0	0	0	0	0	0	0	0	0	0	0	0
o__CR-4	0	0	0	0	0	0	0	0	0	0	0	0	0	0	0	0	0	0	0	0	0	0	0	0	0	0	0	0	0	0	0	0	0	0	0	0	0	0	0	0	0	0	0	0	0	0	0	0	0
o__Helarchaeales	0	0	0	0	0	0	0	0	0	0	0	0	0	0	0	0	0	0	0	0	0	0	0	0	0	0	0	0	0	0.00171413	0	0	0	0	0	0	0	0	0	0	0	0	0	0	0	0	0	0	0
o__Unclassified Lokiarchaeia	0	0	0	0	0	0	0	0	0	0	0	0	0	0	0	0	0	0	0	0	0	0	0	0	0	0	0	0	0	0	0	0	0	0	0	0	0	0	0	0	0	0	0	0	0	0	0	0	0
c__Odinarchaeia	0	0	0	0	0	0	0	0	0	0	0	0	0	0	0	0	0	0	0	0.00987095	0	0	0	0	0	0	0	0	0.017492	0.043728	0	0	0	0	0	0	0	0	0	0	0	0.00435763	0	0	0	0	0	0	0
o__Odinarchaeales	0	0	0	0	0	0	0	0	0	0	0	0	0	0	0	0	0	0	0	0.00987095	0	0	0	0	0	0	0	0	0.017492	0.043728	0	0	0	0	0	0	0	0	0	0	0	0.00435763	0	0	0	0	0	0	0
c__Thorarchaeia	0	0	0	0	0	0	0	0	0	0	0	0	0	0	0	0	0	0	0	0	0	0	0	0	0	0	0	0	0.0161903	0.0280986	0	0	0	0	0	0	0	0	0	0	0	0	0	0	0	0	0	0	0
o__Thorarchaeales	0	0	0	0	0	0	0	0	0	0	0	0	0	0	0	0	0	0	0	0	0	0	0	0	0	0	0	0	0.0161903	0.0280986	0	0	0	0	0	0	0	0	0	0	0	0	0	0	0	0	0	0	0
c__Unclassified Asgardarchaeota	0	0	0	0	0	0	0	0.0687908	0	0	0	0	0	0.00260033	0	0	0	0	0	0	0	0	0	0	0	0.140275	0	0.00420099	0	0.0756528	0	0	0	0	0	0	0	0	0	0	0	0	0	0	0	0	0	0.00665728	0
p__B1Sed10-29	0	0	0	0	0	0	0	0	0	0	0	0	0	0	0	0	0	0	0.737797	0	0	0	0	0	0	0	0	0	0	0	0	0	0	0	0	0	0	0	0	0	0.102357	0	0	0	0	0	0	0	0
c__B1Sed10-29	0	0	0	0	0	0	0	0	0	0	0	0	0	0	0	0	0	0	0.737797	0	0	0	0	0	0	0	0	0	0	0	0	0	0	0	0	0	0	0	0	0	0.102357	0	0	0	0	0	0	0	0
o__B1Sed10-29	0	0	0	0	0	0	0	0	0	0	0	0	0	0	0	0	0	0	0.737797	0	0	0	0	0	0	0	0	0	0	0	0	0	0	0	0	0	0	0	0	0	0.102357	0	0	0	0	0	0	0	0
o__Unclassified B1Sed10-29	0	0	0	0	0	0	0	0	0	0	0	0	0	0	0	0	0	0	0	0	0	0	0	0	0	0	0	0	0	0	0	0	0	0	0	0	0	0	0	0	0	0	0	0	0	0	0	0	0
p__Hadarchaeota	0.0122092	0	0.0128128	0	0.0145848	0	0.155841	0.0152507	0.37975	0.611123	0	0	0	0	0	0	0	0	0.110092	0.124561	0	0	0	0	0.176932	0.0813069	0.609591	0.997118	0.318398	0.571625	0.0683151	0.0230078	0.0243641	0.00429476	0.016742	0	0	0	0	0	0.112414	0.06426	0	0	0	0	0.0522283	0.00534631	0
c__Hadarchaeia	0.0122092	0	0.0128128	0	0.0145848	0	0.155841	0.0152507	0.37975	0.611123	0	0	0	0	0	0	0	0	0.110092	0.124561	0	0	0	0	0.176932	0.0813069	0.609591	0.997118	0.318398	0.571625	0.0683151	0.0230078	0.0243641	0.00429476	0.016742	0	0	0	0	0	0.112414	0.06426	0	0	0	0	0.0522283	0.00534631	0
o__Hadarchaeales	0.0122092	0	0.0128128	0	0.0145848	0	0.155841	0.0152507	0.37975	0.611123	0	0	0	0	0	0	0	0	0.110092	0.124561	0	0	0	0	0.176932	0.0813069	0.609591	0.997118	0.318398	0.571625	0.0683151	0.0230078	0.0243641	0.00429476	0.016742	0	0	0	0	0	0.112414	0.06426	0	0	0	0	0.0522283	0.00534631	0
p__Halobacteriota	0	0	0	0	0.0146322	0	0.0474141	0.0577976	1.65866	1.65954	0	0	0.0872381	0.121238	0.0100302	0.0889178	0	0	0	0.0434726	0.059814	0.183059	0	0	0.196296	0.248107	1.10244	1.11401	0.127799	0.197249	0.0227833	0.0744092	0.0418446	0.0592726	0	0.00805253	0.0870564	0.0710677	0	0	0.0258655	0.0660055	0	0.00290137	0	0.00238767	0.0578276	0.0517744	0
c__Archaeoglobi	0	0	0	0	0	0	0.0474141	0.0577976	1.65866	1.65954	0	0	0.0872381	0.119722	0.0100302	0.0889178	0	0	0	0.0434726	0.059814	0.183059	0	0	0.196296	0.248107	1.08815	1.11401	0	0	0.0227833	0.0638446	0.0418446	0.0592726	0	0.00805253	0	0.00404577	0	0	0.0258655	0.0660055	0	0.00290137	0	0.00238767	0.0578276	0.0517744	0
o__Archaeoglobales	0	0	0	0	0	0	0.0474141	0.0577976	1.65866	1.65954	0	0	0.0872381	0.119722	0.0100302	0.0889178	0	0	0	0.0434726	0.059814	0.183059	0	0	0.196296	0.248107	1.08815	1.11401	0	0	0.0227833	0.0638446	0.0418446	0.0592726	0	0.00805253	0	0.00404577	0	0	0.0258655	0.0660055	0	0.00290137	0	0.00238767	0.0578276	0.0517744	0
c__Bog-38	0	0	0	0	0	0	0	0	0	0	0	0	0	0	0	0	0	0	0	0	0	0	0	0	0	0	0	0	0	0	0	0	0	0	0	0	0	0	0	0	0	0	0	0	0	0	0	0	0
o__Bog-38	0	0	0	0	0	0	0	0	0	0	0	0	0	0	0	0	0	0	0	0	0	0	0	0	0	0	0	0	0	0	0	0	0	0	0	0	0	0	0	0	0	0	0	0	0	0	0	0	0
c__Halobacteria	0	0	0	0	0	0	0	0	0	0	0	0	0	0.00151523	0	0	0	0	0	0	0	0	0	0	0	0	0	0	0	0	0	0	0	0	0	0	0.0870564	0.0670219	0	0	0	0	0	0	0	0	0	0	0
o__Halobacteriales	0	0	0	0	0	0	0	0	0	0	0	0	0	0.00151523	0	0	0	0	0	0	0	0	0	0	0	0	0	0	0	0	0	0	0	0	0	0	0.0870564	0.0670219	0	0	0	0	0	0	0	0	0	0	0
c__Methanocellia	0	0	0	0	0	0	0	0	0	0	0	0	0	0	0	0	0	0	0	0	0	0	0	0	0	0	0	0	0.0855393	0	0	0	0	0	0	0	0	0	0	0	0	0	0	0	0	0	0	0	0
o__Methanocellales	0	0	0	0	0	0	0	0	0	0	0	0	0	0	0	0	0	0	0	0	0	0	0	0	0	0	0	0	0.0855393	0	0	0	0	0	0	0	0	0	0	0	0	0	0	0	0	0	0	0	0
c__Methanomicrobia	0	0	0	0	0	0	0	0	0	0	0	0	0	0	0	0	0	0	0	0	0	0	0	0	0	0	0	0	0	0	0	0.00787745	0	0	0	0	0	0	0	0	0	0	0	0	0	0	0	0	0
o__Methanomicrobiales	0	0	0	0	0	0	0	0	0	0	0	0	0	0	0	0	0	0	0	0	0	0	0	0	0	0	0	0	0	0	0	0.00787745	0	0	0	0	0	0	0	0	0	0	0	0	0	0	0	0	0
c__Methanosarcinia	0	0	0	0	0	0	0	0	0	0	0	0	0	0	0	0	0	0	0	0	0	0	0	0	0	0	0	0	0.0214094	0.0358725	0	0.00268711	0	0	0	0	0	0	0	0	0	0	0	0	0	0	0	0	0
o__Methanotrichales	0	0	0	0	0	0	0	0	0	0	0	0	0	0	0	0	0	0	0	0	0	0	0	0	0	0	0	0	0.0214094	0.0358725	0	0.00268711	0	0	0	0	0	0	0	0	0	0	0	0	0	0	0	0	0
c__Syntropharchaeia	0	0	0	0	0	0	0	0	0	0	0	0	0	0	0	0	0	0	0	0	0	0	0	0	0	0	0	0	0	0	0	0	0	0	0	0	0	0	0	0	0	0	0	0	0	0	0	0	0
o__ANME-1	0	0	0	0	0	0	0	0	0	0	0	0	0	0	0	0	0	0	0	0	0	0	0	0	0	0	0	0	0	0	0	0	0	0	0	0	0	0	0	0	0	0	0	0	0	0	0	0	0
o__JACQPP01	0	0	0	0	0	0	0	0	0	0	0	0	0	0	0	0	0	0	0	0	0	0	0	0	0	0	0	0	0	0	0	0	0	0	0	0	0	0	0	0	0	0	0	0	0	0	0	0	0
c__UBA148	0	0	0	0	0.0146322	0	0	0	0	0	0	0	0	0	0	0	0	0	0	0	0	0	0	0	0	0	0.0142887	0	0.0208507	0	0	0	0	0	0	0	0	0	0	0	0	0	0	0	0	0	0	0	0
o__UBA148	0	0	0	0	0.0146322	0	0	0	0	0	0	0	0	0	0	0	0	0	0	0	0	0	0	0	0	0	0.0142887	0	0.0208507	0	0	0	0	0	0	0	0	0	0	0	0	0	0	0	0	0	0	0	0
c__Unclassified Halobacteriota	0	0	0	0	0	0	0	0	0	0	0	0	0	0	0	0	0	0	0	0	0	0	0	0	0	0	0	0	0	0.161377	0	0	0	0	0	0	0	0	0	0	0	0	0	0	0	0	0	0	0
p__Hydrothermarchaeota	0	0	0	0	0	0	0	0	0	0	0	0	0	0	0	0	0	0	0	0	0	0	0	0	0	0	0	0	0	0	0	0	0	0.00598489	0	0	0	0	0	0	0	0	0	0	0	0	0	0	0
c__Hydrothermarchaeia	0	0	0	0	0	0	0	0	0	0	0	0	0	0	0	0	0	0	0	0	0	0	0	0	0	0	0	0	0	0	0	0	0	0.00598489	0	0	0	0	0	0	0	0	0	0	0	0	0	0	0
o__Hydrothermarchaeales	0	0	0	0	0	0	0	0	0	0	0	0	0	0	0	0	0	0	0	0	0	0	0	0	0	0	0	0	0	0	0	0	0	0.00598489	0	0	0	0	0	0	0	0	0	0	0	0	0	0	0
p__Iainarchaeota	0	0	0	0	0	0	0	0	0	0	0	0	0	0	0	0	0	0	0	0.00747751	0	0	0	0	0	0	0	0	0	0.0167153	0	0.0377732	0	0	0.0271352	0.115071	0	0	0	0	0	0	0	0	0	0	0	0	0
c__Iainarchaeia	0	0	0	0	0	0	0	0	0	0	0	0	0	0	0	0	0	0	0	0.00747751	0	0	0	0	0	0	0	0	0	0.0167153	0	0.0377732	0	0	0.0271352	0.115071	0	0	0	0	0	0	0	0	0	0	0	0	0
o__Iainarchaeales	0	0	0	0	0	0	0	0	0	0	0	0	0	0	0	0	0	0	0	0.00747751	0	0	0	0	0	0	0	0	0	0.0167153	0	0.0377732	0	0	0.0271352	0.115071	0	0	0	0	0	0	0	0	0	0	0	0	0
o__Unclassified Iainarchaeia	0	0	0	0	0	0	0	0	0	0	0	0	0	0	0	0	0	0	0	0	0	0	0	0	0	0	0	0	0	0	0	0	0	0	0	0	0	0	0	0	0	0	0	0	0	0	0	0	0
p__Methanobacteriota	0	0	0	0	0	0	0	0	0	0	0	0	0	0.0022531	0	0	0	0	0	0	0	0	0	0	0	0	0	0	0	0	0	0.00772179	0	0	0	0	0	0	0	0	0	0	0	0	0	0	0	0	0
c__Methanobacteria	0	0	0	0	0	0	0	0	0	0	0	0	0	0.0022531	0	0	0	0	0	0	0	0	0	0	0	0	0	0	0	0	0	0.00772179	0	0	0	0	0	0	0	0	0	0	0	0	0	0	0	0	0
o__Methanobacteriales	0	0	0	0	0	0	0	0	0	0	0	0	0	0.0022531	0	0	0	0	0	0	0	0	0	0	0	0	0	0	0	0	0	0.00772179	0	0	0	0	0	0	0	0	0	0	0	0	0	0	0	0	0
p__Micrarchaeota	0.0308921	0.125078	0.0316785	0.147983	0.399869	0.747428	0.0458778	0.0444075	0.0611986	0.0210908	0	0	0.103122	0.103515	0.742909	0.0539373	4.28921	7.98704	1.03286	2.22849	3.26397	0.00507326	3.11667	4.60345	0.0488248	0.0497527	0.0532749	0.0576683	0.240585	0.400531	0.427865	0.830679	0.0586016	0.0373027	0.0536727	0.207527	0.0138751	0.0170968	2.61179	3.70813	2.06197	6.06106	4.18978	9.04495	2.13763	1.83727	0.150481	0.158713	0
c__Micrarchaeia	0.0308921	0.125078	0.0316785	0.147983	0.399869	0.747428	0.0458778	0.0444075	0.0611986	0.0210908	0	0	0.103122	0.103515	0.742909	0.0539373	4.28921	7.98704	1.03286	2.22849	3.26397	0.00507326	3.11667	4.60345	0.0488248	0.0497527	0.0532749	0.0576683	0.240585	0.400531	0.427865	0.830679	0.0586016	0.0373027	0.0536727	0.207527	0.0138751	0.0170968	2.61179	3.70813	2.06197	6.06106	4.18978	9.04495	2.13763	1.83727	0.150481	0.158713	0
o__Anstonellales	0	0	0	0	0	0	0.0458778	0.0444075	0.0611986	0.0210908	0	0	0.0886274	0.103515	0	0	0.0125996	0	0.623499	1.39216	0	0	0.0113511	0	0.0488248	0.0497527	0.0416889	0.0228236	0.229143	0.23725	0.315666	0.615534	0.0586016	0.0373027	0.0386514	0.151188	0.0138751	0	0.0283961	0	0.109663	0.302855	0	0	0	0	0.150481	0.158713	0
o__CABMEP01	0.0308921	0.125078	0.0316785	0.147983	0.399869	0	0	0	0	0	0	0	0.0144949	0	0.726495	0	1.11552	0	0.327376	0.439031	3.26397	0	1.46573	0	0	0	0.011586	0	0.0114417	0	0.112199	0	0	0	0.0150213	0.00249843	0	0	1.04606	0	0.5851	0.00619187	0.695963	0	1.32815	0	0	0	0
o__CAILAH01	0	0	0	0	0	0	0	0	0	0	0	0	0	0	0	0	0	0	0.0355435	0.0641381	0	0	0	0	0	0	0	0	0	0.00318423	0	0.0132633	0	0	0	0.00372337	0	0	0	0	0	0	0	0	0	0	0	0	0
o__DRTY-6_201705_bins_86	0	0	0	0	0	0	0	0	0	0	0	0	0	0	0	0	0	0	0.0464386	0	0	0	0	0	0	0	0	0	0	0	0	0	0	0	0	0	0	0	0	0	0	0	0	0	0	0	0	0	0
o__DTNL01	0	0	0	0	0	0	0	0	0	0	0	0	0	0	0	0	0	0	0	0	0	0	0	0	0	0	0	0	0	0	0	0	0	0	0	0	0	0	0	0	0	0	0	0	0	0	0	0	0
o__JACRGF01	0	0	0	0	0	0	0	0	0	0	0	0	0	0	0	0	0	0	0	0	0	0	0	0	0	0	0	0	0	0	0	0	0	0	0	0	0	0	0	0	0	0	0	0	0	0	0	0	0
o__Micrarchaeales	0	0	0	0	0	0	0	0	0	0	0	0	0	0	0.0164138	0.0539373	3.16109	7.98704	0	0	0	0.00507326	1.63958	4.60345	0	0	0	0.00756134	0	0.0171489	0	0.00833762	0	0	0	0	0	0.0170968	1.53733	3.70813	1.36721	5.12845	3.49382	9.04495	0.809473	1.83727	0	0	0
o__Norongarragalinales	0	0	0	0	0	0	0	0	0	0	0	0	0	0	0	0	0	0	0	0	0	0	0	0	0	0	0	0	0	0.00953397	0	0	0	0	0	0	0	0	0	0	0	0	0	0	0	0	0	0	0
o__Unclassified Micrarchaeia	0	0	0	0	0	0.747428	0	0	0	0	0	0	0	0	0	0	0	0	0	0.333151	0	0	0	0	0	0	0	0.0272834	0	0.133414	0	0.193545	0	0	0	0.0501168	0	0	0	0	0	0.623566	0	0	0	0	0	0	0
p__Nanoarchaeota	0.0216744	0.0719526	0.0438917	0.0480883	0.0943801	0	0.568065	0.814925	0.44476	0.609085	0.77504	0	0.255693	0.806425	5.86544	0.373174	1.72587	0.22102	0.727818	1.97222	0.220861	0.020132	2.44673	0.282651	0.410527	0.777874	0.271263	0.456807	0.146466	1.08447	0.188956	0.187444	0.0767941	0.138996	0.384808	1.02864	1.39999	3.48741	2.26855	0.124751	0.472527	0.333136	2.90633	1.3825	3.15221	0.0235238	0.347021	0.405495	0.460149
c__Nanoarchaeia	0.0216744	0.0719526	0.0438917	0.0480883	0.0943801	0	0.568065	0.814925	0.44476	0.609085	0.77504	0	0.255693	0.806425	5.86544	0.373174	1.72587	0.22102	0.727818	1.97222	0.220861	0.020132	2.44673	0.282651	0.410527	0.777874	0.271263	0.456807	0.146466	1.08447	0.188956	0.187444	0.0767941	0.138996	0.384808	1.02864	1.39999	3.48741	2.26855	0.124751	0.472527	0.333136	2.90633	1.3825	3.15221	0.0235238	0.347021	0.405495	0.460149
o__DTBS01	0	0	0	0	0	0	0	0	0.208747	0.439076	0	0	0	0	0	0	0.0636367	0	0.151806	0	0	0	0.0943084	0	0	0	0.0765349	0.146252	0	0	0	0	0	0	0	0	0	0	0.203011	0	0.0588742	0	0.0414979	0	0.0385295	0	0	0	0
o__Nanoarchaeales	0.0216744	0	0.0278451	0	0.0834448	0	0.568065	0.357023	0.162834	0	0.0259928	0	0.255693	0.142355	5.58882	0	0.128409	0	0.0362437	0	0.0657075	0	0.313036	0.00959703	0.410527	0.261397	0.0744841	0	0	0	0.164725	0	0.0104218	0	0.100259	0	1.39999	1.29956	0.679581	0	0.180264	0	0.130494	0	1.53845	0	0.347021	0.135636	0.460149
o__Pacearchaeales	0	0	0	0	0.0109353	0	0	0	0.073179	0	0	0	0	0	0.012697	0	0.0542696	0	0.27376	0.837346	0	0	0.063951	0	0	0	0.120244	0.0367658	0.096311	0.505573	0.0242312	0.0827565	0.0270025	0	0.016118	0.0971269	0	0	0.0472395	0	0.0247299	0.0412997	0.0264532	0	0.0742965	0	0	0	0
o__Parvarchaeales	0	0	0	0	0	0	0	0	0	0	0.749048	0	0	0	0.263929	0	1.47955	0	0.014735	0	0.155153	0	1.97543	0	0	0	0	0	0	0	0	0	0	0	0	0	0	0	1.33872	0.0055374	0.141508	0	2.70788	0.0114142	1.50094	0	0	0	0
o__SCGC-AAA011-G17	0	0	0	0	0	0	0	0	0	0	0	0	0	0	0	0	0	0	0	0	0	0	0	0	0	0	0	0	0	0	0	0	0	0	0	0	0	0	0	0	0	0	0	0	0	0	0	0	0
o__UBA10117	0	0	0	0	0	0	0	0	0	0	0	0	0	0	0	0	0	0	0	0	0	0	0	0	0	0	0	0	0.0279044	0.0738222	0	0	0	0	0	0	0	0	0	0	0	0	0	0	0	0	0	0	0
o__Unclassified Nanoarchaeia	0	0	0	0	0	0	0	0.457902	0	0.170009	0	0	0	0.664071	0	0.373174	0	0.22102	0	0.435706	0	0.020132	0	0.273054	0	0.516477	0	0.273789	0	0.404856	0	0.0168426	0	0.138996	0	0.598003	0	2.18785	0	0.119214	0	0.119745	0	1.37108	0	0.0235238	0	0.269859	0
o__Woesearchaeales	0	0.0719526	0.0160466	0.0480883	0	0	0	0	0	0	0	0	0	0	0	0	0	0	0.251273	0.699169	0	0	0	0	0	0	0	0	0.0222502	0.100222	0	0.0878447	0.0393698	0	0.26843	0.333507	0	0	0	0	0.0671518	0.172092	0	0	0	0	0	0	0
p__Thermoplasmatota	0.0361533	0.0465969	0.0198675	0.0287548	0.119178	0.141778	0	0	0	0.0296231	0.356395	0	0.0520085	0.0290526	26.104	49.2346	57.3617	71.2156	1.15978	1.59691	0.752486	0.112229	61.2423	83.1757	0	0	0.128164	0.217054	0.490254	0.726114	0.0264715	0.098383	0	0	0	0.0288182	0.211963	0.194356	45.1825	59.1643	6.14517	12.3161	47.7614	68.2785	65.903	90.6105	0	0	0
c__E2	0	0	0	0	0	0	0	0	0	0	0	0	0	0	0	0	0	0	0	0	0	0	0	0	0	0	0.0951045	0.132877	0.0112478	0.081182	0	0	0	0	0	0	0	0	0	0	0	0	0	0	0	0	0	0	0
o__DHVEG-1	0	0	0	0	0	0	0	0	0	0	0	0	0	0	0	0	0	0	0	0	0	0	0	0	0	0	0	0	0	0.0127837	0	0	0	0	0	0	0	0	0	0	0	0	0	0	0	0	0	0	0
o__UBA202	0	0	0	0	0	0	0	0	0	0	0	0	0	0	0	0	0	0	0	0	0	0	0	0	0	0	0.0951045	0.132877	0.0112478	0.0683984	0	0	0	0	0	0	0	0	0	0	0	0	0	0	0	0	0	0	0
c__Thermoplasmata	0.0361533	0.0465969	0.0198675	0.0287548	0.119178	0.141778	0	0	0	0.0296231	0.356395	0	0.0520085	0.0290526	26.104	49.2346	57.3617	71.2156	1.15978	1.59691	0.752486	0.112229	61.2423	83.1757	0	0	0.0330592	0.0841769	0.479007	0.530718	0.0264715	0.0886911	0	0	0	0.0149348	0.211963	0.194356	45.1825	59.1643	6.14517	12.2755	47.7614	68.1854	65.903	90.6105	0	0	0
o__ARK-15	0	0	0	0	0	0	0	0	0	0	0.334207	0	0.0520085	0	26.0214	0	47.7803	0	0.509579	0	0.752486	0	52.3564	0	0	0	0.0330592	0	0.0336441	0	0.0264715	0	0	0	0	0	0.188164	0	37.5284	0	5.39997	0	26.1642	0	61.5976	0	0	0	0
o__DTKX01	0	0	0	0	0	0	0	0	0	0	0	0	0	0	0	0	0	0	0.0458711	0	0	0	0	0	0	0	0	0	0.19558	0.201408	0	0	0	0	0	0	0	0	0	0	0	0	0	0	0	0	0	0	0
o__Methanomassiliicoccales	0	0	0	0	0	0	0	0	0	0	0	0	0	0	0	0	0	0	0	0	0	0	0	0	0	0	0	0	0.0882419	0	0	0	0	0	0	0.0121887	0	0	0	0	0	0	0.0764708	0	0	0	0	0	0
o__RBG-16-68-12	0	0	0	0	0	0	0	0	0	0	0	0	0	0	0	0	0	0	0	0	0	0	0	0	0	0	0	0	0	0.0263156	0	0	0	0	0	0	0	0	0	0	0	0	0	0	0	0	0	0	0
o__SG8-5	0	0	0	0	0	0	0	0	0	0	0	0	0	0	0	0	0	0	0	0	0	0	0	0	0	0	0	0	0	0	0	0	0	0	0	0	0	0	0	0	0	0	0	0	0	0	0	0	0
o__Thermoplasmatales	0	0	0	0	0	0	0	0	0	0	0.0221883	0	0	0	0.0825728	0	9.56681	0.00331161	0	0	0	0	8.85711	0.0202444	0	0	0	0	0	0	0	0	0	0	0	0.00274609	0.0237992	0	7.64362	0.0043855	0.64074	0	21.5208	0.193565	4.27278	0.0122549	0	0	0
o__UBA10834	0	0	0	0	0	0	0	0	0	0	0	0	0	0	0	0	0	0	0	0	0	0	0	0	0	0	0	0	0.16154	0.241557	0	0	0	0	0	0	0	0	0	0	0	0	0	0	0	0	0	0	0
o__UBA184	0.0361533	0	0.0198675	0	0.119178	0	0	0	0	0	0	0	0	0	0	0	0.0145788	0	0.604333	0	0	0	0.0287895	0	0	0	0	0	0	0	0	0	0	0	0	0	0	0	0.0105098	0	0.104462	0	0	0.00285307	0.0326348	0	0	0	0
o__Unclassified Thermoplasmata	0	0.0465969	0	0.0287548	0	0.141778	0	0	0	0.0296231	0	0	0	0.0290526	0	49.2346	0	71.2123	0	1.59691	0	0.112229	0	83.1554	0	0	0	0.0841769	0	0.0614373	0	0.0886911	0	0	0	0	0	0.194356	0	59.1599	0	12.2755	0	67.989	0	90.5983	0	0	0
c__Unclassified Thermoplasmatota	0	0	0	0	0	0	0	0	0	0	0	0	0	0	0	0	0	0	0	0	0	0	0	0	0	0	0	0	0	0.114214	0	0.00969188	0	0	0	0.0138834	0	0	0	0	0	0.0406557	0	0.0931317	0	0	0	0	0
p__Thermoproteota	0.383504	0.33187	0.253805	0.0917932	11.5723	14.7649	34.642	28.5307	37.0268	37.7671	85.8677	99.6345	7.94723	6.09946	40.7352	27.4672	5.97529	3.27944	4.23387	6.49866	50.218	89.0053	7.6476	2.35366	30.5808	29.2488	37.0957	48.1892	5.29214	8.64158	2.17728	1.78208	13.222	18.7995	0.587225	0.636548	70.9255	73.2914	5.56199	1.86143	6.73833	9.8968	11.5102	5.36371	8.54827	2.51729	17.5884	10.7571	57.008
c__Bathyarchaeia	0	0.0150411	0	0	0.575517	0.0306313	0.380904	0.0555106	10.9026	11.1205	0.0895612	0.0161649	0.216745	0.00637478	2.44103	0.160491	0.274742	0.0127246	0.930864	1.88081	2.38837	0.321341	0.336977	0	0.452199	0.138546	12.4712	16.9829	2.32476	4.73965	0.074554	0.0927412	0.0174346	0	0	0.0154908	0.118119	0	0.201725	0	1.1508	1.77288	0.713705	0	0.262201	0.00209822	0.423947	0.00294607	0.0131412
o__40CM-2-53-6	0	0.00733591	0	0	0	0	0	0	0.0676707	0.139731	0	0	0	0	0	0	0	0	0.108357	0.231021	0	0	0	0	0	0	0.216145	0.35038	0.41077	0.692478	0	0.00394699	0	0	0	0	0	0	0	0	0.201734	0.339702	0	0	0	0	0	0	0
o__B24	0	0	0	0	0	0	0	0	0.776572	0.796604	0	0	0	0.00129432	0	0	0	0	0	0	0	0	0	0	0	0	0.514412	0.692565	0.199257	0.189113	0	0	0	0	0	0	0	0	0	0	0	0.00807877	0	0	0	0	0	0	0
o__B25	0	0	0	0	0	0	0	0	0	0	0	0	0	0	0	0	0	0	0	0	0	0	0	0	0	0	0	0	0	0.0227751	0	0	0	0	0	0	0	0	0	0	0	0	0	0	0	0	0	0	0
o__B26-1	0	0.00770516	0	0	0.575517	0.0306313	0.380904	0.0555106	10.0584	10.1842	0.0895612	0.0161649	0.216745	0.00508046	2.44103	0.160491	0.274742	0.0127246	0.822507	1.64978	2.38837	0.321341	0.336977	0	0.452199	0.138546	11.7406	15.9383	1.34676	3.24193	0.074554	0.0866607	0.0174346	0	0	0.0154908	0.118119	0	0.201725	0	0.949066	1.42509	0.713705	0	0.262201	0.00209822	0.423947	0.00294607	0.0131412
o__JZ-2_201705_bins_279	0	0	0	0	0	0	0	0	0	0	0	0	0	0	0	0	0	0	0	0	0	0	0	0	0	0	0	0	0.040204	0	0	0	0	0	0	0	0	0	0	0	0	0	0	0	0	0	0	0	0
o__RBG-16-48-13	0	0	0	0	0	0	0	0	0	0	0	0	0	0	0	0	0	0	0	0	0	0	0	0	0	0	0	0	0.043536	0.0941536	0	0	0	0	0	0	0	0	0	0	0	0	0	0	0	0	0	0	0
o__TCS64	0	0	0	0	0	0	0	0	0	0	0	0	0	0	0	0	0	0	0	0	0	0	0	0	0	0	0	0.00164618	0.28424	0.338552	0	0	0	0	0	0	0	0	0	0	0	0	0	0	0	0	0	0	0
o__Unclassified Bathyarchaeia	0	0	0	0	0	0	0	0	0	0	0	0	0	0	0	0	0	0	0	0	0	0	0	0	0	0	0	0	0	0.160641	0	0.00213354	0	0	0	0	0	0	0	0	0	0	0	0	0	0	0	0	0
c__EX4484-205	0	0	0	0.00779082	0.332799	0.587321	0.153394	0.00471376	5.41086	5.90645	0	0.0095228	0.117076	0	0.650173	3.87189	0.115216	0.0128718	0.516362	0.511498	0.0129698	0	0.10379	0	0.125362	0	6.34253	9.31402	0.491805	0.62564	0.0442783	0.00446846	0.0102203	0	0.0100658	0	0.0454918	0	0.087759	0.00397536	2.1158	3.28834	0.25231	0.0131898	0.0491323	0	0.221763	0	0
o__EX4484-205	0	0	0	0.00779082	0.332799	0.587321	0.153394	0.00471376	5.41086	5.90645	0	0.0095228	0.117076	0	0.650173	3.87189	0.115216	0.0128718	0.516362	0.511498	0.0129698	0	0.10379	0	0.125362	0	6.34253	9.31402	0.491805	0.62564	0.0442783	0.00446846	0.0102203	0	0.0100658	0	0.0454918	0	0.087759	0.00397536	2.1158	3.28834	0.25231	0.0131898	0.0491323	0	0.221763	0	0
c__Korarchaeia	0	0	0	0	0	0	0.0131455	0	0.507873	0.17456	0	0	0	0.00110846	0.0809167	0.268008	0	0	0.0474786	0.082855	0.0536156	0.140502	0	0	0.0145723	0	0.28575	0.224606	0	0	0	0	0	0.00538965	0	0	0.0114739	0	0	0	0.0922056	0.137482	0	0	0	0	0	0	0
o__JZ-1_201705_bins_86	0	0	0	0	0	0	0.0131455	0	0.3593	0	0	0	0	0	0	0	0	0	0	0	0	0	0	0	0.0145723	0	0.0805518	0	0	0	0	0	0	0	0	0	0.0114739	0	0	0	0	0	0	0	0	0	0	0	0
o__JZ-1_201912_bins_46	0	0	0	0	0	0	0	0	0	0	0	0	0	0	0	0	0	0	0	0	0	0	0	0	0	0	0.0111887	0	0	0	0	0	0	0	0	0	0	0	0	0	0	0	0	0	0	0	0	0	0
o__Korarchaeales	0	0	0	0	0	0	0	0	0.148573	0.17456	0	0	0	0.00110846	0.0809167	0.268008	0	0	0.0474786	0.082855	0.0536156	0.140502	0	0	0	0	0.19401	0.224606	0	0	0	0	0	0.00538965	0	0	0	0	0	0	0.0922056	0.137482	0	0	0	0	0	0	0
c__Methanomethylicia	0.0416375	0.0382649	0.0347528	0.00874527	0.112115	0.0936457	0.19681	0.0468856	2.67395	2.91858	0.221104	0	0.0116245	0.0445466	1.42739	0.16063	0.451393	0.0029552	0.635326	0.995405	0.410795	1.09324	0.372646	0.0014772	0.953032	0.983129	2.87326	3.61415	0.193496	0.121802	0.0947521	0.0982137	0.0497679	0.00221051	0.0357276	0.0413273	0.702402	0.594062	0.388151	0	0.338407	0.467145	0.679098	0	0.460124	0.0024061	0.0319062	0.0437164	0.531227
o__B29-G17	0	0	0	0	0	0	0.0342416	0	1.11174	1.55494	0.221104	0	0	0.00390021	1.4104	0.0280838	0.451393	0	0.0250744	0.0362415	0.371444	1.09324	0.372646	0	0.0328324	0	0.943833	1.3757	0	0.0205959	0	0.00383414	0	0	0	0	0.0754347	0	0.388151	0	0.0895628	0.0198516	0.669049	0	0.460124	0.0024061	0	0	0.0376519
o__DTDM01	0	0	0	0	0	0	0	0	0.255948	0.149889	0	0	0	0	0	0	0	0	0	0	0	0	0	0	0	0	0.278964	0.276758	0	0	0	0	0	0	0	0	0	0	0	0	0	0	0	0	0	0	0	0	0
o__Methanomethylicales	0.0416375	0.0309454	0.0347528	0.00874527	0.0907266	0.0936457	0.0355766	0	0.0770833	0	0	0	0	0	0.016984	0.132546	0	0	0.610252	0.959163	0	0	0	0	0.0894059	0	0.126091	0	0.193496	0.0992109	0.0947521	0.0943796	0.0497679	0.00221051	0.0357276	0.0357065	0	0	0	0	0.248844	0.447294	0.0100492	0	0	0	0	0	0
o__Nezhaarchaeales	0	0.00731949	0	0	0.0213887	0	0.126991	0.0468856	1.22918	1.21374	0	0	0.0116245	0.0406464	0	0	0	0.0029552	0	0	0.0393504	0	0	0.0014772	0.830794	0.983129	1.52437	1.96169	0	0.00199556	0	0	0	0	0	0.00562087	0.626967	0.594062	0	0	0	0	0	0	0	0	0.0319062	0.0437164	0.493575
c__Nitrososphaeria	0	0	0	0.0106488	1.10314	0.764314	0.131691	0	0.14303	0.0562165	3.00105	0	0.139184	0.00190809	1.67317	0.979838	2.56279	1.10013	1.54452	2.30982	1.05989	0.00338026	4.00368	1.33056	0.127321	0.00691108	0.476159	0.503023	1.18558	1.8178	0.240235	0.307591	6.36101	9.45344	0.0266009	0.111201	0.0436473	0.00654809	2.21215	0.577816	1.31193	1.37314	3.71423	2.28239	3.19976	0.681687	0.27514	0	0
o__Conexivisphaerales	0	0	0	0	0.58904	0	0	0	0.0376894	0	0.945544	0	0	0	1.02678	0	1.44619	0	0.0645913	0	0.611321	0	1.64546	0	0	0	0.060183	0	0	0	0	0	0	0	0	0	0	0	1.06013	0	0.227786	0	2.46834	0	1.10188	0	0	0	0
o__Geothermarchaeales	0	0	0	0	0	0	0	0	0	0	0	0	0	0	0	0	0	0	0	0	0	0	0	0	0	0	0	0	0	0	0	0	0	0	0	0	0	0	0	0	0	0	0	0.00148385	0	0	0	0	0
o__JACIWG01	0	0	0	0.0106488	0.499371	0.764314	0	0	0.0881772	0	2.05551	0	0	0	0.646387	0.0906329	1.1166	0	1.09889	1.56106	0.448565	0	2.35822	0	0	0	0.118921	0.108055	0.0840276	0.164574	0.115247	0.0692714	0	0	0	0.0121255	0	0	1.15202	0	0.700978	0.777644	1.24588	0	2.09787	0	0	0	0
o__Nitrososphaerales	0	0	0	0	0.014733	0	0.131691	0	0.0171634	0.0562165	0	0	0.139184	0	0	0	0	0.0025966	0.381038	0.617777	0	0	0	0	0.127321	0.00691108	0.297055	0.394967	1.10155	1.6474	0.124988	0.234394	6.36101	9.45344	0.0266009	0.0990754	0.0436473	0	0	0.00628666	0.383169	0.569101	0	0	0	0.00419861	0.27514	0	0
o__Unclassified Nitrososphaeria	0	0	0	0	0	0	0	0	0	0	0	0	0	0.00190809	0	0.889205	0	1.09753	0	0.130985	0	0.00338026	0	1.33056	0	0	0	0	0	0.00582343	0	0.00392559	0	0	0	0	0	0.00654809	0	0.571529	0	0.0263933	0	2.28091	0	0.677489	0	0	0
c__Nitrososphaeria_A	0.198495	0.0152035	0.171244	0	0.0313159	0.0844614	0.891017	1.02801	8.79637	10.1036	0.0436069	0.0162542	0.0310396	0.0624718	0	0.0647581	0	0.00689694	0.299618	0.446812	0.351484	1.24698	0.016275	0.00144083	0.786159	1.04098	7.56605	9.60921	1.0965	1.29495	1.36232	1.25041	6.71484	9.31565	0.0412651	0.0785331	1.38267	1.50689	0	0	0.455929	0.826542	0.0105428	0	0	0	0.0258049	0.0547012	0
o__Caldarchaeales	0.198495	0.0152035	0.171244	0	0.0313159	0.0844614	0.891017	1.02801	8.79637	10.1036	0.0436069	0.0162542	0.0310396	0.0624718	0	0.0647581	0	0.00689694	0.299618	0.446812	0.351484	1.24698	0.016275	0.00144083	0.786159	1.04098	7.56605	9.60921	1.0965	1.29495	1.36232	1.25041	6.71484	9.31565	0.0412651	0.0785331	1.38267	1.50689	0	0	0.455929	0.826542	0.0105428	0	0	0	0.0258049	0.0547012	0
c__Thermoproteia	0.143371	0.263361	0.0478085	0.0646083	9.41744	12.1442	32.875	27.1981	8.59209	7.32129	82.5124	94.0954	7.43156	5.95132	34.4626	21.4139	2.57115	2.12348	0.259697	0.238278	45.9409	83.974	2.81423	1.01129	28.1222	26.7236	7.08073	7.66027	0	0.0218942	0.361136	0.0195637	0.0687077	0.0208055	0.473566	0.389996	68.6217	71.0589	2.67221	1.27963	1.27326	1.81815	6.14032	2.78645	4.57705	1.8311	16.6098	10.6062	56.4636
o__Gearchaeales	0	0	0	0	0	0	0	0	0	0	0	0	0	0	0	0	0.0149774	0	0	0	0	0	0.0150572	0	0	0	0	0	0	0	0	0	0	0	0	0	0	0	0.0109542	0	0	0	0	0	0.0140439	0	0	0	0
o__Marsarchaeales	0	0	0	0	0	0	0	0	0.0219391	0	0	0	0	0	0.0679991	0.175981	0.0178595	0.0159214	0	0	0.0182105	0.00586512	0	0	0	0	0.0141579	0	0	0	0	0	0	0	0	0	0	0	0	0.000980836	0	0	0.450436	0.38773	0	0	0	0	0
o__Sulfolobales	0.105998	0.217455	0.0478085	0.00782471	7.46502	9.78355	24.5426	20.7677	6.65856	5.61436	82.3495	93.8797	5.77669	3.73439	32.0942	20.3387	2.40713	2.10756	0.204223	0.195382	37.7448	64.8595	2.64905	0.933305	21.3301	20.99	5.5865	6.27003	0	0.0218942	0.361136	0.00190977	0.0687077	0.0121375	0.360253	0.189706	43.4467	43.4347	2.51868	1.27751	1.07312	1.38527	5.05407	2.39713	4.2097	1.82861	11.4503	5.8245	30.519
o__Thermofilales	0	0	0	0.0164433	0.449762	0.680376	3.87015	2.23202	1.86355	1.67605	0.0129779	0	0.18951	0.255549	0.270913	0.886596	0.0122257	0	0.0175141	0.0200524	7.56897	18.2824	0.0178313	0.00485849	4.44297	2.82314	1.48007	1.38378	0	0	0	0	0	0.00866799	0	0.0275957	5.05341	3.42309	0	0	0.200139	0.432876	0.079431	0.00159076	0.0160246	0	0.9947	0.738307	3.21259
o__Thermoproteales	0.0373725	0.045906	0	0.0403403	1.50265	1.68028	4.46228	4.19843	0.0480342	0.0308809	0.149902	0.215694	1.46536	1.96139	2.02942	0.0126268	0.118961	0	0.0379597	0.0228436	0.608955	0.826237	0.13229	0.0731237	2.34915	2.91051	0	0.00646485	0	0	0	0.017654	0	0	0.113313	0.172694	20.1216	24.2011	0.14258	0.00114739	0	0	0.55638	0	0.337288	0.00248632	4.16482	4.04344	22.732
c__Unclassified Thermoproteota	0	0	0	0	0	1.06032	0	0.197483	0	0.165897	0	5.49716	0	0.0317264	0	0.547649	0	0.0203893	0	0.0331843	0	2.22581	0	0.00890341	0	0.35566	0	0.281059	0	0.0198519	0	0.00909258	0	0.00203104	0	0	0	0.125074	0	0	0	0.213136	0	0.281683	0	0	0	0.049532	0
p__Unclassified Archaea	0	0	0	0	0	0	0	0	0	0.531718	0	0	0	0	0	0	0	0	0	2.98179	0	0	0	0	0	0.00591514	0	0.175917	0	0.0397531	0	0.00812943	0	0	0	0	0	0	0	0	0	0.47901	0	0	0	0	0	0	0
Total Archaea	0.551583	0.854474	0.457099	0.616946	12.9845	16.8416	36.5345	30.4762	40.7776	42.5911	87.0896	99.6345	9.15556	7.42611	76.0998	77.2371	70.1623	82.7031	9.16558	19.5783	54.8202	89.8168	75.1824	90.4227	32.1575	31.0443	41.1198	54.482	7.13859	13.8542	3.3353	3.38483	13.7998	20.0621	1.21606	2.12065	73.7609	78.8741	56.4324	64.8586	16.0793	29.9935	67.8666	84.0726	80.3413	94.991	19.17	11.6377	57.8645
[truncated: 255 more columns]
