# Supplementary material for: Analysis of nearly 3000 archaeal genomes from terrestrial geothermal springs sheds light on interconnected biogeochemical processes
Source: Nat Commun. 2024 May 14;15:4066. doi: 10.1038/s41467-024-48498-5 (PMC11094006; doi:10.1038/s41467-024-48498-5)
Supplement: Supplementary file 11 — Supplementary Data 8 [file 41467_2024_48498_MOESM11_ESM.xlsx]

## Sheet: SD8
Supplementary Data 8. Expressed genes associated with carbon, sulfur and nitrogen metabolisms in Archaea.
Sequence	Classification	Sampling site	Length	FPKM	Metabolism	Gene	Function annotation
JZ-1_201705_bins_112_scaffold_14_20	d__Archaea;p__Thermoproteota;c__Nitrososphaeria;o__Nitrososphaerales;f__Nitrosocaldaceae;g__Nitrosocaldus;s__Nitrosocaldus sp013538805	202207_QQ	564	99233.2	Nitrogen metabolism	amoC	ammonia monooxygenase subunit C
JZ-2_201912_bins_104_scaffold_23_1	d__Archaea;p__Thermoproteota;c__Nitrososphaeria;o__Nitrososphaerales;f__Nitrosopumilaceae;g__Nitrosotenuis;s__Nitrosotenuis uzonensis	202101_JZ-2	1209	30705.8	Nitrogen metabolism	nirK	nitrite reductase (NO-forming)
JZ-2_201912_bins_104_scaffold_3_14	d__Archaea;p__Thermoproteota;c__Nitrososphaeria;o__Nitrososphaerales;f__Nitrosopumilaceae;g__Nitrosotenuis;s__Nitrosotenuis uzonensis	202101_JZ-2	651	23475.4	Nitrogen metabolism	amoA	ammonia monooxygenase subunit A
JZ-2_201912_bins_104_scaffold_3_11	d__Archaea;p__Thermoproteota;c__Nitrososphaeria;o__Nitrososphaerales;f__Nitrosopumilaceae;g__Nitrosotenuis;s__Nitrosotenuis uzonensis	202101_JZ-2	567	20144.3	Nitrogen metabolism	amoB	ammonia monooxygenase subunit B
JZ-1_201705_bins_112_scaffold_14_19	d__Archaea;p__Thermoproteota;c__Nitrososphaeria;o__Nitrososphaerales;f__Nitrosocaldaceae;g__Nitrosocaldus;s__Nitrosocaldus sp013538805	202207_QQ	630	18949.7	Nitrogen metabolism	amoB	ammonia monooxygenase subunit B
JZ-1_201705_bins_112_scaffold_14_22	d__Archaea;p__Thermoproteota;c__Nitrososphaeria;o__Nitrososphaerales;f__Nitrosocaldaceae;g__Nitrosocaldus;s__Nitrosocaldus sp013538805	202207_QQ	654	14834.3	Nitrogen metabolism	amoA	ammonia monooxygenase subunit A
JZ-1_201705_bins_112_scaffold_14_20	d__Archaea;p__Thermoproteota;c__Nitrososphaeria;o__Nitrososphaerales;f__Nitrosocaldaceae;g__Nitrosocaldus;s__Nitrosocaldus sp013538805	202207_JZ-3	564	10547.7	Nitrogen metabolism	amoC	ammonia monooxygenase subunit C
SRBZ-1_201803_bins_26_scaffold_76_3	d__Archaea;p__Thermoproteota;c__Thermoproteia;o__Sulfolobales;f__Desulfurococcaceae;g__UBA285;s__	202207_JZ-3	1641	7715.9	Carbon metabolism	ACSS1_2, acs	acetyl-CoA synthetase
JZ-4_201803_bins_274_scaffold_119_2	d__Archaea;p__Thermoproteota;c__Nitrososphaeria;o__Nitrososphaerales;f__Nitrosopumilaceae;g__Nitrosotenuis;s__Nitrosotenuis uzonensis	202101_JZ-2	1350	7079.1	Nitrogen metabolism	nirK	nitrite reductase (NO-forming)
DRTY-7_201912_bins_8_scaffold_19_13	d__Archaea;p__Thermoproteota;c__Nitrososphaeria;o__Nitrososphaerales;f__Nitrosocaldaceae;g__Nitrosocaldus;s__Nitrosocaldus sp013538675	202207_QQ	564	3782	Nitrogen metabolism	amoC	ammonia monooxygenase subunit C
SRBZ-1_201803_bins_26_scaffold_76_2	d__Archaea;p__Thermoproteota;c__Thermoproteia;o__Sulfolobales;f__Desulfurococcaceae;g__UBA285;s__	202207_JZ-3	1884	3464	Carbon metabolism	ACSS1_2, acs	acetyl-CoA synthetase
JZ-2_201912_bins_104_scaffold_3_12	d__Archaea;p__Thermoproteota;c__Nitrososphaeria;o__Nitrososphaerales;f__Nitrosopumilaceae;g__Nitrosotenuis;s__Nitrosotenuis uzonensis	202101_JZ-2	564	3192.28	Nitrogen metabolism	amoC	ammonia monooxygenase subunit C
JZ-4_201803_bins_274_scaffold_77_9	d__Archaea;p__Thermoproteota;c__Nitrososphaeria;o__Nitrososphaerales;f__Nitrosopumilaceae;g__Nitrosotenuis;s__Nitrosotenuis uzonensis	202101_JZ-2	564	2837.77	Nitrogen metabolism	amoC	ammonia monooxygenase subunit C
JZ-2_201907_bins_187_scaffold_8_71	d__Archaea;p__Thermoproteota;c__Nitrososphaeria;o__Nitrososphaerales;f__Nitrosopumilaceae;g__Nitrosotenuis;s__	202101_JZ-2	1353	2547.98	Nitrogen metabolism	nirK	nitrite reductase (NO-forming)
DRC_201705_bins_79_scaffold_30_15	d__Archaea;p__Thermoproteota;c__Thermoproteia;o__Sulfolobales;f__Desulfurococcaceae;g__UBA285;s__	202207_JZ-3	303	2436.46	Sulfur metabolism	soxD	S-disulfanyl-L-cysteine oxidoreductase SoxD [EC:1.8.2.6]
JZ-4_201803_bins_274_scaffold_77_10	d__Archaea;p__Thermoproteota;c__Nitrososphaeria;o__Nitrososphaerales;f__Nitrosopumilaceae;g__Nitrosotenuis;s__Nitrosotenuis uzonensis	202101_JZ-2	567	2386.9	Nitrogen metabolism	amoB	ammonia monooxygenase subunit B
JZ-2_201907_bins_187_scaffold_2_197	d__Archaea;p__Thermoproteota;c__Nitrososphaeria;o__Nitrososphaerales;f__Nitrosopumilaceae;g__Nitrosotenuis;s__	202101_JZ-2	567	2335.63	Nitrogen metabolism	amoB	ammonia monooxygenase subunit B
JZ-2_201907_bins_187_scaffold_2_194	d__Archaea;p__Thermoproteota;c__Nitrososphaeria;o__Nitrososphaerales;f__Nitrosopumilaceae;g__Nitrosotenuis;s__	202101_JZ-2	651	2335.17	Nitrogen metabolism	amoA	ammonia monooxygenase subunit A
JZ-2_201907_bins_187_scaffold_2_196	d__Archaea;p__Thermoproteota;c__Nitrososphaeria;o__Nitrososphaerales;f__Nitrosopumilaceae;g__Nitrosotenuis;s__	202101_JZ-2	564	2082.7	Nitrogen metabolism	amoC	ammonia monooxygenase subunit C
DRC_201705_bins_77_scaffold_14_1	d__Archaea;p__Thermoproteota;c__Thermoproteia;o__Thermoproteales;f__Thermoproteaceae;g__Pyrobaculum;s__	202207_JZ-3	909	2028.02	Sulfur metabolism	dsrA	dissimilatory sulfite reductase alpha subunit [EC:1.8.99.5]
BF4_201808_bins_124_scaffold_4_31	d__Archaea;p__Thermoproteota;c__Nitrososphaeria;o__Nitrososphaerales;f__Nitrosocaldaceae;g__Nitrosocaldus;s__Nitrosocaldus sp013538805	202207_QQ	327	1921.28	Nitrogen metabolism	nirK	nitrite reductase (NO-forming)
JZ-4_201803_bins_274_scaffold_47_4	d__Archaea;p__Thermoproteota;c__Nitrososphaeria;o__Nitrososphaerales;f__Nitrosopumilaceae;g__Nitrosotenuis;s__Nitrosotenuis uzonensis	202101_JZ-2	1272	1792.59	Nitrogen metabolism	gudB, rocG	glutamate dehydrogenase
JZ-1_201705_bins_112_scaffold_14_22	d__Archaea;p__Thermoproteota;c__Nitrososphaeria;o__Nitrososphaerales;f__Nitrosocaldaceae;g__Nitrosocaldus;s__Nitrosocaldus sp013538805	202207_JZ-3	654	1727.68	Nitrogen metabolism	amoA	ammonia monooxygenase subunit A
DRTY-16_202007_bins_21_scaffold_30_16	d__Archaea;p__Thermoplasmatota;c__Thermoplasmata;o__ARK-15;f__ARK-15;g__;s__	202207_DRTY-16	1251	1715.91	Nitrogen metabolism	gudB, rocG	glutamate dehydrogenase
DRC_201705_bins_77_scaffold_8_81	d__Archaea;p__Thermoproteota;c__Thermoproteia;o__Thermoproteales;f__Thermoproteaceae;g__Pyrobaculum;s__	202207_JZ-3	324	1712.22	Carbon metabolism	cooF	anaerobic carbon-monoxide dehydrogenase iron sulfur subunit
JZ-1_201705_bins_112_scaffold_15_24	d__Archaea;p__Thermoproteota;c__Nitrososphaeria;o__Nitrososphaerales;f__Nitrosocaldaceae;g__Nitrosocaldus;s__Nitrosocaldus sp013538805	202207_QQ	1518	1653.48	Carbon metabolism	abfD	4-hydroxybutyryl-CoA dehydratase / vinylacetyl-CoA-Delta-isomerase
JZ-2_201907_bins_166_scaffold_5_33	d__Archaea;p__Thermoproteota;c__Nitrososphaeria;o__Nitrososphaerales;f__Nitrosocaldaceae;g__JACAFH01;s__JACAFH01 sp013538715	202207_QQ	564	1574.21	Nitrogen metabolism	amoC	ammonia monooxygenase subunit C
JZ-4_201803_bins_274_scaffold_77_7	d__Archaea;p__Thermoproteota;c__Nitrososphaeria;o__Nitrososphaerales;f__Nitrosopumilaceae;g__Nitrosotenuis;s__Nitrosotenuis uzonensis	202101_JZ-2	651	1273.56	Nitrogen metabolism	amoA	ammonia monooxygenase subunit A
BF4_201808_bins_124_scaffold_18_7	d__Archaea;p__Thermoproteota;c__Nitrososphaeria;o__Nitrososphaerales;f__Nitrosocaldaceae;g__Nitrosocaldus;s__Nitrosocaldus sp013538805	202207_QQ	1023	1262.94	Carbon metabolism	korD, oorD	2-oxoglutarate ferredoxin oxidoreductase subunit delta
DRTY-16_202007_bins_2_scaffold_10_51	d__Archaea;p__Thermoplasmatota;c__Thermoplasmata;o__Thermoplasmatales;f__GCA-001856825;g__;s__	202207_DRTY-16	429	1246.24	Carbon metabolism	fwdG	4Fe-4S ferredoxin
DRC_201705_bins_79_scaffold_5_8	d__Archaea;p__Thermoproteota;c__Thermoproteia;o__Sulfolobales;f__Desulfurococcaceae;g__UBA285;s__	202207_JZ-3	1131	1181.19	Nitrogen metabolism	ncd2, npd	nitronate monooxygenase
JZ-2_201705_bins_214_scaffold_7_13	d__Archaea;p__Thermoproteota;c__Nitrososphaeria;o__Nitrososphaerales;f__Nitrosocaldaceae;g__Nitrosocaldus;s__Nitrosocaldus sp013538805	202207_QQ	564	1172.78	Nitrogen metabolism	amoC	ammonia monooxygenase subunit C
HHBFW-2_201709_bins_73_scaffold_3_26	d__Archaea;p__Thermoproteota;c__Nitrososphaeria;o__Nitrososphaerales;f__Nitrosocaldaceae;g__Nitrosocaldus;s__Nitrosocaldus sp013538675	202207_QQ	564	1051.74	Nitrogen metabolism	amoC	ammonia monooxygenase subunit C
DRC_201705_bins_77_scaffold_16_8	d__Archaea;p__Thermoproteota;c__Thermoproteia;o__Thermoproteales;f__Thermoproteaceae;g__Pyrobaculum;s__	202207_JZ-3	924	1042.84	Carbon metabolism	korB, oorB, oforB	2-oxoglutarate/2-oxoacid ferredoxin oxidoreductase subunit beta
JZ-1_201705_bins_112_scaffold_10_48	d__Archaea;p__Thermoproteota;c__Nitrososphaeria;o__Nitrososphaerales;f__Nitrosocaldaceae;g__Nitrosocaldus;s__Nitrosocaldus sp013538805	202207_QQ	1137	1028.19	Carbon metabolism	K01622	fructose 1,6-bisphosphate aldolase/phosphatase
JZ-2_202007_bins_128_scaffold_6_16	d__Archaea;p__Thermoproteota;c__Nitrososphaeria;o__Nitrososphaerales;f__Nitrosopumilaceae;g__Nitrosotenuis;s__	202101_JZ-2	1419	1019.25	Nitrogen metabolism	nirK	nitrite reductase (NO-forming)
JZ-1_201705_bins_112_scaffold_14_19	d__Archaea;p__Thermoproteota;c__Nitrososphaeria;o__Nitrososphaerales;f__Nitrosocaldaceae;g__Nitrosocaldus;s__Nitrosocaldus sp013538805	202207_JZ-3	630	972.542	Nitrogen metabolism	amoB	ammonia monooxygenase subunit B
DRTY-7_201912_bins_8_scaffold_19_11	d__Archaea;p__Thermoproteota;c__Nitrososphaeria;o__Nitrososphaerales;f__Nitrosocaldaceae;g__Nitrosocaldus;s__Nitrosocaldus sp013538675	202207_QQ	654	901.633	Nitrogen metabolism	amoA	ammonia monooxygenase subunit A
DRTY-16_202007_bins_21_scaffold_1_89	d__Archaea;p__Thermoplasmatota;c__Thermoplasmata;o__ARK-15;f__ARK-15;g__;s__	202207_DRTY-16	888	858.468	Carbon metabolism	acdA	acetate---CoA ligase (ADP-forming) subunit alpha
DRTY-16_202007_bins_21_scaffold_25_16	d__Archaea;p__Thermoplasmatota;c__Thermoplasmata;o__ARK-15;f__ARK-15;g__;s__	202207_DRTY-16	366	857.61	Carbon metabolism	korD, oorD	2-oxoglutarate ferredoxin oxidoreductase subunit delta
BF4_201808_bins_124_scaffold_7_25	d__Archaea;p__Thermoproteota;c__Nitrososphaeria;o__Nitrososphaerales;f__Nitrosocaldaceae;g__Nitrosocaldus;s__Nitrosocaldus sp013538805	202207_QQ	537	850.856	Carbon metabolism	korD, oorD	2-oxoglutarate ferredoxin oxidoreductase subunit delta
DRTY-16_202007_bins_21_scaffold_5_12	d__Archaea;p__Thermoplasmatota;c__Thermoplasmata;o__ARK-15;f__ARK-15;g__;s__	202207_DRTY-16	1188	826.08	Carbon metabolism	porA	pyruvate ferredoxin oxidoreductase alpha subunit
DRC_201705_bins_79_scaffold_5_5	d__Archaea;p__Thermoproteota;c__Thermoproteia;o__Sulfolobales;f__Desulfurococcaceae;g__UBA285;s__	202207_JZ-3	1218	824.597	Carbon metabolism	apgM	2,3-bisphosphoglycerate-independent phosphoglycerate mutase
DRC_201705_bins_77_scaffold_19_19	d__Archaea;p__Thermoproteota;c__Thermoproteia;o__Thermoproteales;f__Thermoproteaceae;g__Pyrobaculum;s__	202207_JZ-3	528	814.936	Carbon metabolism	porC, porG	pyruvate ferredoxin oxidoreductase gamma subunit
DRC_201705_bins_79_scaffold_5_8	d__Archaea;p__Thermoproteota;c__Thermoproteia;o__Sulfolobales;f__Desulfurococcaceae;g__UBA285;s__	202101_JZ-2	1131	792.477	Nitrogen metabolism	ncd2, npd	nitronate monooxygenase
DRTY-16_202007_bins_2_scaffold_8_52	d__Archaea;p__Thermoplasmatota;c__Thermoplasmata;o__Thermoplasmatales;f__GCA-001856825;g__;s__	202207_DRTY-16	924	776.144	Carbon metabolism	korB, oorB, oforB	2-oxoglutarate/2-oxoacid ferredoxin oxidoreductase subunit beta
DRC_201705_bins_77_scaffold_9_54	d__Archaea;p__Thermoproteota;c__Thermoproteia;o__Thermoproteales;f__Thermoproteaceae;g__Pyrobaculum;s__	202207_JZ-3	1191	738.78	Sulfur metabolism	sqr	sulfide:quinone oxidoreductase [EC:1.8.5.4]
JZ-2_201912_bins_104_scaffold_2_22	d__Archaea;p__Thermoproteota;c__Nitrososphaeria;o__Nitrososphaerales;f__Nitrosopumilaceae;g__Nitrosotenuis;s__Nitrosotenuis uzonensis	202101_JZ-2	939	702.754	Nitrogen metabolism	nirK	nitrite reductase (NO-forming)
DRTY-16_202007_bins_21_scaffold_5_10	d__Archaea;p__Thermoplasmatota;c__Thermoplasmata;o__ARK-15;f__ARK-15;g__;s__	202207_DRTY-16	558	698.194	Carbon metabolism	vorG, porG	2-oxoisovalerate/pyruvate ferredoxin oxidoreductase gamma subunit
DRTY-16_202007_bins_21_scaffold_26_7	d__Archaea;p__Thermoplasmatota;c__Thermoplasmata;o__ARK-15;f__ARK-15;g__;s__	202207_DRTY-16	693	658.719	Carbon metabolism	TPI, tpiA	triosephosphate isomerase (TIM)
DRTY-16_202007_bins_2_scaffold_5_46	d__Archaea;p__Thermoplasmatota;c__Thermoplasmata;o__Thermoplasmatales;f__GCA-001856825;g__;s__	202207_DRTY-16	1320	657.583	Nitrogen metabolism	gudB, rocG	glutamate dehydrogenase
JZ-4_201803_bins_274_scaffold_47_8	d__Archaea;p__Thermoproteota;c__Nitrososphaeria;o__Nitrososphaerales;f__Nitrosopumilaceae;g__Nitrosotenuis;s__Nitrosotenuis uzonensis	202101_JZ-2	762	651.136	Carbon metabolism	K15019	3-hydroxypropionyl-coenzyme A dehydratase
DRTY-16_202007_bins_21_scaffold_5_11	d__Archaea;p__Thermoplasmatota;c__Thermoplasmata;o__ARK-15;f__ARK-15;g__;s__	202207_DRTY-16	315	649.633	Carbon metabolism	porD	pyruvate ferredoxin oxidoreductase delta subunit
JZ-1_201705_bins_112_scaffold_3_129	d__Archaea;p__Thermoproteota;c__Nitrososphaeria;o__Nitrososphaerales;f__Nitrosocaldaceae;g__Nitrosocaldus;s__Nitrosocaldus sp013538805	202207_QQ	1005	644.43	Nitrogen metabolism	nirK	nitrite reductase (NO-forming)
DRTY-16_202007_bins_21_scaffold_5_98	d__Archaea;p__Thermoplasmatota;c__Thermoplasmata;o__ARK-15;f__ARK-15;g__;s__	202207_DRTY-16	480	607.469	Carbon metabolism	K01622	fructose 1,6-bisphosphate aldolase/phosphatase
DRC_201705_bins_79_scaffold_5_31	d__Archaea;p__Thermoproteota;c__Thermoproteia;o__Sulfolobales;f__Desulfurococcaceae;g__UBA285;s__	202207_JZ-3	684	603.973	Carbon metabolism	frdB	NADH-dependent fumarate reductase subunit B
DRTY-16_202007_bins_21_scaffold_7_27	d__Archaea;p__Thermoplasmatota;c__Thermoplasmata;o__ARK-15;f__ARK-15;g__;s__	202207_DRTY-16	1008	597.133	Carbon metabolism	GAPDH, gapA	glyceraldehyde 3-phosphate dehydrogenase (phosphorylating)
JZ-2_201705_bins_214_scaffold_7_12	d__Archaea;p__Thermoproteota;c__Nitrososphaeria;o__Nitrososphaerales;f__Nitrosocaldaceae;g__Nitrosocaldus;s__Nitrosocaldus sp013538805	202207_QQ	630	583.219	Nitrogen metabolism	amoB	ammonia monooxygenase subunit B
DRTY-16_202007_bins_21_scaffold_9_19	d__Archaea;p__Thermoplasmatota;c__Thermoplasmata;o__ARK-15;f__ARK-15;g__;s__	202207_DRTY-16	1143	569.232	Sulfur metabolism	sqr	sulfide:quinone oxidoreductase [EC:1.8.5.4]
DRC_201705_bins_79_scaffold_30_15	d__Archaea;p__Thermoproteota;c__Thermoproteia;o__Sulfolobales;f__Desulfurococcaceae;g__UBA285;s__	202101_JZ-2	303	561.567	Sulfur metabolism	soxD	S-disulfanyl-L-cysteine oxidoreductase SoxD [EC:1.8.2.6]
DRC_201705_bins_79_scaffold_112_5	d__Archaea;p__Thermoproteota;c__Thermoproteia;o__Sulfolobales;f__Desulfurococcaceae;g__UBA285;s__	202207_JZ-3	237	561.418	Carbon metabolism	ccsA	citryl-CoA synthetase large subunit
DRTY-16_202007_bins_2_scaffold_1_67	d__Archaea;p__Thermoplasmatota;c__Thermoplasmata;o__Thermoplasmatales;f__GCA-001856825;g__;s__	202207_DRTY-16	546	558.75	Carbon metabolism	vorG, porG	2-oxoisovalerate/pyruvate ferredoxin oxidoreductase gamma subunit
BF4_201808_bins_124_scaffold_4_31	d__Archaea;p__Thermoproteota;c__Nitrososphaeria;o__Nitrososphaerales;f__Nitrosocaldaceae;g__Nitrosocaldus;s__Nitrosocaldus sp013538805	202207_JZ-3	327	551.283	Nitrogen metabolism	nirK	nitrite reductase (NO-forming)
DRTY-16_202007_bins_21_scaffold_22_9	d__Archaea;p__Thermoplasmatota;c__Thermoplasmata;o__ARK-15;f__ARK-15;g__;s__	202207_DRTY-16	2088	538.758	Carbon metabolism	acdAB	acetate---CoA ligase (ADP-forming)
SRBZ-1_201803_bins_26_scaffold_26_20	d__Archaea;p__Thermoproteota;c__Thermoproteia;o__Sulfolobales;f__Desulfurococcaceae;g__UBA285;s__	202207_JZ-3	750	537.947	Carbon metabolism	ysaA	phosphoserine phosphatase
DRC_201705_bins_77_scaffold_7_80	d__Archaea;p__Thermoproteota;c__Thermoproteia;o__Thermoproteales;f__Thermoproteaceae;g__Pyrobaculum;s__	202207_JZ-3	1629	537.504	Carbon metabolism	korA, oorA, oforA	2-oxoglutarate/2-oxoacid ferredoxin oxidoreductase subunit alpha
DRC_201705_bins_77_scaffold_19_20	d__Archaea;p__Thermoproteota;c__Thermoproteia;o__Thermoproteales;f__Thermoproteaceae;g__Pyrobaculum;s__	202207_JZ-3	312	519.32	Carbon metabolism	porD	pyruvate ferredoxin oxidoreductase delta subunit
DRTY-3_201901_bins_12_scaffold_104_2	d__Archaea;p__Thermoplasmatota;c__Thermoplasmata;o__ARK-15;f__ARK-15;g__ARK-15;s__	202207_DRTY-16	495	508.046	Carbon metabolism	korD, oorD	2-oxoglutarate ferredoxin oxidoreductase subunit delta
DRTY-16_202007_bins_21_scaffold_36_4	d__Archaea;p__Thermoplasmatota;c__Thermoplasmata;o__ARK-15;f__ARK-15;g__;s__	202207_DRTY-16	1857	503.956	Carbon metabolism	aor	aldehyde:ferredoxin oxidoreductase
DRTY-16_202007_bins_21_scaffold_2_119	d__Archaea;p__Thermoplasmatota;c__Thermoplasmata;o__ARK-15;f__ARK-15;g__;s__	202207_DRTY-16	522	497.564	Carbon metabolism	korC, oorC	2-oxoglutarate ferredoxin oxidoreductase subunit gamma
DRTY-16_202007_bins_21_scaffold_5_72	d__Archaea;p__Thermoplasmatota;c__Thermoplasmata;o__ARK-15;f__ARK-15;g__;s__	202207_DRTY-16	1209	497.238	Carbon metabolism	ENO, eno	enolase
DRTY-16_202007_bins_21_scaffold_12_10	d__Archaea;p__Thermoplasmatota;c__Thermoplasmata;o__ARK-15;f__ARK-15;g__;s__	202207_DRTY-16	816	489.383	Sulfur metabolism	cysH	phosphoadenosine phosphosulfate reductase [EC:1.8.4.8 1.8.4.10]
DRTY-16_202007_bins_21_scaffold_9_30	d__Archaea;p__Thermoplasmatota;c__Thermoplasmata;o__ARK-15;f__ARK-15;g__;s__	202207_DRTY-16	1803	483.816	Carbon metabolism	aor	aldehyde:ferredoxin oxidoreductase
JZ-2_201912_bins_104_scaffold_56_2	d__Archaea;p__Thermoproteota;c__Nitrososphaeria;o__Nitrososphaerales;f__Nitrosopumilaceae;g__Nitrosotenuis;s__Nitrosotenuis uzonensis	202101_JZ-2	1488	477.585	Carbon metabolism	K18603	acetyl-CoA/propionyl-CoA carboxylase
DRTY-16_202007_bins_21_scaffold_2_121	d__Archaea;p__Thermoplasmatota;c__Thermoplasmata;o__ARK-15;f__ARK-15;g__;s__	202207_DRTY-16	981	477.559	Carbon metabolism	mdh	malate dehydrogenase
DRC_201705_bins_77_scaffold_4_35	d__Archaea;p__Thermoproteota;c__Thermoproteia;o__Thermoproteales;f__Thermoproteaceae;g__Pyrobaculum;s__	202207_JZ-3	1848	455.226	Carbon metabolism	aor	aldehyde:ferredoxin oxidoreductase
JZ-1_201705_bins_112_scaffold_3_129	d__Archaea;p__Thermoproteota;c__Nitrososphaeria;o__Nitrososphaerales;f__Nitrosocaldaceae;g__Nitrosocaldus;s__Nitrosocaldus sp013538805	202207_JZ-3	1005	450.567	Nitrogen metabolism	nirK	nitrite reductase (NO-forming)
DRTY-7_201912_bins_8_scaffold_19_14	d__Archaea;p__Thermoproteota;c__Nitrososphaeria;o__Nitrososphaerales;f__Nitrosocaldaceae;g__Nitrosocaldus;s__Nitrosocaldus sp013538675	202207_QQ	630	449.345	Nitrogen metabolism	amoB	ammonia monooxygenase subunit B
DRC_201705_bins_79_scaffold_26_13	d__Archaea;p__Thermoproteota;c__Thermoproteia;o__Sulfolobales;f__Desulfurococcaceae;g__UBA285;s__	202207_JZ-3	552	443.209	Carbon metabolism	frdE	NADH-dependent fumarate reductase subunit E
DRTY-16_202007_bins_21_scaffold_15_21	d__Archaea;p__Thermoplasmatota;c__Thermoplasmata;o__ARK-15;f__ARK-15;g__;s__	202207_DRTY-16	1071	441.627	Carbon metabolism	korA, oorA, oforA	2-oxoglutarate/2-oxoacid ferredoxin oxidoreductase subunit alpha
BF4_201808_bins_124_scaffold_33_5	d__Archaea;p__Thermoproteota;c__Nitrososphaeria;o__Nitrososphaerales;f__Nitrosocaldaceae;g__Nitrosocaldus;s__Nitrosocaldus sp013538805	202207_QQ	1179	441.578	Carbon metabolism	CS, gltA	citrate synthase
DRC_201705_bins_77_scaffold_7_81	d__Archaea;p__Thermoproteota;c__Thermoproteia;o__Thermoproteales;f__Thermoproteaceae;g__Pyrobaculum;s__	202207_JZ-3	873	437.571	Carbon metabolism	korB, oorB, oforB	2-oxoglutarate/2-oxoacid ferredoxin oxidoreductase subunit beta
JZ-2_201912_bins_104_scaffold_108_2	d__Archaea;p__Thermoproteota;c__Nitrososphaeria;o__Nitrososphaerales;f__Nitrosopumilaceae;g__Nitrosotenuis;s__Nitrosotenuis uzonensis	202101_JZ-2	552	433.452	Carbon metabolism	abfD	4-hydroxybutyryl-CoA dehydratase / vinylacetyl-CoA-Delta-isomerase
DRC_201705_bins_77_scaffold_19_21	d__Archaea;p__Thermoproteota;c__Thermoproteia;o__Thermoproteales;f__Thermoproteaceae;g__Pyrobaculum;s__	202207_JZ-3	1233	429.909	Carbon metabolism	porA	pyruvate ferredoxin oxidoreductase alpha subunit
JZ-1_201705_bins_112_scaffold_15_25	d__Archaea;p__Thermoproteota;c__Nitrososphaeria;o__Nitrososphaerales;f__Nitrosocaldaceae;g__Nitrosocaldus;s__Nitrosocaldus sp013538805	202207_QQ	1443	420.321	Carbon metabolism	abfD	4-hydroxybutyryl-CoA dehydratase / vinylacetyl-CoA-Delta-isomerase
DRTY-16_202007_bins_50_scaffold_30_7	d__Archaea;p__Thermoplasmatota;c__Thermoplasmata;o__Thermoplasmatales;f__Thermoplasmataceae;g__UBA509;s__	202207_DRTY-16	1887	413.618	Sulfur metabolism	aprA	adenylylsulfate reductase, subunit A [EC:1.8.99.2]
JZ-1_201705_bins_112_scaffold_3_19	d__Archaea;p__Thermoproteota;c__Nitrososphaeria;o__Nitrososphaerales;f__Nitrosocaldaceae;g__Nitrosocaldus;s__Nitrosocaldus sp013538805	202207_QQ	1017	412.926	Carbon metabolism	pgi-pmi	glucose/mannose-6-phosphate isomerase
DRTY-8_201803_bins_4_scaffold_1_139	d__Archaea;p__Thermoproteota;c__Thermoproteia;o__Thermoproteales;f__Thermoproteaceae;g__Pyrobaculum;s__Pyrobaculum arsenaticum	202207_JZ-3	840	410.052	Sulfur metabolism	TST, MPST, sseA	thiosulfate/3-mercaptopyruvate sulfurtransferase [EC:2.8.1.1 2.8.1.2]
DRTY-16_202007_bins_21_scaffold_8_3	d__Archaea;p__Thermoplasmatota;c__Thermoplasmata;o__ARK-15;f__ARK-15;g__;s__	202207_DRTY-16	1338	400.278	Carbon metabolism	ME2, sfcA, maeA	malate dehydrogenase (oxaloacetate-decarboxylating)
JZ-2_201912_bins_104_scaffold_8_19	d__Archaea;p__Thermoproteota;c__Nitrososphaeria;o__Nitrososphaerales;f__Nitrosopumilaceae;g__Nitrosotenuis;s__Nitrosotenuis uzonensis	202101_JZ-2	513	398.116	Sulfur metabolism	cysC	adenylylsulfate kinase [EC:2.7.1.25]
QQ_201907_bins_24_scaffold_4_4	d__Archaea;p__Nanoarchaeota;c__Nanoarchaeia;o__Pacearchaeales;f__CG1-02-31-27;g__;s__	202207_JZ-3	297	393.807	Carbon metabolism	fbaB	fructose-bisphosphate aldolase, class I
JZ-4_201803_bins_274_scaffold_18_6	d__Archaea;p__Thermoproteota;c__Nitrososphaeria;o__Nitrososphaerales;f__Nitrosopumilaceae;g__Nitrosotenuis;s__Nitrosotenuis uzonensis	202101_JZ-2	963	392.98	Carbon metabolism	korD, oorD	2-oxoglutarate ferredoxin oxidoreductase subunit delta
DRTY-16_202007_bins_2_scaffold_8_51	d__Archaea;p__Thermoplasmatota;c__Thermoplasmata;o__Thermoplasmatales;f__GCA-001856825;g__;s__	202207_DRTY-16	1731	381.5	Carbon metabolism	korA, oorA, oforA	2-oxoglutarate/2-oxoacid ferredoxin oxidoreductase subunit alpha
DRTY-16_202007_bins_2_scaffold_2_36	d__Archaea;p__Thermoplasmatota;c__Thermoplasmata;o__Thermoplasmatales;f__GCA-001856825;g__;s__	202207_DRTY-16	1914	379.879	Carbon metabolism	korA, oorA, oforA	2-oxoglutarate/2-oxoacid ferredoxin oxidoreductase subunit alpha
DRTY-16_202007_bins_2_scaffold_3_76	d__Archaea;p__Thermoplasmatota;c__Thermoplasmata;o__Thermoplasmatales;f__GCA-001856825;g__;s__	202207_DRTY-16	891	374.578	Carbon metabolism	kdgA	2-dehydro-3-deoxy-D-gluconate aldolase
DRTY-16_202007_bins_21_scaffold_3_64	d__Archaea;p__Thermoplasmatota;c__Thermoplasmata;o__ARK-15;f__ARK-15;g__;s__	202207_DRTY-16	891	372.054	Carbon metabolism	porB	pyruvate ferredoxin oxidoreductase beta subunit
DRTY-16_202007_bins_50_scaffold_30_6	d__Archaea;p__Thermoplasmatota;c__Thermoplasmata;o__Thermoplasmatales;f__Thermoplasmataceae;g__UBA509;s__	202207_DRTY-16	444	365.503	Sulfur metabolism	aprB	adenylylsulfate reductase, subunit B [EC:1.8.99.2]
DRC_201705_bins_79_scaffold_5_36	d__Archaea;p__Thermoproteota;c__Thermoproteia;o__Sulfolobales;f__Desulfurococcaceae;g__UBA285;s__	202207_JZ-3	780	361.805	Carbon metabolism	ccl	citryl-CoA lyase
SRBZ-1_201901_bins_19_scaffold_36_3	d__Archaea;p__Thermoproteota;c__Thermoproteia;o__Sulfolobales;f__Desulfurococcaceae;g__UBA285;s__	202207_JZ-3	3537	360.105	Sulfur metabolism	ttrA	tetrathionate reductase subunit A
JZ-1_201705_bins_112_scaffold_6_34	d__Archaea;p__Thermoproteota;c__Nitrososphaeria;o__Nitrososphaerales;f__Nitrosocaldaceae;g__Nitrosocaldus;s__Nitrosocaldus sp013538805	202207_QQ	432	359.283	Carbon metabolism	E5.4.99.2B, mcmA2	methylmalonyl-CoA mutase, C-terminal domain
BF4_201808_bins_124_scaffold_42_7	d__Archaea;p__Thermoproteota;c__Nitrososphaeria;o__Nitrososphaerales;f__Nitrosocaldaceae;g__Nitrosocaldus;s__Nitrosocaldus sp013538805	202207_QQ	1635	357.031	Carbon metabolism	ACSS1_2, acs	acetyl-CoA synthetase
DRC_201705_bins_77_scaffold_2_150	d__Archaea;p__Thermoproteota;c__Thermoproteia;o__Thermoproteales;f__Thermoproteaceae;g__Pyrobaculum;s__	202207_JZ-3	1155	354.89	Carbon metabolism	porA	pyruvate ferredoxin oxidoreductase alpha subunit
DRC_201705_bins_77_scaffold_10_26	d__Archaea;p__Thermoproteota;c__Thermoproteia;o__Thermoproteales;f__Thermoproteaceae;g__Pyrobaculum;s__	202207_JZ-3	984	354.406	Sulfur metabolism	sqr	sulfide:quinone oxidoreductase [EC:1.8.5.4]
JZ-2_201912_bins_104_scaffold_11_14	d__Archaea;p__Thermoproteota;c__Nitrososphaeria;o__Nitrososphaerales;f__Nitrosopumilaceae;g__Nitrosotenuis;s__Nitrosotenuis uzonensis	202101_JZ-2	768	354.365	Carbon metabolism	sdhB, frdB	succinate dehydrogenase iron-sulfur subunit
DRC_201705_bins_77_scaffold_27_11	d__Archaea;p__Thermoproteota;c__Thermoproteia;o__Thermoproteales;f__Thermoproteaceae;g__Pyrobaculum;s__	202207_JZ-3	1887	352.56	Sulfur metabolism	aprA	adenylylsulfate reductase, subunit A [EC:1.8.99.2]
JZ-2_201912_bins_104_scaffold_56_1	d__Archaea;p__Thermoproteota;c__Nitrososphaeria;o__Nitrososphaerales;f__Nitrosopumilaceae;g__Nitrosotenuis;s__Nitrosotenuis uzonensis	202101_JZ-2	1290	345.645	Carbon metabolism	K18604	acetyl-CoA/propionyl-CoA carboxylase
DRTY-16_202007_bins_21_scaffold_7_60	d__Archaea;p__Thermoplasmatota;c__Thermoplasmata;o__ARK-15;f__ARK-15;g__;s__	202207_DRTY-16	729	345.484	Carbon metabolism	frdB	succinate dehydrogenase iron-sulfur subunit
HHBFW-2_201709_bins_73_scaffold_6_32	d__Archaea;p__Thermoproteota;c__Nitrososphaeria;o__Nitrososphaerales;f__Nitrosocaldaceae;g__Nitrosocaldus;s__Nitrosocaldus sp013538675	202207_QQ	696	345.023	Carbon metabolism	GLO1, gloA	lactoylglutathione lyase
JZ-1_201705_bins_112_scaffold_2_161	d__Archaea;p__Thermoproteota;c__Nitrososphaeria;o__Nitrososphaerales;f__Nitrosocaldaceae;g__Nitrosocaldus;s__Nitrosocaldus sp013538805	202207_QQ	399	344.471	Carbon metabolism	MCEE, epi	methylmalonyl-CoA/ethylmalonyl-CoA epimerase
DRTY-16_202007_bins_21_scaffold_15_22	d__Archaea;p__Thermoplasmatota;c__Thermoplasmata;o__ARK-15;f__ARK-15;g__;s__	202207_DRTY-16	870	343.771	Carbon metabolism	korB, oorB, oforB	2-oxoglutarate/2-oxoacid ferredoxin oxidoreductase subunit beta
DRC_201705_bins_77_scaffold_27_12	d__Archaea;p__Thermoproteota;c__Thermoproteia;o__Thermoproteales;f__Thermoproteaceae;g__Pyrobaculum;s__	202207_JZ-3	489	342.317	Sulfur metabolism	aprB	adenylylsulfate reductase, subunit B [EC:1.8.99.2]
DRC_201705_bins_77_scaffold_36_7	d__Archaea;p__Thermoproteota;c__Thermoproteia;o__Thermoproteales;f__Thermoproteaceae;g__Pyrobaculum;s__	202207_JZ-3	1146	338.951	Sulfur metabolism	dsrB	dissimilatory sulfite reductase beta subunit [EC:1.8.99.5]
BF4_201808_bins_124_scaffold_7_2	d__Archaea;p__Thermoproteota;c__Nitrososphaeria;o__Nitrososphaerales;f__Nitrosocaldaceae;g__Nitrosocaldus;s__Nitrosocaldus sp013538805	202207_QQ	684	338.898	Carbon metabolism	E2.2.1.2, talA, talB	transaldolase
HHBFW-2_201709_bins_73_scaffold_50_3	d__Archaea;p__Thermoproteota;c__Nitrososphaeria;o__Nitrososphaerales;f__Nitrosocaldaceae;g__Nitrosocaldus;s__Nitrosocaldus sp013538675	202207_QQ	1176	334.021	Carbon metabolism	AGXT	alanine-glyoxylate transaminase / serine-glyoxylate transaminase / serine-
JZ-2_201912_bins_104_scaffold_70_5	d__Archaea;p__Thermoproteota;c__Nitrososphaeria;o__Nitrososphaerales;f__Nitrosopumilaceae;g__Nitrosotenuis;s__Nitrosotenuis uzonensis	202101_JZ-2	432	332.644	Carbon metabolism	korD, oorD	2-oxoglutarate ferredoxin oxidoreductase subunit delta
DRTY-16_202007_bins_21_scaffold_16_22	d__Archaea;p__Thermoplasmatota;c__Thermoplasmata;o__ARK-15;f__ARK-15;g__;s__	202207_DRTY-16	1137	331.277	Carbon metabolism	CS, gltA	citrate synthase
DRTY-16_202007_bins_21_scaffold_3_63	d__Archaea;p__Thermoplasmatota;c__Thermoplasmata;o__ARK-15;f__ARK-15;g__;s__	202207_DRTY-16	1191	329.946	Carbon metabolism	porA	pyruvate ferredoxin oxidoreductase alpha subunit
DRTY-16_202007_bins_50_scaffold_30_5	d__Archaea;p__Thermoplasmatota;c__Thermoplasmata;o__Thermoplasmatales;f__Thermoplasmataceae;g__UBA509;s__	202207_DRTY-16	1239	326.843	Sulfur metabolism	sat, met3	sulfate adenylyltransferase [EC:2.7.7.4]
DRTY-16_202007_bins_21_scaffold_10_29	d__Archaea;p__Thermoplasmatota;c__Thermoplasmata;o__ARK-15;f__ARK-15;g__;s__	202207_DRTY-16	1359	326.25	Carbon metabolism	ME2, sfcA, maeA	malate dehydrogenase (oxaloacetate-decarboxylating)
DRC_201705_bins_77_scaffold_15_32	d__Archaea;p__Thermoproteota;c__Thermoproteia;o__Thermoproteales;f__Thermoproteaceae;g__Pyrobaculum;s__	202207_JZ-3	1305	324.788	Nitrogen metabolism	glnA, GLUL	glutamine synthetase
DRTY-16_202007_bins_21_scaffold_5_13	d__Archaea;p__Thermoplasmatota;c__Thermoplasmata;o__ARK-15;f__ARK-15;g__;s__	202207_DRTY-16	903	323.115	Carbon metabolism	porB	pyruvate ferredoxin oxidoreductase beta subunit
DRTY-16_202007_bins_2_scaffold_1_68	d__Archaea;p__Thermoplasmatota;c__Thermoplasmata;o__Thermoplasmatales;f__GCA-001856825;g__;s__	202207_DRTY-16	288	322.734	Carbon metabolism	porD	pyruvate ferredoxin oxidoreductase delta subunit
DRTY-16_202007_bins_21_scaffold_15_20	d__Archaea;p__Thermoplasmatota;c__Thermoplasmata;o__ARK-15;f__ARK-15;g__;s__	202207_DRTY-16	240	322.474	Carbon metabolism	korD, oorD	2-oxoglutarate ferredoxin oxidoreductase subunit delta
DRTY-16_202007_bins_2_scaffold_1_120	d__Archaea;p__Thermoplasmatota;c__Thermoplasmata;o__Thermoplasmatales;f__GCA-001856825;g__;s__	202207_DRTY-16	801	317.704	Carbon metabolism	sdhB, frdB	succinate dehydrogenase iron-sulfur subunit
DRTY-16_202007_bins_21_scaffold_1_32	d__Archaea;p__Thermoplasmatota;c__Thermoplasmata;o__ARK-15;f__ARK-15;g__;s__	202207_DRTY-16	933	316.541	Nitrogen metabolism	arcC	carbamate kinase
DRTY-16_202007_bins_21_scaffold_7_59	d__Archaea;p__Thermoplasmatota;c__Thermoplasmata;o__ARK-15;f__ARK-15;g__;s__	202207_DRTY-16	1701	316.51	Carbon metabolism	sdhA, frdA	succinate dehydrogenase flavoprotein subunit
JZ-2_201912_bins_104_scaffold_115_2	d__Archaea;p__Thermoproteota;c__Nitrososphaeria;o__Nitrososphaerales;f__Nitrosopumilaceae;g__Nitrosotenuis;s__Nitrosotenuis uzonensis	202101_JZ-2	2112	313.687	Carbon metabolism	K18594	3-hydroxypropionyl-CoA synthetase (ADP-forming)
DRTY-16_202007_bins_21_scaffold_15_7	d__Archaea;p__Thermoplasmatota;c__Thermoplasmata;o__ARK-15;f__ARK-15;g__;s__	202207_DRTY-16	3378	305.999	Carbon metabolism	hdrA2	heterodisulfide reductase subunit A2
DRTY-16_202007_bins_2_scaffold_20_3	d__Archaea;p__Thermoplasmatota;c__Thermoplasmata;o__Thermoplasmatales;f__GCA-001856825;g__;s__	202207_DRTY-16	393	304.217	Carbon metabolism	korD, oorD	2-oxoglutarate ferredoxin oxidoreductase subunit delta
DRTY-8_201803_bins_4_scaffold_18_19	d__Archaea;p__Thermoproteota;c__Thermoproteia;o__Thermoproteales;f__Thermoproteaceae;g__Pyrobaculum;s__Pyrobaculum arsenaticum	202207_JZ-3	1641	304.059	Carbon metabolism	korA, oorA, oforA	2-oxoglutarate/2-oxoacid ferredoxin oxidoreductase subunit alpha
DRTY-16_202007_bins_21_scaffold_15_2	d__Archaea;p__Thermoplasmatota;c__Thermoplasmata;o__ARK-15;f__ARK-15;g__;s__	202207_DRTY-16	858	302.714	Carbon metabolism	korB, oorB, oforB	2-oxoglutarate/2-oxoacid ferredoxin oxidoreductase subunit beta
DRTY-16_202007_bins_21_scaffold_24_17	d__Archaea;p__Thermoplasmatota;c__Thermoplasmata;o__ARK-15;f__ARK-15;g__;s__	202207_DRTY-16	1059	301.529	Carbon metabolism	AGXT	alanine-glyoxylate transaminase / serine-glyoxylate transaminase / serine-
JZ-2_201705_bins_146_scaffold_5_65	d__Archaea;p__Hadarchaeota;c__Hadarchaeia;o__Hadarchaeales;f__WYZ-LMO6;g__WYZ-LMO6;s__	202207_JZ-3	1002	300.92	Carbon metabolism	GAPDH, gapA	glyceraldehyde 3-phosphate dehydrogenase (phosphorylating)
JZ-2_201705_bins_214_scaffold_7_13	d__Archaea;p__Thermoproteota;c__Nitrososphaeria;o__Nitrososphaerales;f__Nitrosocaldaceae;g__Nitrosocaldus;s__Nitrosocaldus sp013538805	202207_JZ-3	564	298.699	Nitrogen metabolism	amoC	ammonia monooxygenase subunit C
DRC_201705_bins_77_scaffold_2_149	d__Archaea;p__Thermoproteota;c__Thermoproteia;o__Thermoproteales;f__Thermoproteaceae;g__Pyrobaculum;s__	202207_JZ-3	267	297.395	Carbon metabolism	porD	pyruvate ferredoxin oxidoreductase delta subunit
DRTY-16_202007_bins_21_scaffold_7_61	d__Archaea;p__Thermoplasmatota;c__Thermoplasmata;o__ARK-15;f__ARK-15;g__;s__	202207_DRTY-16	375	297.332	Carbon metabolism	sdhC, frdC	succinate dehydrogenase cytochrome b subunit
JZ-2_201912_bins_104_scaffold_107_1	d__Archaea;p__Thermoproteota;c__Nitrososphaeria;o__Nitrososphaerales;f__Nitrosopumilaceae;g__Nitrosotenuis;s__Nitrosotenuis uzonensis	202101_JZ-2	741	291.699	Carbon metabolism	K01622	fructose 1,6-bisphosphate aldolase/phosphatase
DRTY-16_202007_bins_21_scaffold_3_15	d__Archaea;p__Thermoplasmatota;c__Thermoplasmata;o__ARK-15;f__ARK-15;g__;s__	202207_DRTY-16	1476	291.502	Carbon metabolism	gadh	D-glyceraldehyde dehydrogenase (NADP+)
DRTY-16_202007_bins_2_scaffold_1_119	d__Archaea;p__Thermoplasmatota;c__Thermoplasmata;o__Thermoplasmatales;f__GCA-001856825;g__;s__	202207_DRTY-16	396	291.029	Carbon metabolism	sdhD, frdD	succinate dehydrogenase membrane anchor subunit
DRTY-16_202007_bins_2_scaffold_13_14	d__Archaea;p__Thermoplasmatota;c__Thermoplasmata;o__Thermoplasmatales;f__GCA-001856825;g__;s__	202207_DRTY-16	2652	289.641	Carbon metabolism	ACO, acnA	aconitate hydratase
DRTY-16_202007_bins_21_scaffold_1_21	d__Archaea;p__Thermoplasmatota;c__Thermoplasmata;o__ARK-15;f__ARK-15;g__;s__	202207_DRTY-16	1644	288.386	Carbon metabolism	fhs	formate--tetrahydrofolate ligase
DRTY-16_202007_bins_50_scaffold_2_47	d__Archaea;p__Thermoplasmatota;c__Thermoplasmata;o__Thermoplasmatales;f__Thermoplasmataceae;g__UBA509;s__	202207_DRTY-16	1452	283.93	Carbon metabolism	abfD	4-hydroxybutyryl-CoA dehydratase / vinylacetyl-CoA-Delta-isomerase
JZ-4_201803_bins_274_scaffold_54_10	d__Archaea;p__Thermoproteota;c__Nitrososphaeria;o__Nitrososphaerales;f__Nitrosopumilaceae;g__Nitrosotenuis;s__Nitrosotenuis uzonensis	202101_JZ-2	924	281.899	Carbon metabolism	sucD	succinyl-CoA synthetase alpha subunit
DRTY-8_201803_bins_4_scaffold_18_18	d__Archaea;p__Thermoproteota;c__Thermoproteia;o__Thermoproteales;f__Thermoproteaceae;g__Pyrobaculum;s__Pyrobaculum arsenaticum	202207_JZ-3	897	281.118	Carbon metabolism	korB, oorB, oforB	2-oxoglutarate/2-oxoacid ferredoxin oxidoreductase subunit beta
DRTY-16_202007_bins_2_scaffold_3_19	d__Archaea;p__Thermoplasmatota;c__Thermoplasmata;o__Thermoplasmatales;f__GCA-001856825;g__;s__	202207_DRTY-16	1203	278.365	Sulfur metabolism	sqr	sulfide:quinone oxidoreductase [EC:1.8.5.4]
SRBZ-1_201901_bins_19_scaffold_36_1	d__Archaea;p__Thermoproteota;c__Thermoproteia;o__Sulfolobales;f__Desulfurococcaceae;g__UBA285;s__	202207_JZ-3	678	276.963	Sulfur metabolism	ttrB	tetrathionate reductase subunit B
JZ-2_201901_bins_13_scaffold_4_93	d__Archaea;p__Thermoproteota;c__Nitrososphaeria;o__Nitrososphaerales;f__Nitrosopumilaceae;g__Nitrosotenuis;s__	202101_JZ-2	567	267.313	Nitrogen metabolism	amoB	ammonia monooxygenase subunit B
JZ-2_201705_bins_214_scaffold_4_2	d__Archaea;p__Thermoproteota;c__Nitrososphaeria;o__Nitrososphaerales;f__Nitrosocaldaceae;g__Nitrosocaldus;s__Nitrosocaldus sp013538805	202207_QQ	1026	266.78	Carbon metabolism	pgi-pmi	glucose/mannose-6-phosphate isomerase
JZ-4_201803_bins_274_scaffold_18_4	d__Archaea;p__Thermoproteota;c__Nitrososphaeria;o__Nitrososphaerales;f__Nitrosopumilaceae;g__Nitrosotenuis;s__Nitrosotenuis uzonensis	202101_JZ-2	846	266.763	Sulfur metabolism	TST, MPST, sseA	thiosulfate/3-mercaptopyruvate sulfurtransferase [EC:2.8.1.1 2.8.1.2]
DRTY-16_202007_bins_2_scaffold_3_85	d__Archaea;p__Thermoplasmatota;c__Thermoplasmata;o__Thermoplasmatales;f__GCA-001856825;g__;s__	202207_DRTY-16	825	259.853	Carbon metabolism	E2.2.1.1, tktA, tktB	transketolase
JZ-2_201907_bins_166_scaffold_5_114	d__Archaea;p__Thermoproteota;c__Nitrososphaeria;o__Nitrososphaerales;f__Nitrosocaldaceae;g__JACAFH01;s__JACAFH01 sp013538715	202207_QQ	654	256.031	Nitrogen metabolism	amoA	ammonia monooxygenase subunit A
DRTY-2_201901_bins_36_scaffold_21_7	d__Archaea;p__Thermoplasmatota;c__Thermoplasmata;o__Thermoplasmatales;f__GCA-001856825;g__;s__	202207_DRTY-16	396	255.064	Carbon metabolism	sdhD, frdD	succinate dehydrogenase membrane anchor subunit
DRTY-16_202007_bins_2_scaffold_6_19	d__Archaea;p__Thermoplasmatota;c__Thermoplasmata;o__Thermoplasmatales;f__GCA-001856825;g__;s__	202207_DRTY-16	693	254.997	Carbon metabolism	rpe, RPE	ribulose-phosphate 3-epimerase
JZ-2_202007_bins_128_scaffold_22_5	d__Archaea;p__Thermoproteota;c__Nitrososphaeria;o__Nitrososphaerales;f__Nitrosopumilaceae;g__Nitrosotenuis;s__	202101_JZ-2	564	247.185	Nitrogen metabolism	amoC	ammonia monooxygenase subunit C
DRTY-16_202007_bins_21_scaffold_15_1	d__Archaea;p__Thermoplasmatota;c__Thermoplasmata;o__ARK-15;f__ARK-15;g__;s__	202207_DRTY-16	1146	246.588	Carbon metabolism	korA, oorA, oforA	2-oxoglutarate/2-oxoacid ferredoxin oxidoreductase subunit alpha
BF4_201808_bins_124_scaffold_16_11	d__Archaea;p__Thermoproteota;c__Nitrososphaeria;o__Nitrososphaerales;f__Nitrosocaldaceae;g__Nitrosocaldus;s__Nitrosocaldus sp013538805	202207_QQ	435	246.098	Carbon metabolism	GLO1, gloA	lactoylglutathione lyase
ZZQ_201601_bins_2_scaffold_6_15	d__Archaea;p__Thermoproteota;c__Thermoproteia;o__Sulfolobales;f__AG1;g__WYEN01;s__	202207_JZ-3	1131	243.828	Sulfur metabolism	ttrC	tetrathionate reductase subunit C
DRC_201705_bins_77_scaffold_36_1	d__Archaea;p__Thermoproteota;c__Thermoproteia;o__Thermoproteales;f__Thermoproteaceae;g__Pyrobaculum;s__	202207_JZ-3	900	243.221	Sulfur metabolism	sqr	sulfide:quinone oxidoreductase [EC:1.8.5.4]
JZ-2_201907_bins_187_scaffold_8_33	d__Archaea;p__Thermoproteota;c__Nitrososphaeria;o__Nitrososphaerales;f__Nitrosopumilaceae;g__Nitrosotenuis;s__	202101_JZ-2	1344	242.745	Nitrogen metabolism	gudB, rocG	glutamate dehydrogenase
JZ-2_201912_bins_104_scaffold_22_11	d__Archaea;p__Thermoproteota;c__Nitrososphaeria;o__Nitrososphaerales;f__Nitrosopumilaceae;g__Nitrosotenuis;s__Nitrosotenuis uzonensis	202101_JZ-2	1239	241.005	Carbon metabolism	ENO, eno	enolase
JZ-2_201912_bins_104_scaffold_87_8	d__Archaea;p__Thermoproteota;c__Nitrososphaeria;o__Nitrososphaerales;f__Nitrosopumilaceae;g__Nitrosotenuis;s__Nitrosotenuis uzonensis	202101_JZ-2	1140	239.775	Carbon metabolism	K15016	enoyl-CoA hydratase / 3-hydroxyacyl-CoA dehydrogenase
DRTY-16_202007_bins_21_scaffold_9_5	d__Archaea;p__Thermoplasmatota;c__Thermoplasmata;o__ARK-15;f__ARK-15;g__;s__	202207_DRTY-16	1107	239.363	Carbon metabolism	korA, oorA, oforA	2-oxoglutarate/2-oxoacid ferredoxin oxidoreductase subunit alpha
DRTY-16_202007_bins_21_scaffold_3_62	d__Archaea;p__Thermoplasmatota;c__Thermoplasmata;o__ARK-15;f__ARK-15;g__;s__	202207_DRTY-16	303	238.726	Carbon metabolism	porD	pyruvate ferredoxin oxidoreductase delta subunit
HHBFW-2_201709_bins_73_scaffold_61_5	d__Archaea;p__Thermoproteota;c__Nitrososphaeria;o__Nitrososphaerales;f__Nitrosocaldaceae;g__Nitrosocaldus;s__Nitrosocaldus sp013538675	202207_QQ	1047	233.832	Carbon metabolism	gap2, gapB	glyceraldehyde-3-phosphate dehydrogenase (NAD(P)+) (phosphorylating)
DRTY-16_202007_bins_21_scaffold_8_8	d__Archaea;p__Thermoplasmatota;c__Thermoplasmata;o__ARK-15;f__ARK-15;g__;s__	202207_DRTY-16	1359	232.76	Carbon metabolism	pmm-pgm	phosphomannomutase / phosphoglucomutase
JZ-2_201901_bins_13_scaffold_9_40	d__Archaea;p__Thermoproteota;c__Nitrososphaeria;o__Nitrososphaerales;f__Nitrosopumilaceae;g__Nitrosotenuis;s__	202101_JZ-2	1377	230.005	Nitrogen metabolism	nirK	nitrite reductase (NO-forming)
JZ-2_201912_bins_104_scaffold_102_6	d__Archaea;p__Thermoproteota;c__Nitrososphaeria;o__Nitrososphaerales;f__Nitrosopumilaceae;g__Nitrosotenuis;s__Nitrosotenuis uzonensis	202101_JZ-2	1281	229.754	Carbon metabolism	E6.2.1.56	4-hydroxybutyrate---CoA ligase (ADP-forming)
DRTY-16_202007_bins_21_scaffold_4_80	d__Archaea;p__Thermoplasmatota;c__Thermoplasmata;o__ARK-15;f__ARK-15;g__;s__	202207_DRTY-16	1944	228.844	Sulfur metabolism	aprA	adenylylsulfate reductase, subunit A [EC:1.8.99.2]
JZ-2_202007_bins_128_scaffold_37_1	d__Archaea;p__Thermoproteota;c__Nitrososphaeria;o__Nitrososphaerales;f__Nitrosopumilaceae;g__Nitrosotenuis;s__	202101_JZ-2	651	228.794	Nitrogen metabolism	amoA	ammonia monooxygenase subunit A
DRTY-16_202007_bins_21_scaffold_25_9	d__Archaea;p__Thermoplasmatota;c__Thermoplasmata;o__ARK-15;f__ARK-15;g__;s__	202207_DRTY-16	1605	225.34	Sulfur metabolism	dmdB	3-(methylthio)propionyl---CoA ligase [EC:6.2.1.44]
DRTY-16_202007_bins_21_scaffold_33_7	d__Archaea;p__Thermoplasmatota;c__Thermoplasmata;o__ARK-15;f__ARK-15;g__;s__	202207_DRTY-16	615	225.178	Carbon metabolism	gloB, gloC, HAGH	hydroxyacylglutathione hydrolase
DRTY-16_202007_bins_21_scaffold_4_46	d__Archaea;p__Thermoplasmatota;c__Thermoplasmata;o__ARK-15;f__ARK-15;g__;s__	202207_DRTY-16	540	223.832	Carbon metabolism	hxlB	6-phospho-3-hexuloisomerase
JZ-2_201912_bins_104_scaffold_15_8	d__Archaea;p__Thermoproteota;c__Nitrososphaeria;o__Nitrososphaerales;f__Nitrosopumilaceae;g__Nitrosotenuis;s__Nitrosotenuis uzonensis	202101_JZ-2	483	223.51	Carbon metabolism	aksE	methanogen homoaconitase small subunit
JZ-1_201705_bins_112_scaffold_14_20	d__Archaea;p__Thermoproteota;c__Nitrososphaeria;o__Nitrososphaerales;f__Nitrosocaldaceae;g__Nitrosocaldus;s__Nitrosocaldus sp013538805	202101_JZ-2	564	220.565	Nitrogen metabolism	amoC	ammonia monooxygenase subunit C
JZ-1_201705_bins_112_scaffold_8_86	d__Archaea;p__Thermoproteota;c__Nitrososphaeria;o__Nitrososphaerales;f__Nitrosocaldaceae;g__Nitrosocaldus;s__Nitrosocaldus sp013538805	202207_QQ	1353	217.07	Carbon metabolism	glyA, SHMT	glycine hydroxymethyltransferase
DRTY-16_202007_bins_21_scaffold_2_109	d__Archaea;p__Thermoplasmatota;c__Thermoplasmata;o__ARK-15;f__ARK-15;g__;s__	202207_DRTY-16	930	215	Carbon metabolism	serA, PHGDH	D-3-phosphoglycerate dehydrogenase / 2-oxoglutarate reductase
DRTY-16_202007_bins_2_scaffold_2_122	d__Archaea;p__Thermoplasmatota;c__Thermoplasmata;o__Thermoplasmatales;f__GCA-001856825;g__;s__	202207_DRTY-16	1458	213.742	Nitrogen metabolism	gltD	glutamate synthase (NADPH) small chain
JZ-1_201705_bins_112_scaffold_15_24	d__Archaea;p__Thermoproteota;c__Nitrososphaeria;o__Nitrososphaerales;f__Nitrosocaldaceae;g__Nitrosocaldus;s__Nitrosocaldus sp013538805	202207_JZ-3	1518	212.769	Carbon metabolism	abfD	4-hydroxybutyryl-CoA dehydratase / vinylacetyl-CoA-Delta-isomerase
DRTY-16_202007_bins_21_scaffold_17_19	d__Archaea;p__Thermoplasmatota;c__Thermoplasmata;o__ARK-15;f__ARK-15;g__;s__	202207_DRTY-16	1383	210.429	Carbon metabolism	DLD, lpd, pdhD	dihydrolipoamide dehydrogenase
BF4_201808_bins_124_scaffold_45_4	d__Archaea;p__Thermoproteota;c__Nitrososphaeria;o__Nitrososphaerales;f__Nitrosocaldaceae;g__Nitrosocaldus;s__Nitrosocaldus sp013538805	202207_QQ	819	210.092	Carbon metabolism	sdhB, frdB	succinate dehydrogenase iron-sulfur subunit
DRTY-16_202007_bins_21_scaffold_20_5	d__Archaea;p__Thermoplasmatota;c__Thermoplasmata;o__ARK-15;f__ARK-15;g__;s__	202207_DRTY-16	1965	209.805	Carbon metabolism	ACSS1_2, acs	acetyl-CoA synthetase
DRTY-16_202007_bins_21_scaffold_24_16	d__Archaea;p__Thermoplasmatota;c__Thermoplasmata;o__ARK-15;f__ARK-15;g__;s__	202207_DRTY-16	909	209.246	Carbon metabolism	serA, PHGDH	D-3-phosphoglycerate dehydrogenase / 2-oxoglutarate reductase
JZ-4_201803_bins_274_scaffold_58_9	d__Archaea;p__Thermoproteota;c__Nitrososphaeria;o__Nitrososphaerales;f__Nitrosopumilaceae;g__Nitrosotenuis;s__Nitrosotenuis uzonensis	202101_JZ-2	423	207.889	Carbon metabolism	E5.4.99.2B, mcmA2	methylmalonyl-CoA mutase, C-terminal domain
DRTY-7_201912_bins_8_scaffold_26_19	d__Archaea;p__Thermoproteota;c__Nitrososphaeria;o__Nitrososphaerales;f__Nitrosocaldaceae;g__Nitrosocaldus;s__Nitrosocaldus sp013538675	202207_QQ	999	207.48	Nitrogen metabolism	nirK	nitrite reductase (NO-forming)
DRTY-8_201803_bins_4_scaffold_11_49	d__Archaea;p__Thermoproteota;c__Thermoproteia;o__Thermoproteales;f__Thermoproteaceae;g__Pyrobaculum;s__Pyrobaculum arsenaticum	202207_JZ-3	1302	206.036	Nitrogen metabolism	glnA, GLUL	glutamine synthetase
DRTY-16_202007_bins_21_scaffold_7_62	d__Archaea;p__Thermoplasmatota;c__Thermoplasmata;o__ARK-15;f__ARK-15;g__;s__	202207_DRTY-16	351	205.546	Carbon metabolism	sdhD, frdD	succinate dehydrogenase membrane anchor subunit
DRTY-16_202007_bins_21_scaffold_9_18	d__Archaea;p__Thermoplasmatota;c__Thermoplasmata;o__ARK-15;f__ARK-15;g__;s__	202207_DRTY-16	2730	203.731	Carbon metabolism	ACO, acnA	aconitate hydratase
DRC_201705_bins_77_scaffold_6_111	d__Archaea;p__Thermoproteota;c__Thermoproteia;o__Thermoproteales;f__Thermoproteaceae;g__Pyrobaculum;s__	202207_JZ-3	144	201.194	Nitrogen metabolism	gudB, rocG	glutamate dehydrogenase
JZ-2_201912_bins_104_scaffold_22_3	d__Archaea;p__Thermoproteota;c__Nitrososphaeria;o__Nitrososphaerales;f__Nitrosopumilaceae;g__Nitrosotenuis;s__Nitrosotenuis uzonensis	202101_JZ-2	612	199.762	Sulfur metabolism	sdo	sulfur dioxygenase
JZ-4_201803_bins_274_scaffold_48_8	d__Archaea;p__Thermoproteota;c__Nitrososphaeria;o__Nitrososphaerales;f__Nitrosopumilaceae;g__Nitrosotenuis;s__Nitrosotenuis uzonensis	202101_JZ-2	2682	198.771	Carbon metabolism	ppdK	pyruvate, orthophosphate dikinase
JZ-2_201912_bins_104_scaffold_11_15	d__Archaea;p__Thermoproteota;c__Nitrososphaeria;o__Nitrososphaerales;f__Nitrosopumilaceae;g__Nitrosotenuis;s__Nitrosotenuis uzonensis	202101_JZ-2	348	198.593	Carbon metabolism	sdhD, frdD	succinate dehydrogenase membrane anchor subunit
DRTY-16_202007_bins_21_scaffold_2_123	d__Archaea;p__Thermoplasmatota;c__Thermoplasmata;o__ARK-15;f__ARK-15;g__;s__	202207_DRTY-16	846	198.469	Carbon metabolism	korB, oorB, oforB	2-oxoglutarate/2-oxoacid ferredoxin oxidoreductase subunit beta
DRTY-16_202007_bins_21_scaffold_2_19	d__Archaea;p__Thermoplasmatota;c__Thermoplasmata;o__ARK-15;f__ARK-15;g__;s__	202207_DRTY-16	1293	197.829	Carbon metabolism	glyA, SHMT	glycine hydroxymethyltransferase
DRTY-16_202007_bins_2_scaffold_3_115	d__Archaea;p__Thermoplasmatota;c__Thermoplasmata;o__Thermoplasmatales;f__GCA-001856825;g__;s__	202207_DRTY-16	1341	197.176	Carbon metabolism	ME2, sfcA, maeA	malate dehydrogenase (oxaloacetate-decarboxylating)
DRTY-16_202007_bins_21_scaffold_3_21	d__Archaea;p__Thermoplasmatota;c__Thermoplasmata;o__ARK-15;f__ARK-15;g__;s__	202207_DRTY-16	1080	196.07	Carbon metabolism	ssgdh	aldose 1-dehydrogenase [NAD(P)+]
JZ-2_201705_bins_214_scaffold_7_12	d__Archaea;p__Thermoproteota;c__Nitrososphaeria;o__Nitrososphaerales;f__Nitrosocaldaceae;g__Nitrosocaldus;s__Nitrosocaldus sp013538805	202207_JZ-3	630	194.168	Nitrogen metabolism	amoB	ammonia monooxygenase subunit B
JZ-1_201705_bins_112_scaffold_18_4	d__Archaea;p__Thermoproteota;c__Nitrososphaeria;o__Nitrososphaerales;f__Nitrosocaldaceae;g__Nitrosocaldus;s__Nitrosocaldus sp013538805	202207_QQ	837	194.144	Carbon metabolism	acyP	acylphosphatase
DRTY-16_202007_bins_2_scaffold_1_69	d__Archaea;p__Thermoplasmatota;c__Thermoplasmata;o__Thermoplasmatales;f__GCA-001856825;g__;s__	202207_DRTY-16	1173	192.187	Carbon metabolism	porA	pyruvate ferredoxin oxidoreductase alpha subunit
DRTY-16_202007_bins_21_scaffold_4_90	d__Archaea;p__Thermoplasmatota;c__Thermoplasmata;o__ARK-15;f__ARK-15;g__;s__	202207_DRTY-16	768	190.81	Nitrogen metabolism	narI, narV	nitrate reductase gamma subunit
DRC_201705_bins_77_scaffold_2_48	d__Archaea;p__Thermoproteota;c__Thermoproteia;o__Thermoproteales;f__Thermoproteaceae;g__Pyrobaculum;s__	202207_JZ-3	867	189.359	Carbon metabolism	E4.2.1.2AA, fumA	fumarate hydratase subunit alpha
DRTY-16_202007_bins_21_scaffold_15_9	d__Archaea;p__Thermoplasmatota;c__Thermoplasmata;o__ARK-15;f__ARK-15;g__;s__	202207_DRTY-16	840	186.948	Carbon metabolism	korB, oorB, oforB	2-oxoglutarate/2-oxoacid ferredoxin oxidoreductase subunit beta
DRTY-6_201901_bins_5_scaffold_37_5	d__Archaea;p__Micrarchaeota;c__Micrarchaeia;o__CABMEP01;f__CABMEP01;g__DTQF01;s__	202207_DRTY-16	2673	182.907	Nitrogen metabolism	K20932	hydrazine synthase subunit
JZ-2_201912_bins_104_scaffold_55_1	d__Archaea;p__Thermoproteota;c__Nitrososphaeria;o__Nitrososphaerales;f__Nitrosopumilaceae;g__Nitrosotenuis;s__Nitrosotenuis uzonensis	202101_JZ-2	216	176.527	Sulfur metabolism	TST, MPST, sseA	thiosulfate/3-mercaptopyruvate sulfurtransferase [EC:2.8.1.1 2.8.1.2]
JZ-2_201901_bins_13_scaffold_32_8	d__Archaea;p__Thermoproteota;c__Nitrososphaeria;o__Nitrososphaerales;f__Nitrosopumilaceae;g__Nitrosotenuis;s__	202101_JZ-2	651	174.616	Nitrogen metabolism	amoA	ammonia monooxygenase subunit A
JZ-2_201705_bins_214_scaffold_47_6	d__Archaea;p__Thermoproteota;c__Nitrososphaeria;o__Nitrososphaerales;f__Nitrosocaldaceae;g__Nitrosocaldus;s__Nitrosocaldus sp013538805	202207_QQ	1176	174.204	Carbon metabolism	AGXT	alanine-glyoxylate transaminase / serine-glyoxylate transaminase / serine-
JZ-1_201705_bins_112_scaffold_3_19	d__Archaea;p__Thermoproteota;c__Nitrososphaeria;o__Nitrososphaerales;f__Nitrosocaldaceae;g__Nitrosocaldus;s__Nitrosocaldus sp013538805	202207_JZ-3	1017	174.091	Carbon metabolism	pgi-pmi	glucose/mannose-6-phosphate isomerase
DRTY-16_202007_bins_21_scaffold_1_4	d__Archaea;p__Thermoplasmatota;c__Thermoplasmata;o__ARK-15;f__ARK-15;g__;s__	202207_DRTY-16	1260	172.968	Carbon metabolism	hdrD	heterodisulfide reductase subunit D
DRTY-16_202007_bins_21_scaffold_4_89	d__Archaea;p__Thermoplasmatota;c__Thermoplasmata;o__ARK-15;f__ARK-15;g__;s__	202207_DRTY-16	1071	172.696	Sulfur metabolism	dsrB	dissimilatory sulfite reductase beta subunit [EC:1.8.99.5]
JZ-2_201912_bins_104_scaffold_5_8	d__Archaea;p__Thermoproteota;c__Nitrososphaeria;o__Nitrososphaerales;f__Nitrosopumilaceae;g__Nitrosotenuis;s__Nitrosotenuis uzonensis	202101_JZ-2	1131	171.939	Carbon metabolism	AGXT	alanine-glyoxylate transaminase / serine-glyoxylate transaminase / serine-
BF4_201808_bins_124_scaffold_26_6	d__Archaea;p__Thermoproteota;c__Nitrososphaeria;o__Nitrososphaerales;f__Nitrosocaldaceae;g__Nitrosocaldus;s__Nitrosocaldus sp013538805	202207_QQ	915	171.264	Carbon metabolism	mdh	malate dehydrogenase
JZ-2_201912_bins_104_scaffold_24_6	d__Archaea;p__Thermoproteota;c__Nitrososphaeria;o__Nitrososphaerales;f__Nitrosopumilaceae;g__Nitrosotenuis;s__Nitrosotenuis uzonensis	202101_JZ-2	1017	170.825	Carbon metabolism	cofD	LPPG:FO 2-phospho-L-lactate transferase
JZ-2_201912_bins_104_scaffold_11_16	d__Archaea;p__Thermoproteota;c__Nitrososphaeria;o__Nitrososphaerales;f__Nitrosopumilaceae;g__Nitrosotenuis;s__Nitrosotenuis uzonensis	202101_JZ-2	432	170.459	Carbon metabolism	sdhC, frdC	succinate dehydrogenase cytochrome b subunit
JZ-1_201705_bins_112_scaffold_10_48	d__Archaea;p__Thermoproteota;c__Nitrososphaeria;o__Nitrososphaerales;f__Nitrosocaldaceae;g__Nitrosocaldus;s__Nitrosocaldus sp013538805	202207_JZ-3	1137	169.873	Carbon metabolism	K01622	fructose 1,6-bisphosphate aldolase/phosphatase
DRTY-16_202007_bins_21_scaffold_2_122	d__Archaea;p__Thermoplasmatota;c__Thermoplasmata;o__ARK-15;f__ARK-15;g__;s__	202207_DRTY-16	1746	169.363	Carbon metabolism	korA, oorA, oforA	2-oxoglutarate/2-oxoacid ferredoxin oxidoreductase subunit alpha
BF4_201808_bins_124_scaffold_4_4	d__Archaea;p__Thermoproteota;c__Nitrososphaeria;o__Nitrososphaerales;f__Nitrosocaldaceae;g__Nitrosocaldus;s__Nitrosocaldus sp013538805	202207_QQ	1587	167.225	Carbon metabolism	E4.1.1.49, pckA	phosphoenolpyruvate carboxykinase (ATP)
DRTY-16_202007_bins_2_scaffold_14_13	d__Archaea;p__Thermoplasmatota;c__Thermoplasmata;o__Thermoplasmatales;f__GCA-001856825;g__;s__	202207_DRTY-16	891	165.311	Carbon metabolism	serB, PSPH	phosphoserine phosphatase
JZ-2_201912_bins_104_scaffold_10_12	d__Archaea;p__Thermoproteota;c__Nitrososphaeria;o__Nitrososphaerales;f__Nitrosopumilaceae;g__Nitrosotenuis;s__Nitrosotenuis uzonensis	202101_JZ-2	1323	163.738	Carbon metabolism	glyA, SHMT	glycine hydroxymethyltransferase
JZ-2_201907_bins_166_scaffold_2_117	d__Archaea;p__Thermoproteota;c__Nitrososphaeria;o__Nitrososphaerales;f__Nitrosocaldaceae;g__JACAFH01;s__JACAFH01 sp013538715	202207_QQ	558	163.627	Nitrogen metabolism	amoB	ammonia monooxygenase subunit B
DRTY-8_201803_bins_4_scaffold_2_67	d__Archaea;p__Thermoproteota;c__Thermoproteia;o__Thermoproteales;f__Thermoproteaceae;g__Pyrobaculum;s__Pyrobaculum arsenaticum	202207_JZ-3	1167	161.828	Sulfur metabolism	sqr	sulfide:quinone oxidoreductase [EC:1.8.5.4]
JZ-2_201912_bins_104_scaffold_106_2	d__Archaea;p__Thermoproteota;c__Nitrososphaeria;o__Nitrososphaerales;f__Nitrosopumilaceae;g__Nitrosotenuis;s__Nitrosotenuis uzonensis	202101_JZ-2	1812	160.716	Sulfur metabolism	sir	sulfite reductase (ferredoxin) [EC:1.8.7.1]
DRTY-16_202007_bins_2_scaffold_13_16	d__Archaea;p__Thermoplasmatota;c__Thermoplasmata;o__Thermoplasmatales;f__GCA-001856825;g__;s__	202207_DRTY-16	441	159.349	Carbon metabolism	E5.4.99.2B, mcmA2	methylmalonyl-CoA mutase, C-terminal domain
JZ-2_202007_bins_128_scaffold_22_4	d__Archaea;p__Thermoproteota;c__Nitrososphaeria;o__Nitrososphaerales;f__Nitrosopumilaceae;g__Nitrosotenuis;s__	202101_JZ-2	567	159.295	Nitrogen metabolism	amoB	ammonia monooxygenase subunit B
DRC_201705_bins_77_scaffold_16_11	d__Archaea;p__Thermoproteota;c__Thermoproteia;o__Thermoproteales;f__Thermoproteaceae;g__Pyrobaculum;s__	202207_JZ-3	1200	158.272	Carbon metabolism	K01622	fructose 1,6-bisphosphate aldolase/phosphatase
JZ-1_201705_bins_112_scaffold_3_133	d__Archaea;p__Thermoproteota;c__Nitrososphaeria;o__Nitrososphaerales;f__Nitrosocaldaceae;g__Nitrosocaldus;s__Nitrosocaldus sp013538805	202207_QQ	612	157.058	Carbon metabolism	psp	phosphoserine phosphatase
DRTY-16_202007_bins_2_scaffold_1_3	d__Archaea;p__Thermoplasmatota;c__Thermoplasmata;o__Thermoplasmatales;f__GCA-001856825;g__;s__	202207_DRTY-16	1614	156.975	Sulfur metabolism	ssuC	sulfonate transport system permease protein
DRTY-16_202007_bins_21_scaffold_4_81	d__Archaea;p__Thermoplasmatota;c__Thermoplasmata;o__ARK-15;f__ARK-15;g__;s__	202207_DRTY-16	453	156.782	Sulfur metabolism	aprB	adenylylsulfate reductase, subunit B [EC:1.8.99.2]
DRTY-16_202007_bins_2_scaffold_3_42	d__Archaea;p__Thermoplasmatota;c__Thermoplasmata;o__Thermoplasmatales;f__GCA-001856825;g__;s__	202207_DRTY-16	855	156.71	Carbon metabolism	PRPS, prsA	ribose-phosphate pyrophosphokinase
DRTY-16_202007_bins_2_scaffold_2_167	d__Archaea;p__Thermoplasmatota;c__Thermoplasmata;o__Thermoplasmatales;f__GCA-001856825;g__;s__	202207_DRTY-16	1326	154.89	Nitrogen metabolism	glnA, GLUL	glutamine synthetase
JZ-2_202007_bins_128_scaffold_61_8	d__Archaea;p__Thermoproteota;c__Nitrososphaeria;o__Nitrososphaerales;f__Nitrosopumilaceae;g__Nitrosotenuis;s__	202101_JZ-2	573	154.3	Nitrogen metabolism	nirK	nitrite reductase (NO-forming)
DRC_201705_bins_77_scaffold_14_41	d__Archaea;p__Thermoproteota;c__Thermoproteia;o__Thermoproteales;f__Thermoproteaceae;g__Pyrobaculum;s__	202207_JZ-3	675	154.199	Carbon metabolism	TPI, tpiA	triosephosphate isomerase (TIM)
DRTY-16_202007_bins_21_scaffold_3_24	d__Archaea;p__Thermoplasmatota;c__Thermoplasmata;o__ARK-15;f__ARK-15;g__;s__	202207_DRTY-16	864	153.342	Carbon metabolism	kdgA	2-dehydro-3-deoxy-D-gluconate aldolase
DRC_201705_bins_77_scaffold_27_8	d__Archaea;p__Thermoproteota;c__Thermoproteia;o__Thermoproteales;f__Thermoproteaceae;g__Pyrobaculum;s__	202207_JZ-3	1368	152.17	Sulfur metabolism	sat, met3	sulfate adenylyltransferase [EC:2.7.7.4]
DRTY-16_202007_bins_2_scaffold_7_6	d__Archaea;p__Thermoplasmatota;c__Thermoplasmata;o__Thermoplasmatales;f__GCA-001856825;g__;s__	202207_DRTY-16	804	151.267	Carbon metabolism	folD	methylenetetrahydrofolate dehydrogenase (NADP+) / methenyltetrahydrofolate
BF4_201808_bins_124_scaffold_45_3	d__Archaea;p__Thermoproteota;c__Nitrososphaeria;o__Nitrososphaerales;f__Nitrosocaldaceae;g__Nitrosocaldus;s__Nitrosocaldus sp013538805	202207_QQ	348	150.165	Carbon metabolism	sdhD, frdD	succinate dehydrogenase membrane anchor subunit
GMQP_202101_bins_51_scaffold_138_3	d__Archaea;p__Thermoproteota;c__Thermoproteia;o__Sulfolobales;f__Desulfurococcaceae;g__UBA285;s__	202207_JZ-3	858	150.075	Nitrogen metabolism	gltD	glutamate synthase (NADPH) small chain
BF4_201808_bins_124_scaffold_1_16	d__Archaea;p__Thermoproteota;c__Nitrososphaeria;o__Nitrososphaerales;f__Nitrosocaldaceae;g__Nitrosocaldus;s__Nitrosocaldus sp013538805	202207_QQ	1974	149.309	Carbon metabolism	korA, oorA, oforA	2-oxoglutarate/2-oxoacid ferredoxin oxidoreductase subunit alpha
DRTY-16_202007_bins_2_scaffold_3_44	d__Archaea;p__Thermoplasmatota;c__Thermoplasmata;o__Thermoplasmatales;f__GCA-001856825;g__;s__	202207_DRTY-16	1140	148.765	Carbon metabolism	glyA, SHMT	glycine hydroxymethyltransferase
DRTY-7_201912_bins_8_scaffold_19_13	d__Archaea;p__Thermoproteota;c__Nitrososphaeria;o__Nitrososphaerales;f__Nitrosocaldaceae;g__Nitrosocaldus;s__Nitrosocaldus sp013538675	202101_JZ-2	564	146.621	Nitrogen metabolism	amoC	ammonia monooxygenase subunit C
JZ-2_201912_bins_104_scaffold_59_6	d__Archaea;p__Thermoproteota;c__Nitrososphaeria;o__Nitrososphaerales;f__Nitrosopumilaceae;g__Nitrosotenuis;s__Nitrosotenuis uzonensis	202101_JZ-2	1155	146.495	Carbon metabolism	aksA	methanogen homocitrate synthase
DRC_201705_bins_77_scaffold_56_4	d__Archaea;p__Thermoproteota;c__Thermoproteia;o__Thermoproteales;f__Thermoproteaceae;g__Pyrobaculum;s__	202207_JZ-3	543	146.233	Nitrogen metabolism	narI, narV	nitrate reductase gamma subunit
DRTY-16_202007_bins_2_scaffold_15_9	d__Archaea;p__Thermoplasmatota;c__Thermoplasmata;o__Thermoplasmatales;f__GCA-001856825;g__;s__	202207_DRTY-16	2664	146.032	Carbon metabolism	ppdK	pyruvate, orthophosphate dikinase
BF4_201808_bins_124_scaffold_33_4	d__Archaea;p__Thermoproteota;c__Nitrososphaeria;o__Nitrososphaerales;f__Nitrosocaldaceae;g__Nitrosocaldus;s__Nitrosocaldus sp013538805	202207_QQ	1101	145.109	Carbon metabolism	K14465	succinate semialdehyde reductase (NADPH)
JZ-2_201912_bins_104_scaffold_32_3	d__Archaea;p__Thermoproteota;c__Nitrososphaeria;o__Nitrososphaerales;f__Nitrosopumilaceae;g__Nitrosotenuis;s__Nitrosotenuis uzonensis	202101_JZ-2	909	143.144	Carbon metabolism	mdh	malate dehydrogenase
DRTY-16_202007_bins_21_scaffold_4_92	d__Archaea;p__Thermoplasmatota;c__Thermoplasmata;o__ARK-15;f__ARK-15;g__;s__	202207_DRTY-16	1155	142.939	Sulfur metabolism	sqr	sulfide:quinone oxidoreductase [EC:1.8.5.4]
DRTY-16_202007_bins_21_scaffold_3_61	d__Archaea;p__Thermoplasmatota;c__Thermoplasmata;o__ARK-15;f__ARK-15;g__;s__	202207_DRTY-16	552	142.922	Carbon metabolism	vorG, porG	2-oxoisovalerate/pyruvate ferredoxin oxidoreductase gamma subunit
JZ-4_201803_bins_274_scaffold_58_3	d__Archaea;p__Thermoproteota;c__Nitrososphaeria;o__Nitrososphaerales;f__Nitrosopumilaceae;g__Nitrosotenuis;s__Nitrosotenuis uzonensis	202101_JZ-2	1593	142.868	Carbon metabolism	E5.4.99.2A, mcmA1	methylmalonyl-CoA mutase, N-terminal domain
BF4_201808_bins_124_scaffold_45_2	d__Archaea;p__Thermoproteota;c__Nitrososphaeria;o__Nitrososphaerales;f__Nitrosocaldaceae;g__Nitrosocaldus;s__Nitrosocaldus sp013538805	202207_QQ	429	142.139	Carbon metabolism	sdhC, frdC	succinate dehydrogenase cytochrome b subunit
BF4_201808_bins_124_scaffold_7_25	d__Archaea;p__Thermoproteota;c__Nitrososphaeria;o__Nitrososphaerales;f__Nitrosocaldaceae;g__Nitrosocaldus;s__Nitrosocaldus sp013538805	202207_JZ-3	537	141.872	Carbon metabolism	korD, oorD	2-oxoglutarate ferredoxin oxidoreductase subunit delta
DRTY-16_202007_bins_21_scaffold_2_20	d__Archaea;p__Thermoplasmatota;c__Thermoplasmata;o__ARK-15;f__ARK-15;g__;s__	202207_DRTY-16	885	141.869	Carbon metabolism	serB, PSPH	phosphoserine phosphatase
DRTY-16_202007_bins_21_scaffold_7_5	d__Archaea;p__Thermoplasmatota;c__Thermoplasmata;o__ARK-15;f__ARK-15;g__;s__	202207_DRTY-16	609	141.546	Carbon metabolism	gloB, gloC, HAGH	hydroxyacylglutathione hydrolase
DPZ-5_202101_bins_146_scaffold_1_1267	d__Archaea;p__Thermoproteota;c__Nitrososphaeria_A;o__Caldarchaeales;f__Caldarchaeaceae;g__Caldarchaeum;s__Caldarchaeum subterraneum_B	202207_QQ	1458	141.537	Nitrogen metabolism	nirK	nitrite reductase (NO-forming)
JZ-2_201912_bins_104_scaffold_72_2	d__Archaea;p__Thermoproteota;c__Nitrososphaeria;o__Nitrososphaerales;f__Nitrosopumilaceae;g__Nitrosotenuis;s__Nitrosotenuis uzonensis	202101_JZ-2	1035	140.915	Carbon metabolism	IDH3	isocitrate dehydrogenase (NAD+)
JZ-1_201705_bins_112_scaffold_13_24	d__Archaea;p__Thermoproteota;c__Nitrososphaeria;o__Nitrososphaerales;f__Nitrosocaldaceae;g__Nitrosocaldus;s__Nitrosocaldus sp013538805	202207_QQ	1221	140.548	Sulfur metabolism	sqr	sulfide:quinone oxidoreductase [EC:1.8.5.4]
ZZQ_201901_bins_20_scaffold_11_70	d__Archaea;p__Thermoproteota;c__Thermoproteia;o__Thermoproteales;f__Thermoproteaceae;g__Pyrobaculum;s__Pyrobaculum arsenaticum	202207_JZ-3	1080	139.097	Carbon metabolism	porB	pyruvate ferredoxin oxidoreductase beta subunit
DRTY-16_202007_bins_2_scaffold_1_117	d__Archaea;p__Thermoplasmatota;c__Thermoplasmata;o__Thermoplasmatales;f__GCA-001856825;g__;s__	202207_DRTY-16	1716	138.252	Carbon metabolism	sdhA, frdA	succinate dehydrogenase flavoprotein subunit
DRTY-8_201803_bins_4_scaffold_2_17	d__Archaea;p__Thermoproteota;c__Thermoproteia;o__Thermoproteales;f__Thermoproteaceae;g__Pyrobaculum;s__Pyrobaculum arsenaticum	202207_JZ-3	1182	137.987	Carbon metabolism	porA	pyruvate ferredoxin oxidoreductase alpha subunit
DRC_201705_bins_77_scaffold_2_151	d__Archaea;p__Thermoproteota;c__Thermoproteia;o__Thermoproteales;f__Thermoproteaceae;g__Pyrobaculum;s__	202207_JZ-3	879	137.944	Carbon metabolism	porB	pyruvate ferredoxin oxidoreductase beta subunit
JZ-1_201705_bins_112_scaffold_1_117	d__Archaea;p__Thermoproteota;c__Nitrososphaeria;o__Nitrososphaerales;f__Nitrosocaldaceae;g__Nitrosocaldus;s__Nitrosocaldus sp013538805	202207_QQ	1020	137.492	Carbon metabolism	korD, oorD	2-oxoglutarate ferredoxin oxidoreductase subunit delta
DRTY-16_202007_bins_2_scaffold_12_22	d__Archaea;p__Thermoplasmatota;c__Thermoplasmata;o__Thermoplasmatales;f__GCA-001856825;g__;s__	202207_DRTY-16	996	136.218	Carbon metabolism	porB	pyruvate ferredoxin oxidoreductase beta subunit
DRTY-16_202007_bins_2_scaffold_1_209	d__Archaea;p__Thermoplasmatota;c__Thermoplasmata;o__Thermoplasmatales;f__GCA-001856825;g__;s__	202207_DRTY-16	2682	134.711	Carbon metabolism	acdAB	acetate---CoA ligase (ADP-forming)
DRC_201705_bins_77_scaffold_16_9	d__Archaea;p__Thermoproteota;c__Thermoproteia;o__Thermoproteales;f__Thermoproteaceae;g__Pyrobaculum;s__	202207_JZ-3	1899	134.482	Carbon metabolism	korA, oorA, oforA	2-oxoglutarate/2-oxoacid ferredoxin oxidoreductase subunit alpha
DRTY-16_202007_bins_21_scaffold_10_10	d__Archaea;p__Thermoplasmatota;c__Thermoplasmata;o__ARK-15;f__ARK-15;g__;s__	202207_DRTY-16	921	134.289	Nitrogen metabolism	E3.5.1.49	formamidase
DRC_201705_bins_79_scaffold_112_3	d__Archaea;p__Thermoproteota;c__Thermoproteia;o__Sulfolobales;f__Desulfurococcaceae;g__UBA285;s__	202207_JZ-3	1680	132.852	Sulfur metabolism	sat, met3	sulfate adenylyltransferase [EC:2.7.7.4]
JZ-2_201912_bins_104_scaffold_42_9	d__Archaea;p__Thermoproteota;c__Nitrososphaeria;o__Nitrososphaerales;f__Nitrosopumilaceae;g__Nitrosotenuis;s__Nitrosotenuis uzonensis	202101_JZ-2	1602	132.693	Carbon metabolism	E4.1.1.49, pckA	phosphoenolpyruvate carboxykinase (ATP)
DRTY-16_202007_bins_2_scaffold_2_35	d__Archaea;p__Thermoplasmatota;c__Thermoplasmata;o__Thermoplasmatales;f__GCA-001856825;g__;s__	202207_DRTY-16	930	130.571	Carbon metabolism	korB, oorB, oforB	2-oxoglutarate/2-oxoacid ferredoxin oxidoreductase subunit beta
DRTY-16_202007_bins_21_scaffold_13_9	d__Archaea;p__Thermoplasmatota;c__Thermoplasmata;o__ARK-15;f__ARK-15;g__;s__	202207_DRTY-16	807	129.273	Carbon metabolism	E4.2.1.2AA, fumA	fumarate hydratase subunit alpha
DRTY-16_202007_bins_21_scaffold_15_10	d__Archaea;p__Thermoplasmatota;c__Thermoplasmata;o__ARK-15;f__ARK-15;g__;s__	202207_DRTY-16	1140	128.875	Carbon metabolism	korA, oorA, oforA	2-oxoglutarate/2-oxoacid ferredoxin oxidoreductase subunit alpha
JZ-2_201912_bins_104_scaffold_56_3	d__Archaea;p__Thermoproteota;c__Nitrososphaeria;o__Nitrososphaerales;f__Nitrosopumilaceae;g__Nitrosotenuis;s__Nitrosotenuis uzonensis	202101_JZ-2	537	128.697	Carbon metabolism	K18605	biotin carboxyl carrier protein
DRTY-16_202007_bins_2_scaffold_3_83	d__Archaea;p__Thermoplasmatota;c__Thermoplasmata;o__Thermoplasmatales;f__GCA-001856825;g__;s__	202207_DRTY-16	930	128.556	Carbon metabolism	mdh	malate dehydrogenase
DRC_201705_bins_77_scaffold_12_8	d__Archaea;p__Thermoproteota;c__Thermoproteia;o__Thermoproteales;f__Thermoproteaceae;g__Pyrobaculum;s__	202207_JZ-3	1245	127.557	Carbon metabolism	aksD	methanogen homoaconitase large subunit
DRTY-16_202007_bins_21_scaffold_13_11	d__Archaea;p__Thermoplasmatota;c__Thermoplasmata;o__ARK-15;f__ARK-15;g__;s__	202207_DRTY-16	600	126.491	Carbon metabolism	E4.2.1.2AB, fumB	fumarate hydratase subunit beta
DRTY-16_202007_bins_2_scaffold_2_58	d__Archaea;p__Thermoplasmatota;c__Thermoplasmata;o__Thermoplasmatales;f__GCA-001856825;g__;s__	202207_DRTY-16	675	126.317	Carbon metabolism	K15019	3-hydroxypropionyl-coenzyme A dehydratase
DRC_201705_bins_77_scaffold_34_12	d__Archaea;p__Thermoproteota;c__Thermoproteia;o__Thermoproteales;f__Thermoproteaceae;g__Pyrobaculum;s__	202207_JZ-3	672	126.145	Sulfur metabolism	TST, MPST, sseA	thiosulfate/3-mercaptopyruvate sulfurtransferase [EC:2.8.1.1 2.8.1.2]
DRTY-16_202007_bins_21_scaffold_3_6	d__Archaea;p__Thermoplasmatota;c__Thermoplasmata;o__ARK-15;f__ARK-15;g__;s__	202207_DRTY-16	648	125.797	Carbon metabolism	comB	2-phosphosulfolactate phosphatase
DRTY-16_202007_bins_21_scaffold_20_14	d__Archaea;p__Thermoplasmatota;c__Thermoplasmata;o__ARK-15;f__ARK-15;g__;s__	202207_DRTY-16	2022	124.003	Carbon metabolism	fdhA	formate dehydrogenase (coenzyme F420) alpha subunit
DRTY-16_202007_bins_21_scaffold_2_95	d__Archaea;p__Thermoplasmatota;c__Thermoplasmata;o__ARK-15;f__ARK-15;g__;s__	202207_DRTY-16	660	122.942	Sulfur metabolism	sdo	sulfur dioxygenase
BF4_201808_bins_124_scaffold_44_8	d__Archaea;p__Thermoproteota;c__Nitrososphaeria;o__Nitrososphaerales;f__Nitrosocaldaceae;g__Nitrosocaldus;s__Nitrosocaldus sp013538805	202207_QQ	693	122.173	Carbon metabolism	rpiA	ribose 5-phosphate isomerase A
JZ-2_201912_bins_104_scaffold_4_15	d__Archaea;p__Thermoproteota;c__Nitrososphaeria;o__Nitrososphaerales;f__Nitrosopumilaceae;g__Nitrosotenuis;s__Nitrosotenuis uzonensis	202101_JZ-2	1143	121.345	Sulfur metabolism	sat, met3	sulfate adenylyltransferase [EC:2.7.7.4]
DRTY-16_202007_bins_2_scaffold_2_25	d__Archaea;p__Thermoplasmatota;c__Thermoplasmata;o__Thermoplasmatales;f__GCA-001856825;g__;s__	202207_DRTY-16	1284	119.967	Carbon metabolism	glyA, SHMT	glycine hydroxymethyltransferase
DRTY-16_202007_bins_21_scaffold_40_3	d__Archaea;p__Thermoplasmatota;c__Thermoplasmata;o__ARK-15;f__ARK-15;g__;s__	202207_DRTY-16	858	119.251	Carbon metabolism	folD	methylenetetrahydrofolate dehydrogenase (NADP+) / methenyltetrahydrofolate
JZ-2_201901_bins_13_scaffold_32_6	d__Archaea;p__Thermoproteota;c__Nitrososphaeria;o__Nitrososphaerales;f__Nitrosopumilaceae;g__Nitrosotenuis;s__	202101_JZ-2	681	118.631	Nitrogen metabolism	amoC	ammonia monooxygenase subunit C
DRTY-16_202007_bins_21_scaffold_9_8	d__Archaea;p__Thermoplasmatota;c__Thermoplasmata;o__ARK-15;f__ARK-15;g__;s__	202207_DRTY-16	1854	118.157	Carbon metabolism	aor	aldehyde:ferredoxin oxidoreductase
DRTY-16_202007_bins_21_scaffold_4_31	d__Archaea;p__Thermoplasmatota;c__Thermoplasmata;o__ARK-15;f__ARK-15;g__;s__	202207_DRTY-16	726	117.96	Carbon metabolism	K15019	3-hydroxypropionyl-coenzyme A dehydratase
DRTY-16_202007_bins_21_scaffold_3_48	d__Archaea;p__Thermoplasmatota;c__Thermoplasmata;o__ARK-15;f__ARK-15;g__;s__	202207_DRTY-16	1203	117.92	Carbon metabolism	glyA, SHMT	glycine hydroxymethyltransferase
BF4_201808_bins_124_scaffold_20_9	d__Archaea;p__Thermoproteota;c__Nitrososphaeria;o__Nitrososphaerales;f__Nitrosocaldaceae;g__Nitrosocaldus;s__Nitrosocaldus sp013538805	202207_QQ	1053	117.424	Carbon metabolism	adhP	alcohol dehydrogenase, propanol-preferring
JZ-2_201912_bins_104_scaffold_44_5	d__Archaea;p__Thermoproteota;c__Nitrososphaeria;o__Nitrososphaerales;f__Nitrosopumilaceae;g__Nitrosotenuis;s__Nitrosotenuis uzonensis	202101_JZ-2	1404	117.289	Sulfur metabolism	sdo	sulfur dioxygenase
DRC_201705_bins_77_scaffold_12_6	d__Archaea;p__Thermoproteota;c__Thermoproteia;o__Thermoproteales;f__Thermoproteaceae;g__Pyrobaculum;s__	202207_JZ-3	1335	116.547	Carbon metabolism	nifV	homocitrate synthase NifV
HNT-4_202101_bins_24_scaffold_12_13	d__Archaea;p__Thermoproteota;c__Nitrososphaeria;o__Nitrososphaerales;f__Nitrososphaeraceae;g__Nitrososphaera;s__Nitrososphaera sp013388945	202101_JZ-2	564	116.198	Nitrogen metabolism	amoC	ammonia monooxygenase subunit C
DRTY-16_202007_bins_2_scaffold_13_15	d__Archaea;p__Thermoplasmatota;c__Thermoplasmata;o__Thermoplasmatales;f__GCA-001856825;g__;s__	202207_DRTY-16	1620	116.138	Carbon metabolism	E5.4.99.2A, mcmA1	methylmalonyl-CoA mutase, N-terminal domain
DRTY-16_202007_bins_21_scaffold_4_83	d__Archaea;p__Thermoplasmatota;c__Thermoplasmata;o__ARK-15;f__ARK-15;g__;s__	202207_DRTY-16	1269	115.921	Sulfur metabolism	sat, met3	sulfate adenylyltransferase [EC:2.7.7.4]
DRC_201705_bins_77_scaffold_12_1	d__Archaea;p__Thermoproteota;c__Thermoproteia;o__Thermoproteales;f__Thermoproteaceae;g__Pyrobaculum;s__	202207_JZ-3	288	115.5	Nitrogen metabolism	gudB, rocG	glutamate dehydrogenase
DRTY-16_202007_bins_21_scaffold_9_4	d__Archaea;p__Thermoplasmatota;c__Thermoplasmata;o__ARK-15;f__ARK-15;g__;s__	202207_DRTY-16	216	115.386	Carbon metabolism	korD, oorD	2-oxoglutarate ferredoxin oxidoreductase subunit delta
DRTY-8_201705_bins_31_scaffold_10_16	d__Archaea;p__Thermoproteota;c__Thermoproteia;o__Thermofilales;f__Thermofilaceae;g__Thermofilum_C;s__Thermofilum_C sp011364825	202207_JZ-3	714	114.216	Nitrogen metabolism	narI, narV	nitrate reductase gamma subunit
DRC_201705_bins_77_scaffold_4_63	d__Archaea;p__Thermoproteota;c__Thermoproteia;o__Thermoproteales;f__Thermoproteaceae;g__Pyrobaculum;s__	202207_JZ-3	1746	113.695	Carbon metabolism	sdhA, frdA	succinate dehydrogenase flavoprotein subunit
DRC_201705_bins_77_scaffold_4_42	d__Archaea;p__Thermoproteota;c__Thermoproteia;o__Thermoproteales;f__Thermoproteaceae;g__Pyrobaculum;s__	202207_JZ-3	1209	113.605	Carbon metabolism	porA	pyruvate ferredoxin oxidoreductase alpha subunit
JZ-2_201907_bins_187_scaffold_8_37	d__Archaea;p__Thermoproteota;c__Nitrososphaeria;o__Nitrososphaerales;f__Nitrosopumilaceae;g__Nitrosotenuis;s__	202101_JZ-2	762	113.527	Carbon metabolism	K15019	3-hydroxypropionyl-coenzyme A dehydratase
JZ-2_201912_bins_104_scaffold_11_17	d__Archaea;p__Thermoproteota;c__Nitrososphaeria;o__Nitrososphaerales;f__Nitrosopumilaceae;g__Nitrosotenuis;s__Nitrosotenuis uzonensis	202101_JZ-2	1731	113.167	Carbon metabolism	sdhA, frdA	succinate dehydrogenase flavoprotein subunit
DRTY-16_202007_bins_2_scaffold_9_48	d__Archaea;p__Thermoplasmatota;c__Thermoplasmata;o__Thermoplasmatales;f__GCA-001856825;g__;s__	202207_DRTY-16	1857	112.618	Carbon metabolism	E4.1.1.32, pckA, PCK	phosphoenolpyruvate carboxykinase (GTP)
JZ-1_201705_bins_112_scaffold_1_91	d__Archaea;p__Thermoproteota;c__Nitrososphaeria;o__Nitrososphaerales;f__Nitrosocaldaceae;g__Nitrosocaldus;s__Nitrosocaldus sp013538805	202207_QQ	1179	111.83	Carbon metabolism	ME2, sfcA, maeA	malate dehydrogenase (oxaloacetate-decarboxylating)
DRTY-16_202007_bins_21_scaffold_32_11	d__Archaea;p__Thermoplasmatota;c__Thermoplasmata;o__ARK-15;f__ARK-15;g__;s__	202207_DRTY-16	570	111.779	Carbon metabolism	gpmB	2,3-bisphosphoglycerate-dependent phosphoglycerate mutase
DRTY-8_201705_bins_31_scaffold_45_10	d__Archaea;p__Thermoproteota;c__Thermoproteia;o__Thermofilales;f__Thermofilaceae;g__Thermofilum_C;s__Thermofilum_C sp011364825	202207_JZ-3	1101	111.104	Carbon metabolism	K01622	fructose 1,6-bisphosphate aldolase/phosphatase
ZZQ_201901_bins_20_scaffold_11_68	d__Archaea;p__Thermoproteota;c__Thermoproteia;o__Thermoproteales;f__Thermoproteaceae;g__Pyrobaculum;s__Pyrobaculum arsenaticum	202207_JZ-3	939	110.846	Carbon metabolism	porC, porG	pyruvate ferredoxin oxidoreductase gamma subunit
DRTY-16_202007_bins_2_scaffold_7_35	d__Archaea;p__Thermoplasmatota;c__Thermoplasmata;o__Thermoplasmatales;f__GCA-001856825;g__;s__	202207_DRTY-16	1812	110.761	Carbon metabolism	aor	aldehyde:ferredoxin oxidoreductase
BF2_201808_bins_85_scaffold_8_12	d__Archaea;p__Thermoproteota;c__Thermoproteia;o__Sulfolobales;f__AG1;g__AG1;s__AG1 sp003116855	202207_JZ-3	1173	110.688	Carbon metabolism	K01622	fructose 1,6-bisphosphate aldolase/phosphatase
DRTY-16_202007_bins_21_scaffold_1_96	d__Archaea;p__Thermoplasmatota;c__Thermoplasmata;o__ARK-15;f__ARK-15;g__;s__	202207_DRTY-16	1452	110.088	Carbon metabolism	fdhB	formate dehydrogenase (NADP+) beta subunit
DRTY-16_202007_bins_21_scaffold_3_20	d__Archaea;p__Thermoplasmatota;c__Thermoplasmata;o__ARK-15;f__ARK-15;g__;s__	202207_DRTY-16	1191	109.195	Carbon metabolism	gnaD	gluconate/galactonate dehydratase
DRTY-16_202007_bins_21_scaffold_1_27	d__Archaea;p__Thermoplasmatota;c__Thermoplasmata;o__ARK-15;f__ARK-15;g__;s__	202207_DRTY-16	1407	109.08	Carbon metabolism	acdA	acetate---CoA ligase (ADP-forming) subunit alpha
JZ-1_201705_bins_112_scaffold_6_1	d__Archaea;p__Thermoproteota;c__Nitrososphaeria;o__Nitrososphaerales;f__Nitrosocaldaceae;g__Nitrosocaldus;s__Nitrosocaldus sp013538805	202207_QQ	564	108.693	Sulfur metabolism	cysC	adenylylsulfate kinase [EC:2.7.1.25]
DRTY-16_202007_bins_21_scaffold_2_5	d__Archaea;p__Thermoplasmatota;c__Thermoplasmata;o__ARK-15;f__ARK-15;g__;s__	202207_DRTY-16	864	108.446	Carbon metabolism	PRPS, prsA	ribose-phosphate pyrophosphokinase
ZZQ_201601_bins_2_scaffold_6_14	d__Archaea;p__Thermoproteota;c__Thermoproteia;o__Sulfolobales;f__AG1;g__WYEN01;s__	202207_JZ-3	693	108.387	Sulfur metabolism	ttrB	tetrathionate reductase subunit B
DRTY-16_202007_bins_21_scaffold_14_5	d__Archaea;p__Thermoplasmatota;c__Thermoplasmata;o__ARK-15;f__ARK-15;g__;s__	202207_DRTY-16	1218	108.159	Carbon metabolism	apgM	2,3-bisphosphoglycerate-independent phosphoglycerate mutase
DRTY-8_201803_bins_4_scaffold_2_16	d__Archaea;p__Thermoproteota;c__Thermoproteia;o__Thermoproteales;f__Thermoproteaceae;g__Pyrobaculum;s__Pyrobaculum arsenaticum	202207_JZ-3	309	107.65	Carbon metabolism	porD	pyruvate ferredoxin oxidoreductase delta subunit
DRTY-16_202007_bins_21_scaffold_4_88	d__Archaea;p__Thermoplasmatota;c__Thermoplasmata;o__ARK-15;f__ARK-15;g__;s__	202207_DRTY-16	1194	106.881	Sulfur metabolism	dsrA	dissimilatory sulfite reductase alpha subunit [EC:1.8.99.5]
JZ-2_201912_bins_104_scaffold_12_20	d__Archaea;p__Thermoproteota;c__Nitrososphaeria;o__Nitrososphaerales;f__Nitrosopumilaceae;g__Nitrosotenuis;s__Nitrosotenuis uzonensis	202101_JZ-2	963	106.659	Carbon metabolism	abfD	4-hydroxybutyryl-CoA dehydratase / vinylacetyl-CoA-Delta-isomerase
DRTY-8_201803_bins_4_scaffold_2_15	d__Archaea;p__Thermoproteota;c__Thermoproteia;o__Thermoproteales;f__Thermoproteaceae;g__Pyrobaculum;s__Pyrobaculum arsenaticum	202207_JZ-3	528	105.677	Carbon metabolism	porC, porG	pyruvate ferredoxin oxidoreductase gamma subunit
JZ-2_201912_bins_104_scaffold_11_1	d__Archaea;p__Thermoproteota;c__Nitrososphaeria;o__Nitrososphaerales;f__Nitrosopumilaceae;g__Nitrosotenuis;s__Nitrosotenuis uzonensis	202101_JZ-2	255	105.605	Carbon metabolism	K18604	acetyl-CoA/propionyl-CoA carboxylase
DRTY-16_202007_bins_21_scaffold_4_18	d__Archaea;p__Thermoplasmatota;c__Thermoplasmata;o__ARK-15;f__ARK-15;g__;s__	202207_DRTY-16	1719	105.525	Carbon metabolism	E5.4.99.2A, mcmA1	methylmalonyl-CoA mutase, N-terminal domain
JZ-2_201912_bins_104_scaffold_17_11	d__Archaea;p__Thermoproteota;c__Nitrososphaeria;o__Nitrososphaerales;f__Nitrosopumilaceae;g__Nitrosotenuis;s__Nitrosotenuis uzonensis	202101_JZ-2	789	105.111	Carbon metabolism	K16306	fructose-bisphosphate aldolase / 2-amino-3,7-dideoxy-D-threo-hept-6-uloson
JZ-2_201912_bins_104_scaffold_4_16	d__Archaea;p__Thermoproteota;c__Nitrososphaeria;o__Nitrososphaerales;f__Nitrosopumilaceae;g__Nitrosotenuis;s__Nitrosotenuis uzonensis	202101_JZ-2	723	104.818	Sulfur metabolism	cysH	phosphoadenosine phosphosulfate reductase [EC:1.8.4.8 1.8.4.10]
DRTY-3_201901_bins_12_scaffold_21_10	d__Archaea;p__Thermoplasmatota;c__Thermoplasmata;o__ARK-15;f__ARK-15;g__ARK-15;s__	202207_DRTY-16	1152	103.782	Carbon metabolism	AGXT	alanine-glyoxylate transaminase / serine-glyoxylate transaminase / serine-
DRTY-16_202007_bins_2_scaffold_1_239	d__Archaea;p__Thermoplasmatota;c__Thermoplasmata;o__Thermoplasmatales;f__GCA-001856825;g__;s__	202207_DRTY-16	609	102.467	Carbon metabolism	gloB, gloC, HAGH	hydroxyacylglutathione hydrolase
JZ-1_201705_bins_112_scaffold_6_25	d__Archaea;p__Thermoproteota;c__Nitrososphaeria;o__Nitrososphaerales;f__Nitrosocaldaceae;g__Nitrosocaldus;s__Nitrosocaldus sp013538805	202207_QQ	900	102.172	Carbon metabolism	metF, MTHFR	methylenetetrahydrofolate reductase (NADH)
JZ-2_201912_bins_104_scaffold_26_12	d__Archaea;p__Thermoproteota;c__Nitrososphaeria;o__Nitrososphaerales;f__Nitrosopumilaceae;g__Nitrosotenuis;s__Nitrosotenuis uzonensis	202101_JZ-2	933	102.17	Carbon metabolism	serA, PHGDH	D-3-phosphoglycerate dehydrogenase / 2-oxoglutarate reductase
DRC_201705_bins_77_scaffold_3_36	d__Archaea;p__Thermoproteota;c__Thermoproteia;o__Thermoproteales;f__Thermoproteaceae;g__Pyrobaculum;s__	202207_JZ-3	927	101.863	Carbon metabolism	mdh	malate dehydrogenase
DRTY-16_202007_bins_2_scaffold_1_118	d__Archaea;p__Thermoplasmatota;c__Thermoplasmata;o__Thermoplasmatales;f__GCA-001856825;g__;s__	202207_DRTY-16	450	101.609	Carbon metabolism	sdhC, frdC	succinate dehydrogenase cytochrome b subunit
DRTY-16_202007_bins_2_scaffold_2_160	d__Archaea;p__Thermoplasmatota;c__Thermoplasmata;o__Thermoplasmatales;f__GCA-001856825;g__;s__	202207_DRTY-16	1098	101.377	Carbon metabolism	K01622	fructose 1,6-bisphosphate aldolase/phosphatase
JZ-1_201705_bins_112_scaffold_4_109	d__Archaea;p__Thermoproteota;c__Nitrososphaeria;o__Nitrososphaerales;f__Nitrosocaldaceae;g__Nitrosocaldus;s__Nitrosocaldus sp013538805	202207_QQ	1158	101.157	Carbon metabolism	fbiC	FO synthase
DRTY-16_202007_bins_21_scaffold_3_52	d__Archaea;p__Thermoplasmatota;c__Thermoplasmata;o__ARK-15;f__ARK-15;g__;s__	202207_DRTY-16	1248	101.055	Carbon metabolism	PGK, pgk	phosphoglycerate kinase
JZ-2_201907_bins_36_scaffold_2_266	d__Archaea;p__Halobacteriota;c__Syntropharchaeia;o__JACQPP01;f__JACQPP01;g__;s__	202207_JZ-3	372	100.957	Carbon metabolism	E5.4.99.2B, mcmA2	methylmalonyl-CoA mutase, C-terminal domain
JZ-2_201912_bins_104_scaffold_85_3	d__Archaea;p__Thermoproteota;c__Nitrososphaeria;o__Nitrososphaerales;f__Nitrosopumilaceae;g__Nitrosotenuis;s__Nitrosotenuis uzonensis	202101_JZ-2	678	100.527	Carbon metabolism	rpiA	ribose 5-phosphate isomerase A
DRC_201705_bins_77_scaffold_17_20	d__Archaea;p__Thermoproteota;c__Thermoproteia;o__Thermoproteales;f__Thermoproteaceae;g__Pyrobaculum;s__	202207_JZ-3	1046	100.069	Carbon metabolism	fdoH, fdsB	formate dehydrogenase iron-sulfur subunit
DRC_201705_bins_77_scaffold_8_13	d__Archaea;p__Thermoproteota;c__Thermoproteia;o__Thermoproteales;f__Thermoproteaceae;g__Pyrobaculum;s__	202207_JZ-3	1818	99.7484	Carbon metabolism	aor	aldehyde:ferredoxin oxidoreductase
JZ-2_201705_bins_214_scaffold_10_5	d__Archaea;p__Thermoproteota;c__Nitrososphaeria;o__Nitrososphaerales;f__Nitrosocaldaceae;g__Nitrosocaldus;s__Nitrosocaldus sp013538805	202207_QQ	1137	99.3048	Carbon metabolism	K01622	fructose 1,6-bisphosphate aldolase/phosphatase
DRTY-16_202007_bins_2_scaffold_7_43	d__Archaea;p__Thermoplasmatota;c__Thermoplasmata;o__Thermoplasmatales;f__GCA-001856825;g__;s__	202207_DRTY-16	1854	99.2562	Carbon metabolism	aor	aldehyde:ferredoxin oxidoreductase
DRTY-16_202007_bins_2_scaffold_2_145	d__Archaea;p__Thermoplasmatota;c__Thermoplasmata;o__Thermoplasmatales;f__GCA-001856825;g__;s__	202207_DRTY-16	267	98.9609	Carbon metabolism	acyP	acylphosphatase
DRTY-16_202007_bins_21_scaffold_1_20	d__Archaea;p__Thermoplasmatota;c__Thermoplasmata;o__ARK-15;f__ARK-15;g__;s__	202207_DRTY-16	453	98.868	Carbon metabolism	fchA	methenyltetrahydrofolate cyclohydrolase
DRTY-16_202007_bins_21_scaffold_4_22	d__Archaea;p__Thermoplasmatota;c__Thermoplasmata;o__ARK-15;f__ARK-15;g__;s__	202207_DRTY-16	939	97.9878	Carbon metabolism	serA, PHGDH	D-3-phosphoglycerate dehydrogenase / 2-oxoglutarate reductase
JZ-2_201912_bins_104_scaffold_28_2	d__Archaea;p__Thermoproteota;c__Nitrososphaeria;o__Nitrososphaerales;f__Nitrosopumilaceae;g__Nitrosotenuis;s__Nitrosotenuis uzonensis	202101_JZ-2	1170	97.9727	Carbon metabolism	fbiC	FO synthase
DRTY-16_202007_bins_21_scaffold_15_8	d__Archaea;p__Thermoplasmatota;c__Thermoplasmata;o__ARK-15;f__ARK-15;g__;s__	202207_DRTY-16	519	97.1272	Carbon metabolism	korC, oorC	2-oxoglutarate ferredoxin oxidoreductase subunit gamma
JZ-4_201803_bins_274_scaffold_54_9	d__Archaea;p__Thermoproteota;c__Nitrososphaeria;o__Nitrososphaerales;f__Nitrosopumilaceae;g__Nitrosotenuis;s__Nitrosotenuis uzonensis	202101_JZ-2	1113	96.9949	Carbon metabolism	sucC	succinyl-CoA synthetase beta subunit
DRTY-16_202007_bins_2_scaffold_5_33	d__Archaea;p__Thermoplasmatota;c__Thermoplasmata;o__Thermoplasmatales;f__GCA-001856825;g__;s__	202207_DRTY-16	1062	96.1674	Sulfur metabolism	dsrB	dissimilatory sulfite reductase beta subunit [EC:1.8.99.5]
JZ-1_201705_bins_112_scaffold_3_153	d__Archaea;p__Thermoproteota;c__Nitrososphaeria;o__Nitrososphaerales;f__Nitrosocaldaceae;g__Nitrosocaldus;s__Nitrosocaldus sp013538805	202207_QQ	1548	95.3462	Carbon metabolism	K18604	acetyl-CoA/propionyl-CoA carboxylase
DRTY-16_202007_bins_21_scaffold_22_5	d__Archaea;p__Thermoplasmatota;c__Thermoplasmata;o__ARK-15;f__ARK-15;g__;s__	202207_DRTY-16	2667	95.0672	Carbon metabolism	ppdK	pyruvate, orthophosphate dikinase
DRTY-16_202007_bins_2_scaffold_6_47	d__Archaea;p__Thermoplasmatota;c__Thermoplasmata;o__Thermoplasmatales;f__GCA-001856825;g__;s__	202207_DRTY-16	1632	94.7305	Carbon metabolism	fhs	formate--tetrahydrofolate ligase
DRTY-16_202007_bins_2_scaffold_15_10	d__Archaea;p__Thermoplasmatota;c__Thermoplasmata;o__Thermoplasmatales;f__GCA-001856825;g__;s__	202207_DRTY-16	1206	94.474	Carbon metabolism	ENO, eno	enolase
DRTY-16_202007_bins_21_scaffold_9_6	d__Archaea;p__Thermoplasmatota;c__Thermoplasmata;o__ARK-15;f__ARK-15;g__;s__	202207_DRTY-16	786	93.9355	Carbon metabolism	korB, oorB, oforB	2-oxoglutarate/2-oxoacid ferredoxin oxidoreductase subunit beta
DRTY-16_202007_bins_2_scaffold_8_19	d__Archaea;p__Thermoplasmatota;c__Thermoplasmata;o__Thermoplasmatales;f__GCA-001856825;g__;s__	202207_DRTY-16	633	93.549	Carbon metabolism	comB	2-phosphosulfolactate phosphatase
JZ-1_201705_bins_112_scaffold_9_19	d__Archaea;p__Thermoproteota;c__Nitrososphaeria;o__Nitrososphaerales;f__Nitrosocaldaceae;g__Nitrosocaldus;s__Nitrosocaldus sp013538805	202207_QQ	1014	93.3164	Carbon metabolism	PRPS, prsA	ribose-phosphate pyrophosphokinase
DRC_201705_bins_77_scaffold_1_25	d__Archaea;p__Thermoproteota;c__Thermoproteia;o__Thermoproteales;f__Thermoproteaceae;g__Pyrobaculum;s__	202207_JZ-3	1386	92.9033	Carbon metabolism	acdAB	acetate---CoA ligase (ADP-forming)
DRTY-8_201803_bins_4_scaffold_10_12	d__Archaea;p__Thermoproteota;c__Thermoproteia;o__Thermoproteales;f__Thermoproteaceae;g__Pyrobaculum;s__Pyrobaculum arsenaticum	202207_JZ-3	1251	92.6359	Sulfur metabolism	dsrA	dissimilatory sulfite reductase alpha subunit [EC:1.8.99.5]
JZ-2_201907_bins_36_scaffold_2_203	d__Archaea;p__Halobacteriota;c__Syntropharchaeia;o__JACQPP01;f__JACQPP01;g__;s__	202207_JZ-3	1653	92.1782	Carbon metabolism	E5.4.99.2A, mcmA1	methylmalonyl-CoA mutase, N-terminal domain
DRTY-16_202007_bins_21_scaffold_14_17	d__Archaea;p__Thermoplasmatota;c__Thermoplasmata;o__ARK-15;f__ARK-15;g__;s__	202207_DRTY-16	1287	92.1682	Carbon metabolism	hps-phi	3-hexulose-6-phosphate synthase / 6-phospho-3-hexuloisomerase
JZ-2_201912_bins_104_scaffold_55_4	d__Archaea;p__Thermoproteota;c__Nitrososphaeria;o__Nitrososphaerales;f__Nitrosopumilaceae;g__Nitrosotenuis;s__Nitrosotenuis uzonensis	202101_JZ-2	762	91.9472	Sulfur metabolism	TST, MPST, sseA	thiosulfate/3-mercaptopyruvate sulfurtransferase [EC:2.8.1.1 2.8.1.2]
DRTY-16_202007_bins_21_scaffold_5_55	d__Archaea;p__Thermoplasmatota;c__Thermoplasmata;o__ARK-15;f__ARK-15;g__;s__	202207_DRTY-16	1158	91.7551	Carbon metabolism	mfnA, adc	tyrosine decarboxylase / aspartate 1-decarboxylase
DRTY-16_202007_bins_2_scaffold_2_174	d__Archaea;p__Thermoplasmatota;c__Thermoplasmata;o__Thermoplasmatales;f__GCA-001856825;g__;s__	202207_DRTY-16	1248	91.2946	Carbon metabolism	PGK, pgk	phosphoglycerate kinase
JZ-4_201803_bins_274_scaffold_37_1	d__Archaea;p__Thermoproteota;c__Nitrososphaeria;o__Nitrososphaerales;f__Nitrosopumilaceae;g__Nitrosotenuis;s__Nitrosotenuis uzonensis	202101_JZ-2	423	90.7051	Nitrogen metabolism	amoC	ammonia monooxygenase subunit C
JZ-1_201705_bins_112_scaffold_2_177	d__Archaea;p__Thermoproteota;c__Nitrososphaeria;o__Nitrososphaerales;f__Nitrosocaldaceae;g__Nitrosocaldus;s__Nitrosocaldus sp013538805	202207_QQ	1635	89.1185	Carbon metabolism	ACSS1_2, acs	acetyl-CoA synthetase
JZ-2_201912_bins_104_scaffold_62_1	d__Archaea;p__Thermoproteota;c__Nitrososphaeria;o__Nitrososphaerales;f__Nitrosopumilaceae;g__Nitrosotenuis;s__Nitrosotenuis uzonensis	202101_JZ-2	774	88.9821	Carbon metabolism	E5.4.99.2A, mcmA1	methylmalonyl-CoA mutase, N-terminal domain
DRC_201705_bins_77_scaffold_19_28	d__Archaea;p__Thermoproteota;c__Thermoproteia;o__Thermoproteales;f__Thermoproteaceae;g__Pyrobaculum;s__	202207_JZ-3	1014	88.8903	Sulfur metabolism	cysO	cysteine synthase / O-phosphoserine sulfhydrylase / cystathionine beta-synthase [EC:2.5.1.47 2.5.1.65 4.2.1.22]
JZ-1_201705_bins_112_scaffold_5_53	d__Archaea;p__Thermoproteota;c__Nitrososphaeria;o__Nitrososphaerales;f__Nitrosocaldaceae;g__Nitrosocaldus;s__Nitrosocaldus sp013538805	202207_QQ	1827	88.6223	Sulfur metabolism	sir	sulfite reductase (ferredoxin) [EC:1.8.7.1]
DRTY-16_202007_bins_2_scaffold_1_70	d__Archaea;p__Thermoplasmatota;c__Thermoplasmata;o__Thermoplasmatales;f__GCA-001856825;g__;s__	202207_DRTY-16	882	88.5979	Carbon metabolism	porB	pyruvate ferredoxin oxidoreductase beta subunit
DRTY-16_202007_bins_21_scaffold_9_7	d__Archaea;p__Thermoplasmatota;c__Thermoplasmata;o__ARK-15;f__ARK-15;g__;s__	202207_DRTY-16	531	88.5799	Carbon metabolism	korC, oorC	2-oxoglutarate ferredoxin oxidoreductase subunit gamma
JZ-2_201907_bins_166_scaffold_2_7	d__Archaea;p__Thermoproteota;c__Nitrososphaeria;o__Nitrososphaerales;f__Nitrosocaldaceae;g__JACAFH01;s__JACAFH01 sp013538715	202207_QQ	1455	88.425	Nitrogen metabolism	nirK	nitrite reductase (NO-forming)
DRC_201705_bins_77_scaffold_1_24	d__Archaea;p__Thermoproteota;c__Thermoproteia;o__Thermoproteales;f__Thermoproteaceae;g__Pyrobaculum;s__	202207_JZ-3	693	88.2581	Carbon metabolism	acdB	acetate---CoA ligase (ADP-forming) subunit beta
JZ-4_201803_bins_274_scaffold_9_23	d__Archaea;p__Thermoproteota;c__Nitrososphaeria;o__Nitrososphaerales;f__Nitrosopumilaceae;g__Nitrosotenuis;s__Nitrosotenuis uzonensis	202101_JZ-2	2097	88.188	Carbon metabolism	E6.2.1.56	4-hydroxybutyrate---CoA ligase (ADP-forming)
DRTY-16_202007_bins_21_scaffold_11_29	d__Archaea;p__Thermoplasmatota;c__Thermoplasmata;o__ARK-15;f__ARK-15;g__;s__	202207_DRTY-16	1998	87.9758	Carbon metabolism	K15016	enoyl-CoA hydratase / 3-hydroxyacyl-CoA dehydrogenase
DRTY-8_201705_bins_31_scaffold_33_18	d__Archaea;p__Thermoproteota;c__Thermoproteia;o__Thermofilales;f__Thermofilaceae;g__Thermofilum_C;s__Thermofilum_C sp011364825	202207_JZ-3	1032	87.3399	Carbon metabolism	GAPDH, gapA	glyceraldehyde 3-phosphate dehydrogenase (phosphorylating)
JZ-4_201803_bins_274_scaffold_27_8	d__Archaea;p__Thermoproteota;c__Nitrososphaeria;o__Nitrososphaerales;f__Nitrosopumilaceae;g__Nitrosotenuis;s__Nitrosotenuis uzonensis	202101_JZ-2	1131	86.18	Carbon metabolism	K01622	fructose 1,6-bisphosphate aldolase/phosphatase
JZ-2_201912_bins_104_scaffold_113_3	d__Archaea;p__Thermoproteota;c__Nitrososphaeria;o__Nitrososphaerales;f__Nitrosopumilaceae;g__Nitrosotenuis;s__Nitrosotenuis uzonensis	202101_JZ-2	1050	85.7923	Carbon metabolism	adhP	alcohol dehydrogenase, propanol-preferring
BF4_201808_bins_124_scaffold_3_28	d__Archaea;p__Thermoproteota;c__Nitrososphaeria;o__Nitrososphaerales;f__Nitrosocaldaceae;g__Nitrosocaldus;s__Nitrosocaldus sp013538805	202207_QQ	1149	85.1842	Carbon metabolism	K15016	enoyl-CoA hydratase / 3-hydroxyacyl-CoA dehydrogenase
JZ-2_201912_bins_104_scaffold_15_16	d__Archaea;p__Thermoproteota;c__Nitrososphaeria;o__Nitrososphaerales;f__Nitrosopumilaceae;g__Nitrosotenuis;s__Nitrosotenuis uzonensis	202101_JZ-2	1911	85.1738	Carbon metabolism	korA, oorA, oforA	2-oxoglutarate/2-oxoacid ferredoxin oxidoreductase subunit alpha
DRTY-8_201803_bins_4_scaffold_10_17	d__Archaea;p__Thermoproteota;c__Thermoproteia;o__Thermoproteales;f__Thermoproteaceae;g__Pyrobaculum;s__Pyrobaculum arsenaticum	202207_JZ-3	1701	85.1613	Carbon metabolism	acyP	acylphosphatase
JZ-4_201803_bins_274_scaffold_105_3	d__Archaea;p__Thermoproteota;c__Nitrososphaeria;o__Nitrososphaerales;f__Nitrosopumilaceae;g__Nitrosotenuis;s__Nitrosotenuis uzonensis	202101_JZ-2	1086	84.9234	Carbon metabolism	larA	lactate racemase
JZ-2_201907_bins_187_scaffold_9_44	d__Archaea;p__Thermoproteota;c__Nitrososphaeria;o__Nitrososphaerales;f__Nitrosopumilaceae;g__Nitrosotenuis;s__	202101_JZ-2	945	84.7332	Carbon metabolism	K18602	malonic semialdehyde reductase
BF2_201808_bins_85_scaffold_6_32	d__Archaea;p__Thermoproteota;c__Thermoproteia;o__Sulfolobales;f__AG1;g__AG1;s__AG1 sp003116855	202207_JZ-3	1938	84.7131	Carbon metabolism	korA, oorA, oforA	2-oxoglutarate/2-oxoacid ferredoxin oxidoreductase subunit alpha
DRTY-16_202007_bins_21_scaffold_25_8	d__Archaea;p__Thermoplasmatota;c__Thermoplasmata;o__ARK-15;f__ARK-15;g__;s__	202207_DRTY-16	930	84.6296	Carbon metabolism	pgi-pmi	glucose/mannose-6-phosphate isomerase
DRTY-8_201803_bins_4_scaffold_56_4	d__Archaea;p__Thermoproteota;c__Thermoproteia;o__Thermoproteales;f__Thermoproteaceae;g__Pyrobaculum;s__Pyrobaculum arsenaticum	202207_JZ-3	483	84.4208	Carbon metabolism	aksE	methanogen homoaconitase small subunit
BF4_201808_bins_124_scaffold_31_6	d__Archaea;p__Thermoproteota;c__Nitrososphaeria;o__Nitrososphaerales;f__Nitrosocaldaceae;g__Nitrosocaldus;s__Nitrosocaldus sp013538805	202207_QQ	825	84.3248	Sulfur metabolism	TST, MPST, sseA	thiosulfate/3-mercaptopyruvate sulfurtransferase [EC:2.8.1.1 2.8.1.2]
DRTY-16_202007_bins_2_scaffold_10_57	d__Archaea;p__Thermoplasmatota;c__Thermoplasmata;o__Thermoplasmatales;f__GCA-001856825;g__;s__	202207_DRTY-16	429	84.3055	Carbon metabolism	PK, pyk	pyruvate kinase
JZ-2_201912_bins_104_scaffold_62_2	d__Archaea;p__Thermoproteota;c__Nitrososphaeria;o__Nitrososphaerales;f__Nitrosopumilaceae;g__Nitrosotenuis;s__Nitrosotenuis uzonensis	202101_JZ-2	396	84.2517	Carbon metabolism	MCEE, epi	methylmalonyl-CoA/ethylmalonyl-CoA epimerase
DRTY-16_202007_bins_2_scaffold_23_2	d__Archaea;p__Thermoplasmatota;c__Thermoplasmata;o__Thermoplasmatales;f__GCA-001856825;g__;s__	202207_DRTY-16	1980	83.8541	Carbon metabolism	acdAB	acetate---CoA ligase (ADP-forming)
JZ-2_201705_bins_214_scaffold_7_13	d__Archaea;p__Thermoproteota;c__Nitrososphaeria;o__Nitrososphaerales;f__Nitrosocaldaceae;g__Nitrosocaldus;s__Nitrosocaldus sp013538805	202101_JZ-2	564	83.6627	Nitrogen metabolism	amoC	ammonia monooxygenase subunit C
JZ-1_201705_bins_112_scaffold_4_58	d__Archaea;p__Thermoproteota;c__Nitrososphaeria;o__Nitrososphaerales;f__Nitrosocaldaceae;g__Nitrosocaldus;s__Nitrosocaldus sp013538805	202207_QQ	1275	83.6056	Carbon metabolism	glyA, SHMT	glycine hydroxymethyltransferase
DRTY-16_202007_bins_21_scaffold_1_88	d__Archaea;p__Thermoplasmatota;c__Thermoplasmata;o__ARK-15;f__ARK-15;g__;s__	202207_DRTY-16	550	82.9971	Carbon metabolism	acdAB	acetate---CoA ligase (ADP-forming)
DRTY-16_202007_bins_21_scaffold_12_35	d__Archaea;p__Thermoplasmatota;c__Thermoplasmata;o__ARK-15;f__ARK-15;g__;s__	202207_DRTY-16	1695	82.5861	Carbon metabolism	ACSS1_2, acs	acetyl-CoA synthetase
JZ-1_201705_bins_112_scaffold_1_154	d__Archaea;p__Thermoproteota;c__Nitrososphaeria;o__Nitrososphaerales;f__Nitrosocaldaceae;g__Nitrosocaldus;s__Nitrosocaldus sp013538805	202207_QQ	825	81.9583	Carbon metabolism	E2.2.1.1, tktA, tktB	transketolase
DRTY-16_202007_bins_2_scaffold_1_178	d__Archaea;p__Thermoplasmatota;c__Thermoplasmata;o__Thermoplasmatales;f__GCA-001856825;g__;s__	202207_DRTY-16	1203	81.4689	Carbon metabolism	IDH1, IDH2, icd	isocitrate dehydrogenase
DRTY-16_202007_bins_2_scaffold_12_24	d__Archaea;p__Thermoplasmatota;c__Thermoplasmata;o__Thermoplasmatales;f__GCA-001856825;g__;s__	202207_DRTY-16	1239	81.068	Carbon metabolism	porC, porG	pyruvate ferredoxin oxidoreductase gamma subunit
JZ-2_201912_bins_104_scaffold_34_2	d__Archaea;p__Thermoproteota;c__Nitrososphaeria;o__Nitrososphaerales;f__Nitrosopumilaceae;g__Nitrosotenuis;s__Nitrosotenuis uzonensis	202101_JZ-2	1437	80.5982	Carbon metabolism	pmm-pgm	phosphomannomutase / phosphoglucomutase
JZ-4_201803_bins_274_scaffold_27_1	d__Archaea;p__Thermoproteota;c__Nitrososphaeria;o__Nitrososphaerales;f__Nitrosopumilaceae;g__Nitrosotenuis;s__Nitrosotenuis uzonensis	202101_JZ-2	1125	80.4965	Carbon metabolism	K15016	enoyl-CoA hydratase / 3-hydroxyacyl-CoA dehydrogenase
JZ-1_201705_bins_112_scaffold_15_25	d__Archaea;p__Thermoproteota;c__Nitrososphaeria;o__Nitrososphaerales;f__Nitrosocaldaceae;g__Nitrosocaldus;s__Nitrosocaldus sp013538805	202207_JZ-3	1443	80.3101	Carbon metabolism	abfD	4-hydroxybutyryl-CoA dehydratase / vinylacetyl-CoA-Delta-isomerase
DRTY-16_202007_bins_21_scaffold_20_12	d__Archaea;p__Thermoplasmatota;c__Thermoplasmata;o__ARK-15;f__ARK-15;g__;s__	202207_DRTY-16	777	79.8294	Sulfur metabolism	asrB	anaerobic sulfite reductase subunit B
DRTY-16_202007_bins_21_scaffold_13_10	d__Archaea;p__Thermoplasmatota;c__Thermoplasmata;o__ARK-15;f__ARK-15;g__;s__	202207_DRTY-16	174	79.6963	Carbon metabolism	E4.2.1.2AA, fumA	fumarate hydratase subunit alpha
DRTY-16_202007_bins_21_scaffold_7_17	d__Archaea;p__Thermoplasmatota;c__Thermoplasmata;o__ARK-15;f__ARK-15;g__;s__	202207_DRTY-16	768	79.0569	Carbon metabolism	gdh	glucose 1-dehydrogenase
DRTY-8_201803_bins_4_scaffold_5_12	d__Archaea;p__Thermoproteota;c__Thermoproteia;o__Thermoproteales;f__Thermoproteaceae;g__Pyrobaculum;s__Pyrobaculum arsenaticum	202207_JZ-3	939	78.849	Carbon metabolism	porC, porG	pyruvate ferredoxin oxidoreductase gamma subunit
DRTY-16_202007_bins_21_scaffold_39_8	d__Archaea;p__Thermoplasmatota;c__Thermoplasmata;o__ARK-15;f__ARK-15;g__;s__	202207_DRTY-16	207	78.7598	Carbon metabolism	IDH1, IDH2, icd	isocitrate dehydrogenase
DRTY-16_202007_bins_2_scaffold_2_24	d__Archaea;p__Thermoplasmatota;c__Thermoplasmata;o__Thermoplasmatales;f__GCA-001856825;g__;s__	202207_DRTY-16	537	78.5171	Carbon metabolism	hxlB	6-phospho-3-hexuloisomerase
DRTY-16_202007_bins_21_scaffold_20_13	d__Archaea;p__Thermoplasmatota;c__Thermoplasmata;o__ARK-15;f__ARK-15;g__;s__	202207_DRTY-16	927	78.0303	Sulfur metabolism	hydB	sulfhydrogenase subunit beta (sulfur reductase) [EC:1.12.98.4]
JZ-2_201907_bins_166_scaffold_4_36	d__Archaea;p__Thermoproteota;c__Nitrososphaeria;o__Nitrososphaerales;f__Nitrosocaldaceae;g__JACAFH01;s__JACAFH01 sp013538715	202207_QQ	534	77.7519	Carbon metabolism	korD, oorD	2-oxoglutarate ferredoxin oxidoreductase subunit delta
ZZQ_201901_bins_20_scaffold_11_69	d__Archaea;p__Thermoproteota;c__Thermoproteia;o__Thermoproteales;f__Thermoproteaceae;g__Pyrobaculum;s__Pyrobaculum arsenaticum	202207_JZ-3	1215	77.7176	Carbon metabolism	porA	pyruvate ferredoxin oxidoreductase alpha subunit
DRTY-16_202007_bins_50_scaffold_1_35	d__Archaea;p__Thermoplasmatota;c__Thermoplasmata;o__Thermoplasmatales;f__Thermoplasmataceae;g__UBA509;s__	202207_DRTY-16	888	77.6588	Carbon metabolism	serB, PSPH	phosphoserine phosphatase
JZ-1_201705_bins_112_scaffold_7_100	d__Archaea;p__Thermoproteota;c__Nitrososphaeria;o__Nitrososphaerales;f__Nitrosocaldaceae;g__Nitrosocaldus;s__Nitrosocaldus sp013538805	202207_QQ	1134	77.3585	Carbon metabolism	sucC	succinyl-CoA synthetase beta subunit
JZ-1_201705_bins_112_scaffold_5_42	d__Archaea;p__Thermoproteota;c__Nitrososphaeria;o__Nitrososphaerales;f__Nitrosocaldaceae;g__Nitrosocaldus;s__Nitrosocaldus sp013538805	202207_JZ-3	2109	77.3357	Carbon metabolism	K18594	3-hydroxypropionyl-CoA synthetase (ADP-forming)
DRC_201705_bins_77_scaffold_19_22	d__Archaea;p__Thermoproteota;c__Thermoproteia;o__Thermoproteales;f__Thermoproteaceae;g__Pyrobaculum;s__	202207_JZ-3	945	77.2129	Carbon metabolism	porB	pyruvate ferredoxin oxidoreductase beta subunit
ZZQ_201901_bins_20_scaffold_6_91	d__Archaea;p__Thermoproteota;c__Thermoproteia;o__Thermoproteales;f__Thermoproteaceae;g__Pyrobaculum;s__Pyrobaculum arsenaticum	202207_JZ-3	1200	76.9007	Carbon metabolism	K01622	fructose 1,6-bisphosphate aldolase/phosphatase
DRTY-16_202007_bins_2_scaffold_13_6	d__Archaea;p__Thermoplasmatota;c__Thermoplasmata;o__Thermoplasmatales;f__GCA-001856825;g__;s__	202207_DRTY-16	2001	76.1376	Carbon metabolism	K15016	enoyl-CoA hydratase / 3-hydroxyacyl-CoA dehydrogenase
DRC_201705_bins_77_scaffold_4_43	d__Archaea;p__Thermoproteota;c__Thermoproteia;o__Thermoproteales;f__Thermoproteaceae;g__Pyrobaculum;s__	202207_JZ-3	1071	75.1423	Carbon metabolism	porB	pyruvate ferredoxin oxidoreductase beta subunit
DRTY-16_202007_bins_2_scaffold_9_9	d__Archaea;p__Thermoplasmatota;c__Thermoplasmata;o__Thermoplasmatales;f__GCA-001856825;g__;s__	202207_DRTY-16	1413	75.0637	Carbon metabolism	gpmI	2,3-bisphosphoglycerate-independent phosphoglycerate mutase
JZ-1_201705_bins_112_scaffold_1_164	d__Archaea;p__Thermoproteota;c__Nitrososphaeria;o__Nitrososphaerales;f__Nitrosocaldaceae;g__Nitrosocaldus;s__Nitrosocaldus sp013538805	202207_QQ	1077	75.0477	Carbon metabolism	larA	lactate racemase
JZ-4_201803_bins_274_scaffold_54_4	d__Archaea;p__Thermoproteota;c__Nitrososphaeria;o__Nitrososphaerales;f__Nitrosopumilaceae;g__Nitrosotenuis;s__Nitrosotenuis uzonensis	202101_JZ-2	867	75.0394	Carbon metabolism	folD	methylenetetrahydrofolate dehydrogenase (NADP+) / methenyltetrahydrofolate
DRTY-16_202007_bins_2_scaffold_12_23	d__Archaea;p__Thermoplasmatota;c__Thermoplasmata;o__Thermoplasmatales;f__GCA-001856825;g__;s__	202207_DRTY-16	1212	74.9886	Carbon metabolism	porA	pyruvate ferredoxin oxidoreductase alpha subunit
DRC_201705_bins_77_scaffold_22_4	d__Archaea;p__Thermoproteota;c__Thermoproteia;o__Thermoproteales;f__Thermoproteaceae;g__Pyrobaculum;s__	202207_JZ-3	702	74.8983	Carbon metabolism	deoC, DERA	deoxyribose-phosphate aldolase
DRTY-16_202007_bins_2_scaffold_5_32	d__Archaea;p__Thermoplasmatota;c__Thermoplasmata;o__Thermoplasmatales;f__GCA-001856825;g__;s__	202207_DRTY-16	759	74.8095	Nitrogen metabolism	narI, narV	nitrate reductase gamma subunit
DRTY-16_202007_bins_21_scaffold_9_24	d__Archaea;p__Thermoplasmatota;c__Thermoplasmata;o__ARK-15;f__ARK-15;g__;s__	202207_DRTY-16	1749	74.2505	Carbon metabolism	aor	aldehyde:ferredoxin oxidoreductase
DRTY-8_201803_bins_4_scaffold_2_18	d__Archaea;p__Thermoproteota;c__Thermoproteia;o__Thermoproteales;f__Thermoproteaceae;g__Pyrobaculum;s__Pyrobaculum arsenaticum	202207_JZ-3	945	73.8065	Carbon metabolism	porB	pyruvate ferredoxin oxidoreductase beta subunit
JZ-2_202007_bins_128_scaffold_6_25	d__Archaea;p__Thermoproteota;c__Nitrososphaeria;o__Nitrososphaerales;f__Nitrosopumilaceae;g__Nitrosotenuis;s__	202101_JZ-2	846	73.8035	Sulfur metabolism	TST, MPST, sseA	thiosulfate/3-mercaptopyruvate sulfurtransferase [EC:2.8.1.1 2.8.1.2]
DRC_201705_bins_77_scaffold_12_4	d__Archaea;p__Thermoproteota;c__Thermoproteia;o__Thermoproteales;f__Thermoproteaceae;g__Pyrobaculum;s__	202207_JZ-3	480	73.771	Carbon metabolism	aksE	methanogen homoaconitase small subunit
ZZQ_201901_bins_20_scaffold_6_94	d__Archaea;p__Thermoproteota;c__Thermoproteia;o__Thermoproteales;f__Thermoproteaceae;g__Pyrobaculum;s__Pyrobaculum arsenaticum	202207_JZ-3	939	73.1354	Carbon metabolism	korB, oorB, oforB	2-oxoglutarate/2-oxoacid ferredoxin oxidoreductase subunit beta
DRTY-16_202007_bins_2_scaffold_2_52	d__Archaea;p__Thermoplasmatota;c__Thermoplasmata;o__Thermoplasmatales;f__GCA-001856825;g__;s__	202207_DRTY-16	1020	72.753	Carbon metabolism	gap2, gapB	glyceraldehyde-3-phosphate dehydrogenase (NAD(P)+) (phosphorylating)
BF4_201808_bins_124_scaffold_23_6	d__Archaea;p__Thermoproteota;c__Nitrososphaeria;o__Nitrososphaerales;f__Nitrosocaldaceae;g__Nitrosocaldus;s__Nitrosocaldus sp013538805	202207_QQ	1236	72.3962	Carbon metabolism	PGK, pgk	phosphoglycerate kinase
DRTY-7_201912_bins_8_scaffold_76_7	d__Archaea;p__Thermoproteota;c__Nitrososphaeria;o__Nitrososphaerales;f__Nitrosocaldaceae;g__Nitrosocaldus;s__Nitrosocaldus sp013538675	202207_QQ	1137	72.1749	Carbon metabolism	K01622	fructose 1,6-bisphosphate aldolase/phosphatase
DRTY-16_202007_bins_2_scaffold_1_212	d__Archaea;p__Thermoplasmatota;c__Thermoplasmata;o__Thermoplasmatales;f__GCA-001856825;g__;s__	202207_DRTY-16	1122	71.9847	Carbon metabolism	DLAT, aceF, pdhC	pyruvate dehydrogenase E2 component (dihydrolipoamide acetyltransferase) [
JZ-1_201705_bins_112_scaffold_14_45	d__Archaea;p__Thermoproteota;c__Nitrososphaeria;o__Nitrososphaerales;f__Nitrosocaldaceae;g__Nitrosocaldus;s__Nitrosocaldus sp013538805	202207_QQ	843	71.4078	Sulfur metabolism	TST, MPST, sseA	thiosulfate/3-mercaptopyruvate sulfurtransferase [EC:2.8.1.1 2.8.1.2]
JZ-1_201705_bins_112_scaffold_10_49	d__Archaea;p__Thermoproteota;c__Nitrososphaeria;o__Nitrososphaerales;f__Nitrosocaldaceae;g__Nitrosocaldus;s__Nitrosocaldus sp013538805	202207_QQ	660	70.9937	Carbon metabolism	TPI, tpiA	triosephosphate isomerase (TIM)
DRTY-16_202007_bins_2_scaffold_3_177	d__Archaea;p__Thermoplasmatota;c__Thermoplasmata;o__Thermoplasmatales;f__GCA-001856825;g__;s__	202207_DRTY-16	1170	70.6332	Carbon metabolism	gnaD	gluconate/galactonate dehydratase
DRTY-6_201912_bins_78_scaffold_47_1	d__Archaea;p__Micrarchaeota;c__Micrarchaeia;o__CABMEP01;f__CABMEP01;g__DTQF01;s__	202207_DRTY-16	189	70.3967	Carbon metabolism	fbaB	fructose-bisphosphate aldolase, class I
DRTY-16_202007_bins_2_scaffold_2_183	d__Archaea;p__Thermoplasmatota;c__Thermoplasmata;o__Thermoplasmatales;f__GCA-001856825;g__;s__	202207_DRTY-16	618	70.3486	Carbon metabolism	serB, PSPH	phosphoserine phosphatase
DRTY-16_202007_bins_21_scaffold_11_33	d__Archaea;p__Thermoplasmatota;c__Thermoplasmata;o__ARK-15;f__ARK-15;g__;s__	202207_DRTY-16	864	68.9714	Carbon metabolism	hdrE	heterodisulfide reductase subunit E
DRTY-9_201901_bins_12_scaffold_36_2	d__Archaea;p__Thermoproteota;c__Nitrososphaeria;o__Conexivisphaerales;f__UBA164;g__;s__	202207_DRTY-16	1155	68.9545	Carbon metabolism	AGXT	alanine-glyoxylate transaminase / serine-glyoxylate transaminase / serine-
BF2_201808_bins_85_scaffold_1_91	d__Archaea;p__Thermoproteota;c__Thermoproteia;o__Sulfolobales;f__AG1;g__AG1;s__AG1 sp003116855	202207_JZ-3	921	68.7393	Carbon metabolism	korB, oorB, oforB	2-oxoglutarate/2-oxoacid ferredoxin oxidoreductase subunit beta
JZ-2_201912_bins_104_scaffold_14_7	d__Archaea;p__Thermoproteota;c__Nitrososphaeria;o__Nitrososphaerales;f__Nitrosopumilaceae;g__Nitrosotenuis;s__Nitrosotenuis uzonensis	202101_JZ-2	1002	68.4969	Nitrogen metabolism	nirK	nitrite reductase (NO-forming)
DRTY-16_202007_bins_2_scaffold_1_211	d__Archaea;p__Thermoplasmatota;c__Thermoplasmata;o__Thermoplasmatales;f__GCA-001856825;g__;s__	202207_DRTY-16	1320	68.1433	Carbon metabolism	DLD, lpd, pdhD	dihydrolipoamide dehydrogenase
DRC_201705_bins_77_scaffold_2_118	d__Archaea;p__Thermoproteota;c__Thermoproteia;o__Thermoproteales;f__Thermoproteaceae;g__Pyrobaculum;s__	202207_JZ-3	1011	67.9269	Carbon metabolism	AGXT	alanine-glyoxylate transaminase / serine-glyoxylate transaminase / serine-
JZ-1_201705_bins_112_scaffold_7_101	d__Archaea;p__Thermoproteota;c__Nitrososphaeria;o__Nitrososphaerales;f__Nitrosocaldaceae;g__Nitrosocaldus;s__Nitrosocaldus sp013538805	202207_QQ	957	67.4576	Carbon metabolism	sucD	succinyl-CoA synthetase alpha subunit
DRC_201705_bins_77_scaffold_14_32	d__Archaea;p__Thermoproteota;c__Thermoproteia;o__Thermoproteales;f__Thermoproteaceae;g__Pyrobaculum;s__	202207_JZ-3	1038	67.1938	Carbon metabolism	gap2, gapB	glyceraldehyde-3-phosphate dehydrogenase (NAD(P)+) (phosphorylating)
DRTY-16_202007_bins_21_scaffold_1_52	d__Archaea;p__Thermoplasmatota;c__Thermoplasmata;o__ARK-15;f__ARK-15;g__;s__	202207_DRTY-16	1773	66.6924	Sulfur metabolism	cysH	phosphoadenosine phosphosulfate reductase [EC:1.8.4.8 1.8.4.10]
DRTY-16_202007_bins_21_scaffold_1_19	d__Archaea;p__Thermoplasmatota;c__Thermoplasmata;o__ARK-15;f__ARK-15;g__;s__	202207_DRTY-16	305	66.6601	Carbon metabolism	fchA	methenyltetrahydrofolate cyclohydrolase
DRTY-16_202007_bins_21_scaffold_15_5	d__Archaea;p__Thermoplasmatota;c__Thermoplasmata;o__ARK-15;f__ARK-15;g__;s__	202207_DRTY-16	546	65.8968	Carbon metabolism	hdrD	heterodisulfide reductase subunit D
DRC_201705_bins_77_scaffold_4_64	d__Archaea;p__Thermoproteota;c__Thermoproteia;o__Thermoproteales;f__Thermoproteaceae;g__Pyrobaculum;s__	202207_JZ-3	708	65.1701	Carbon metabolism	sdhB, frdB	succinate dehydrogenase iron-sulfur subunit
JZ-1_201705_bins_112_scaffold_5_42	d__Archaea;p__Thermoproteota;c__Nitrososphaeria;o__Nitrososphaerales;f__Nitrosocaldaceae;g__Nitrosocaldus;s__Nitrosocaldus sp013538805	202207_QQ	2109	65.1393	Carbon metabolism	K18594	3-hydroxypropionyl-CoA synthetase (ADP-forming)
DRTY-16_202007_bins_21_scaffold_27_2	d__Archaea;p__Thermoplasmatota;c__Thermoplasmata;o__ARK-15;f__ARK-15;g__;s__	202207_DRTY-16	954	65.0183	Carbon metabolism	adhP	alcohol dehydrogenase, propanol-preferring
JZ-1_201705_bins_112_scaffold_9_19	d__Archaea;p__Thermoproteota;c__Nitrososphaeria;o__Nitrososphaerales;f__Nitrosocaldaceae;g__Nitrosocaldus;s__Nitrosocaldus sp013538805	202207_JZ-3	1014	64.5513	Carbon metabolism	PRPS, prsA	ribose-phosphate pyrophosphokinase
JZ-2_201907_bins_187_scaffold_7_2	d__Archaea;p__Thermoproteota;c__Nitrososphaeria;o__Nitrososphaerales;f__Nitrosopumilaceae;g__Nitrosotenuis;s__	202101_JZ-2	525	64.4577	Sulfur metabolism	cysC	adenylylsulfate kinase [EC:2.7.1.25]
DRC_201705_bins_77_scaffold_9_70	d__Archaea;p__Thermoproteota;c__Thermoproteia;o__Thermoproteales;f__Thermoproteaceae;g__Pyrobaculum;s__	202207_JZ-3	1887	64.2569	Carbon metabolism	4hbl	4-hydroxybutyrate---CoA ligase (AMP-forming)
DRC_201705_bins_77_scaffold_3_14	d__Archaea;p__Thermoproteota;c__Thermoproteia;o__Thermoproteales;f__Thermoproteaceae;g__Pyrobaculum;s__	202207_JZ-3	618	64.2431	Carbon metabolism	serB, PSPH	phosphoserine phosphatase
DRTY-16_202007_bins_2_scaffold_1_254	d__Archaea;p__Thermoplasmatota;c__Thermoplasmata;o__Thermoplasmatales;f__GCA-001856825;g__;s__	202207_DRTY-16	1017	64.1231	Carbon metabolism	K15020	acryloyl-coenzyme A reductase
DRTY-16_202007_bins_21_scaffold_5_87	d__Archaea;p__Thermoplasmatota;c__Thermoplasmata;o__ARK-15;f__ARK-15;g__;s__	202207_DRTY-16	837	64.0319	Carbon metabolism	E2.2.1.1, tktA, tktB	transketolase
JZ-2_201912_bins_104_scaffold_115_1	d__Archaea;p__Thermoproteota;c__Nitrososphaeria;o__Nitrososphaerales;f__Nitrosopumilaceae;g__Nitrosotenuis;s__Nitrosotenuis uzonensis	202101_JZ-2	153	63.8614	Carbon metabolism	K15019	3-hydroxypropionyl-coenzyme A dehydratase
DRTY-9_201705_bins_4_scaffold_8_25	d__Archaea;p__Nanoarchaeota;c__Nanoarchaeia;o__Parvarchaeales;f__Parvarchaeaceae;g__JADFAT01;s__	202207_DRTY-16	687	63.0102	Nitrogen metabolism	K20932	hydrazine synthase subunit
JZ-1_201705_bins_112_scaffold_12_29	d__Archaea;p__Thermoproteota;c__Nitrososphaeria;o__Nitrososphaerales;f__Nitrosocaldaceae;g__Nitrosocaldus;s__Nitrosocaldus sp013538805	202207_QQ	936	62.9222	Carbon metabolism	serA, PHGDH	D-3-phosphoglycerate dehydrogenase / 2-oxoglutarate reductase
JZ-2_201912_bins_104_scaffold_41_12	d__Archaea;p__Thermoproteota;c__Nitrososphaeria;o__Nitrososphaerales;f__Nitrosopumilaceae;g__Nitrosotenuis;s__Nitrosotenuis uzonensis	202101_JZ-2	474	62.846	Carbon metabolism	mxaD	mxaD protein
DRTY-16_202007_bins_2_scaffold_5_67	d__Archaea;p__Thermoplasmatota;c__Thermoplasmata;o__Thermoplasmatales;f__GCA-001856825;g__;s__	202207_DRTY-16	1161	62.7875	Carbon metabolism	ACAT, atoB	acetyl-CoA C-acetyltransferase
DRTY-16_202007_bins_2_scaffold_14_1	d__Archaea;p__Thermoplasmatota;c__Thermoplasmata;o__Thermoplasmatales;f__GCA-001856825;g__;s__	202207_DRTY-16	1152	62.6274	Carbon metabolism	AGXT	alanine-glyoxylate transaminase / serine-glyoxylate transaminase / serine-
DRC_201705_bins_77_scaffold_3_79	d__Archaea;p__Thermoproteota;c__Thermoproteia;o__Thermoproteales;f__Thermoproteaceae;g__Pyrobaculum;s__	202207_JZ-3	1149	62.5702	Carbon metabolism	sucC	succinyl-CoA synthetase beta subunit
HHBFW-2_201709_bins_73_scaffold_50_3	d__Archaea;p__Thermoproteota;c__Nitrososphaeria;o__Nitrososphaerales;f__Nitrosocaldaceae;g__Nitrosocaldus;s__Nitrosocaldus sp013538675	202207_JZ-3	1176	62.0461	Carbon metabolism	AGXT	alanine-glyoxylate transaminase / serine-glyoxylate transaminase / serine-
JZ-2_201912_bins_104_scaffold_35_9	d__Archaea;p__Thermoproteota;c__Nitrososphaeria;o__Nitrososphaerales;f__Nitrosopumilaceae;g__Nitrosotenuis;s__Nitrosotenuis uzonensis	202101_JZ-2	657	62.0264	Carbon metabolism	E2.2.1.2, talA, talB	transaldolase
JZ-1_201705_bins_112_scaffold_13_43	d__Archaea;p__Thermoproteota;c__Nitrososphaeria;o__Nitrososphaerales;f__Nitrosocaldaceae;g__Nitrosocaldus;s__Nitrosocaldus sp013538805	202207_QQ	1194	62.0254	Sulfur metabolism	sat, met3	sulfate adenylyltransferase [EC:2.7.7.4]
JZ-2_201912_bins_104_scaffold_8_20	d__Archaea;p__Thermoproteota;c__Nitrososphaeria;o__Nitrososphaerales;f__Nitrosopumilaceae;g__Nitrosotenuis;s__Nitrosotenuis uzonensis	202101_JZ-2	825	61.8167	Sulfur metabolism	cysQ, MET22, BPNT1	3'(2'), 5'-bisphosphate nucleotidase [EC:3.1.3.7]
DRTY-16_202007_bins_2_scaffold_7_46	d__Archaea;p__Thermoplasmatota;c__Thermoplasmata;o__Thermoplasmatales;f__GCA-001856825;g__;s__	202207_DRTY-16	2007	61.8111	Carbon metabolism	fdhA	formate dehydrogenase (coenzyme F420) alpha subunit
BF2_201808_bins_85_scaffold_8_11	d__Archaea;p__Thermoproteota;c__Thermoproteia;o__Sulfolobales;f__AG1;g__AG1;s__AG1 sp003116855	202207_JZ-3	750	61.5205	Carbon metabolism	TPI, tpiA	triosephosphate isomerase (TIM)
DRTY-16_202007_bins_21_scaffold_3_13	d__Archaea;p__Thermoplasmatota;c__Thermoplasmata;o__ARK-15;f__ARK-15;g__;s__	202207_DRTY-16	1335	61.4821	Carbon metabolism	gck, gckA, GLYCTK	glycerate 2-kinase
DRC_201705_bins_77_scaffold_4_125	d__Archaea;p__Thermoproteota;c__Thermoproteia;o__Thermoproteales;f__Thermoproteaceae;g__Pyrobaculum;s__	202207_JZ-3	1293	61.411	Carbon metabolism	glyA, SHMT	glycine hydroxymethyltransferase
DRTY-16_202007_bins_21_scaffold_5_82	d__Archaea;p__Thermoplasmatota;c__Thermoplasmata;o__ARK-15;f__ARK-15;g__;s__	202207_DRTY-16	273	61.0919	Carbon metabolism	acyP	acylphosphatase
DRTY-16_202007_bins_2_scaffold_2_168	d__Archaea;p__Thermoplasmatota;c__Thermoplasmata;o__Thermoplasmatales;f__GCA-001856825;g__;s__	202207_DRTY-16	621	60.9559	Carbon metabolism	acdB	acetate---CoA ligase (ADP-forming) subunit beta
DRTY-8_201803_bins_4_scaffold_3_143	d__Archaea;p__Thermoproteota;c__Thermoproteia;o__Thermoproteales;f__Thermoproteaceae;g__Pyrobaculum;s__Pyrobaculum arsenaticum	202207_JZ-3	249	60.3312	Carbon metabolism	porD	pyruvate ferredoxin oxidoreductase delta subunit
DRTY-7_201912_bins_8_scaffold_56_2	d__Archaea;p__Thermoproteota;c__Nitrososphaeria;o__Nitrososphaerales;f__Nitrosocaldaceae;g__Nitrosocaldus;s__Nitrosocaldus sp013538675	202207_QQ	1569	60.2248	Carbon metabolism	gpmI	2,3-bisphosphoglycerate-independent phosphoglycerate mutase
DRTY-16_202007_bins_2_scaffold_7_45	d__Archaea;p__Thermoplasmatota;c__Thermoplasmata;o__Thermoplasmatales;f__GCA-001856825;g__;s__	202207_DRTY-16	918	60.2192	Sulfur metabolism	hydB	sulfhydrogenase subunit beta (sulfur reductase) [EC:1.12.98.4]
DRTY-16_202007_bins_2_scaffold_6_1	d__Archaea;p__Thermoplasmatota;c__Thermoplasmata;o__Thermoplasmatales;f__GCA-001856825;g__;s__	202207_DRTY-16	1353	60.1102	Carbon metabolism	PK, pyk	pyruvate kinase
DRTY-16_202007_bins_2_scaffold_9_29	d__Archaea;p__Thermoplasmatota;c__Thermoplasmata;o__Thermoplasmatales;f__GCA-001856825;g__;s__	202207_DRTY-16	549	60.0753	Sulfur metabolism	cysC	adenylylsulfate kinase [EC:2.7.1.25]
BF4_201808_bins_124_scaffold_18_7	d__Archaea;p__Thermoproteota;c__Nitrososphaeria;o__Nitrososphaerales;f__Nitrosocaldaceae;g__Nitrosocaldus;s__Nitrosocaldus sp013538805	202207_JZ-3	1023	59.7877	Carbon metabolism	korD, oorD	2-oxoglutarate ferredoxin oxidoreductase subunit delta
JZ-1_201705_bins_112_scaffold_3_19	d__Archaea;p__Thermoproteota;c__Nitrososphaeria;o__Nitrososphaerales;f__Nitrosocaldaceae;g__Nitrosocaldus;s__Nitrosocaldus sp013538805	202101_JZ-2	1017	59.5194	Carbon metabolism	pgi-pmi	glucose/mannose-6-phosphate isomerase
JZ-2_202007_bins_128_scaffold_16_1	d__Archaea;p__Thermoproteota;c__Nitrososphaeria;o__Nitrososphaerales;f__Nitrosopumilaceae;g__Nitrosotenuis;s__	202101_JZ-2	561	59.4718	Nitrogen metabolism	gudB, rocG	glutamate dehydrogenase
DRTY-7_201912_bins_8_scaffold_94_1	d__Archaea;p__Thermoproteota;c__Nitrososphaeria;o__Nitrososphaerales;f__Nitrosocaldaceae;g__Nitrosocaldus;s__Nitrosocaldus sp013538675	202207_QQ	693	59.4432	Carbon metabolism	fbiC	FO synthase
BF2_201808_bins_85_scaffold_7_3	d__Archaea;p__Thermoproteota;c__Thermoproteia;o__Sulfolobales;f__AG1;g__AG1;s__AG1 sp003116855	202207_JZ-3	948	58.8583	Nitrogen metabolism	arcC	carbamate kinase
DRTY-16_202007_bins_21_scaffold_37_7	d__Archaea;p__Thermoplasmatota;c__Thermoplasmata;o__ARK-15;f__ARK-15;g__;s__	202207_DRTY-16	1386	58.8142	Carbon metabolism	E1.2.1.22	lactaldehyde dehydrogenase
JZ-2_201907_bins_187_scaffold_3_37	d__Archaea;p__Thermoproteota;c__Nitrososphaeria;o__Nitrososphaerales;f__Nitrosopumilaceae;g__Nitrosotenuis;s__	202101_JZ-2	564	58.7329	Nitrogen metabolism	amoC	ammonia monooxygenase subunit C
BF4_201808_bins_124_scaffold_8_15	d__Archaea;p__Thermoproteota;c__Nitrososphaeria;o__Nitrososphaerales;f__Nitrosocaldaceae;g__Nitrosocaldus;s__Nitrosocaldus sp013538805	202207_QQ	1260	58.6215	Carbon metabolism	ENO, eno	enolase
BF4_201808_bins_124_scaffold_19_1	d__Archaea;p__Thermoproteota;c__Nitrososphaeria;o__Nitrososphaerales;f__Nitrosocaldaceae;g__Nitrosocaldus;s__Nitrosocaldus sp013538805	202207_QQ	1356	58.5026	Carbon metabolism	pmm-pgm	phosphomannomutase / phosphoglucomutase
DRTY-16_202007_bins_2_scaffold_2_107	d__Archaea;p__Thermoplasmatota;c__Thermoplasmata;o__Thermoplasmatales;f__GCA-001856825;g__;s__	202207_DRTY-16	654	58.4532	Carbon metabolism	rpiA	ribose 5-phosphate isomerase A
DRTY-16_202007_bins_21_scaffold_7_2	d__Archaea;p__Thermoplasmatota;c__Thermoplasmata;o__ARK-15;f__ARK-15;g__;s__	202207_DRTY-16	813	58.0853	Carbon metabolism	K18237	ribose 1,5-bisphosphate isomerase
DRTY-16_202007_bins_2_scaffold_1_145	d__Archaea;p__Thermoplasmatota;c__Thermoplasmata;o__Thermoplasmatales;f__GCA-001856825;g__;s__	202207_DRTY-16	621	57.9383	Carbon metabolism	gloB, gloC, HAGH	hydroxyacylglutathione hydrolase
DRTY-6_201709_bins_1_scaffold_17_13	d__Archaea;p__Nanoarchaeota;c__Nanoarchaeia;o__DTBS01;f__;g__;s__	202207_DRTY-16	435	57.726	Nitrogen metabolism	E3.5.1.49	formamidase
JZ-4_201803_bins_274_scaffold_48_5	d__Archaea;p__Thermoproteota;c__Nitrososphaeria;o__Nitrososphaerales;f__Nitrosopumilaceae;g__Nitrosotenuis;s__Nitrosotenuis uzonensis	202101_JZ-2	675	57.1949	Carbon metabolism	TPI, tpiA	triosephosphate isomerase (TIM)
BF4_201808_bins_124_scaffold_34_4	d__Archaea;p__Thermoproteota;c__Nitrososphaeria;o__Nitrososphaerales;f__Nitrosocaldaceae;g__Nitrosocaldus;s__Nitrosocaldus sp013538805	202207_QQ	774	57.09	Sulfur metabolism	ssuC	sulfonate transport system permease protein
DRTY-16_202007_bins_21_scaffold_7_63	d__Archaea;p__Thermoplasmatota;c__Thermoplasmata;o__ARK-15;f__ARK-15;g__;s__	202207_DRTY-16	1200	56.999	Carbon metabolism	IDH3	isocitrate dehydrogenase (NAD+)
DRTY-16_202007_bins_2_scaffold_7_44	d__Archaea;p__Thermoplasmatota;c__Thermoplasmata;o__Thermoplasmatales;f__GCA-001856825;g__;s__	202207_DRTY-16	786	56.9812	Sulfur metabolism	asrB	anaerobic sulfite reductase subunit B
DRC_201705_bins_77_scaffold_17_21	d__Archaea;p__Thermoproteota;c__Thermoproteia;o__Thermoproteales;f__Thermoproteaceae;g__Pyrobaculum;s__	202207_JZ-3	3465	56.9807	Carbon metabolism	fdoG, fdhF, fdwA	formate dehydrogenase major subunit
JZ-2_201912_bins_104_scaffold_105_4	d__Archaea;p__Thermoproteota;c__Nitrososphaeria;o__Nitrososphaerales;f__Nitrosopumilaceae;g__Nitrosotenuis;s__Nitrosotenuis uzonensis	202101_JZ-2	1062	56.773	Carbon metabolism	gap2, gapB	glyceraldehyde-3-phosphate dehydrogenase (NAD(P)+) (phosphorylating)
JZ-1_201705_bins_112_scaffold_11_7	d__Archaea;p__Thermoproteota;c__Nitrososphaeria;o__Nitrososphaerales;f__Nitrosocaldaceae;g__Nitrosocaldus;s__Nitrosocaldus sp013538805	202207_QQ	429	56.7343	Carbon metabolism	GLO1, gloA	lactoylglutathione lyase
BF4_201808_bins_124_scaffold_2_20	d__Archaea;p__Thermoproteota;c__Nitrososphaeria;o__Nitrososphaerales;f__Nitrosocaldaceae;g__Nitrosocaldus;s__Nitrosocaldus sp013538805	202207_QQ	1026	56.0707	Sulfur metabolism	ssuA	sulfonate transport system substrate-binding protein
DRTY-8_201803_bins_4_scaffold_3_145	d__Archaea;p__Thermoproteota;c__Thermoproteia;o__Thermoproteales;f__Thermoproteaceae;g__Pyrobaculum;s__Pyrobaculum arsenaticum	202207_JZ-3	900	56.0362	Carbon metabolism	porB	pyruvate ferredoxin oxidoreductase beta subunit
DRTY-16_202007_bins_21_scaffold_12_32	d__Archaea;p__Thermoplasmatota;c__Thermoplasmata;o__ARK-15;f__ARK-15;g__;s__	202207_DRTY-16	1632	55.9197	Sulfur metabolism	ssuC	sulfonate transport system permease protein
JZ-2_201912_bins_104_scaffold_15_15	d__Archaea;p__Thermoproteota;c__Nitrososphaeria;o__Nitrososphaerales;f__Nitrosopumilaceae;g__Nitrosotenuis;s__Nitrosotenuis uzonensis	202101_JZ-2	2055	55.3162	Carbon metabolism	korB, oorB, oforB	2-oxoglutarate/2-oxoacid ferredoxin oxidoreductase subunit beta
JZ-1_201705_bins_112_scaffold_5_53	d__Archaea;p__Thermoproteota;c__Nitrososphaeria;o__Nitrososphaerales;f__Nitrosocaldaceae;g__Nitrosocaldus;s__Nitrosocaldus sp013538805	202207_JZ-3	1827	55.208	Sulfur metabolism	sir	sulfite reductase (ferredoxin) [EC:1.8.7.1]
DRC_201705_bins_77_scaffold_9_68	d__Archaea;p__Thermoproteota;c__Thermoproteia;o__Thermoproteales;f__Thermoproteaceae;g__Pyrobaculum;s__	202207_JZ-3	1509	54.7538	Carbon metabolism	abfD	4-hydroxybutyryl-CoA dehydratase / vinylacetyl-CoA-Delta-isomerase
JZ-1_201705_bins_112_scaffold_1_117	d__Archaea;p__Thermoproteota;c__Nitrososphaeria;o__Nitrososphaerales;f__Nitrosocaldaceae;g__Nitrosocaldus;s__Nitrosocaldus sp013538805	202207_JZ-3	1020	54.7036	Carbon metabolism	korD, oorD	2-oxoglutarate ferredoxin oxidoreductase subunit delta
JZ-2_201907_bins_187_scaffold_6_97	d__Archaea;p__Thermoproteota;c__Nitrososphaeria;o__Nitrososphaerales;f__Nitrosopumilaceae;g__Nitrosotenuis;s__	202101_JZ-2	888	54.479	Sulfur metabolism	TST, MPST, sseA	thiosulfate/3-mercaptopyruvate sulfurtransferase [EC:2.8.1.1 2.8.1.2]
BF4_201808_bins_124_scaffold_27_5	d__Archaea;p__Thermoproteota;c__Nitrososphaeria;o__Nitrososphaerales;f__Nitrosocaldaceae;g__Nitrosocaldus;s__Nitrosocaldus sp013538805	202207_QQ	1017	54.2633	Carbon metabolism	aksF	methanogen homoisocitrate dehydrogenase
DRTY-8_201803_bins_4_scaffold_8_6	d__Archaea;p__Thermoproteota;c__Thermoproteia;o__Thermoproteales;f__Thermoproteaceae;g__Pyrobaculum;s__Pyrobaculum arsenaticum	202207_JZ-3	1857	53.7383	Sulfur metabolism	phsA, psrA	thiosulfate reductase / polysulfide reductase chain A [EC:1.8.5.5]
DRTY-16_202007_bins_2_scaffold_2_125	d__Archaea;p__Thermoplasmatota;c__Thermoplasmata;o__Thermoplasmatales;f__GCA-001856825;g__;s__	202207_DRTY-16	1212	53.1878	Carbon metabolism	apgM	2,3-bisphosphoglycerate-independent phosphoglycerate mutase
JZ-1_201705_bins_112_scaffold_2_12	d__Archaea;p__Thermoproteota;c__Nitrososphaeria;o__Nitrososphaerales;f__Nitrosocaldaceae;g__Nitrosocaldus;s__Nitrosocaldus sp013538805	202207_QQ	1245	53.0552	Carbon metabolism	aksA	methanogen homocitrate synthase
ZZQ_201901_bins_20_scaffold_6_93	d__Archaea;p__Thermoproteota;c__Thermoproteia;o__Thermoproteales;f__Thermoproteaceae;g__Pyrobaculum;s__Pyrobaculum arsenaticum	202207_JZ-3	1902	53.0311	Carbon metabolism	korA, oorA, oforA	2-oxoglutarate/2-oxoacid ferredoxin oxidoreductase subunit alpha
DRTY-8_201803_bins_4_scaffold_3_144	d__Archaea;p__Thermoproteota;c__Thermoproteia;o__Thermoproteales;f__Thermoproteaceae;g__Pyrobaculum;s__Pyrobaculum arsenaticum	202207_JZ-3	1155	52.9549	Carbon metabolism	porA	pyruvate ferredoxin oxidoreductase alpha subunit
DRTY-7_201912_bins_8_scaffold_76_6	d__Archaea;p__Thermoproteota;c__Nitrososphaeria;o__Nitrososphaerales;f__Nitrosocaldaceae;g__Nitrosocaldus;s__Nitrosocaldus sp013538675	202207_QQ	660	52.8509	Carbon metabolism	TPI, tpiA	triosephosphate isomerase (TIM)
DRTY-3_201901_bins_12_scaffold_1_8	d__Archaea;p__Thermoplasmatota;c__Thermoplasmata;o__ARK-15;f__ARK-15;g__ARK-15;s__	202207_DRTY-16	1251	52.728	Nitrogen metabolism	gudB, rocG	glutamate dehydrogenase
JZ-1_201705_bins_112_scaffold_8_86	d__Archaea;p__Thermoproteota;c__Nitrososphaeria;o__Nitrososphaerales;f__Nitrosocaldaceae;g__Nitrosocaldus;s__Nitrosocaldus sp013538805	202207_JZ-3	1353	52.3431	Carbon metabolism	glyA, SHMT	glycine hydroxymethyltransferase
DRTY-16_202007_bins_21_scaffold_12_23	d__Archaea;p__Thermoplasmatota;c__Thermoplasmata;o__ARK-15;f__ARK-15;g__;s__	202207_DRTY-16	1851	52.1383	Carbon metabolism	aor	aldehyde:ferredoxin oxidoreductase
DRTY-16_202007_bins_26_scaffold_6_63	d__Archaea;p__Thermoplasmatota;c__Thermoplasmata;o__Thermoplasmatales;f__Thermoplasmataceae;g__B-DKE;s__	202207_DRTY-16	432	52.0539	Carbon metabolism	korD, oorD	2-oxoglutarate ferredoxin oxidoreductase subunit delta
DRTY-16_202007_bins_2_scaffold_20_12	d__Archaea;p__Thermoplasmatota;c__Thermoplasmata;o__Thermoplasmatales;f__GCA-001856825;g__;s__	202207_DRTY-16	1275	52.0294	Sulfur metabolism	sat, met3	sulfate adenylyltransferase [EC:2.7.7.4]
JZ-4_201803_bins_274_scaffold_15_6	d__Archaea;p__Thermoproteota;c__Nitrososphaeria;o__Nitrososphaerales;f__Nitrosopumilaceae;g__Nitrosotenuis;s__Nitrosotenuis uzonensis	202101_JZ-2	1239	51.163	Carbon metabolism	ENO, eno	enolase
JZ-2_201912_bins_104_scaffold_97_2	d__Archaea;p__Thermoproteota;c__Nitrososphaeria;o__Nitrososphaerales;f__Nitrosopumilaceae;g__Nitrosotenuis;s__Nitrosotenuis uzonensis	202101_JZ-2	2001	50.9733	Carbon metabolism	ACSS1_2, acs	acetyl-CoA synthetase
JZ-2_201912_bins_104_scaffold_35_11	d__Archaea;p__Thermoproteota;c__Nitrososphaeria;o__Nitrososphaerales;f__Nitrosopumilaceae;g__Nitrosotenuis;s__Nitrosotenuis uzonensis	202101_JZ-2	1272	50.9598	Carbon metabolism	rpe, RPE	ribulose-phosphate 3-epimerase
DRTY-16_202007_bins_2_scaffold_5_34	d__Archaea;p__Thermoplasmatota;c__Thermoplasmata;o__Thermoplasmatales;f__GCA-001856825;g__;s__	202207_DRTY-16	1185	50.7625	Sulfur metabolism	dsrA	dissimilatory sulfite reductase alpha subunit [EC:1.8.99.5]
DRTY-16_202007_bins_21_scaffold_14_2	d__Archaea;p__Thermoplasmatota;c__Thermoplasmata;o__ARK-15;f__ARK-15;g__;s__	202207_DRTY-16	771	50.5551	Carbon metabolism	gdh	glucose 1-dehydrogenase
JZ-2_201912_bins_104_scaffold_64_7	d__Archaea;p__Thermoproteota;c__Nitrososphaeria;o__Nitrososphaerales;f__Nitrosopumilaceae;g__Nitrosotenuis;s__Nitrosotenuis uzonensis	202101_JZ-2	1284	50.4835	Carbon metabolism	apgM	2,3-bisphosphoglycerate-independent phosphoglycerate mutase
JZ-1_201705_bins_112_scaffold_3_154	d__Archaea;p__Thermoproteota;c__Nitrososphaeria;o__Nitrososphaerales;f__Nitrosocaldaceae;g__Nitrosocaldus;s__Nitrosocaldus sp013538805	202207_QQ	1572	50.4641	Carbon metabolism	K18603	acetyl-CoA/propionyl-CoA carboxylase
DRTY-16_202007_bins_50_scaffold_13_20	d__Archaea;p__Thermoplasmatota;c__Thermoplasmata;o__Thermoplasmatales;f__Thermoplasmataceae;g__UBA509;s__	202207_DRTY-16	1284	50.3512	Carbon metabolism	glyA, SHMT	glycine hydroxymethyltransferase
DRC_201705_bins_79_scaffold_112_5	d__Archaea;p__Thermoproteota;c__Thermoproteia;o__Sulfolobales;f__Desulfurococcaceae;g__UBA285;s__	202101_JZ-2	237	50.2768	Carbon metabolism	ccsA	citryl-CoA synthetase large subunit
DRTY-16_202007_bins_2_scaffold_5_40	d__Archaea;p__Thermoplasmatota;c__Thermoplasmata;o__Thermoplasmatales;f__GCA-001856825;g__;s__	202207_DRTY-16	2001	50.1965	Sulfur metabolism	aprA	adenylylsulfate reductase, subunit A [EC:1.8.99.2]
JZ-1_201705_bins_112_scaffold_4_22	d__Archaea;p__Thermoproteota;c__Nitrososphaeria;o__Nitrososphaerales;f__Nitrosocaldaceae;g__Nitrosocaldus;s__Nitrosocaldus sp013538805	202207_QQ	876	50.1454	Carbon metabolism	folD	methylenetetrahydrofolate dehydrogenase (NADP+) / methenyltetrahydrofolate
DRTY-6_201709_bins_19_scaffold_53_4	d__Archaea;p__Micrarchaeota;c__Micrarchaeia;o__Micrarchaeales;f__Micrarchaeaceae;g__;s__	202207_DRTY-16	810	49.5091	Carbon metabolism	porB	pyruvate ferredoxin oxidoreductase beta subunit
JZ-1_201705_bins_112_scaffold_6_1	d__Archaea;p__Thermoproteota;c__Nitrososphaeria;o__Nitrososphaerales;f__Nitrosocaldaceae;g__Nitrosocaldus;s__Nitrosocaldus sp013538805	202207_JZ-3	564	49.466	Sulfur metabolism	cysC	adenylylsulfate kinase [EC:2.7.1.25]
JZ-2_201907_bins_187_scaffold_6_99	d__Archaea;p__Thermoproteota;c__Nitrososphaeria;o__Nitrososphaerales;f__Nitrosopumilaceae;g__Nitrosotenuis;s__	202101_JZ-2	963	48.7513	Carbon metabolism	korD, oorD	2-oxoglutarate ferredoxin oxidoreductase subunit delta
DRTY-16_202007_bins_37_scaffold_112_2	d__Archaea;p__Thermoplasmatota;c__Thermoplasmata;o__Thermoplasmatales;f__Thermoplasmataceae;g__UBA447;s__	202207_DRTY-16	1251	48.6835	Nitrogen metabolism	gudB, rocG	glutamate dehydrogenase
DPZ-5_202101_bins_146_scaffold_1_354	d__Archaea;p__Thermoproteota;c__Nitrososphaeria_A;o__Caldarchaeales;f__Caldarchaeaceae;g__Caldarchaeum;s__Caldarchaeum subterraneum_B	202207_QQ	426	48.579	Carbon metabolism	korD, oorD	2-oxoglutarate ferredoxin oxidoreductase subunit delta
JZ-2_201912_bins_104_scaffold_12_4	d__Archaea;p__Thermoproteota;c__Nitrososphaeria;o__Nitrososphaerales;f__Nitrosopumilaceae;g__Nitrosotenuis;s__Nitrosotenuis uzonensis	202101_JZ-2	864	48.545	Carbon metabolism	glk	glucokinase
JZ-2_201901_bins_13_scaffold_9_2	d__Archaea;p__Thermoproteota;c__Nitrososphaeria;o__Nitrososphaerales;f__Nitrosopumilaceae;g__Nitrosotenuis;s__	202101_JZ-2	1272	48.3369	Nitrogen metabolism	gudB, rocG	glutamate dehydrogenase
BF4_201808_bins_124_scaffold_8_20	d__Archaea;p__Thermoproteota;c__Nitrososphaeria;o__Nitrososphaerales;f__Nitrosocaldaceae;g__Nitrosocaldus;s__Nitrosocaldus sp013538805	202207_QQ	2607	48.103	Carbon metabolism	ACO, acnA	aconitate hydratase
JZ-2_201705_bins_214_scaffold_88_5	d__Archaea;p__Thermoproteota;c__Nitrososphaeria;o__Nitrososphaerales;f__Nitrosocaldaceae;g__Nitrosocaldus;s__Nitrosocaldus sp013538805	202207_QQ	1635	48.0022	Carbon metabolism	ACSS1_2, acs	acetyl-CoA synthetase
JZ-1_201705_bins_112_scaffold_10_43	d__Archaea;p__Thermoproteota;c__Nitrososphaeria;o__Nitrososphaerales;f__Nitrosocaldaceae;g__Nitrosocaldus;s__Nitrosocaldus sp013538805	202207_QQ	2634	47.9311	Carbon metabolism	ppdK	pyruvate, orthophosphate dikinase
BF3_201808_bins_33_scaffold_1_180	d__Archaea;p__Thermoproteota;c__Nitrososphaeria_A;o__Caldarchaeales;f__Caldarchaeaceae;g__Caldarchaeum;s__Caldarchaeum subterraneum_D	202207_JZ-3	426	47.8583	Carbon metabolism	fwdF, fmdF	4Fe-4S ferredoxin
JZ-2_201912_bins_104_scaffold_1_12	d__Archaea;p__Thermoproteota;c__Nitrososphaeria;o__Nitrososphaerales;f__Nitrosopumilaceae;g__Nitrosotenuis;s__Nitrosotenuis uzonensis	202101_JZ-2	279	47.8332	Carbon metabolism	acyP	acylphosphatase
BF4_201808_bins_124_scaffold_3_10	d__Archaea;p__Thermoproteota;c__Nitrososphaeria;o__Nitrososphaerales;f__Nitrosocaldaceae;g__Nitrosocaldus;s__Nitrosocaldus sp013538805	202207_QQ	786	47.1937	Carbon metabolism	K16306	fructose-bisphosphate aldolase / 2-amino-3,7-dideoxy-D-threo-hept-6-uloson
JZ-2_201705_bins_214_scaffold_4_2	d__Archaea;p__Thermoproteota;c__Nitrososphaeria;o__Nitrososphaerales;f__Nitrosocaldaceae;g__Nitrosocaldus;s__Nitrosocaldus sp013538805	202207_JZ-3	1026	47.0628	Carbon metabolism	pgi-pmi	glucose/mannose-6-phosphate isomerase
DRTY-16_202007_bins_2_scaffold_2_19	d__Archaea;p__Thermoplasmatota;c__Thermoplasmata;o__Thermoplasmatales;f__GCA-001856825;g__;s__	202207_DRTY-16	930	46.9493	Nitrogen metabolism	arcC	carbamate kinase
DRTY-16_202007_bins_2_scaffold_4_17	d__Archaea;p__Thermoplasmatota;c__Thermoplasmata;o__Thermoplasmatales;f__GCA-001856825;g__;s__	202207_DRTY-16	1335	46.8836	Carbon metabolism	ppm	phosphopentomutase
JZ-4_201803_bins_274_scaffold_94_2	d__Archaea;p__Thermoproteota;c__Nitrososphaeria;o__Nitrososphaerales;f__Nitrosopumilaceae;g__Nitrosotenuis;s__Nitrosotenuis uzonensis	202101_JZ-2	1548	46.8003	Carbon metabolism	K18604	acetyl-CoA/propionyl-CoA carboxylase
BF4_201808_bins_124_scaffold_1_18	d__Archaea;p__Thermoproteota;c__Nitrososphaeria;o__Nitrososphaerales;f__Nitrosocaldaceae;g__Nitrosocaldus;s__Nitrosocaldus sp013538805	202207_QQ	669	46.6924	Carbon metabolism	hps-phi	3-hexulose-6-phosphate synthase / 6-phospho-3-hexuloisomerase
BF3_201808_bins_33_scaffold_1_85	d__Archaea;p__Thermoproteota;c__Nitrososphaeria_A;o__Caldarchaeales;f__Caldarchaeaceae;g__Caldarchaeum;s__Caldarchaeum subterraneum_D	202207_JZ-3	1203	46.3821	Carbon metabolism	frhB	coenzyme F420 hydrogenase subunit beta
DRTY-16_202007_bins_56_scaffold_135_2	d__Archaea;p__Micrarchaeota;c__Micrarchaeia;o__Micrarchaeales;f__Micrarchaeaceae;g__;s__	202207_DRTY-16	930	46.3448	Carbon metabolism	korB, oorB, oforB	2-oxoglutarate/2-oxoacid ferredoxin oxidoreductase subunit beta
DRTY-16_202007_bins_21_scaffold_4_19	d__Archaea;p__Thermoplasmatota;c__Thermoplasmata;o__ARK-15;f__ARK-15;g__;s__	202207_DRTY-16	453	46.3314	Carbon metabolism	E5.4.99.2B, mcmA2	methylmalonyl-CoA mutase, C-terminal domain
ZZQ_201803_bins_25_scaffold_68_3	d__Archaea;p__Thermoproteota;c__Thermoproteia;o__Thermofilales;f__Thermofilaceae;g__Thermofilum_C;s__Thermofilum_C sp011364825	202207_JZ-3	1164	46.0925	Carbon metabolism	porA	pyruvate ferredoxin oxidoreductase alpha subunit
DRTY-18_202007_bins_11_scaffold_96_1	d__Archaea;p__Micrarchaeota;c__Micrarchaeia;o__Micrarchaeales;f__Micrarchaeaceae;g__;s__	202207_DRTY-16	2643	46.0863	Nitrogen metabolism	K20932	hydrazine synthase subunit
BF4_201808_bins_124_scaffold_1_17	d__Archaea;p__Thermoproteota;c__Nitrososphaeria;o__Nitrososphaerales;f__Nitrosocaldaceae;g__Nitrosocaldus;s__Nitrosocaldus sp013538805	202207_QQ	2085	45.9757	Carbon metabolism	korB, oorB, oforB	2-oxoglutarate/2-oxoacid ferredoxin oxidoreductase subunit beta
DRTY-9_201901_bins_12_scaffold_68_11	d__Archaea;p__Thermoproteota;c__Nitrososphaeria;o__Conexivisphaerales;f__UBA164;g__;s__	202207_DRTY-16	918	45.9299	Carbon metabolism	serA, PHGDH	D-3-phosphoglycerate dehydrogenase / 2-oxoglutarate reductase
ZZQ_201901_bins_20_scaffold_11_62	d__Archaea;p__Thermoproteota;c__Thermoproteia;o__Thermoproteales;f__Thermoproteaceae;g__Pyrobaculum;s__Pyrobaculum arsenaticum	202207_JZ-3	1848	45.871	Carbon metabolism	aor	aldehyde:ferredoxin oxidoreductase
DRC_201705_bins_77_scaffold_12_43	d__Archaea;p__Thermoproteota;c__Thermoproteia;o__Thermoproteales;f__Thermoproteaceae;g__Pyrobaculum;s__	202207_JZ-3	867	45.7926	Carbon metabolism	E2.2.1.1, tktA, tktB	transketolase
JZ-4_201803_bins_274_scaffold_41_12	d__Archaea;p__Thermoproteota;c__Nitrososphaeria;o__Nitrososphaerales;f__Nitrosopumilaceae;g__Nitrosotenuis;s__Nitrosotenuis uzonensis	202101_JZ-2	717	45.5352	Carbon metabolism	serB, PSPH	phosphoserine phosphatase
JZ-1_201705_bins_112_scaffold_1_154	d__Archaea;p__Thermoproteota;c__Nitrososphaeria;o__Nitrososphaerales;f__Nitrosocaldaceae;g__Nitrosocaldus;s__Nitrosocaldus sp013538805	202207_JZ-3	825	45.5226	Carbon metabolism	E2.2.1.1, tktA, tktB	transketolase
ZZQ_201901_bins_20_scaffold_20_13	d__Archaea;p__Thermoproteota;c__Thermoproteia;o__Thermoproteales;f__Thermoproteaceae;g__Pyrobaculum;s__Pyrobaculum arsenaticum	202207_JZ-3	849	45.4996	Sulfur metabolism	TST, MPST, sseA	thiosulfate/3-mercaptopyruvate sulfurtransferase [EC:2.8.1.1 2.8.1.2]
DRC_201705_bins_77_scaffold_2_119	d__Archaea;p__Thermoproteota;c__Thermoproteia;o__Thermoproteales;f__Thermoproteaceae;g__Pyrobaculum;s__	202207_JZ-3	924	45.2903	Carbon metabolism	serA, PHGDH	D-3-phosphoglycerate dehydrogenase / 2-oxoglutarate reductase
DRTY-16_202007_bins_2_scaffold_1_257	d__Archaea;p__Thermoplasmatota;c__Thermoplasmata;o__Thermoplasmatales;f__GCA-001856825;g__;s__	202207_DRTY-16	1743	44.8327	Carbon metabolism	aor	aldehyde:ferredoxin oxidoreductase
DRTY-16_202007_bins_2_scaffold_5_58	d__Archaea;p__Thermoplasmatota;c__Thermoplasmata;o__Thermoplasmatales;f__GCA-001856825;g__;s__	202207_DRTY-16	1101	44.5933	Carbon metabolism	sucC	succinyl-CoA synthetase beta subunit
DRTY-3_202007_bins_5_scaffold_67_3	d__Archaea;p__Micrarchaeota;c__Micrarchaeia;o__Micrarchaeales;f__Micrarchaeaceae;g__;s__	202207_DRTY-16	1266	44.5542	Nitrogen metabolism	gudB, rocG	glutamate dehydrogenase
DRTY-16_202007_bins_2_scaffold_10_9	d__Archaea;p__Thermoplasmatota;c__Thermoplasmata;o__Thermoplasmatales;f__GCA-001856825;g__;s__	202207_DRTY-16	927	44.4733	Carbon metabolism	pgi-pmi	glucose/mannose-6-phosphate isomerase
JZ-1_201705_bins_112_scaffold_2_84	d__Archaea;p__Thermoproteota;c__Nitrososphaeria;o__Nitrososphaerales;f__Nitrosocaldaceae;g__Nitrosocaldus;s__Nitrosocaldus sp013538805	202207_QQ	693	44.2302	Carbon metabolism	rpiA	ribose 5-phosphate isomerase A
JZ-2_201912_bins_104_scaffold_28_3	d__Archaea;p__Thermoproteota;c__Nitrososphaeria;o__Nitrososphaerales;f__Nitrosopumilaceae;g__Nitrosotenuis;s__Nitrosotenuis uzonensis	202101_JZ-2	1254	44.0896	Carbon metabolism	cofH	5-amino-6-(D-ribitylamino)uracil---L-tyrosine 4-hydroxyphenyl transferase
DRTY-16_202007_bins_21_scaffold_1_90	d__Archaea;p__Thermoplasmatota;c__Thermoplasmata;o__ARK-15;f__ARK-15;g__;s__	202207_DRTY-16	660	44.0092	Carbon metabolism	acdB	acetate---CoA ligase (ADP-forming) subunit beta
JZ-1_201705_bins_112_scaffold_3_62	d__Archaea;p__Thermoproteota;c__Nitrososphaeria;o__Nitrososphaerales;f__Nitrosocaldaceae;g__Nitrosocaldus;s__Nitrosocaldus sp013538805	202207_QQ	1260	43.7466	Carbon metabolism	ENO, eno	enolase
DRTY-16_202007_bins_21_scaffold_1_108	d__Archaea;p__Thermoplasmatota;c__Thermoplasmata;o__ARK-15;f__ARK-15;g__;s__	202207_DRTY-16	1869	43.4145	Sulfur metabolism	phsA, psrA	thiosulfate reductase / polysulfide reductase chain A [EC:1.8.5.5]
BF3_201808_bins_33_scaffold_1_227	d__Archaea;p__Thermoproteota;c__Nitrososphaeria_A;o__Caldarchaeales;f__Caldarchaeaceae;g__Caldarchaeum;s__Caldarchaeum subterraneum_D	202207_JZ-3	1956	43.3382	Carbon metabolism	korA, oorA, oforA	2-oxoglutarate/2-oxoacid ferredoxin oxidoreductase subunit alpha
DRTY-16_202007_bins_50_scaffold_64_2	d__Archaea;p__Thermoplasmatota;c__Thermoplasmata;o__Thermoplasmatales;f__Thermoplasmataceae;g__UBA509;s__	202207_DRTY-16	273	43.2448	Carbon metabolism	acyP	acylphosphatase
DRTY-16_202007_bins_2_scaffold_5_57	d__Archaea;p__Thermoplasmatota;c__Thermoplasmata;o__Thermoplasmatales;f__GCA-001856825;g__;s__	202207_DRTY-16	867	43.2282	Carbon metabolism	sucD	succinyl-CoA synthetase alpha subunit
DRTY-16_202007_bins_21_scaffold_7_12	d__Archaea;p__Thermoplasmatota;c__Thermoplasmata;o__ARK-15;f__ARK-15;g__;s__	202207_DRTY-16	864	43.1614	Carbon metabolism	kdgA	2-dehydro-3-deoxy-D-gluconate aldolase
JZ-4_201803_bins_274_scaffold_47_7	d__Archaea;p__Thermoproteota;c__Nitrososphaeria;o__Nitrososphaerales;f__Nitrosopumilaceae;g__Nitrosotenuis;s__Nitrosotenuis uzonensis	202101_JZ-2	2112	43.1038	Carbon metabolism	K18594	3-hydroxypropionyl-CoA synthetase (ADP-forming)
DRTY-8_201803_bins_4_scaffold_3_5	d__Archaea;p__Thermoproteota;c__Thermoproteia;o__Thermoproteales;f__Thermoproteaceae;g__Pyrobaculum;s__Pyrobaculum arsenaticum	202207_JZ-3	1320	43.0839	Carbon metabolism	IDH3	isocitrate dehydrogenase (NAD+)
DRTY-8_201803_bins_4_scaffold_72_2	d__Archaea;p__Thermoproteota;c__Thermoproteia;o__Thermoproteales;f__Thermoproteaceae;g__Pyrobaculum;s__Pyrobaculum arsenaticum	202207_JZ-3	1248	42.9901	Carbon metabolism	aksD	methanogen homoaconitase large subunit
HHBFW-2_201709_bins_73_scaffold_32_4	d__Archaea;p__Thermoproteota;c__Nitrososphaeria;o__Nitrososphaerales;f__Nitrosocaldaceae;g__Nitrosocaldus;s__Nitrosocaldus sp013538675	202207_QQ	1443	42.9341	Carbon metabolism	abfD	4-hydroxybutyryl-CoA dehydratase / vinylacetyl-CoA-Delta-isomerase
DRC_201705_bins_77_scaffold_4_66	d__Archaea;p__Thermoproteota;c__Thermoproteia;o__Thermoproteales;f__Thermoproteaceae;g__Pyrobaculum;s__	202207_JZ-3	351	42.799	Carbon metabolism	sdhD, frdD	succinate dehydrogenase subunit D
BF4_201808_bins_124_scaffold_33_5	d__Archaea;p__Thermoproteota;c__Nitrososphaeria;o__Nitrososphaerales;f__Nitrosocaldaceae;g__Nitrosocaldus;s__Nitrosocaldus sp013538805	202207_JZ-3	1179	42.7757	Carbon metabolism	CS, gltA	citrate synthase
DRTY-16_202007_bins_21_scaffold_2_101	d__Archaea;p__Thermoplasmatota;c__Thermoplasmata;o__ARK-15;f__ARK-15;g__;s__	202207_DRTY-16	1500	42.6009	Carbon metabolism	gntK	gluconokinase
DRTY-16_202007_bins_50_scaffold_12_12	d__Archaea;p__Thermoplasmatota;c__Thermoplasmata;o__Thermoplasmatales;f__Thermoplasmataceae;g__UBA509;s__	202207_DRTY-16	1335	42.3918	Nitrogen metabolism	glnA, GLUL	glutamine synthetase
DRTY-7_201912_bins_8_scaffold_83_1	d__Archaea;p__Thermoproteota;c__Nitrososphaeria;o__Nitrososphaerales;f__Nitrosocaldaceae;g__Nitrosocaldus;s__Nitrosocaldus sp013538675	202207_QQ	453	42.3794	Carbon metabolism	cofG	7,8-didemethyl-8-hydroxy-5-deazariboflavin synthase
DRTY-8_201803_bins_4_scaffold_10_13	d__Archaea;p__Thermoproteota;c__Thermoproteia;o__Thermoproteales;f__Thermoproteaceae;g__Pyrobaculum;s__Pyrobaculum arsenaticum	202207_JZ-3	1116	42.3059	Sulfur metabolism	dsrB	dissimilatory sulfite reductase beta subunit [EC:1.8.99.5]
DRTY-16_202007_bins_21_scaffold_15_11	d__Archaea;p__Thermoplasmatota;c__Thermoplasmata;o__ARK-15;f__ARK-15;g__;s__	202207_DRTY-16	288	42.2938	Carbon metabolism	korD, oorD	2-oxoglutarate ferredoxin oxidoreductase subunit delta
JZ-2_201705_bins_214_scaffold_41_5	d__Archaea;p__Thermoproteota;c__Nitrososphaeria;o__Nitrososphaerales;f__Nitrosocaldaceae;g__Nitrosocaldus;s__Nitrosocaldus sp013538805	202207_QQ	900	42.0112	Carbon metabolism	metF, MTHFR	methylenetetrahydrofolate reductase (NADH)
DRTY-16_202007_bins_21_scaffold_32_6	d__Archaea;p__Thermoplasmatota;c__Thermoplasmata;o__ARK-15;f__ARK-15;g__;s__	202207_DRTY-16	948	41.9067	Sulfur metabolism	ssuA	sulfonate transport system substrate-binding protein
JZ-1_201705_bins_112_scaffold_1_153	d__Archaea;p__Thermoproteota;c__Nitrososphaeria;o__Nitrososphaerales;f__Nitrosocaldaceae;g__Nitrosocaldus;s__Nitrosocaldus sp013538805	202207_QQ	756	41.5773	Carbon metabolism	rpe, RPE	ribulose-phosphate 3-epimerase
DRTY-16_202007_bins_50_scaffold_17_9	d__Archaea;p__Thermoplasmatota;c__Thermoplasmata;o__Thermoplasmatales;f__Thermoplasmataceae;g__UBA509;s__	202207_DRTY-16	1146	41.0436	Sulfur metabolism	sqr	sulfide:quinone oxidoreductase [EC:1.8.5.4]
DRC_201705_bins_77_scaffold_23_13	d__Archaea;p__Thermoproteota;c__Thermoproteia;o__Thermoproteales;f__Thermoproteaceae;g__Pyrobaculum;s__	202207_JZ-3	2433	41.016	Carbon metabolism	aceB, glcB	malate synthase
JZ-2_201912_bins_104_scaffold_77_5	d__Archaea;p__Thermoproteota;c__Nitrososphaeria;o__Nitrososphaerales;f__Nitrosopumilaceae;g__Nitrosotenuis;s__Nitrosotenuis uzonensis	202101_JZ-2	1209	40.9999	Carbon metabolism	PGK, pgk	phosphoglycerate kinase
JZ-4_201803_bins_274_scaffold_98_5	d__Archaea;p__Thermoproteota;c__Nitrososphaeria;o__Nitrososphaerales;f__Nitrosopumilaceae;g__Nitrosotenuis;s__Nitrosotenuis uzonensis	202101_JZ-2	1155	40.8535	Carbon metabolism	aksA	methanogen homocitrate synthase
DRTY-16_202007_bins_2_scaffold_1_259	d__Archaea;p__Thermoplasmatota;c__Thermoplasmata;o__Thermoplasmatales;f__GCA-001856825;g__;s__	202207_DRTY-16	936	40.8423	Carbon metabolism	serA, PHGDH	D-3-phosphoglycerate dehydrogenase / 2-oxoglutarate reductase
JZ-1_201705_bins_112_scaffold_13_44	d__Archaea;p__Thermoproteota;c__Nitrososphaeria;o__Nitrososphaerales;f__Nitrosocaldaceae;g__Nitrosocaldus;s__Nitrosocaldus sp013538805	202207_QQ	723	40.5947	Sulfur metabolism	cysH	phosphoadenosine phosphosulfate reductase [EC:1.8.4.8 1.8.4.10]
DRTY-16_202007_bins_21_scaffold_3_14	d__Archaea;p__Thermoplasmatota;c__Thermoplasmata;o__ARK-15;f__ARK-15;g__;s__	202207_DRTY-16	1671	40.26	Carbon metabolism	PK, pyk	pyruvate kinase
GMQP_202101_bins_51_scaffold_138_3	d__Archaea;p__Thermoproteota;c__Thermoproteia;o__Sulfolobales;f__Desulfurococcaceae;g__UBA285;s__	202101_JZ-2	858	39.9964	Nitrogen metabolism	gltD	glutamate synthase (NADPH) small chain
DRC_201705_bins_77_scaffold_14_25	d__Archaea;p__Thermoproteota;c__Thermoproteia;o__Thermoproteales;f__Thermoproteaceae;g__Pyrobaculum;s__	202207_JZ-3	2634	39.923	Carbon metabolism	ACO, acnA	aconitate hydratase
BF4_201808_bins_124_scaffold_7_25	d__Archaea;p__Thermoproteota;c__Nitrososphaeria;o__Nitrososphaerales;f__Nitrosocaldaceae;g__Nitrosocaldus;s__Nitrosocaldus sp013538805	202101_JZ-2	537	39.4968	Carbon metabolism	korD, oorD	2-oxoglutarate ferredoxin oxidoreductase subunit delta
DRTY-16_202007_bins_50_scaffold_25_4	d__Archaea;p__Thermoplasmatota;c__Thermoplasmata;o__Thermoplasmatales;f__Thermoplasmataceae;g__UBA509;s__	202207_DRTY-16	1815	39.234	Carbon metabolism	aor	aldehyde:ferredoxin oxidoreductase
DRTY-16_202007_bins_2_scaffold_2_169	d__Archaea;p__Thermoplasmatota;c__Thermoplasmata;o__Thermoplasmatales;f__GCA-001856825;g__;s__	202207_DRTY-16	1386	39.2094	Carbon metabolism	acdAB	acetate---CoA ligase (ADP-forming)
BF2_201808_bins_85_scaffold_32_16	d__Archaea;p__Thermoproteota;c__Thermoproteia;o__Sulfolobales;f__AG1;g__AG1;s__AG1 sp003116855	202207_JZ-3	714	39.074	Carbon metabolism	hxlB	6-phospho-3-hexuloisomerase
JZ-4_201803_bins_274_scaffold_45_9	d__Archaea;p__Thermoproteota;c__Nitrososphaeria;o__Nitrososphaerales;f__Nitrosopumilaceae;g__Nitrosotenuis;s__Nitrosotenuis uzonensis	202101_JZ-2	1002	39.0052	Sulfur metabolism	ssuA	sulfonate transport system substrate-binding protein
JZ-4_201803_bins_274_scaffold_118_6	d__Archaea;p__Thermoproteota;c__Nitrososphaeria;o__Nitrososphaerales;f__Nitrosopumilaceae;g__Nitrosotenuis;s__Nitrosotenuis uzonensis	202101_JZ-2	1500	38.9243	Carbon metabolism	abfD	4-hydroxybutyryl-CoA dehydratase / vinylacetyl-CoA-Delta-isomerase
JZ-4_201803_bins_274_scaffold_71_1	d__Archaea;p__Thermoproteota;c__Nitrososphaeria;o__Nitrososphaerales;f__Nitrosopumilaceae;g__Nitrosotenuis;s__Nitrosotenuis uzonensis	202101_JZ-2	1035	38.6825	Carbon metabolism	adhP	alcohol dehydrogenase, propanol-preferring
DRTY-16_202007_bins_50_scaffold_25_12	d__Archaea;p__Thermoplasmatota;c__Thermoplasmata;o__Thermoplasmatales;f__Thermoplasmataceae;g__UBA509;s__	202207_DRTY-16	1644	38.5275	Carbon metabolism	pct	propionate CoA-transferase
DRTY-16_202007_bins_21_scaffold_6_8	d__Archaea;p__Thermoplasmatota;c__Thermoplasmata;o__ARK-15;f__ARK-15;g__;s__	202207_DRTY-16	645	38.3504	Carbon metabolism	rpe, RPE	ribulose-phosphate 3-epimerase
BF4_201808_bins_124_scaffold_19_15	d__Archaea;p__Thermoproteota;c__Nitrososphaeria;o__Nitrososphaerales;f__Nitrosocaldaceae;g__Nitrosocaldus;s__Nitrosocaldus sp013538805	202207_QQ	1125	38.2945	Sulfur metabolism	hydB	sulfhydrogenase subunit beta (sulfur reductase) [EC:1.12.98.4]
DRTY-1_201705_bins_31_scaffold_77_3	d__Archaea;p__Nanoarchaeota;c__Nanoarchaeia;o__Parvarchaeales;f__Parvarchaeaceae;g__;s__	202207_DRTY-16	1881	38.2559	Nitrogen metabolism	K20932	hydrazine synthase subunit
BF4_201808_bins_124_scaffold_45_4	d__Archaea;p__Thermoproteota;c__Nitrososphaeria;o__Nitrososphaerales;f__Nitrosocaldaceae;g__Nitrosocaldus;s__Nitrosocaldus sp013538805	202207_JZ-3	819	37.9951	Carbon metabolism	sdhB, frdB	succinate dehydrogenase iron-sulfur subunit
DRTY-16_202007_bins_2_scaffold_1_149	d__Archaea;p__Thermoplasmatota;c__Thermoplasmata;o__Thermoplasmatales;f__GCA-001856825;g__;s__	202207_DRTY-16	924	37.7222	Carbon metabolism	serA, PHGDH	D-3-phosphoglycerate dehydrogenase / 2-oxoglutarate reductase
DRTY-8_201803_bins_4_scaffold_8_57	d__Archaea;p__Thermoproteota;c__Thermoproteia;o__Thermoproteales;f__Thermoproteaceae;g__Pyrobaculum;s__Pyrobaculum arsenaticum	202207_JZ-3	996	37.707	Carbon metabolism	K15020	acryloyl-coenzyme A reductase
DRTY-16_202007_bins_2_scaffold_5_2	d__Archaea;p__Thermoplasmatota;c__Thermoplasmata;o__Thermoplasmatales;f__GCA-001856825;g__;s__	202207_DRTY-16	1260	37.6275	Carbon metabolism	gck, gckA, GLYCTK	glycerate 2-kinase
JZ-4_201803_bins_274_scaffold_54_1	d__Archaea;p__Thermoproteota;c__Nitrososphaeria;o__Nitrososphaerales;f__Nitrosopumilaceae;g__Nitrosotenuis;s__Nitrosotenuis uzonensis	202101_JZ-2	273	37.5363	Nitrogen metabolism	nosZ	nitrous-oxide reductase
BF4_201808_bins_124_scaffold_1_16	d__Archaea;p__Thermoproteota;c__Nitrososphaeria;o__Nitrososphaerales;f__Nitrosocaldaceae;g__Nitrosocaldus;s__Nitrosocaldus sp013538805	202207_JZ-3	1974	37.5072	Carbon metabolism	korA, oorA, oforA	2-oxoglutarate/2-oxoacid ferredoxin oxidoreductase subunit alpha
JZ-1_201705_bins_112_scaffold_4_5	d__Archaea;p__Thermoproteota;c__Nitrososphaeria;o__Nitrososphaerales;f__Nitrosocaldaceae;g__Nitrosocaldus;s__Nitrosocaldus sp013538805	202207_QQ	1956	37.4629	Carbon metabolism	ACSS1_2, acs	acetyl-CoA synthetase
DRC_201705_bins_77_scaffold_9_72	d__Archaea;p__Thermoproteota;c__Thermoproteia;o__Thermoproteales;f__Thermoproteaceae;g__Pyrobaculum;s__	202207_JZ-3	1380	37.3229	Carbon metabolism	ppc	phosphoenolpyruvate carboxylase
DRC_201705_bins_77_scaffold_4_41	d__Archaea;p__Thermoproteota;c__Thermoproteia;o__Thermoproteales;f__Thermoproteaceae;g__Pyrobaculum;s__	202207_JZ-3	951	37.2346	Carbon metabolism	porC, porG	pyruvate ferredoxin oxidoreductase gamma subunit
JZ-1_201705_bins_112_scaffold_14_22	d__Archaea;p__Thermoproteota;c__Nitrososphaeria;o__Nitrososphaerales;f__Nitrosocaldaceae;g__Nitrosocaldus;s__Nitrosocaldus sp013538805	202101_JZ-2	654	37.1679	Nitrogen metabolism	amoA	ammonia monooxygenase subunit A
JZ-1_201705_bins_37_scaffold_6_67	d__Archaea;p__Thermoproteota;c__Nitrososphaeria_A;o__Caldarchaeales;f__HR02;g__JGI-OTU-1;s__JGI-OTU-1 sp011364265	202207_JZ-3	984	37.0763	Carbon metabolism	korB, oorB, oforB	2-oxoglutarate/2-oxoacid ferredoxin oxidoreductase subunit beta
JZ-2_201912_bins_104_scaffold_10_4	d__Archaea;p__Thermoproteota;c__Nitrososphaeria;o__Nitrososphaerales;f__Nitrosopumilaceae;g__Nitrosotenuis;s__Nitrosotenuis uzonensis	202101_JZ-2	1134	36.7765	Sulfur metabolism	sqr	sulfide:quinone oxidoreductase [EC:1.8.5.4]
DRTY-3_201901_bins_12_scaffold_13_19	d__Archaea;p__Thermoplasmatota;c__Thermoplasmata;o__ARK-15;f__ARK-15;g__ARK-15;s__	202207_DRTY-16	894	36.6823	Carbon metabolism	porB	pyruvate ferredoxin oxidoreductase beta subunit
DRTY-16_202007_bins_50_scaffold_6_16	d__Archaea;p__Thermoplasmatota;c__Thermoplasmata;o__Thermoplasmatales;f__Thermoplasmataceae;g__UBA509;s__	202207_DRTY-16	989	36.6528	Carbon metabolism	CS, gltA	citrate synthase
JZ-1_201705_bins_112_scaffold_1_91	d__Archaea;p__Thermoproteota;c__Nitrososphaeria;o__Nitrososphaerales;f__Nitrosocaldaceae;g__Nitrosocaldus;s__Nitrosocaldus sp013538805	202207_JZ-3	1179	36.4048	Carbon metabolism	ME2, sfcA, maeA	malate dehydrogenase (oxaloacetate-decarboxylating)
JZ-2_201907_bins_187_scaffold_18_12	d__Archaea;p__Thermoproteota;c__Nitrososphaeria;o__Nitrososphaerales;f__Nitrosopumilaceae;g__Nitrosotenuis;s__	202101_JZ-2	948	36.1993	Nitrogen metabolism	nirK	nitrite reductase (NO-forming)
DRC_201705_bins_79_scaffold_5_5	d__Archaea;p__Thermoproteota;c__Thermoproteia;o__Sulfolobales;f__Desulfurococcaceae;g__UBA285;s__	202101_JZ-2	1218	36.1968	Carbon metabolism	apgM	2,3-bisphosphoglycerate-independent phosphoglycerate mutase
JZ-1_201705_bins_112_scaffold_21_2	d__Archaea;p__Thermoproteota;c__Nitrososphaeria;o__Nitrososphaerales;f__Nitrosocaldaceae;g__Nitrosocaldus;s__Nitrosocaldus sp013538805	202207_QQ	1386	36.1542	Carbon metabolism	gck, gckA, GLYCTK	glycerate 2-kinase
DRTY-16_202007_bins_2_scaffold_4_44	d__Archaea;p__Thermoplasmatota;c__Thermoplasmata;o__Thermoplasmatales;f__GCA-001856825;g__;s__	202207_DRTY-16	867	36.0955	Carbon metabolism	pgi-pmi	glucose/mannose-6-phosphate isomerase
DRC_201705_bins_79_scaffold_5_36	d__Archaea;p__Thermoproteota;c__Thermoproteia;o__Sulfolobales;f__Desulfurococcaceae;g__UBA285;s__	202101_JZ-2	780	36.0523	Carbon metabolism	ccl	citryl-CoA lyase
JZ-1_201705_bins_112_scaffold_6_89	d__Archaea;p__Thermoproteota;c__Nitrososphaeria;o__Nitrososphaerales;f__Nitrosocaldaceae;g__Nitrosocaldus;s__Nitrosocaldus sp013538805	202207_QQ	1425	35.9411	Carbon metabolism	apgM	2,3-bisphosphoglycerate-independent phosphoglycerate mutase
BF4_201808_bins_124_scaffold_10_10	d__Archaea;p__Thermoproteota;c__Nitrososphaeria;o__Nitrososphaerales;f__Nitrosocaldaceae;g__Nitrosocaldus;s__Nitrosocaldus sp013538805	202207_QQ	654	35.922	Carbon metabolism	cofC, fbiD	2-phospho-L-lactate/phosphoenolpyruvate guanylyltransferase
DRTY-8_201803_bins_4_scaffold_5_10	d__Archaea;p__Thermoproteota;c__Thermoproteia;o__Thermoproteales;f__Thermoproteaceae;g__Pyrobaculum;s__Pyrobaculum arsenaticum	202207_JZ-3	1080	35.7678	Carbon metabolism	porB	pyruvate ferredoxin oxidoreductase beta subunit
DRTY-9_201709_bins_2_scaffold_21_14	d__Archaea;p__Micrarchaeota;c__Micrarchaeia;o__Micrarchaeales;f__Micrarchaeaceae;g__;s__	202207_DRTY-16	996	35.7479	Sulfur metabolism	nrnA	bifunctional oligoribonuclease and PAP phosphatase NrnA [EC:3.1.3.7 3.1.13.3]
JZ-2_201912_bins_104_scaffold_36_3	d__Archaea;p__Thermoproteota;c__Nitrososphaeria;o__Nitrososphaerales;f__Nitrosopumilaceae;g__Nitrosotenuis;s__Nitrosotenuis uzonensis	202101_JZ-2	774	35.716	Sulfur metabolism	TST, MPST, sseA	thiosulfate/3-mercaptopyruvate sulfurtransferase [EC:2.8.1.1 2.8.1.2]
JZ-2_202007_bins_128_scaffold_49_3	d__Archaea;p__Thermoproteota;c__Nitrososphaeria;o__Nitrososphaerales;f__Nitrosopumilaceae;g__Nitrosotenuis;s__	202101_JZ-2	993	35.5188	Nitrogen metabolism	nirK	nitrite reductase (NO-forming)
DRTY-16_202007_bins_2_scaffold_14_3	d__Archaea;p__Thermoplasmatota;c__Thermoplasmata;o__Thermoplasmatales;f__GCA-001856825;g__;s__	202207_DRTY-16	1515	35.4997	Nitrogen metabolism	gltD	glutamate synthase (NADPH) small chain
DRTY-16_202007_bins_21_scaffold_8_35	d__Archaea;p__Thermoplasmatota;c__Thermoplasmata;o__ARK-15;f__ARK-15;g__;s__	202207_DRTY-16	1917	35.3869	Carbon metabolism	K15016	enoyl-CoA hydratase / 3-hydroxyacyl-CoA dehydrogenase
DRTY-16_202007_bins_2_scaffold_7_53	d__Archaea;p__Thermoplasmatota;c__Thermoplasmata;o__Thermoplasmatales;f__GCA-001856825;g__;s__	202207_DRTY-16	1545	35.2956	Carbon metabolism	ALDH7A1	aldehyde dehydrogenase family 7 member A1
JZ-1_201705_bins_112_scaffold_3_155	d__Archaea;p__Thermoproteota;c__Nitrososphaeria;o__Nitrososphaerales;f__Nitrosocaldaceae;g__Nitrosocaldus;s__Nitrosocaldus sp013538805	202207_QQ	504	35.1212	Carbon metabolism	K18605	biotin carboxyl carrier protein
SRBZ-1_201901_bins_19_scaffold_36_2	d__Archaea;p__Thermoproteota;c__Thermoproteia;o__Sulfolobales;f__Desulfurococcaceae;g__UBA285;s__	202207_JZ-3	1134	35.0108	Sulfur metabolism	ttrC	tetrathionate reductase subunit C
DRC_201705_bins_77_scaffold_12_3	d__Archaea;p__Thermoproteota;c__Thermoproteia;o__Thermoproteales;f__Thermoproteaceae;g__Pyrobaculum;s__	202207_JZ-3	1074	34.9685	Carbon metabolism	aksA	methanogen homocitrate synthase
DRTY-3_201901_bins_12_scaffold_112_2	d__Archaea;p__Thermoplasmatota;c__Thermoplasmata;o__ARK-15;f__ARK-15;g__ARK-15;s__	202207_DRTY-16	843	34.9002	Carbon metabolism	korB, oorB, oforB	2-oxoglutarate/2-oxoacid ferredoxin oxidoreductase subunit beta
ZZQ_201803_bins_25_scaffold_5_24	d__Archaea;p__Thermoproteota;c__Thermoproteia;o__Thermofilales;f__Thermofilaceae;g__Thermofilum_C;s__Thermofilum_C sp011364825	202207_JZ-3	681	34.6648	Carbon metabolism	TPI, tpiA	triosephosphate isomerase (TIM)
ZZQ_201803_bins_25_scaffold_5_14	d__Archaea;p__Thermoproteota;c__Thermoproteia;o__Thermofilales;f__Thermofilaceae;g__Thermofilum_C;s__Thermofilum_C sp011364825	202207_JZ-3	774	34.6587	Carbon metabolism	K16306	fructose-bisphosphate aldolase / 2-amino-3,7-dideoxy-D-threo-hept-6-uloson
DRTY-8_201803_bins_4_scaffold_1_213	d__Archaea;p__Thermoproteota;c__Thermoproteia;o__Thermoproteales;f__Thermoproteaceae;g__Pyrobaculum;s__Pyrobaculum arsenaticum	202207_JZ-3	870	34.5344	Carbon metabolism	E4.2.1.2AA, fumA	fumarate hydratase subunit alpha
DRTY-9_201709_bins_2_scaffold_12_21	d__Archaea;p__Micrarchaeota;c__Micrarchaeia;o__Micrarchaeales;f__Micrarchaeaceae;g__;s__	202207_DRTY-16	1191	34.4579	Sulfur metabolism	sqr	sulfide:quinone oxidoreductase [EC:1.8.5.4]
DRTY-16_202007_bins_50_scaffold_14_18	d__Archaea;p__Thermoplasmatota;c__Thermoplasmata;o__Thermoplasmatales;f__Thermoplasmataceae;g__UBA509;s__	202207_DRTY-16	930	34.4563	Nitrogen metabolism	arcC	carbamate kinase
DRC_201705_bins_77_scaffold_2_148	d__Archaea;p__Thermoproteota;c__Thermoproteia;o__Thermoproteales;f__Thermoproteaceae;g__Pyrobaculum;s__	202207_JZ-3	531	34.3532	Carbon metabolism	porC, porG	pyruvate ferredoxin oxidoreductase gamma subunit
JZ-1_201705_bins_112_scaffold_4_49	d__Archaea;p__Thermoproteota;c__Nitrososphaeria;o__Nitrososphaerales;f__Nitrosocaldaceae;g__Nitrosocaldus;s__Nitrosocaldus sp013538805	202207_JZ-3	750	34.337	Carbon metabolism	sdhB, frdB	succinate dehydrogenase iron-sulfur subunit
ZZQ_201803_bins_25_scaffold_1_58	d__Archaea;p__Thermoproteota;c__Thermoproteia;o__Thermofilales;f__Thermofilaceae;g__Thermofilum_C;s__Thermofilum_C sp011364825	202207_JZ-3	1101	34.1109	Carbon metabolism	K01622	fructose 1,6-bisphosphate aldolase/phosphatase
JZ-2_201705_bins_214_scaffold_1_6	d__Archaea;p__Thermoproteota;c__Nitrososphaeria;o__Nitrososphaerales;f__Nitrosocaldaceae;g__Nitrosocaldus;s__Nitrosocaldus sp013538805	202207_QQ	1182	33.9152	Carbon metabolism	ME2, sfcA, maeA	malate dehydrogenase (oxaloacetate-decarboxylating)
JZ-4_201803_bins_274_scaffold_1_43	d__Archaea;p__Thermoproteota;c__Nitrososphaeria;o__Nitrososphaerales;f__Nitrosopumilaceae;g__Nitrosotenuis;s__Nitrosotenuis uzonensis	202101_JZ-2	513	33.9119	Sulfur metabolism	cysC	adenylylsulfate kinase [EC:2.7.1.25]
DRTY-16_202007_bins_37_scaffold_1_40	d__Archaea;p__Thermoplasmatota;c__Thermoplasmata;o__Thermoplasmatales;f__Thermoplasmataceae;g__UBA447;s__	202207_DRTY-16	924	33.8688	Carbon metabolism	korB, oorB, oforB	2-oxoglutarate/2-oxoacid ferredoxin oxidoreductase subunit beta
JZ-1_201705_bins_112_scaffold_11_43	d__Archaea;p__Thermoproteota;c__Nitrososphaeria;o__Nitrososphaerales;f__Nitrosocaldaceae;g__Nitrosocaldus;s__Nitrosocaldus sp013538805	202207_QQ	981	33.8324	Sulfur metabolism	sfnG	dimethylsulfone monooxygenase [EC:1.14.14.35]
DRTY-6_201803_bins_32_scaffold_50_2	d__Archaea;p__Micrarchaeota;c__Micrarchaeia;o__CABMEP01;f__CABMEP01;g__DTQF01;s__	202207_DRTY-16	1353	33.7946	Carbon metabolism	pmm-pgm	phosphomannomutase / phosphoglucomutase
BF2_201808_bins_85_scaffold_8_43	d__Archaea;p__Thermoproteota;c__Thermoproteia;o__Sulfolobales;f__AG1;g__AG1;s__AG1 sp003116855	202207_JZ-3	2418	33.7264	Carbon metabolism	pps, ppsA	pyruvate, water dikinase
ZZQ_201901_bins_20_scaffold_1_110	d__Archaea;p__Thermoproteota;c__Thermoproteia;o__Thermoproteales;f__Thermoproteaceae;g__Pyrobaculum;s__Pyrobaculum arsenaticum	202207_JZ-3	1287	33.3499	Nitrogen metabolism	gudB, rocG	glutamate dehydrogenase
JZ-2_201901_bins_13_scaffold_20_25	d__Archaea;p__Thermoproteota;c__Nitrososphaeria;o__Nitrososphaerales;f__Nitrosopumilaceae;g__Nitrosotenuis;s__	202101_JZ-2	846	33.2397	Sulfur metabolism	TST, MPST, sseA	thiosulfate/3-mercaptopyruvate sulfurtransferase [EC:2.8.1.1 2.8.1.2]
DRTY-8_201803_bins_4_scaffold_6_97	d__Archaea;p__Thermoproteota;c__Thermoproteia;o__Thermoproteales;f__Thermoproteaceae;g__Pyrobaculum;s__Pyrobaculum arsenaticum	202207_JZ-3	549	33.2269	Sulfur metabolism	soxX	L-cysteine S-thiosulfotransferase [EC:2.8.5.2]
ZZQ_201803_bins_25_scaffold_57_5	d__Archaea;p__Thermoproteota;c__Thermoproteia;o__Thermofilales;f__Thermofilaceae;g__Thermofilum_C;s__Thermofilum_C sp011364825	202207_JZ-3	2424	33.2003	Sulfur metabolism	phsA, psrA	thiosulfate reductase / polysulfide reductase chain A [EC:1.8.5.5]
DPZ-5_202101_bins_146_scaffold_1_261	d__Archaea;p__Thermoproteota;c__Nitrososphaeria_A;o__Caldarchaeales;f__Caldarchaeaceae;g__Caldarchaeum;s__Caldarchaeum subterraneum_B	202207_JZ-3	876	33.0729	Sulfur metabolism	TST, MPST, sseA	thiosulfate/3-mercaptopyruvate sulfurtransferase [EC:2.8.1.1 2.8.1.2]
DRTY-16_202007_bins_2_scaffold_3_176	d__Archaea;p__Thermoplasmatota;c__Thermoplasmata;o__Thermoplasmatales;f__GCA-001856825;g__;s__	202207_DRTY-16	930	33.0458	Carbon metabolism	glk	glucokinase
DRTY-16_202007_bins_50_scaffold_1_27	d__Archaea;p__Thermoplasmatota;c__Thermoplasmata;o__Thermoplasmatales;f__Thermoplasmataceae;g__UBA509;s__	202207_DRTY-16	1371	32.8042	Carbon metabolism	E1.2.1.22	lactaldehyde dehydrogenase
DRTY-3_201901_bins_12_scaffold_18_20	d__Archaea;p__Thermoplasmatota;c__Thermoplasmata;o__ARK-15;f__ARK-15;g__ARK-15;s__	202207_DRTY-16	930	32.6428	Carbon metabolism	mdh	malate dehydrogenase
DRTY-16_202007_bins_2_scaffold_10_30	d__Archaea;p__Thermoplasmatota;c__Thermoplasmata;o__Thermoplasmatales;f__GCA-001856825;g__;s__	202207_DRTY-16	777	32.5588	Sulfur metabolism	metX	homoserine O-acetyltransferase/O-succinyltransferase [EC:2.3.1.31 2.3.1.46]
HHBFW-2_201709_bins_73_scaffold_16_20	d__Archaea;p__Thermoproteota;c__Nitrososphaeria;o__Nitrososphaerales;f__Nitrosocaldaceae;g__Nitrosocaldus;s__Nitrosocaldus sp013538675	202207_QQ	429	32.4629	Carbon metabolism	K18604	acetyl-CoA/propionyl-CoA carboxylase
DRTY-7_201912_bins_8_scaffold_19_13	d__Archaea;p__Thermoproteota;c__Nitrososphaeria;o__Nitrososphaerales;f__Nitrosocaldaceae;g__Nitrosocaldus;s__Nitrosocaldus sp013538675	202207_JZ-3	564	32.3432	Nitrogen metabolism	amoC	ammonia monooxygenase subunit C
DRC_201705_bins_77_scaffold_7_58	d__Archaea;p__Thermoproteota;c__Thermoproteia;o__Thermoproteales;f__Thermoproteaceae;g__Pyrobaculum;s__	202207_JZ-3	900	32.191	Carbon metabolism	pgi-pmi	glucose/mannose-6-phosphate isomerase
JZ-1_201705_bins_112_scaffold_14_19	d__Archaea;p__Thermoproteota;c__Nitrososphaeria;o__Nitrososphaerales;f__Nitrosocaldaceae;g__Nitrosocaldus;s__Nitrosocaldus sp013538805	202101_JZ-2	630	32.1532	Nitrogen metabolism	amoB	ammonia monooxygenase subunit B
JZ-2_201912_bins_104_scaffold_52_1	d__Archaea;p__Thermoproteota;c__Nitrososphaeria;o__Nitrososphaerales;f__Nitrosopumilaceae;g__Nitrosotenuis;s__Nitrosotenuis uzonensis	202101_JZ-2	282	32.113	Carbon metabolism	serB, PSPH	phosphoserine phosphatase
DRTY-16_202007_bins_2_scaffold_12_20	d__Archaea;p__Thermoplasmatota;c__Thermoplasmata;o__Thermoplasmatales;f__GCA-001856825;g__;s__	202207_DRTY-16	1146	31.8864	Carbon metabolism	hdrD	heterodisulfide reductase subunit D
DRTY-7_201912_bins_8_scaffold_19_11	d__Archaea;p__Thermoproteota;c__Nitrososphaeria;o__Nitrososphaerales;f__Nitrosocaldaceae;g__Nitrosocaldus;s__Nitrosocaldus sp013538675	202101_JZ-2	654	31.7021	Nitrogen metabolism	amoA	ammonia monooxygenase subunit A
DRTY-8_201705_bins_31_scaffold_5_42	d__Archaea;p__Thermoproteota;c__Thermoproteia;o__Thermofilales;f__Thermofilaceae;g__Thermofilum_C;s__Thermofilum_C sp011364825	202207_JZ-3	576	31.6694	Carbon metabolism	porC, porG	pyruvate ferredoxin oxidoreductase gamma subunit
DRTY-6_201709_bins_19_scaffold_53_3	d__Archaea;p__Micrarchaeota;c__Micrarchaeia;o__Micrarchaeales;f__Micrarchaeaceae;g__;s__	202207_DRTY-16	1140	31.3967	Carbon metabolism	porA	pyruvate ferredoxin oxidoreductase alpha subunit
JZ-2_201705_bins_214_scaffold_15_12	d__Archaea;p__Thermoproteota;c__Nitrososphaeria;o__Nitrososphaerales;f__Nitrosocaldaceae;g__Nitrosocaldus;s__Nitrosocaldus sp013538805	202207_QQ	1020	31.2628	Carbon metabolism	korD, oorD	2-oxoglutarate ferredoxin oxidoreductase subunit delta
DRTY-9_201901_bins_12_scaffold_118_8	d__Archaea;p__Thermoproteota;c__Nitrososphaeria;o__Conexivisphaerales;f__UBA164;g__;s__	202207_DRTY-16	684	31.2324	Carbon metabolism	TPI, tpiA	triosephosphate isomerase (TIM)
JZ-1_201705_bins_112_scaffold_2_162	d__Archaea;p__Thermoproteota;c__Nitrososphaeria;o__Nitrososphaerales;f__Nitrosocaldaceae;g__Nitrosocaldus;s__Nitrosocaldus sp013538805	202207_QQ	1689	31.171	Carbon metabolism	E5.4.99.2A, mcmA1	methylmalonyl-CoA mutase, N-terminal domain
BF3_201808_bins_33_scaffold_18_13	d__Archaea;p__Thermoproteota;c__Nitrososphaeria_A;o__Caldarchaeales;f__Caldarchaeaceae;g__Caldarchaeum;s__Caldarchaeum subterraneum_D	202207_QQ	2160	30.7311	Carbon metabolism	exaA	alcohol dehydrogenase (cytochrome c)
JZ-2_201912_bins_104_scaffold_15_17	d__Archaea;p__Thermoproteota;c__Nitrososphaeria;o__Nitrososphaerales;f__Nitrosopumilaceae;g__Nitrosotenuis;s__Nitrosotenuis uzonensis	202101_JZ-2	513	30.66	Carbon metabolism	GRHPR	glyoxylate/hydroxypyruvate reductase
DRTY-16_202007_bins_50_scaffold_22_4	d__Archaea;p__Thermoplasmatota;c__Thermoplasmata;o__Thermoplasmatales;f__Thermoplasmataceae;g__UBA509;s__	202207_DRTY-16	1212	30.6139	Carbon metabolism	DLAT, aceF, pdhC	pyruvate dehydrogenase E2 component (dihydrolipoamide acetyltransferase) [
DRC_201705_bins_77_scaffold_56_1	d__Archaea;p__Thermoproteota;c__Thermoproteia;o__Thermoproteales;f__Thermoproteaceae;g__Pyrobaculum;s__	202207_JZ-3	246	30.5335	Sulfur metabolism	ttrB	tetrathionate reductase subunit B
DRTY-3_201901_bins_12_scaffold_14_22	d__Archaea;p__Thermoplasmatota;c__Thermoplasmata;o__ARK-15;f__ARK-15;g__ARK-15;s__	202207_DRTY-16	1185	30.5207	Sulfur metabolism	sqr	sulfide:quinone oxidoreductase [EC:1.8.5.4]
BF2_201808_bins_85_scaffold_9_15	d__Archaea;p__Thermoproteota;c__Thermoproteia;o__Sulfolobales;f__AG1;g__AG1;s__AG1 sp003116855	202207_JZ-3	741	30.4098	Carbon metabolism	frdB	succinate dehydrogenase iron-sulfur subunit
DRTY-19_202007_bins_24_scaffold_7_35	d__Archaea;p__Thermoplasmatota;c__Thermoplasmata;o__Thermoplasmatales;f__GCA-001856825;g__;s__	202207_DRTY-16	852	30.3526	Carbon metabolism	PRPS, prsA	ribose-phosphate pyrophosphokinase
JZ-2_201907_bins_187_scaffold_12_18	d__Archaea;p__Thermoproteota;c__Nitrososphaeria;o__Nitrososphaerales;f__Nitrosopumilaceae;g__Nitrosotenuis;s__	202101_JZ-2	1503	30.1259	Carbon metabolism	abfD	4-hydroxybutyryl-CoA dehydratase / vinylacetyl-CoA-Delta-isomerase
DRTY-8_201803_bins_4_scaffold_1_310	d__Archaea;p__Thermoproteota;c__Thermoproteia;o__Thermoproteales;f__Thermoproteaceae;g__Pyrobaculum;s__Pyrobaculum arsenaticum	202207_JZ-3	1035	30.0657	Carbon metabolism	gap2, gapB	glyceraldehyde-3-phosphate dehydrogenase (NAD(P)+) (phosphorylating)
DRTY-16_202007_bins_21_scaffold_18_21	d__Archaea;p__Thermoplasmatota;c__Thermoplasmata;o__ARK-15;f__ARK-15;g__;s__	202207_DRTY-16	1299	30.0061	Carbon metabolism	hdrA2	heterodisulfide reductase subunit A2
JZ-1_201705_bins_112_scaffold_3_153	d__Archaea;p__Thermoproteota;c__Nitrososphaeria;o__Nitrososphaerales;f__Nitrosocaldaceae;g__Nitrosocaldus;s__Nitrosocaldus sp013538805	202207_JZ-3	1548	29.8065	Carbon metabolism	K18604	acetyl-CoA/propionyl-CoA carboxylase
JZ-1_201705_bins_112_scaffold_2_161	d__Archaea;p__Thermoproteota;c__Nitrososphaeria;o__Nitrososphaerales;f__Nitrosocaldaceae;g__Nitrosocaldus;s__Nitrosocaldus sp013538805	202207_JZ-3	399	29.5824	Carbon metabolism	MCEE, epi	methylmalonyl-CoA/ethylmalonyl-CoA epimerase
BF4_201808_bins_124_scaffold_42_7	d__Archaea;p__Thermoproteota;c__Nitrososphaeria;o__Nitrososphaerales;f__Nitrosocaldaceae;g__Nitrosocaldus;s__Nitrosocaldus sp013538805	202207_JZ-3	1635	29.533	Carbon metabolism	ACSS1_2, acs	acetyl-CoA synthetase
DRC_201705_bins_77_scaffold_19_17	d__Archaea;p__Thermoproteota;c__Thermoproteia;o__Thermoproteales;f__Thermoproteaceae;g__Pyrobaculum;s__	202207_JZ-3	1860	29.4219	Carbon metabolism	gapor	glyceraldehyde-3-phosphate dehydrogenase (ferredoxin)
JZ-1_201705_bins_112_scaffold_5_52	d__Archaea;p__Thermoproteota;c__Nitrososphaeria;o__Nitrososphaerales;f__Nitrosocaldaceae;g__Nitrosocaldus;s__Nitrosocaldus sp013538805	202207_QQ	891	29.3616	Sulfur metabolism	TST, MPST, sseA	thiosulfate/3-mercaptopyruvate sulfurtransferase [EC:2.8.1.1 2.8.1.2]
BF4_201808_bins_124_scaffold_26_6	d__Archaea;p__Thermoproteota;c__Nitrososphaeria;o__Nitrososphaerales;f__Nitrosocaldaceae;g__Nitrosocaldus;s__Nitrosocaldus sp013538805	202207_JZ-3	915	29.3178	Carbon metabolism	mdh	malate dehydrogenase
GMQS_201709_bins_8_scaffold_1_157	d__Archaea;p__Thermoproteota;c__Thermoproteia;o__Sulfolobales;f__Acidilobaceae;g__DSZV01;s__DSZV01 sp011367065	202207_JZ-3	1440	29.0613	Sulfur metabolism	ttrA	tetrathionate reductase subunit A
DRTY-9_201901_bins_12_scaffold_8_1	d__Archaea;p__Thermoproteota;c__Nitrososphaeria;o__Conexivisphaerales;f__UBA164;g__;s__	202207_DRTY-16	1248	28.98	Carbon metabolism	PGK, pgk	phosphoglycerate kinase
DPZ-5_202101_bins_146_scaffold_1_803	d__Archaea;p__Thermoproteota;c__Nitrososphaeria_A;o__Caldarchaeales;f__Caldarchaeaceae;g__Caldarchaeum;s__Caldarchaeum subterraneum_B	202207_QQ	645	28.957	Sulfur metabolism	ttrB	tetrathionate reductase subunit B
BF2_201808_bins_85_scaffold_20_7	d__Archaea;p__Thermoproteota;c__Thermoproteia;o__Sulfolobales;f__AG1;g__AG1;s__AG1 sp003116855	202207_JZ-3	1002	28.9141	Carbon metabolism	mdh	malate dehydrogenase
JZ-2_201907_bins_187_scaffold_1_19	d__Archaea;p__Thermoproteota;c__Nitrososphaeria;o__Nitrososphaerales;f__Nitrosopumilaceae;g__Nitrosotenuis;s__	202101_JZ-2	1131	28.8672	Carbon metabolism	K01622	fructose 1,6-bisphosphate aldolase/phosphatase
DRTY-3_201803_bins_9_scaffold_16_6	d__Archaea;p__Micrarchaeota;c__Micrarchaeia;o__Micrarchaeales;f__Micrarchaeaceae;g__;s__	202207_DRTY-16	360	28.6297	Carbon metabolism	hycB	FeS-containing electron transfer protein
JZ-2_201907_bins_187_scaffold_8_36	d__Archaea;p__Thermoproteota;c__Nitrososphaeria;o__Nitrososphaerales;f__Nitrosopumilaceae;g__Nitrosotenuis;s__	202101_JZ-2	2124	28.6109	Carbon metabolism	K18594	3-hydroxypropionyl-CoA synthetase (ADP-forming)
ZZQ_201901_bins_20_scaffold_31_14	d__Archaea;p__Thermoproteota;c__Thermoproteia;o__Thermoproteales;f__Thermoproteaceae;g__Pyrobaculum;s__Pyrobaculum arsenaticum	202207_JZ-3	714	28.5541	Carbon metabolism	sdhB, frdB	succinate dehydrogenase iron-sulfur subunit
DRTY-16_202007_bins_50_scaffold_17_23	d__Archaea;p__Thermoplasmatota;c__Thermoplasmata;o__Thermoplasmatales;f__Thermoplasmataceae;g__UBA509;s__	202207_DRTY-16	801	28.5419	Carbon metabolism	gdh	glucose 1-dehydrogenase
DRTY-16_202007_bins_50_scaffold_15_18	d__Archaea;p__Thermoplasmatota;c__Thermoplasmata;o__Thermoplasmatales;f__Thermoplasmataceae;g__UBA509;s__	202207_DRTY-16	1344	28.4437	Carbon metabolism	ME2, sfcA, maeA	malate dehydrogenase (oxaloacetate-decarboxylating)
DRTY-16_202007_bins_21_scaffold_1_141	d__Archaea;p__Thermoplasmatota;c__Thermoplasmata;o__ARK-15;f__ARK-15;g__;s__	202207_DRTY-16	687	28.3682	Carbon metabolism	rpiA	ribose 5-phosphate isomerase A
DRTY-16_202007_bins_50_scaffold_6_3	d__Archaea;p__Thermoplasmatota;c__Thermoplasmata;o__Thermoplasmatales;f__Thermoplasmataceae;g__UBA509;s__	202207_DRTY-16	1203	28.3506	Carbon metabolism	CS, gltA	citrate synthase
DRTY-3_201901_bins_12_scaffold_13_18	d__Archaea;p__Thermoplasmatota;c__Thermoplasmata;o__ARK-15;f__ARK-15;g__ARK-15;s__	202207_DRTY-16	1200	28.1091	Carbon metabolism	porA	pyruvate ferredoxin oxidoreductase alpha subunit
DRC_201705_bins_77_scaffold_9_69	d__Archaea;p__Thermoproteota;c__Thermoproteia;o__Thermoproteales;f__Thermoproteaceae;g__Pyrobaculum;s__	202207_JZ-3	1416	28.0383	Carbon metabolism	K15038	succinyl-CoA reductase
DRTY-16_202007_bins_21_scaffold_21_24	d__Archaea;p__Thermoplasmatota;c__Thermoplasmata;o__ARK-15;f__ARK-15;g__;s__	202207_DRTY-16	1029	27.8633	Sulfur metabolism	cysK	cysteine synthase [EC:2.5.1.47]
JZ-1_201907_bins_42_scaffold_45_5	d__Archaea;p__Thermoproteota;c__Thermoproteia;o__Sulfolobales;f__AG1;g__AG1;s__	202207_JZ-3	1233	27.8484	Carbon metabolism	PGK, pgk	phosphoglycerate kinase
DRTY-8_201803_bins_4_scaffold_2_10	d__Archaea;p__Thermoproteota;c__Thermoproteia;o__Thermoproteales;f__Thermoproteaceae;g__Pyrobaculum;s__Pyrobaculum arsenaticum	202207_JZ-3	1851	27.8258	Carbon metabolism	gapor	glyceraldehyde-3-phosphate dehydrogenase (ferredoxin)
JZ-2_201907_bins_187_scaffold_5_49	d__Archaea;p__Thermoproteota;c__Nitrososphaeria;o__Nitrososphaerales;f__Nitrosopumilaceae;g__Nitrosotenuis;s__	202101_JZ-2	1131	27.8136	Carbon metabolism	AGXT	alanine-glyoxylate transaminase / serine-glyoxylate transaminase / serine-
JZ-1_201705_bins_112_scaffold_4_50	d__Archaea;p__Thermoproteota;c__Nitrososphaeria;o__Nitrososphaerales;f__Nitrosocaldaceae;g__Nitrosocaldus;s__Nitrosocaldus sp013538805	202207_JZ-3	348	27.7508	Carbon metabolism	sdhD, frdD	succinate dehydrogenase membrane anchor subunit
DPZ-5_202101_bins_146_scaffold_1_354	d__Archaea;p__Thermoproteota;c__Nitrososphaeria_A;o__Caldarchaeales;f__Caldarchaeaceae;g__Caldarchaeum;s__Caldarchaeum subterraneum_B	202207_JZ-3	426	27.7074	Carbon metabolism	korD, oorD	2-oxoglutarate ferredoxin oxidoreductase subunit delta
HHBFW-2_201709_bins_73_scaffold_61_5	d__Archaea;p__Thermoproteota;c__Nitrososphaeria;o__Nitrososphaerales;f__Nitrosocaldaceae;g__Nitrosocaldus;s__Nitrosocaldus sp013538675	202207_JZ-3	1047	27.6713	Carbon metabolism	gap2, gapB	glyceraldehyde-3-phosphate dehydrogenase (NAD(P)+) (phosphorylating)
DRTY-16_202007_bins_50_scaffold_104_2	d__Archaea;p__Thermoplasmatota;c__Thermoplasmata;o__Thermoplasmatales;f__Thermoplasmataceae;g__UBA509;s__	202207_DRTY-16	612	27.558	Carbon metabolism	fwdE, fmdE	formylmethanofuran dehydrogenase subunit E
DRTY-8_201803_bins_4_scaffold_1_106	d__Archaea;p__Thermoproteota;c__Thermoproteia;o__Thermoproteales;f__Thermoproteaceae;g__Pyrobaculum;s__Pyrobaculum arsenaticum	202207_JZ-3	702	27.5137	Carbon metabolism	fdoI, fdsG	formate dehydrogenase subunit gamma
SRBZ-1_201803_bins_26_scaffold_100_5	d__Archaea;p__Thermoproteota;c__Thermoproteia;o__Sulfolobales;f__Desulfurococcaceae;g__UBA285;s__	202207_JZ-3	273	27.5137	Carbon metabolism	rpe, RPE	ribulose-phosphate 3-epimerase
HNT-4_202101_bins_24_scaffold_6_10	d__Archaea;p__Thermoproteota;c__Nitrososphaeria;o__Nitrososphaerales;f__Nitrososphaeraceae;g__Nitrososphaera;s__Nitrososphaera sp013388945	202101_JZ-2	651	27.4553	Nitrogen metabolism	amoA	ammonia monooxygenase subunit A
DRTY-6_201709_bins_1_scaffold_34_1	d__Archaea;p__Nanoarchaeota;c__Nanoarchaeia;o__DTBS01;f__;g__;s__	202207_DRTY-16	1203	27.4159	Carbon metabolism	aor	aldehyde:ferredoxin oxidoreductase
DRTY-16_202007_bins_50_scaffold_3_43	d__Archaea;p__Thermoplasmatota;c__Thermoplasmata;o__Thermoplasmatales;f__Thermoplasmataceae;g__UBA509;s__	202207_DRTY-16	1143	27.3795	Sulfur metabolism	sqr	sulfide:quinone oxidoreductase [EC:1.8.5.4]
JZ-2_201901_bins_28_scaffold_20_4	d__Archaea;p__Thermoproteota;c__Nitrososphaeria_A;o__Caldarchaeales;f__Caldarchaeaceae;g__Caldarchaeum;s__	202207_JZ-3	471	27.3384	Carbon metabolism	sdhC, frdC	succinate dehydrogenase cytochrome b subunit
DRTY-9_201901_bins_12_scaffold_5_18	d__Archaea;p__Thermoproteota;c__Nitrososphaeria;o__Conexivisphaerales;f__UBA164;g__;s__	202207_DRTY-16	960	27.3283	Carbon metabolism	pgi-pmi	glucose/mannose-6-phosphate isomerase
DRTY-3_202007_bins_5_scaffold_38_5	d__Archaea;p__Micrarchaeota;c__Micrarchaeia;o__Micrarchaeales;f__Micrarchaeaceae;g__;s__	202207_DRTY-16	1395	27.2695	Carbon metabolism	acdAB	acetate---CoA ligase (ADP-forming)
JZ-2_201912_bins_104_scaffold_67_3	d__Archaea;p__Thermoproteota;c__Nitrososphaeria;o__Nitrososphaerales;f__Nitrosopumilaceae;g__Nitrosotenuis;s__Nitrosotenuis uzonensis	202101_JZ-2	465	27.1624	Carbon metabolism	mtrA	tetrahydromethanopterin S-methyltransferase subunit A
DRTY-7_201912_bins_8_scaffold_52_9	d__Archaea;p__Thermoproteota;c__Nitrososphaeria;o__Nitrososphaerales;f__Nitrosocaldaceae;g__Nitrosocaldus;s__Nitrosocaldus sp013538675	202101_JZ-2	537	27.0708	Carbon metabolism	korD, oorD	2-oxoglutarate ferredoxin oxidoreductase subunit delta
DRTY-16_202007_bins_50_scaffold_13_10	d__Archaea;p__Thermoplasmatota;c__Thermoplasmata;o__Thermoplasmatales;f__Thermoplasmataceae;g__UBA509;s__	202207_DRTY-16	852	27.0534	Carbon metabolism	PRPS, prsA	ribose-phosphate pyrophosphokinase
DRTY-8_201705_bins_31_scaffold_50_2	d__Archaea;p__Thermoproteota;c__Thermoproteia;o__Thermofilales;f__Thermofilaceae;g__Thermofilum_C;s__Thermofilum_C sp011364825	202207_JZ-3	1680	26.8258	Carbon metabolism	korA, oorA, oforA	2-oxoglutarate/2-oxoacid ferredoxin oxidoreductase subunit alpha
DRTY-16_202007_bins_2_scaffold_9_57	d__Archaea;p__Thermoplasmatota;c__Thermoplasmata;o__Thermoplasmatales;f__GCA-001856825;g__;s__	202207_DRTY-16	1488	26.6986	Carbon metabolism	gadh	D-glyceraldehyde dehydrogenase (NADP+)
JZ-1_201705_bins_112_scaffold_1_151	d__Archaea;p__Thermoproteota;c__Nitrososphaeria;o__Nitrososphaerales;f__Nitrosocaldaceae;g__Nitrosocaldus;s__Nitrosocaldus sp013538805	202207_JZ-3	684	26.6689	Carbon metabolism	E2.2.1.2, talA, talB	transaldolase
DRTY-16_202007_bins_21_scaffold_18_22	d__Archaea;p__Thermoplasmatota;c__Thermoplasmata;o__ARK-15;f__ARK-15;g__;s__	202207_DRTY-16	396	26.5002	Carbon metabolism	mvhD, vhuD, vhcD	F420-non-reducing hydrogenase iron-sulfur subunit
HHBFW-2_201709_bins_73_scaffold_39_9	d__Archaea;p__Thermoproteota;c__Nitrososphaeria;o__Nitrososphaerales;f__Nitrosocaldaceae;g__Nitrosocaldus;s__Nitrosocaldus sp013538675	202207_QQ	1140	26.4306	Carbon metabolism	K01622	fructose 1,6-bisphosphate aldolase/phosphatase
JZ-2_201912_bins_104_scaffold_8_13	d__Archaea;p__Thermoproteota;c__Nitrososphaeria;o__Nitrososphaerales;f__Nitrosopumilaceae;g__Nitrosotenuis;s__Nitrosotenuis uzonensis	202101_JZ-2	876	26.3884	Carbon metabolism	PRPS, prsA	ribose-phosphate pyrophosphokinase
DRTY-7_201912_bins_8_scaffold_94_1	d__Archaea;p__Thermoproteota;c__Nitrososphaeria;o__Nitrososphaerales;f__Nitrosocaldaceae;g__Nitrosocaldus;s__Nitrosocaldus sp013538675	202207_JZ-3	693	26.3226	Carbon metabolism	fbiC	FO synthase
BF4_201808_bins_124_scaffold_33_4	d__Archaea;p__Thermoproteota;c__Nitrososphaeria;o__Nitrososphaerales;f__Nitrosocaldaceae;g__Nitrosocaldus;s__Nitrosocaldus sp013538805	202207_JZ-3	1101	26.3142	Carbon metabolism	K14465	succinate semialdehyde reductase (NADPH)
HHBFW-2_201709_bins_73_scaffold_6_32	d__Archaea;p__Thermoproteota;c__Nitrososphaeria;o__Nitrososphaerales;f__Nitrosocaldaceae;g__Nitrosocaldus;s__Nitrosocaldus sp013538675	202207_JZ-3	696	26.2091	Carbon metabolism	GLO1, gloA	lactoylglutathione lyase
DRTY-3_201901_bins_12_scaffold_1_46	d__Archaea;p__Thermoplasmatota;c__Thermoplasmata;o__ARK-15;f__ARK-15;g__ARK-15;s__	202207_DRTY-16	558	26.1949	Carbon metabolism	porC, porG	pyruvate ferredoxin oxidoreductase gamma subunit
DRTY-6_201912_bins_76_scaffold_60_9	d__Archaea;p__Thermoproteota;c__Bathyarchaeia;o__B26-1;f__UBA233;g__JAGTQI01;s__	202207_DRTY-16	1185	26.0928	Carbon metabolism	porA	pyruvate ferredoxin oxidoreductase alpha subunit
JZ-1_201705_bins_112_scaffold_10_43	d__Archaea;p__Thermoproteota;c__Nitrososphaeria;o__Nitrososphaerales;f__Nitrosocaldaceae;g__Nitrosocaldus;s__Nitrosocaldus sp013538805	202207_JZ-3	2634	26.0722	Carbon metabolism	ppdK	pyruvate, orthophosphate dikinase
JZ-1_201705_bins_112_scaffold_8_90	d__Archaea;p__Thermoproteota;c__Nitrososphaeria;o__Nitrososphaerales;f__Nitrosocaldaceae;g__Nitrosocaldus;s__Nitrosocaldus sp013538805	202207_QQ	1023	25.8911	Carbon metabolism	adhP	alcohol dehydrogenase, propanol-preferring
DRC_201705_bins_79_scaffold_2_40	d__Archaea;p__Thermoproteota;c__Thermoproteia;o__Sulfolobales;f__Desulfurococcaceae;g__UBA285;s__	202207_JZ-3	1584	25.7419	Carbon metabolism	frdC	NADH-dependent fumarate reductase subunit C
DRTY-16_202007_bins_2_scaffold_5_39	d__Archaea;p__Thermoplasmatota;c__Thermoplasmata;o__Thermoplasmatales;f__GCA-001856825;g__;s__	202207_DRTY-16	453	25.6478	Sulfur metabolism	aprB	adenylylsulfate reductase, subunit B [EC:1.8.99.2]
DRTY-3_201901_bins_12_scaffold_103_3	d__Archaea;p__Thermoplasmatota;c__Thermoplasmata;o__ARK-15;f__ARK-15;g__ARK-15;s__	202207_DRTY-16	753	25.6329	Sulfur metabolism	cysH	phosphoadenosine phosphosulfate reductase [EC:1.8.4.8 1.8.4.10]
DPZ-5_202101_bins_146_scaffold_1_79	d__Archaea;p__Thermoproteota;c__Nitrososphaeria_A;o__Caldarchaeales;f__Caldarchaeaceae;g__Caldarchaeum;s__Caldarchaeum subterraneum_B	202207_QQ	1188	25.5818	Carbon metabolism	AGXT	alanine-glyoxylate transaminase / serine-glyoxylate transaminase / serine-
DRTY-3_201901_bins_12_scaffold_43_4	d__Archaea;p__Thermoplasmatota;c__Thermoplasmata;o__ARK-15;f__ARK-15;g__ARK-15;s__	202207_DRTY-16	1209	25.4199	Carbon metabolism	ENO, eno	enolase
JZ-2_201907_bins_187_scaffold_10_58	d__Archaea;p__Thermoproteota;c__Nitrososphaeria;o__Nitrososphaerales;f__Nitrosopumilaceae;g__Nitrosotenuis;s__	202101_JZ-2	1548	25.4015	Carbon metabolism	K18604	acetyl-CoA/propionyl-CoA carboxylase
JZ-2_201705_bins_214_scaffold_12_18	d__Archaea;p__Thermoproteota;c__Nitrososphaeria;o__Nitrososphaerales;f__Nitrosocaldaceae;g__Nitrosocaldus;s__Nitrosocaldus sp013538805	202207_QQ	843	25.398	Sulfur metabolism	TST, MPST, sseA	thiosulfate/3-mercaptopyruvate sulfurtransferase [EC:2.8.1.1 2.8.1.2]
HNT-4_202101_bins_24_scaffold_39_13	d__Archaea;p__Thermoproteota;c__Nitrososphaeria;o__Nitrososphaerales;f__Nitrososphaeraceae;g__Nitrososphaera;s__Nitrososphaera sp013388945	202101_JZ-2	537	25.2957	Carbon metabolism	korD, oorD	2-oxoglutarate ferredoxin oxidoreductase subunit delta
BF3_201808_bins_33_scaffold_5_8	d__Archaea;p__Thermoproteota;c__Nitrososphaeria_A;o__Caldarchaeales;f__Caldarchaeaceae;g__Caldarchaeum;s__Caldarchaeum subterraneum_D	202207_JZ-3	1242	25.0547	Carbon metabolism	aksA	methanogen homocitrate synthase
BF4_201808_bins_124_scaffold_4_4	d__Archaea;p__Thermoproteota;c__Nitrososphaeria;o__Nitrososphaerales;f__Nitrosocaldaceae;g__Nitrosocaldus;s__Nitrosocaldus sp013538805	202207_JZ-3	1587	25.0171	Carbon metabolism	E4.1.1.49, pckA	phosphoenolpyruvate carboxykinase (ATP)
DRTY-9_201709_bins_2_scaffold_10_10	d__Archaea;p__Micrarchaeota;c__Micrarchaeia;o__Micrarchaeales;f__Micrarchaeaceae;g__;s__	202207_DRTY-16	450	24.9859	Carbon metabolism	E5.4.99.2B, mcmA2	methylmalonyl-CoA mutase, C-terminal domain
DRTY-8_201803_bins_4_scaffold_31_1	d__Archaea;p__Thermoproteota;c__Thermoproteia;o__Thermoproteales;f__Thermoproteaceae;g__Pyrobaculum;s__Pyrobaculum arsenaticum	202207_JZ-3	948	24.9016	Sulfur metabolism	sqr	sulfide:quinone oxidoreductase [EC:1.8.5.4]
JZ-1_201705_bins_112_scaffold_7_101	d__Archaea;p__Thermoproteota;c__Nitrososphaeria;o__Nitrososphaerales;f__Nitrosocaldaceae;g__Nitrosocaldus;s__Nitrosocaldus sp013538805	202207_JZ-3	957	24.6674	Carbon metabolism	sucD	succinyl-CoA synthetase alpha subunit
DRTY-7_201912_bins_8_scaffold_15_23	d__Archaea;p__Thermoproteota;c__Nitrososphaeria;o__Nitrososphaerales;f__Nitrosocaldaceae;g__Nitrosocaldus;s__Nitrosocaldus sp013538675	202207_QQ	1830	24.6441	Sulfur metabolism	sir	sulfite reductase (ferredoxin) [EC:1.8.7.1]
JZ-4_201803_bins_274_scaffold_39_10	d__Archaea;p__Thermoproteota;c__Nitrososphaeria;o__Nitrososphaerales;f__Nitrosopumilaceae;g__Nitrosotenuis;s__Nitrosotenuis uzonensis	202101_JZ-2	909	24.6439	Carbon metabolism	mdh	malate dehydrogenase
DRC_201705_bins_77_scaffold_8_1	d__Archaea;p__Thermoproteota;c__Thermoproteia;o__Thermoproteales;f__Thermoproteaceae;g__Pyrobaculum;s__	202207_JZ-3	306	24.5465	Nitrogen metabolism	gudB, rocG	glutamate dehydrogenase
DRTY-3_201901_bins_12_scaffold_2_6	d__Archaea;p__Thermoplasmatota;c__Thermoplasmata;o__ARK-15;f__ARK-15;g__ARK-15;s__	202207_DRTY-16	1980	24.418	Carbon metabolism	K15016	enoyl-CoA hydratase / 3-hydroxyacyl-CoA dehydrogenase
DPZ-5_202101_bins_146_scaffold_1_1424	d__Archaea;p__Thermoproteota;c__Nitrososphaeria_A;o__Caldarchaeales;f__Caldarchaeaceae;g__Caldarchaeum;s__Caldarchaeum subterraneum_B	202207_QQ	1053	24.4118	Carbon metabolism	K15017	malonyl-CoA/succinyl-CoA reductase (NADPH)
JZ-1_201705_bins_112_scaffold_13_43	d__Archaea;p__Thermoproteota;c__Nitrososphaeria;o__Nitrososphaerales;f__Nitrosocaldaceae;g__Nitrosocaldus;s__Nitrosocaldus sp013538805	202207_JZ-3	1194	24.2646	Sulfur metabolism	sat, met3	sulfate adenylyltransferase [EC:2.7.7.4]
DRTY-3_201901_bins_12_scaffold_23_16	d__Archaea;p__Thermoplasmatota;c__Thermoplasmata;o__ARK-15;f__ARK-15;g__ARK-15;s__	202207_DRTY-16	1005	24.24	Carbon metabolism	GAPDH, gapA	glyceraldehyde 3-phosphate dehydrogenase (phosphorylating)
DRC_201705_bins_77_scaffold_3_66	d__Archaea;p__Thermoproteota;c__Thermoproteia;o__Thermoproteales;f__Thermoproteaceae;g__Pyrobaculum;s__	202207_JZ-3	621	24.1908	Sulfur metabolism	ttrB	tetrathionate reductase subunit B
JZ-4_201803_bins_274_scaffold_32_8	d__Archaea;p__Thermoproteota;c__Nitrososphaeria;o__Nitrososphaerales;f__Nitrosopumilaceae;g__Nitrosotenuis;s__Nitrosotenuis uzonensis	202101_JZ-2	483	24.1766	Carbon metabolism	aksE	methanogen homoaconitase small subunit
JZ-1_201705_bins_112_scaffold_4_109	d__Archaea;p__Thermoproteota;c__Nitrososphaeria;o__Nitrososphaerales;f__Nitrosocaldaceae;g__Nitrosocaldus;s__Nitrosocaldus sp013538805	202207_JZ-3	1158	24.0923	Carbon metabolism	fbiC	FO synthase
DRTY-6_201901_bins_27_scaffold_6_1	d__Archaea;p__Thermoproteota;c__Nitrososphaeria;o__JACIWG01;f__JACIWG01;g__JACIWG01;s__	202207_DRTY-16	732	24.0643	Carbon metabolism	adhP	alcohol dehydrogenase, propanol-preferring
JZ-2_201907_bins_187_scaffold_4_64	d__Archaea;p__Thermoproteota;c__Nitrososphaeria;o__Nitrososphaerales;f__Nitrosopumilaceae;g__Nitrosotenuis;s__	202101_JZ-2	1765	23.7928	Sulfur metabolism	sir	sulfite reductase (ferredoxin) [EC:1.8.7.1]
JZ-2_201907_bins_187_scaffold_4_63	d__Archaea;p__Thermoproteota;c__Nitrososphaeria;o__Nitrososphaerales;f__Nitrosopumilaceae;g__Nitrosotenuis;s__	202101_JZ-2	804	23.7126	Sulfur metabolism	TST, MPST, sseA	thiosulfate/3-mercaptopyruvate sulfurtransferase [EC:2.8.1.1 2.8.1.2]
DRTY-8_201803_bins_4_scaffold_59_10	d__Archaea;p__Thermoproteota;c__Thermoproteia;o__Thermoproteales;f__Thermoproteaceae;g__Pyrobaculum;s__Pyrobaculum arsenaticum	202207_JZ-3	408	23.6698	Sulfur metabolism	aprB	adenylylsulfate reductase, subunit B [EC:1.8.99.2]
DRTY-16_202007_bins_2_scaffold_19_11	d__Archaea;p__Thermoplasmatota;c__Thermoplasmata;o__Thermoplasmatales;f__GCA-001856825;g__;s__	202207_DRTY-16	1176	23.5836	Sulfur metabolism	sqr	sulfide:quinone oxidoreductase [EC:1.8.5.4]
JZ-2_201912_bins_104_scaffold_23_8	d__Archaea;p__Thermoproteota;c__Nitrososphaeria;o__Nitrososphaerales;f__Nitrosopumilaceae;g__Nitrosotenuis;s__Nitrosotenuis uzonensis	202101_JZ-2	771	23.4912	Carbon metabolism	metF, MTHFR	methylenetetrahydrofolate reductase (NADH)
JZ-2_201907_bins_187_scaffold_1_88	d__Archaea;p__Thermoproteota;c__Nitrososphaeria;o__Nitrososphaerales;f__Nitrosopumilaceae;g__Nitrosotenuis;s__	202101_JZ-2	2655	23.4273	Carbon metabolism	ppdK	pyruvate, orthophosphate dikinase
DRTY-9_201901_bins_12_scaffold_39_7	d__Archaea;p__Thermoproteota;c__Nitrososphaeria;o__Conexivisphaerales;f__UBA164;g__;s__	202207_DRTY-16	598	23.4243	Sulfur metabolism	dmsC	dimethyl sulfoxide reductase membrane subunit
JZ-2_201907_bins_187_scaffold_2_75	d__Archaea;p__Thermoproteota;c__Nitrososphaeria;o__Nitrososphaerales;f__Nitrosopumilaceae;g__Nitrosotenuis;s__	202101_JZ-2	1050	23.3773	Carbon metabolism	adhP	alcohol dehydrogenase, propanol-preferring
DRTY-19_202007_bins_24_scaffold_9_9	d__Archaea;p__Thermoplasmatota;c__Thermoplasmata;o__Thermoplasmatales;f__GCA-001856825;g__;s__	202207_DRTY-16	441	23.3711	Carbon metabolism	E5.4.99.2B, mcmA2	methylmalonyl-CoA mutase, C-terminal domain
BF3_201808_bins_33_scaffold_1_248	d__Archaea;p__Thermoproteota;c__Nitrososphaeria_A;o__Caldarchaeales;f__Caldarchaeaceae;g__Caldarchaeum;s__Caldarchaeum subterraneum_D	202207_JZ-3	1428	23.2941	Carbon metabolism	E4.2.1.2B, fumC, FH	fumarate hydratase, class II
JZ-2_201901_bins_28_scaffold_68_3	d__Archaea;p__Thermoproteota;c__Nitrososphaeria_A;o__Caldarchaeales;f__Caldarchaeaceae;g__Caldarchaeum;s__	202207_JZ-3	1569	23.2525	Carbon metabolism	aceB, glcB	malate synthase
BF3_201808_bins_33_scaffold_6_48	d__Archaea;p__Thermoproteota;c__Nitrososphaeria_A;o__Caldarchaeales;f__Caldarchaeaceae;g__Caldarchaeum;s__Caldarchaeum subterraneum_D	202207_JZ-3	1248	23.2147	Carbon metabolism	ENO, eno	enolase
DRTY-19_202007_bins_24_scaffold_1_115	d__Archaea;p__Thermoplasmatota;c__Thermoplasmata;o__Thermoplasmatales;f__GCA-001856825;g__;s__	202207_DRTY-16	396	23.1877	Carbon metabolism	korD, oorD	2-oxoglutarate ferredoxin oxidoreductase subunit delta
HNT-4_202101_bins_4_scaffold_89_3	d__Archaea;p__Thermoproteota;c__Nitrososphaeria;o__Nitrososphaerales;f__Nitrosopumilaceae;g__Nitrosotenuis;s__	202101_JZ-2	1185	23.1273	Carbon metabolism	CS, gltA	citrate synthase
BF3_201808_bins_33_scaffold_3_29	d__Archaea;p__Thermoproteota;c__Nitrososphaeria_A;o__Caldarchaeales;f__Caldarchaeaceae;g__Caldarchaeum;s__Caldarchaeum subterraneum_D	202207_JZ-3	978	23.0406	Sulfur metabolism	sfnG	dimethylsulfone monooxygenase [EC:1.14.14.35]
DRTY-16_202007_bins_50_scaffold_12_15	d__Archaea;p__Thermoplasmatota;c__Thermoplasmata;o__Thermoplasmatales;f__Thermoplasmataceae;g__UBA509;s__	202207_DRTY-16	2703	22.9476	Carbon metabolism	ACO, acnA	aconitate hydratase
ZZQ_201803_bins_25_scaffold_12_3	d__Archaea;p__Thermoproteota;c__Thermoproteia;o__Thermofilales;f__Thermofilaceae;g__Thermofilum_C;s__Thermofilum_C sp011364825	202207_JZ-3	609	22.9055	Carbon metabolism	hxlB	6-phospho-3-hexuloisomerase
DRTY-8_201705_bins_31_scaffold_1_97	d__Archaea;p__Thermoproteota;c__Thermoproteia;o__Thermofilales;f__Thermofilaceae;g__Thermofilum_C;s__Thermofilum_C sp011364825	202207_JZ-3	1269	22.8305	Nitrogen metabolism	gudB, rocG	glutamate dehydrogenase
JZ-1_201907_bins_42_scaffold_8_9	d__Archaea;p__Thermoproteota;c__Thermoproteia;o__Sulfolobales;f__AG1;g__AG1;s__	202207_JZ-3	1176	22.8111	Sulfur metabolism	sqr	sulfide:quinone oxidoreductase [EC:1.8.5.4]
DRTY-7_201912_bins_8_scaffold_13_16	d__Archaea;p__Thermoproteota;c__Nitrososphaeria;o__Nitrososphaerales;f__Nitrosocaldaceae;g__Nitrosocaldus;s__Nitrosocaldus sp013538675	202207_QQ	1023	22.774	Nitrogen metabolism	nirK	nitrite reductase (NO-forming)
ZZQ_201803_bins_25_scaffold_64_6	d__Archaea;p__Thermoproteota;c__Thermoproteia;o__Thermofilales;f__Thermofilaceae;g__Thermofilum_C;s__Thermofilum_C sp011364825	202207_JZ-3	990	22.7613	Nitrogen metabolism	gltD	glutamate synthase (NADPH) small chain
DRTY-9_201901_bins_12_scaffold_19_3	d__Archaea;p__Thermoproteota;c__Nitrososphaeria;o__Conexivisphaerales;f__UBA164;g__;s__	202207_DRTY-16	1098	22.5283	Carbon metabolism	AGXT	alanine-glyoxylate transaminase / serine-glyoxylate transaminase / serine-
BF4_201808_bins_124_scaffold_45_2	d__Archaea;p__Thermoproteota;c__Nitrososphaeria;o__Nitrososphaerales;f__Nitrosocaldaceae;g__Nitrosocaldus;s__Nitrosocaldus sp013538805	202207_JZ-3	429	22.5112	Carbon metabolism	sdhC, frdC	succinate dehydrogenase cytochrome b subunit
GXS_202007_bins_18_scaffold_26_1	d__Archaea;p__Aenigmatarchaeota;c__Aenigmatarchaeia;o__CG10238-14;f__EX4484-224;g__;s__	202207_JZ-3	429	22.5112	Carbon metabolism	PRPS, prsA	ribose-phosphate pyrophosphokinase
BF3_201808_bins_33_scaffold_5_24	d__Archaea;p__Thermoproteota;c__Nitrososphaeria_A;o__Caldarchaeales;f__Caldarchaeaceae;g__Caldarchaeum;s__Caldarchaeum subterraneum_D	202207_JZ-3	960	22.3548	Nitrogen metabolism	arcC	carbamate kinase
DRC_201705_bins_77_scaffold_3_1	d__Archaea;p__Thermoproteota;c__Thermoproteia;o__Thermoproteales;f__Thermoproteaceae;g__Pyrobaculum;s__	202207_JZ-3	144	22.3548	Nitrogen metabolism	gudB, rocG	glutamate dehydrogenase
JZ-2_201912_bins_104_scaffold_15_10	d__Archaea;p__Thermoproteota;c__Nitrososphaeria;o__Nitrososphaerales;f__Nitrosopumilaceae;g__Nitrosotenuis;s__Nitrosotenuis uzonensis	202101_JZ-2	759	22.2927	Carbon metabolism	cofE	coenzyme F420-0:L-glutamate ligase / coenzyme F420-1:gamma-L-glutamate lig
DRTY-8_201803_bins_4_scaffold_6_52	d__Archaea;p__Thermoproteota;c__Thermoproteia;o__Thermoproteales;f__Thermoproteaceae;g__Pyrobaculum;s__Pyrobaculum arsenaticum	202207_JZ-3	675	22.2555	Carbon metabolism	TPI, tpiA	triosephosphate isomerase (TIM)
BF3_201808_bins_33_scaffold_26_24	d__Archaea;p__Thermoproteota;c__Nitrososphaeria_A;o__Caldarchaeales;f__Caldarchaeaceae;g__Caldarchaeum;s__Caldarchaeum subterraneum_D	202207_JZ-3	1254	22.2479	Nitrogen metabolism	gudB, rocG	glutamate dehydrogenase
HNT-4_202101_bins_24_scaffold_13_41	d__Archaea;p__Thermoproteota;c__Nitrososphaeria;o__Nitrososphaerales;f__Nitrososphaeraceae;g__Nitrososphaera;s__Nitrososphaera sp013388945	202101_JZ-2	558	22.2083	Nitrogen metabolism	amoB	ammonia monooxygenase subunit B
DRTY-16_202007_bins_56_scaffold_53_2	d__Archaea;p__Micrarchaeota;c__Micrarchaeia;o__Micrarchaeales;f__Micrarchaeaceae;g__;s__	202207_DRTY-16	627	22.1167	Carbon metabolism	acdB	acetate---CoA ligase (ADP-forming) subunit beta
BF2_201808_bins_85_scaffold_65_4	d__Archaea;p__Thermoproteota;c__Thermoproteia;o__Sulfolobales;f__AG1;g__AG1;s__AG1 sp003116855	202207_JZ-3	1176	21.8986	Sulfur metabolism	sqr	sulfide:quinone oxidoreductase [EC:1.8.5.4]
ZZQ_201901_bins_20_scaffold_28_23	d__Archaea;p__Thermoproteota;c__Thermoproteia;o__Thermoproteales;f__Thermoproteaceae;g__Pyrobaculum;s__Pyrobaculum arsenaticum	202207_JZ-3	882	21.8986	Carbon metabolism	sucD	succinyl-CoA synthetase alpha subunit
JZ-1_201705_bins_112_scaffold_4_58	d__Archaea;p__Thermoproteota;c__Nitrososphaeria;o__Nitrososphaerales;f__Nitrosocaldaceae;g__Nitrosocaldus;s__Nitrosocaldus sp013538805	202207_JZ-3	1275	21.8815	Carbon metabolism	glyA, SHMT	glycine hydroxymethyltransferase
DRTY-16_202007_bins_50_scaffold_19_6	d__Archaea;p__Thermoplasmatota;c__Thermoplasmata;o__Thermoplasmatales;f__Thermoplasmataceae;g__UBA509;s__	202207_DRTY-16	591	21.8785	Carbon metabolism	gpmB	2,3-bisphosphoglycerate-dependent phosphoglycerate mutase
BF3_201808_bins_33_scaffold_6_58	d__Archaea;p__Thermoproteota;c__Nitrososphaeria_A;o__Caldarchaeales;f__Caldarchaeaceae;g__Caldarchaeum;s__Caldarchaeum subterraneum_D	202207_JZ-3	1080	21.8581	Carbon metabolism	AGXT	alanine-glyoxylate transaminase / serine-glyoxylate transaminase / serine-
DRC_201705_bins_77_scaffold_7_10	d__Archaea;p__Thermoproteota;c__Thermoproteia;o__Thermoproteales;f__Thermoproteaceae;g__Pyrobaculum;s__	202207_JZ-3	1230	21.8096	Carbon metabolism	CS, gltA	citrate synthase
JZ-2_201705_bins_214_scaffold_55_6	d__Archaea;p__Thermoproteota;c__Nitrososphaeria;o__Nitrososphaerales;f__Nitrosocaldaceae;g__Nitrosocaldus;s__Nitrosocaldus sp013538805	202207_QQ	1830	21.7637	Sulfur metabolism	sir	sulfite reductase (ferredoxin) [EC:1.8.7.1]
BF2_201808_bins_85_scaffold_5_62	d__Archaea;p__Thermoproteota;c__Thermoproteia;o__Sulfolobales;f__AG1;g__AG1;s__AG1 sp003116855	202207_JZ-3	888	21.7507	Carbon metabolism	fdoH, fdsB	formate dehydrogenase iron-sulfur subunit
JZ-1_201705_bins_112_scaffold_14_45	d__Archaea;p__Thermoproteota;c__Nitrososphaeria;o__Nitrososphaerales;f__Nitrosocaldaceae;g__Nitrosocaldus;s__Nitrosocaldus sp013538805	202207_JZ-3	843	21.6389	Sulfur metabolism	TST, MPST, sseA	thiosulfate/3-mercaptopyruvate sulfurtransferase [EC:2.8.1.1 2.8.1.2]
BF4_201808_bins_124_scaffold_45_3	d__Archaea;p__Thermoproteota;c__Nitrososphaeria;o__Nitrososphaerales;f__Nitrosocaldaceae;g__Nitrosocaldus;s__Nitrosocaldus sp013538805	202207_JZ-3	348	21.584	Carbon metabolism	sdhD, frdD	succinate dehydrogenase membrane anchor subunit
DRTY-6_201912_bins_76_scaffold_31_8	d__Archaea;p__Thermoproteota;c__Bathyarchaeia;o__B26-1;f__UBA233;g__JAGTQI01;s__	202207_DRTY-16	1305	21.5396	Carbon metabolism	hdrA2	heterodisulfide reductase subunit A2
ZZQ_201901_bins_20_scaffold_31_13	d__Archaea;p__Thermoproteota;c__Thermoproteia;o__Thermoproteales;f__Thermoproteaceae;g__Pyrobaculum;s__Pyrobaculum arsenaticum	202207_JZ-3	1746	21.5098	Carbon metabolism	sdhA, frdA	succinate dehydrogenase flavoprotein subunit
JZ-2_201907_bins_36_scaffold_3_49	d__Archaea;p__Halobacteriota;c__Syntropharchaeia;o__JACQPP01;f__JACQPP01;g__;s__	202207_JZ-3	4551	21.4559	Nitrogen metabolism	gltB	glutamate synthase (NADPH) large chain
JZ-1_201705_bins_112_scaffold_4_108	d__Archaea;p__Thermoproteota;c__Nitrososphaeria;o__Nitrososphaerales;f__Nitrosocaldaceae;g__Nitrosocaldus;s__Nitrosocaldus sp013538805	202207_QQ	1950	21.3922	Carbon metabolism	ACSS1_2, acs	acetyl-CoA synthetase
DRTY-8_201803_bins_4_scaffold_1_80	d__Archaea;p__Thermoproteota;c__Thermoproteia;o__Thermoproteales;f__Thermoproteaceae;g__Pyrobaculum;s__Pyrobaculum arsenaticum	202207_JZ-3	1455	21.3869	Carbon metabolism	acdAB	acetate---CoA ligase (ADP-forming)
DRTY-8_201803_bins_4_scaffold_19_21	d__Archaea;p__Thermoproteota;c__Thermoproteia;o__Thermoproteales;f__Thermoproteaceae;g__Pyrobaculum;s__Pyrobaculum arsenaticum	202207_JZ-3	1305	21.3784	Carbon metabolism	ME2, sfcA, maeA	malate dehydrogenase (oxaloacetate-decarboxylating)
DRTY-2_201901_bins_36_scaffold_58_9	d__Archaea;p__Thermoplasmatota;c__Thermoplasmata;o__Thermoplasmatales;f__GCA-001856825;g__;s__	202207_DRTY-16	378	21.3173	Carbon metabolism	fchA	methenyltetrahydrofolate cyclohydrolase
DRTY-16_202007_bins_21_scaffold_12_19	d__Archaea;p__Thermoplasmatota;c__Thermoplasmata;o__ARK-15;f__ARK-15;g__;s__	202207_DRTY-16	1063	21.3058	Carbon metabolism	E1.13.12.4	lactate 2-monooxygenase
JZ-2_201907_bins_187_scaffold_1_27	d__Archaea;p__Thermoproteota;c__Nitrososphaeria;o__Nitrososphaerales;f__Nitrosopumilaceae;g__Nitrosotenuis;s__	202101_JZ-2	1143	21.0582	Carbon metabolism	K15016	enoyl-CoA hydratase / 3-hydroxyacyl-CoA dehydrogenase
DPZ-5_202101_bins_146_scaffold_1_432	d__Archaea;p__Thermoproteota;c__Nitrososphaeria_A;o__Caldarchaeales;f__Caldarchaeaceae;g__Caldarchaeum;s__Caldarchaeum subterraneum_B	202207_JZ-3	969	21.0399	Carbon metabolism	korB, oorB, oforB	2-oxoglutarate/2-oxoacid ferredoxin oxidoreductase subunit beta
ZZQ_201803_bins_25_scaffold_80_3	d__Archaea;p__Thermoproteota;c__Thermoproteia;o__Thermofilales;f__Thermofilaceae;g__Thermofilum_C;s__Thermofilum_C sp011364825	202207_JZ-3	357	21.0399	Carbon metabolism	K15037	biotin carboxyl carrier protein
JZ-1_201907_bins_42_scaffold_24_4	d__Archaea;p__Thermoproteota;c__Thermoproteia;o__Sulfolobales;f__AG1;g__AG1;s__	202207_JZ-3	3537	20.9328	Sulfur metabolism	ttrA	tetrathionate reductase subunit A
DRTY-16_202007_bins_2_scaffold_8_23	d__Archaea;p__Thermoplasmatota;c__Thermoplasmata;o__Thermoplasmatales;f__GCA-001856825;g__;s__	202207_DRTY-16	1293	20.8699	Carbon metabolism	hps-phi	3-hexulose-6-phosphate synthase / 6-phospho-3-hexuloisomerase
JZ-2_201912_bins_104_scaffold_22_7	d__Archaea;p__Thermoproteota;c__Nitrososphaeria;o__Nitrososphaerales;f__Nitrosopumilaceae;g__Nitrosotenuis;s__Nitrosotenuis uzonensis	202101_JZ-2	1338	20.8389	Nitrogen metabolism	nirK	nitrite reductase (NO-forming)
DRTY-9_201901_bins_12_scaffold_24_13	d__Archaea;p__Thermoproteota;c__Nitrososphaeria;o__Conexivisphaerales;f__UBA164;g__;s__	202207_DRTY-16	315	20.8216	Carbon metabolism	sdhD, frdD	succinate dehydrogenase membrane anchor subunit
ZZQ_201803_bins_25_scaffold_1_18	d__Archaea;p__Thermoproteota;c__Thermoproteia;o__Thermofilales;f__Thermofilaceae;g__Thermofilum_C;s__Thermofilum_C sp011364825	202207_JZ-3	1032	20.7952	Carbon metabolism	GAPDH, gapA	glyceraldehyde 3-phosphate dehydrogenase (phosphorylating)
DRTY-8_201803_bins_4_scaffold_1_110	d__Archaea;p__Thermoproteota;c__Thermoproteia;o__Thermoproteales;f__Thermoproteaceae;g__Pyrobaculum;s__Pyrobaculum arsenaticum	202207_JZ-3	2013	20.789	Carbon metabolism	ACSS1_2, acs	acetyl-CoA synthetase
GMQS_201709_bins_8_scaffold_5_36	d__Archaea;p__Thermoproteota;c__Thermoproteia;o__Sulfolobales;f__Acidilobaceae;g__DSZV01;s__DSZV01 sp011367065	202207_JZ-3	930	20.7684	Carbon metabolism	mdh	malate dehydrogenase
DRTY-16_202007_bins_2_scaffold_3_179	d__Archaea;p__Thermoplasmatota;c__Thermoplasmata;o__Thermoplasmatales;f__GCA-001856825;g__;s__	202207_DRTY-16	1068	20.7046	Carbon metabolism	gdh2, gdhA	glucose/galactose 1-dehydrogenase (NADP+)
JZ-4_201803_bins_274_scaffold_10_25	d__Archaea;p__Thermoproteota;c__Nitrososphaeria;o__Nitrososphaerales;f__Nitrosopumilaceae;g__Nitrosotenuis;s__Nitrosotenuis uzonensis	202101_JZ-2	300	20.6537	Carbon metabolism	cofD	LPPG:FO 2-phospho-L-lactate transferase
JZ-2_201907_bins_187_scaffold_1_77	d__Archaea;p__Thermoproteota;c__Nitrososphaeria;o__Nitrososphaerales;f__Nitrosopumilaceae;g__Nitrosotenuis;s__	202101_JZ-2	1608	20.6004	Carbon metabolism	E5.4.99.2A, mcmA1	methylmalonyl-CoA mutase, N-terminal domain
DRTY-6_201709_bins_19_scaffold_53_2	d__Archaea;p__Micrarchaeota;c__Micrarchaeia;o__Micrarchaeales;f__Micrarchaeaceae;g__;s__	202207_DRTY-16	264	20.585	Carbon metabolism	porD	pyruvate ferredoxin oxidoreductase delta subunit
JZ-1_201705_bins_112_scaffold_5_52	d__Archaea;p__Thermoproteota;c__Nitrososphaeria;o__Nitrososphaerales;f__Nitrosocaldaceae;g__Nitrosocaldus;s__Nitrosocaldus sp013538805	202207_JZ-3	891	20.4731	Sulfur metabolism	TST, MPST, sseA	thiosulfate/3-mercaptopyruvate sulfurtransferase [EC:2.8.1.1 2.8.1.2]
DRC_201705_bins_77_scaffold_7_28	d__Archaea;p__Thermoproteota;c__Thermoproteia;o__Thermoproteales;f__Thermoproteaceae;g__Pyrobaculum;s__	202207_JZ-3	1311	20.4621	Carbon metabolism	IDH3	isocitrate dehydrogenase (NAD+)
DPZ-5_202101_bins_146_scaffold_1_261	d__Archaea;p__Thermoproteota;c__Nitrososphaeria_A;o__Caldarchaeales;f__Caldarchaeaceae;g__Caldarchaeum;s__Caldarchaeum subterraneum_B	202207_QQ	876	20.3553	Sulfur metabolism	TST, MPST, sseA	thiosulfate/3-mercaptopyruvate sulfurtransferase [EC:2.8.1.1 2.8.1.2]
ZZQ_201803_bins_25_scaffold_40_12	d__Archaea;p__Thermoproteota;c__Thermoproteia;o__Thermofilales;f__Thermofilaceae;g__Thermofilum_C;s__Thermofilum_C sp011364825	202207_JZ-3	1002	20.3469	Carbon metabolism	fdoI, fdsG	formate dehydrogenase subunit gamma
JZ-2_201705_bins_214_scaffold_8_4	d__Archaea;p__Thermoproteota;c__Nitrososphaeria;o__Nitrososphaerales;f__Nitrosocaldaceae;g__Nitrosocaldus;s__Nitrosocaldus sp013538805	202207_QQ	420	20.298	Carbon metabolism	GLO1, gloA	lactoylglutathione lyase
DRTY-16_202007_bins_37_scaffold_126_1	d__Archaea;p__Thermoplasmatota;c__Thermoplasmata;o__Thermoplasmatales;f__Thermoplasmataceae;g__UBA447;s__	202207_DRTY-16	768	20.2522	Sulfur metabolism	sqr	sulfide:quinone oxidoreductase [EC:1.8.5.4]
BF2_201808_bins_85_scaffold_26_9	d__Archaea;p__Thermoproteota;c__Thermoproteia;o__Sulfolobales;f__AG1;g__AG1;s__AG1 sp003116855	202207_JZ-3	2706	20.2235	Carbon metabolism	ACO, acnA	aconitate hydratase
DRTY-16_202007_bins_50_scaffold_31_10	d__Archaea;p__Thermoplasmatota;c__Thermoplasmata;o__Thermoplasmatales;f__Thermoplasmataceae;g__UBA509;s__	202207_DRTY-16	549	20.1389	Carbon metabolism	vorG, porG	2-oxoisovalerate/pyruvate ferredoxin oxidoreductase gamma subunit
DRC_201705_bins_77_scaffold_3_68	d__Archaea;p__Thermoproteota;c__Thermoproteia;o__Thermoproteales;f__Thermoproteaceae;g__Pyrobaculum;s__	202207_JZ-3	1239	19.9191	Carbon metabolism	apgM	2,3-bisphosphoglycerate-independent phosphoglycerate mutase
DRTY-16_202007_bins_50_scaffold_12_16	d__Archaea;p__Thermoplasmatota;c__Thermoplasmata;o__Thermoplasmatales;f__Thermoplasmataceae;g__UBA509;s__	202207_DRTY-16	1197	19.8822	Carbon metabolism	gnaD	gluconate/galactonate dehydratase
JZ-4_201803_bins_274_scaffold_3_40	d__Archaea;p__Thermoproteota;c__Nitrososphaeria;o__Nitrososphaerales;f__Nitrosopumilaceae;g__Nitrosotenuis;s__Nitrosotenuis uzonensis	202101_JZ-2	1131	19.8067	Carbon metabolism	AGXT	alanine-glyoxylate transaminase / serine-glyoxylate transaminase / serine-
BF2_201808_bins_85_scaffold_5_63	d__Archaea;p__Thermoproteota;c__Thermoproteia;o__Sulfolobales;f__AG1;g__AG1;s__AG1 sp003116855	202207_JZ-3	3588	19.7381	Carbon metabolism	fdoG, fdhF, fdwA	formate dehydrogenase major subunit
ZZQ_201803_bins_25_scaffold_1_63	d__Archaea;p__Thermoproteota;c__Thermoproteia;o__Thermofilales;f__Thermofilaceae;g__Thermofilum_C;s__Thermofilum_C sp011364825	202207_JZ-3	1851	19.7099	Carbon metabolism	aor	aldehyde:ferredoxin oxidoreductase
BF4_201808_bins_124_scaffold_1_10	d__Archaea;p__Thermoproteota;c__Nitrososphaeria;o__Nitrososphaerales;f__Nitrosocaldaceae;g__Nitrosocaldus;s__Nitrosocaldus sp013538805	202207_QQ	489	19.6963	Carbon metabolism	mtrA	tetrahydromethanopterin S-methyltransferase subunit A
BF4_201808_bins_124_scaffold_18_13	d__Archaea;p__Thermoproteota;c__Nitrososphaeria;o__Nitrososphaerales;f__Nitrosocaldaceae;g__Nitrosocaldus;s__Nitrosocaldus sp013538805	202207_QQ	1107	19.6938	Sulfur metabolism	nrnA	bifunctional oligoribonuclease and PAP phosphatase NrnA [EC:3.1.3.7 3.1.13.3]
DRTY-7_201912_bins_8_scaffold_19_14	d__Archaea;p__Thermoproteota;c__Nitrososphaeria;o__Nitrososphaerales;f__Nitrosocaldaceae;g__Nitrosocaldus;s__Nitrosocaldus sp013538675	202101_JZ-2	630	19.6702	Nitrogen metabolism	amoB	ammonia monooxygenase subunit B
DRTY-16_202007_bins_23_scaffold_17_28	d__Archaea;p__Thermoplasmatota;c__Thermoplasmata;o__UBA184;f__UBA184;g__;s__	202207_DRTY-16	420	19.6318	Carbon metabolism	E5.4.99.2B, mcmA2	methylmalonyl-CoA mutase, C-terminal domain
JZ-2_201907_bins_187_scaffold_7_27	d__Archaea;p__Thermoproteota;c__Nitrososphaeria;o__Nitrososphaerales;f__Nitrosopumilaceae;g__Nitrosotenuis;s__	202101_JZ-2	1146	19.5474	Sulfur metabolism	sat, met3	sulfate adenylyltransferase [EC:2.7.7.4]
DRTY-8_201705_bins_31_scaffold_19_27	d__Archaea;p__Thermoproteota;c__Thermoproteia;o__Thermofilales;f__Thermofilaceae;g__Thermofilum_C;s__Thermofilum_C sp011364825	202207_JZ-3	990	19.5097	Nitrogen metabolism	gltD	glutamate synthase (NADPH) small chain
BF2_201808_bins_85_scaffold_9_18	d__Archaea;p__Thermoproteota;c__Thermoproteia;o__Sulfolobales;f__AG1;g__AG1;s__AG1 sp003116855	202207_JZ-3	1761	19.4986	Carbon metabolism	sdhA, frdA	succinate dehydrogenase flavoprotein subunit
JZ-2_201907_bins_187_scaffold_6_42	d__Archaea;p__Thermoproteota;c__Nitrososphaeria;o__Nitrososphaerales;f__Nitrosopumilaceae;g__Nitrosotenuis;s__	202101_JZ-2	1602	19.4874	Carbon metabolism	E4.1.1.49, pckA	phosphoenolpyruvate carboxykinase (ATP)
DRC_201705_bins_77_scaffold_8_65	d__Archaea;p__Thermoproteota;c__Thermoproteia;o__Thermoproteales;f__Thermoproteaceae;g__Pyrobaculum;s__	202207_JZ-3	2430	19.4294	Carbon metabolism	pps, ppsA	pyruvate, water dikinase
JZ-1_201705_bins_112_scaffold_3_133	d__Archaea;p__Thermoproteota;c__Nitrososphaeria;o__Nitrososphaerales;f__Nitrosocaldaceae;g__Nitrosocaldus;s__Nitrosocaldus sp013538805	202207_JZ-3	612	19.2865	Carbon metabolism	psp	phosphoserine phosphatase
DRC_201705_bins_77_scaffold_14_31	d__Archaea;p__Thermoproteota;c__Thermoproteia;o__Thermoproteales;f__Thermoproteaceae;g__Pyrobaculum;s__	202207_JZ-3	1227	19.2394	Carbon metabolism	PGK, pgk	phosphoglycerate kinase
JZ-1_201705_bins_112_scaffold_14_45	d__Archaea;p__Thermoproteota;c__Nitrososphaeria;o__Nitrososphaerales;f__Nitrosocaldaceae;g__Nitrosocaldus;s__Nitrosocaldus sp013538805	202101_JZ-2	843	19.2233	Sulfur metabolism	TST, MPST, sseA	thiosulfate/3-mercaptopyruvate sulfurtransferase [EC:2.8.1.1 2.8.1.2]
JZ-4_201803_bins_274_scaffold_1_16	d__Archaea;p__Thermoproteota;c__Nitrososphaeria;o__Nitrososphaerales;f__Nitrosopumilaceae;g__Nitrosotenuis;s__Nitrosotenuis uzonensis	202101_JZ-2	1143	19.1817	Sulfur metabolism	sat, met3	sulfate adenylyltransferase [EC:2.7.7.4]
DPZ-5_202101_bins_146_scaffold_1_738	d__Archaea;p__Thermoproteota;c__Nitrososphaeria_A;o__Caldarchaeales;f__Caldarchaeaceae;g__Caldarchaeum;s__Caldarchaeum subterraneum_B	202207_QQ	1029	19.0995	Sulfur metabolism	cysK	cysteine synthase [EC:2.5.1.47]
DPZ-5_202101_bins_146_scaffold_1_811	d__Archaea;p__Thermoproteota;c__Nitrososphaeria_A;o__Caldarchaeales;f__Caldarchaeaceae;g__Caldarchaeum;s__Caldarchaeum subterraneum_B	202207_QQ	885	19.0453	Carbon metabolism	porC, porG	pyruvate ferredoxin oxidoreductase gamma subunit
DPZ-5_202101_bins_146_scaffold_1_431	d__Archaea;p__Thermoproteota;c__Nitrososphaeria_A;o__Caldarchaeales;f__Caldarchaeaceae;g__Caldarchaeum;s__Caldarchaeum subterraneum_B	202207_QQ	1956	19.0309	Carbon metabolism	korA, oorA, oforA	2-oxoglutarate/2-oxoacid ferredoxin oxidoreductase subunit alpha
DRC_201705_bins_77_scaffold_12_5	d__Archaea;p__Thermoproteota;c__Thermoproteia;o__Thermoproteales;f__Thermoproteaceae;g__Pyrobaculum;s__	202207_JZ-3	1749	19.0189	Sulfur metabolism	cysH	phosphoadenosine phosphosulfate reductase [EC:1.8.4.8 1.8.4.10]
JZ-1_201705_bins_112_scaffold_12_69	d__Archaea;p__Thermoproteota;c__Nitrososphaeria;o__Nitrososphaerales;f__Nitrosocaldaceae;g__Nitrosocaldus;s__Nitrosocaldus sp013538805	202207_QQ	687	18.9454	Carbon metabolism	acyP	acylphosphatase
DRTY-9_201709_bins_2_scaffold_5_30	d__Archaea;p__Micrarchaeota;c__Micrarchaeia;o__Micrarchaeales;f__Micrarchaeaceae;g__;s__	202207_DRTY-16	1227	18.938	Carbon metabolism	DLAT, aceF, pdhC	pyruvate dehydrogenase E2 component (dihydrolipoamide acetyltransferase) [
JZ-1_201705_bins_112_scaffold_3_80	d__Archaea;p__Thermoproteota;c__Nitrososphaeria;o__Nitrososphaerales;f__Nitrosocaldaceae;g__Nitrosocaldus;s__Nitrosocaldus sp013538805	202207_JZ-3	624	18.9156	Carbon metabolism	GLO1, gloA	lactoylglutathione lyase
DRTY-16_202007_bins_50_scaffold_31_13	d__Archaea;p__Thermoplasmatota;c__Thermoplasmata;o__Thermoplasmatales;f__Thermoplasmataceae;g__UBA509;s__	202207_DRTY-16	882	18.9094	Carbon metabolism	porB	pyruvate ferredoxin oxidoreductase beta subunit
DRTY-7_201912_bins_8_scaffold_60_5	d__Archaea;p__Thermoproteota;c__Nitrososphaeria;o__Nitrososphaerales;f__Nitrosocaldaceae;g__Nitrosocaldus;s__Nitrosocaldus sp013538675	202207_QQ	2634	18.9007	Carbon metabolism	ppdK	pyruvate, orthophosphate dikinase
DRTY-16_202007_bins_50_scaffold_14_16	d__Archaea;p__Thermoplasmatota;c__Thermoplasmata;o__Thermoplasmatales;f__Thermoplasmataceae;g__UBA509;s__	202207_DRTY-16	2697	18.8992	Carbon metabolism	ppdK	pyruvate, orthophosphate dikinase
DRTY-8_201803_bins_4_scaffold_10_6	d__Archaea;p__Thermoproteota;c__Thermoproteia;o__Thermoproteales;f__Thermoproteaceae;g__Pyrobaculum;s__Pyrobaculum arsenaticum	202207_JZ-3	1140	18.8251	Sulfur metabolism	sqr	sulfide:quinone oxidoreductase [EC:1.8.5.4]
DPZ-5_202101_bins_146_scaffold_1_1521	d__Archaea;p__Thermoproteota;c__Nitrososphaeria_A;o__Caldarchaeales;f__Caldarchaeaceae;g__Caldarchaeum;s__Caldarchaeum subterraneum_B	202207_QQ	876	18.7952	Carbon metabolism	sucD	succinyl-CoA synthetase alpha subunit
JZ-1_201705_bins_37_scaffold_2_172	d__Archaea;p__Thermoproteota;c__Nitrososphaeria_A;o__Caldarchaeales;f__HR02;g__JGI-OTU-1;s__JGI-OTU-1 sp011364265	202207_JZ-3	1953	18.6805	Carbon metabolism	korA, oorA, oforA	2-oxoglutarate/2-oxoacid ferredoxin oxidoreductase subunit alpha
DRTY-3_201901_bins_12_scaffold_66_2	d__Archaea;p__Thermoplasmatota;c__Thermoplasmata;o__ARK-15;f__ARK-15;g__ARK-15;s__	202207_DRTY-16	3201	18.675	Carbon metabolism	hdrA2	heterodisulfide reductase subunit A2
DRTY-19_202007_bins_24_scaffold_5_25	d__Archaea;p__Thermoplasmatota;c__Thermoplasmata;o__Thermoplasmatales;f__GCA-001856825;g__;s__	202207_DRTY-16	924	18.6583	Carbon metabolism	korB, oorB, oforB	2-oxoglutarate/2-oxoacid ferredoxin oxidoreductase subunit beta
JZ-2_201907_bins_187_scaffold_12_43	d__Archaea;p__Thermoproteota;c__Nitrososphaeria;o__Nitrososphaerales;f__Nitrosopumilaceae;g__Nitrosotenuis;s__	202101_JZ-2	2097	18.6377	Carbon metabolism	E6.2.1.56	4-hydroxybutyrate---CoA ligase (ADP-forming)
JZ-2_201912_bins_104_scaffold_52_3	d__Archaea;p__Thermoproteota;c__Nitrososphaeria;o__Nitrososphaerales;f__Nitrosopumilaceae;g__Nitrosotenuis;s__Nitrosotenuis uzonensis	202101_JZ-2	729	18.6335	Carbon metabolism	cofE	coenzyme F420-0:L-glutamate ligase / coenzyme F420-1:gamma-L-glutamate lig
DRTY-7_201912_bins_8_scaffold_35_12	d__Archaea;p__Thermoproteota;c__Nitrososphaeria;o__Nitrososphaerales;f__Nitrosocaldaceae;g__Nitrosocaldus;s__Nitrosocaldus sp013538675	202207_QQ	1254	18.6307	Carbon metabolism	AGXT	alanine-glyoxylate transaminase / serine-glyoxylate transaminase / serine-
BF3_201808_bins_33_scaffold_17_28	d__Archaea;p__Thermoproteota;c__Nitrososphaeria_A;o__Caldarchaeales;f__Caldarchaeaceae;g__Caldarchaeum;s__Caldarchaeum subterraneum_D	202207_JZ-3	1557	18.6075	Carbon metabolism	leuA, IMS	2-isopropylmalate synthase
DRTY-3_201901_bins_12_scaffold_14_24	d__Archaea;p__Thermoplasmatota;c__Thermoplasmata;o__ARK-15;f__ARK-15;g__ARK-15;s__	202207_DRTY-16	1149	18.5926	Sulfur metabolism	sqr	sulfide:quinone oxidoreductase [EC:1.8.5.4]
JZ-2_201912_bins_104_scaffold_82_5	d__Archaea;p__Thermoproteota;c__Nitrososphaeria;o__Nitrososphaerales;f__Nitrosopumilaceae;g__Nitrosotenuis;s__Nitrosotenuis uzonensis	202101_JZ-2	975	18.5761	Carbon metabolism	mer	5,10-methylenetetrahydromethanopterin reductase
DPZ-5_202101_bins_49_scaffold_11_53	d__Archaea;p__Thermoproteota;c__Nitrososphaeria_A;o__Caldarchaeales;f__Caldarchaeaceae;g__Caldarchaeum;s__Caldarchaeum subterraneum_D	202207_QQ	2214	18.5474	Carbon metabolism	exaA	alcohol dehydrogenase (cytochrome c)
DRTY-9_201709_bins_2_scaffold_12_29	d__Archaea;p__Micrarchaeota;c__Micrarchaeia;o__Micrarchaeales;f__Micrarchaeaceae;g__;s__	202207_DRTY-16	1512	18.4667	Carbon metabolism	ppdK	pyruvate, orthophosphate dikinase
DRTY-16_202007_bins_23_scaffold_1_39	d__Archaea;p__Thermoplasmatota;c__Thermoplasmata;o__UBA184;f__UBA184;g__;s__	202207_DRTY-16	612	18.372	Sulfur metabolism	sdo	sulfur dioxygenase
JZ-2_201907_bins_187_scaffold_8_46	d__Archaea;p__Thermoproteota;c__Nitrososphaeria;o__Nitrososphaerales;f__Nitrosopumilaceae;g__Nitrosotenuis;s__	202101_JZ-2	1182	18.3472	Carbon metabolism	aksA	methanogen homocitrate synthase
JZ-2_201907_bins_166_scaffold_13_5	d__Archaea;p__Thermoproteota;c__Nitrososphaeria;o__Nitrososphaerales;f__Nitrosocaldaceae;g__JACAFH01;s__JACAFH01 sp013538715	202207_QQ	1536	18.3454	Carbon metabolism	abfD	4-hydroxybutyryl-CoA dehydratase / vinylacetyl-CoA-Delta-isomerase
DRTY-16_202007_bins_37_scaffold_1_41	d__Archaea;p__Thermoplasmatota;c__Thermoplasmata;o__Thermoplasmatales;f__Thermoplasmataceae;g__UBA447;s__	202207_DRTY-16	1896	18.2848	Carbon metabolism	korA, oorA, oforA	2-oxoglutarate/2-oxoacid ferredoxin oxidoreductase subunit alpha
DRTY-16_202007_bins_21_scaffold_18_20	d__Archaea;p__Thermoplasmatota;c__Thermoplasmata;o__ARK-15;f__ARK-15;g__;s__	202207_DRTY-16	1962	18.2427	Carbon metabolism	hdrA2	heterodisulfide reductase subunit A2
JZ-2_201907_bins_187_scaffold_10_37	d__Archaea;p__Thermoproteota;c__Nitrososphaeria;o__Nitrososphaerales;f__Nitrosopumilaceae;g__Nitrosotenuis;s__	202101_JZ-2	771	18.2366	Carbon metabolism	sdhB, frdB	succinate dehydrogenase iron-sulfur subunit
DRTY-3_201901_bins_12_scaffold_14_8	d__Archaea;p__Thermoplasmatota;c__Thermoplasmata;o__ARK-15;f__ARK-15;g__ARK-15;s__	202207_DRTY-16	360	18.2189	Carbon metabolism	sdhD, frdD	succinate dehydrogenase membrane anchor subunit
BF3_201808_bins_33_scaffold_31_22	d__Archaea;p__Thermoproteota;c__Nitrososphaeria_A;o__Caldarchaeales;f__Caldarchaeaceae;g__Caldarchaeum;s__Caldarchaeum subterraneum_D	202207_JZ-3	354	18.187	Carbon metabolism	sdhD, frdD	succinate dehydrogenase membrane anchor subunit
DRTY-16_202007_bins_50_scaffold_4_17	d__Archaea;p__Thermoplasmatota;c__Thermoplasmata;o__Thermoplasmatales;f__Thermoplasmataceae;g__UBA509;s__	202207_DRTY-16	825	18.1715	Carbon metabolism	E2.2.1.1, tktA, tktB	transketolase
DRTY-16_202007_bins_37_scaffold_3_14	d__Archaea;p__Thermoplasmatota;c__Thermoplasmata;o__Thermoplasmatales;f__Thermoplasmataceae;g__UBA447;s__	202207_DRTY-16	846	18.1635	Carbon metabolism	korB, oorB, oforB	2-oxoglutarate/2-oxoacid ferredoxin oxidoreductase subunit beta
DRC_201705_bins_77_scaffold_7_11	d__Archaea;p__Thermoproteota;c__Thermoproteia;o__Thermoproteales;f__Thermoproteaceae;g__Pyrobaculum;s__	202207_JZ-3	1302	18.1311	Carbon metabolism	ME2, sfcA, maeA	malate dehydrogenase (oxaloacetate-decarboxylating)
JZ-2_201705_bins_214_scaffold_67_3	d__Archaea;p__Thermoproteota;c__Nitrososphaeria;o__Nitrososphaerales;f__Nitrosocaldaceae;g__Nitrosocaldus;s__Nitrosocaldus sp013538805	202207_QQ	1125	18.106	Sulfur metabolism	hydB	sulfhydrogenase subunit beta (sulfur reductase) [EC:1.12.98.4]
DRC_201705_bins_79_scaffold_5_31	d__Archaea;p__Thermoproteota;c__Thermoproteia;o__Sulfolobales;f__Desulfurococcaceae;g__UBA285;s__	202207_QQ	684	18.0771	Carbon metabolism	frdB	NADH-dependent fumarate reductase subunit B
DRTY-9_201901_bins_12_scaffold_110_1	d__Archaea;p__Thermoproteota;c__Nitrososphaeria;o__Conexivisphaerales;f__UBA164;g__;s__	202207_DRTY-16	936	18.0187	Carbon metabolism	korB, oorB, oforB	2-oxoglutarate/2-oxoacid ferredoxin oxidoreductase subunit beta
JZ-1_201705_bins_112_scaffold_7_100	d__Archaea;p__Thermoproteota;c__Nitrososphaeria;o__Nitrososphaerales;f__Nitrosocaldaceae;g__Nitrosocaldus;s__Nitrosocaldus sp013538805	202207_JZ-3	1134	17.9785	Carbon metabolism	sucC	succinyl-CoA synthetase beta subunit
BF4_201808_bins_124_scaffold_46_6	d__Archaea;p__Thermoproteota;c__Nitrososphaeria;o__Nitrososphaerales;f__Nitrosocaldaceae;g__Nitrosocaldus;s__Nitrosocaldus sp013538805	202207_QQ	675	17.9325	Carbon metabolism	serB, PSPH	phosphoserine phosphatase
DRTY-16_202007_bins_50_scaffold_1_28	d__Archaea;p__Thermoplasmatota;c__Thermoplasmata;o__Thermoplasmatales;f__Thermoplasmataceae;g__UBA509;s__	202207_DRTY-16	1215	17.8911	Carbon metabolism	IDH3	isocitrate dehydrogenase (NAD+)
JZ-4_201803_bins_274_scaffold_65_4	d__Archaea;p__Thermoproteota;c__Nitrososphaeria;o__Nitrososphaerales;f__Nitrosopumilaceae;g__Nitrosotenuis;s__Nitrosotenuis uzonensis	202101_JZ-2	789	17.8205	Carbon metabolism	K16306	fructose-bisphosphate aldolase / 2-amino-3,7-dideoxy-D-threo-hept-6-uloson
JZ-4_201803_bins_274_scaffold_1_17	d__Archaea;p__Thermoproteota;c__Nitrososphaeria;o__Nitrososphaerales;f__Nitrosopumilaceae;g__Nitrosotenuis;s__Nitrosotenuis uzonensis	202101_JZ-2	723	17.7992	Sulfur metabolism	cysH	phosphoadenosine phosphosulfate reductase [EC:1.8.4.8 1.8.4.10]
JZ-1_201705_bins_112_scaffold_14_52	d__Archaea;p__Thermoproteota;c__Nitrososphaeria;o__Nitrososphaerales;f__Nitrosocaldaceae;g__Nitrosocaldus;s__Nitrosocaldus sp013538805	202207_QQ	1737	17.7961	Carbon metabolism	sdhA, frdA	succinate dehydrogenase flavoprotein subunit
JZ-4_201803_bins_274_scaffold_5_14	d__Archaea;p__Thermoproteota;c__Nitrososphaeria;o__Nitrososphaerales;f__Nitrosopumilaceae;g__Nitrosotenuis;s__Nitrosotenuis uzonensis	202101_JZ-2	657	17.7737	Carbon metabolism	E2.2.1.2, talA, talB	transaldolase
DRTY-9_201709_bins_2_scaffold_17_15	d__Archaea;p__Micrarchaeota;c__Micrarchaeia;o__Micrarchaeales;f__Micrarchaeaceae;g__;s__	202207_DRTY-16	1746	17.7091	Carbon metabolism	korA, oorA, oforA	2-oxoglutarate/2-oxoacid ferredoxin oxidoreductase subunit alpha
DRC_201705_bins_77_scaffold_9_65	d__Archaea;p__Thermoproteota;c__Thermoproteia;o__Thermoproteales;f__Thermoproteaceae;g__Pyrobaculum;s__	202207_JZ-3	303	17.7068	Carbon metabolism	frdB	succinate dehydrogenase iron-sulfur subunit
DRTY-8_201803_bins_4_scaffold_6_59	d__Archaea;p__Thermoproteota;c__Thermoproteia;o__Thermoproteales;f__Thermoproteaceae;g__Pyrobaculum;s__Pyrobaculum arsenaticum	202207_JZ-3	609	17.6196	Carbon metabolism	hxlB	6-phospho-3-hexuloisomerase
DRC_201705_bins_77_scaffold_4_103	d__Archaea;p__Thermoproteota;c__Thermoproteia;o__Thermoproteales;f__Thermoproteaceae;g__Pyrobaculum;s__	202207_JZ-3	1284	17.5496	Carbon metabolism	pmm-pgm	phosphomannomutase / phosphoglucomutase
DRTY-8_201803_bins_4_scaffold_9_49	d__Archaea;p__Thermoproteota;c__Thermoproteia;o__Thermoproteales;f__Thermoproteaceae;g__Pyrobaculum;s__Pyrobaculum arsenaticum	202207_JZ-3	1290	17.468	Carbon metabolism	glyA, SHMT	glycine hydroxymethyltransferase
JZ-2_201705_bins_214_scaffold_10_6	d__Archaea;p__Thermoproteota;c__Nitrososphaeria;o__Nitrososphaerales;f__Nitrosocaldaceae;g__Nitrosocaldus;s__Nitrosocaldus sp013538805	202207_QQ	660	17.4526	Carbon metabolism	TPI, tpiA	triosephosphate isomerase (TIM)
DRC_201705_bins_79_scaffold_5_31	d__Archaea;p__Thermoproteota;c__Thermoproteia;o__Sulfolobales;f__Desulfurococcaceae;g__UBA285;s__	202101_JZ-2	684	17.4205	Carbon metabolism	frdB	NADH-dependent fumarate reductase subunit B
DRTY-3_201901_bins_12_scaffold_47_4	d__Archaea;p__Thermoplasmatota;c__Thermoplasmata;o__ARK-15;f__ARK-15;g__ARK-15;s__	202207_DRTY-16	1347	17.39	Carbon metabolism	ME2, sfcA, maeA	malate dehydrogenase (oxaloacetate-decarboxylating)
BF4_201808_bins_124_scaffold_23_6	d__Archaea;p__Thermoproteota;c__Nitrososphaeria;o__Nitrososphaerales;f__Nitrosocaldaceae;g__Nitrosocaldus;s__Nitrosocaldus sp013538805	202207_JZ-3	1236	17.363	Carbon metabolism	PGK, pgk	phosphoglycerate kinase
JZ-1_201705_bins_112_scaffold_4_110	d__Archaea;p__Thermoproteota;c__Nitrososphaeria;o__Nitrososphaerales;f__Nitrosocaldaceae;g__Nitrosocaldus;s__Nitrosocaldus sp013538805	202207_QQ	1275	17.303	Carbon metabolism	cofH	5-amino-6-(D-ribitylamino)uracil---L-tyrosine 4-hydroxyphenyl transferase
DRC_201705_bins_77_scaffold_1_155	d__Archaea;p__Thermoproteota;c__Thermoproteia;o__Thermoproteales;f__Thermoproteaceae;g__Pyrobaculum;s__	202207_JZ-3	1056	17.2742	Nitrogen metabolism	gltD	glutamate synthase (NADPH) small chain
JZ-4_201803_bins_274_scaffold_45_7	d__Archaea;p__Thermoproteota;c__Nitrososphaeria;o__Nitrososphaerales;f__Nitrosopumilaceae;g__Nitrosotenuis;s__Nitrosotenuis uzonensis	202101_JZ-2	759	17.269	Sulfur metabolism	ssuC	sulfonate transport system permease protein
DRTY-7_201912_bins_8_scaffold_24_10	d__Archaea;p__Thermoproteota;c__Nitrososphaeria;o__Nitrososphaerales;f__Nitrosocaldaceae;g__Nitrosocaldus;s__Nitrosocaldus sp013538675	202207_QQ	1956	17.2342	Carbon metabolism	ACSS1_2, acs	acetyl-CoA synthetase
DRTY-3_201803_bins_9_scaffold_10_4	d__Archaea;p__Micrarchaeota;c__Micrarchaeia;o__Micrarchaeales;f__Micrarchaeaceae;g__;s__	202207_DRTY-16	1152	17.0802	Carbon metabolism	porA	pyruvate ferredoxin oxidoreductase alpha subunit
JZ-1_201705_bins_112_scaffold_2_177	d__Archaea;p__Thermoproteota;c__Nitrososphaeria;o__Nitrososphaerales;f__Nitrosocaldaceae;g__Nitrosocaldus;s__Nitrosocaldus sp013538805	202207_JZ-3	1635	17.0635	Carbon metabolism	ACSS1_2, acs	acetyl-CoA synthetase
JZ-1_201705_bins_112_scaffold_2_84	d__Archaea;p__Thermoproteota;c__Nitrososphaeria;o__Nitrososphaerales;f__Nitrosocaldaceae;g__Nitrosocaldus;s__Nitrosocaldus sp013538805	202207_JZ-3	693	17.0323	Carbon metabolism	rpiA	ribose 5-phosphate isomerase A
JZ-1_201705_bins_37_scaffold_1_279	d__Archaea;p__Thermoproteota;c__Nitrososphaeria_A;o__Caldarchaeales;f__HR02;g__JGI-OTU-1;s__JGI-OTU-1 sp011364265	202207_JZ-3	1134	17.0323	Carbon metabolism	K01622	fructose 1,6-bisphosphate aldolase/phosphatase
SRBZ-1_201803_bins_26_scaffold_76_2	d__Archaea;p__Thermoproteota;c__Thermoproteia;o__Sulfolobales;f__Desulfurococcaceae;g__UBA285;s__	202101_JZ-2	1884	16.95	Carbon metabolism	ACSS1_2, acs	acetyl-CoA synthetase
JZ-2_201705_bins_214_scaffold_38_1	d__Archaea;p__Thermoproteota;c__Nitrososphaeria;o__Nitrososphaerales;f__Nitrosocaldaceae;g__Nitrosocaldus;s__Nitrosocaldus sp013538805	202207_QQ	750	16.9202	Carbon metabolism	abfD	4-hydroxybutyryl-CoA dehydratase / vinylacetyl-CoA-Delta-isomerase
DRTY-16_202007_bins_50_scaffold_22_5	d__Archaea;p__Thermoplasmatota;c__Thermoplasmata;o__Thermoplasmatales;f__Thermoplasmataceae;g__UBA509;s__	202207_DRTY-16	1320	16.8939	Carbon metabolism	DLD, lpd, pdhD	dihydrolipoamide dehydrogenase
DRTY-16_202007_bins_50_scaffold_4_28	d__Archaea;p__Thermoplasmatota;c__Thermoplasmata;o__Thermoplasmatales;f__Thermoplasmataceae;g__UBA509;s__	202207_DRTY-16	1089	16.8637	Carbon metabolism	gdh2, gdhA	glucose/galactose 1-dehydrogenase (NADP+)
JZ-1_201705_bins_112_scaffold_1_199	d__Archaea;p__Thermoproteota;c__Nitrososphaeria;o__Nitrososphaerales;f__Nitrosocaldaceae;g__Nitrosocaldus;s__Nitrosocaldus sp013538805	202207_QQ	2085	16.8234	Carbon metabolism	korB, oorB, oforB	2-oxoglutarate/2-oxoacid ferredoxin oxidoreductase subunit beta
JZ-1_201705_bins_112_scaffold_8_90	d__Archaea;p__Thermoproteota;c__Nitrososphaeria;o__Nitrososphaerales;f__Nitrosocaldaceae;g__Nitrosocaldus;s__Nitrosocaldus sp013538805	202207_JZ-3	1023	16.7825	Carbon metabolism	adhP	alcohol dehydrogenase, propanol-preferring
DRTY-16_202007_bins_50_scaffold_31_11	d__Archaea;p__Thermoplasmatota;c__Thermoplasmata;o__Thermoplasmatales;f__Thermoplasmataceae;g__UBA509;s__	202207_DRTY-16	291	16.7431	Carbon metabolism	porD	pyruvate ferredoxin oxidoreductase delta subunit
DRTY-16_202007_bins_50_scaffold_31_12	d__Archaea;p__Thermoplasmatota;c__Thermoplasmata;o__Thermoplasmatales;f__Thermoplasmataceae;g__UBA509;s__	202207_DRTY-16	1179	16.689	Carbon metabolism	porA	pyruvate ferredoxin oxidoreductase alpha subunit
JZ-1_201705_bins_112_scaffold_18_4	d__Archaea;p__Thermoproteota;c__Nitrososphaeria;o__Nitrososphaerales;f__Nitrosocaldaceae;g__Nitrosocaldus;s__Nitrosocaldus sp013538805	202207_JZ-3	837	16.666	Carbon metabolism	acyP	acylphosphatase
JZ-2_201907_bins_187_scaffold_14_13	d__Archaea;p__Thermoproteota;c__Nitrososphaeria;o__Nitrososphaerales;f__Nitrosopumilaceae;g__Nitrosotenuis;s__	202101_JZ-2	615	16.6625	Sulfur metabolism	sdo	sulfur dioxygenase
DRTY-8_201803_bins_4_scaffold_56_5	d__Archaea;p__Thermoproteota;c__Thermoproteia;o__Thermoproteales;f__Thermoproteaceae;g__Pyrobaculum;s__Pyrobaculum arsenaticum	202207_JZ-3	1095	16.659	Carbon metabolism	aksA	methanogen homocitrate synthase
JZ-4_201803_bins_274_scaffold_5_27	d__Archaea;p__Thermoproteota;c__Nitrososphaeria;o__Nitrososphaerales;f__Nitrosopumilaceae;g__Nitrosotenuis;s__Nitrosotenuis uzonensis	202101_JZ-2	1404	16.6343	Sulfur metabolism	sdo	sulfur dioxygenase
BF2_201808_bins_60_scaffold_94_2	d__Archaea;p__Thermoproteota;c__Thermoproteia;o__Thermoproteales;f__Thermoproteaceae;g__Pyrobaculum;s__Pyrobaculum aerophilum	202207_JZ-3	1227	16.6158	Carbon metabolism	PGK, pgk	phosphoglycerate kinase
DRTY-3_201901_bins_12_scaffold_2_34	d__Archaea;p__Thermoplasmatota;c__Thermoplasmata;o__ARK-15;f__ARK-15;g__ARK-15;s__	202207_DRTY-16	1473	16.5385	Nitrogen metabolism	gltD	glutamate synthase (NADPH) small chain
JZ-2_201912_bins_104_scaffold_100_6	d__Archaea;p__Thermoproteota;c__Nitrososphaeria;o__Nitrososphaerales;f__Nitrosopumilaceae;g__Nitrosotenuis;s__Nitrosotenuis uzonensis	202101_JZ-2	420	16.4549	Carbon metabolism	E2.2.1.1, tktA, tktB	transketolase
JZ-2_201907_bins_187_scaffold_10_34	d__Archaea;p__Thermoproteota;c__Nitrososphaeria;o__Nitrososphaerales;f__Nitrosopumilaceae;g__Nitrosotenuis;s__	202101_JZ-2	1713	16.4161	Carbon metabolism	sdhA, frdA	succinate dehydrogenase flavoprotein subunit
DRTY-8_201705_bins_31_scaffold_30_12	d__Archaea;p__Thermoproteota;c__Thermoproteia;o__Thermofilales;f__Thermofilaceae;g__Thermofilum_C;s__Thermofilum_C sp011364825	202207_JZ-3	2496	16.3362	Sulfur metabolism	phsA, psrA	thiosulfate reductase / polysulfide reductase chain A [EC:1.8.5.5]
GMQS_201709_bins_8_scaffold_7_21	d__Archaea;p__Thermoproteota;c__Thermoproteia;o__Sulfolobales;f__Acidilobaceae;g__DSZV01;s__DSZV01 sp011367065	202207_JZ-3	2499	16.3166	Sulfur metabolism	phsA, psrA	thiosulfate reductase / polysulfide reductase chain A [EC:1.8.5.5]
DRC_201705_bins_77_scaffold_1_137	d__Archaea;p__Thermoproteota;c__Thermoproteia;o__Thermoproteales;f__Thermoproteaceae;g__Pyrobaculum;s__	202207_JZ-3	858	16.2581	Carbon metabolism	PRPS, prsA	ribose-phosphate pyrophosphokinase
JZ-1_201705_bins_112_scaffold_10_49	d__Archaea;p__Thermoproteota;c__Nitrososphaeria;o__Nitrososphaerales;f__Nitrosocaldaceae;g__Nitrosocaldus;s__Nitrosocaldus sp013538805	202207_JZ-3	660	16.2581	Carbon metabolism	TPI, tpiA	triosephosphate isomerase (TIM)
DRTY-16_202007_bins_37_scaffold_11_17	d__Archaea;p__Thermoplasmatota;c__Thermoplasmata;o__Thermoplasmatales;f__Thermoplasmataceae;g__UBA447;s__	202207_DRTY-16	1995	16.1563	Carbon metabolism	K15016	enoyl-CoA hydratase / 3-hydroxyacyl-CoA dehydrogenase
ZZQ_201901_bins_20_scaffold_16_58	d__Archaea;p__Thermoproteota;c__Thermoproteia;o__Thermoproteales;f__Thermoproteaceae;g__Pyrobaculum;s__Pyrobaculum arsenaticum	202207_JZ-3	930	16.1532	Carbon metabolism	mdh	malate dehydrogenase
DRC_201705_bins_77_scaffold_6_79	d__Archaea;p__Thermoproteota;c__Thermoproteia;o__Thermoproteales;f__Thermoproteaceae;g__Pyrobaculum;s__	202207_JZ-3	732	16.1248	Carbon metabolism	gloB, gloC, HAGH	hydroxyacylglutathione hydrolase
DRC_201705_bins_77_scaffold_8_33	d__Archaea;p__Thermoproteota;c__Thermoproteia;o__Thermoproteales;f__Thermoproteaceae;g__Pyrobaculum;s__	202207_JZ-3	2739	16.0622	Carbon metabolism	ppdK	pyruvate, orthophosphate dikinase
HHBFW-2_201709_bins_73_scaffold_37_12	d__Archaea;p__Thermoproteota;c__Nitrososphaeria;o__Nitrososphaerales;f__Nitrosocaldaceae;g__Nitrosocaldus;s__Nitrosocaldus sp013538675	202207_QQ	1095	16.0465	Nitrogen metabolism	gudB, rocG	glutamate dehydrogenase
DRTY-19_202007_bins_24_scaffold_10_16	d__Archaea;p__Thermoplasmatota;c__Thermoplasmata;o__Thermoplasmatales;f__GCA-001856825;g__;s__	202207_DRTY-16	1098	16.0428	Carbon metabolism	K01622	fructose 1,6-bisphosphate aldolase/phosphatase
DRTY-9_201901_bins_12_scaffold_48_5	d__Archaea;p__Thermoproteota;c__Nitrososphaeria;o__Conexivisphaerales;f__UBA164;g__;s__	202207_DRTY-16	819	16.0166	Carbon metabolism	K18237	ribose 1,5-bisphosphate isomerase
DRTY-3_201803_bins_9_scaffold_27_5	d__Archaea;p__Micrarchaeota;c__Micrarchaeia;o__Micrarchaeales;f__Micrarchaeaceae;g__;s__	202207_DRTY-16	867	15.9944	Carbon metabolism	korB, oorB, oforB	2-oxoglutarate/2-oxoacid ferredoxin oxidoreductase subunit beta
DRC_201705_bins_77_scaffold_14_20	d__Archaea;p__Thermoproteota;c__Thermoproteia;o__Thermoproteales;f__Thermoproteaceae;g__Pyrobaculum;s__	202207_JZ-3	609	15.8576	Carbon metabolism	hxlB	6-phospho-3-hexuloisomerase
DRTY-3_202007_bins_5_scaffold_30_6	d__Archaea;p__Micrarchaeota;c__Micrarchaeia;o__Micrarchaeales;f__Micrarchaeaceae;g__;s__	202207_DRTY-16	780	15.8564	Carbon metabolism	deoC, DERA	deoxyribose-phosphate aldolase
BF2_201808_bins_60_scaffold_74_2	d__Archaea;p__Thermoproteota;c__Thermoproteia;o__Thermoproteales;f__Thermoproteaceae;g__Pyrobaculum;s__Pyrobaculum aerophilum	202207_JZ-3	474	15.8465	Carbon metabolism	sskdgK	2-dehydro-3-deoxygluconokinase / 2-dehydro-3-deoxygalactonokinase
BF4_201808_bins_124_scaffold_27_5	d__Archaea;p__Thermoproteota;c__Nitrososphaeria;o__Nitrososphaerales;f__Nitrosocaldaceae;g__Nitrosocaldus;s__Nitrosocaldus sp013538805	202207_JZ-3	1017	15.8264	Carbon metabolism	aksF	methanogen homoisocitrate dehydrogenase
DPZ-5_202101_bins_146_scaffold_1_452	d__Archaea;p__Thermoproteota;c__Nitrososphaeria_A;o__Caldarchaeales;f__Caldarchaeaceae;g__Caldarchaeum;s__Caldarchaeum subterraneum_B	202207_QQ	1398	15.7806	Carbon metabolism	E4.2.1.2B, fumC, FH	fumarate hydratase, class II
JZ-4_201803_bins_274_scaffold_5_12	d__Archaea;p__Thermoproteota;c__Nitrososphaeria;o__Nitrososphaerales;f__Nitrosopumilaceae;g__Nitrosotenuis;s__Nitrosotenuis uzonensis	202101_JZ-2	1665	15.7443	Carbon metabolism	E2.2.1.1, tktA, tktB	transketolase
DRTY-7_201912_bins_8_scaffold_56_2	d__Archaea;p__Thermoproteota;c__Nitrososphaeria;o__Nitrososphaerales;f__Nitrosocaldaceae;g__Nitrosocaldus;s__Nitrosocaldus sp013538675	202207_JZ-3	1569	15.7296	Carbon metabolism	gpmI	2,3-bisphosphoglycerate-independent phosphoglycerate mutase
DRTY-16_202007_bins_56_scaffold_89_4	d__Archaea;p__Micrarchaeota;c__Micrarchaeia;o__Micrarchaeales;f__Micrarchaeaceae;g__;s__	202207_DRTY-16	1275	15.7264	Carbon metabolism	ME2, sfcA, maeA	malate dehydrogenase (oxaloacetate-decarboxylating)
DPZ-5_202101_bins_146_scaffold_1_1296	d__Archaea;p__Thermoproteota;c__Nitrososphaeria_A;o__Caldarchaeales;f__Caldarchaeaceae;g__Caldarchaeum;s__Caldarchaeum subterraneum_B	202207_QQ	1188	15.7216	Sulfur metabolism	sqr	sulfide:quinone oxidoreductase [EC:1.8.5.4]
JZ-2_201705_bins_214_scaffold_52_8	d__Archaea;p__Thermoproteota;c__Nitrososphaeria;o__Nitrososphaerales;f__Nitrosocaldaceae;g__Nitrosocaldus;s__Nitrosocaldus sp013538805	202207_QQ	981	15.6558	Carbon metabolism	rbsK, RBKS	ribokinase
DRC_201705_bins_77_scaffold_24_14	d__Archaea;p__Thermoproteota;c__Thermoproteia;o__Thermoproteales;f__Thermoproteaceae;g__Pyrobaculum;s__	202207_JZ-3	1989	15.645	Carbon metabolism	K15016	enoyl-CoA hydratase / 3-hydroxyacyl-CoA dehydrogenase
JZ-4_201803_bins_274_scaffold_11_12	d__Archaea;p__Thermoproteota;c__Nitrososphaeria;o__Nitrososphaerales;f__Nitrosopumilaceae;g__Nitrosotenuis;s__Nitrosotenuis uzonensis	202101_JZ-2	1602	15.6197	Carbon metabolism	E4.1.1.49, pckA	phosphoenolpyruvate carboxykinase (ATP)
HHBFW-2_201709_bins_73_scaffold_32_5	d__Archaea;p__Thermoproteota;c__Nitrososphaeria;o__Nitrososphaerales;f__Nitrosocaldaceae;g__Nitrosocaldus;s__Nitrosocaldus sp013538675	202207_QQ	1494	15.5942	Carbon metabolism	abfD	4-hydroxybutyryl-CoA dehydratase / vinylacetyl-CoA-Delta-isomerase
JZ-1_201705_bins_112_scaffold_4_11	d__Archaea;p__Thermoproteota;c__Nitrososphaeria;o__Nitrososphaerales;f__Nitrosocaldaceae;g__Nitrosocaldus;s__Nitrosocaldus sp013538805	202207_JZ-3	1101	15.5936	Carbon metabolism	K14465	succinate semialdehyde reductase (NADPH)
DRTY-3_201901_bins_12_scaffold_26_8	d__Archaea;p__Thermoplasmatota;c__Thermoplasmata;o__ARK-15;f__ARK-15;g__ARK-15;s__	202207_DRTY-16	675	15.5468	Carbon metabolism	TPI, tpiA	triosephosphate isomerase (TIM)
DRTY-8_201705_bins_31_scaffold_6_15	d__Archaea;p__Thermoproteota;c__Thermoproteia;o__Thermofilales;f__Thermofilaceae;g__Thermofilum_C;s__Thermofilum_C sp011364825	202207_JZ-3	2487	15.5324	Carbon metabolism	pps, ppsA	pyruvate, water dikinase
SRBZ_201705_bins_105_scaffold_10_21	d__Archaea;p__Nanoarchaeota;c__Nanoarchaeia;o__Woesearchaeales;f__;g__;s__	202207_JZ-3	1038	15.5063	Carbon metabolism	GAPDH, gapA	glyceraldehyde 3-phosphate dehydrogenase (phosphorylating)
DRTY-19_202007_bins_24_scaffold_10_32	d__Archaea;p__Thermoplasmatota;c__Thermoplasmata;o__Thermoplasmatales;f__GCA-001856825;g__;s__	202207_DRTY-16	267	15.4407	Carbon metabolism	acyP	acylphosphatase
JZ-1_201907_bins_42_scaffold_63_6	d__Archaea;p__Thermoproteota;c__Thermoproteia;o__Sulfolobales;f__AG1;g__AG1;s__	202207_JZ-3	1044	15.4171	Nitrogen metabolism	gltD	glutamate synthase (NADPH) small chain
JZ-1_201705_bins_112_scaffold_12_14	d__Archaea;p__Thermoproteota;c__Nitrososphaeria;o__Nitrososphaerales;f__Nitrosocaldaceae;g__Nitrosocaldus;s__Nitrosocaldus sp013538805	202207_QQ	981	15.3904	Carbon metabolism	rbsK, RBKS	ribokinase
DPZ-5_202101_bins_146_scaffold_1_431	d__Archaea;p__Thermoproteota;c__Nitrososphaeria_A;o__Caldarchaeales;f__Caldarchaeaceae;g__Caldarchaeum;s__Caldarchaeum subterraneum_B	202207_JZ-3	1956	15.3604	Carbon metabolism	korA, oorA, oforA	2-oxoglutarate/2-oxoacid ferredoxin oxidoreductase subunit alpha
JZ-2_201907_bins_187_scaffold_8_72	d__Archaea;p__Thermoproteota;c__Nitrososphaeria;o__Nitrososphaerales;f__Nitrosopumilaceae;g__Nitrosotenuis;s__	202101_JZ-2	933	15.3255	Carbon metabolism	serA, PHGDH	D-3-phosphoglycerate dehydrogenase / 2-oxoglutarate reductase
JZ-1_201705_bins_37_scaffold_10_7	d__Archaea;p__Thermoproteota;c__Nitrososphaeria_A;o__Caldarchaeales;f__HR02;g__JGI-OTU-1;s__JGI-OTU-1 sp011364265	202207_JZ-3	1401	15.3181	Carbon metabolism	glyA, SHMT	glycine hydroxymethyltransferase
DRTY-16_202007_bins_50_scaffold_9_25	d__Archaea;p__Thermoplasmatota;c__Thermoplasmata;o__Thermoplasmatales;f__Thermoplasmataceae;g__UBA509;s__	202207_DRTY-16	1089	15.315	Carbon metabolism	sucC	succinyl-CoA synthetase beta subunit
HHBFW-2_201709_bins_73_scaffold_3_26	d__Archaea;p__Thermoproteota;c__Nitrososphaeria;o__Nitrososphaerales;f__Nitrosocaldaceae;g__Nitrosocaldus;s__Nitrosocaldus sp013538675	202101_JZ-2	564	15.2114	Nitrogen metabolism	amoC	ammonia monooxygenase subunit C
DRTY-16_202007_bins_50_scaffold_20_2	d__Archaea;p__Thermoplasmatota;c__Thermoplasmata;o__Thermoplasmatales;f__Thermoplasmataceae;g__UBA509;s__	202207_DRTY-16	1854	15.1613	Carbon metabolism	aor	aldehyde:ferredoxin oxidoreductase
DPZ-5_202101_bins_146_scaffold_1_1142	d__Archaea;p__Thermoproteota;c__Nitrososphaeria_A;o__Caldarchaeales;f__Caldarchaeaceae;g__Caldarchaeum;s__Caldarchaeum subterraneum_B	202207_QQ	1242	15.0905	Nitrogen metabolism	gltB	glutamate synthase (NADPH) large chain
ZZQ_201803_bins_25_scaffold_105_5	d__Archaea;p__Thermoproteota;c__Thermoproteia;o__Thermofilales;f__Thermofilaceae;g__Thermofilum_C;s__Thermofilum_C sp011364825	202207_JZ-3	714	15.0285	Nitrogen metabolism	narI, narV	nitrate reductase gamma subunit
JZ-1_201705_bins_112_scaffold_3_154	d__Archaea;p__Thermoproteota;c__Nitrososphaeria;o__Nitrososphaerales;f__Nitrosocaldaceae;g__Nitrosocaldus;s__Nitrosocaldus sp013538805	202207_JZ-3	1572	15.017	Carbon metabolism	K18603	acetyl-CoA/propionyl-CoA carboxylase
DRTY-16_202007_bins_50_scaffold_41_18	d__Archaea;p__Thermoplasmatota;c__Thermoplasmata;o__Thermoplasmatales;f__Thermoplasmataceae;g__UBA509;s__	202207_DRTY-16	699	15.013	Carbon metabolism	rpiA	ribose 5-phosphate isomerase A
GXS_201709_bins_78_scaffold_4_23	d__Archaea;p__Thermoproteota;c__Nitrososphaeria_A;o__Caldarchaeales;f__Caldarchaeaceae;g__Caldarchaeum;s__Caldarchaeum subterraneum_C	202101_JZ-2	1194	14.9693	Sulfur metabolism	sqr	sulfide:quinone oxidoreductase [EC:1.8.5.4]
JZ-2_201912_bins_104_scaffold_24_5	d__Archaea;p__Thermoproteota;c__Nitrososphaeria;o__Nitrososphaerales;f__Nitrosopumilaceae;g__Nitrosotenuis;s__Nitrosotenuis uzonensis	202101_JZ-2	639	14.9178	Carbon metabolism	cofC, fbiD	2-phospho-L-lactate/phosphoenolpyruvate guanylyltransferase
JZ-1_201705_bins_99_scaffold_8_35	d__Archaea;p__Thermoproteota;c__Thermoproteia;o__Sulfolobales;f__NBVN01;g__Zestosphaera;s__Zestosphaera sp011364565	202207_JZ-3	1872	14.9032	Carbon metabolism	aor	aldehyde:ferredoxin oxidoreductase
DRTY-3_201901_bins_12_scaffold_13_17	d__Archaea;p__Thermoplasmatota;c__Thermoplasmata;o__ARK-15;f__ARK-15;g__ARK-15;s__	202207_DRTY-16	303	14.8431	Carbon metabolism	porD	pyruvate ferredoxin oxidoreductase delta subunit
DPZ-5_202101_bins_146_scaffold_1_668	d__Archaea;p__Thermoproteota;c__Nitrososphaeria_A;o__Caldarchaeales;f__Caldarchaeaceae;g__Caldarchaeum;s__Caldarchaeum subterraneum_B	202207_JZ-3	1158	14.826	Carbon metabolism	hxlB	6-phospho-3-hexuloisomerase
JZ-2_201912_bins_104_scaffold_86_2	d__Archaea;p__Thermoproteota;c__Nitrososphaeria;o__Nitrososphaerales;f__Nitrosopumilaceae;g__Nitrosotenuis;s__Nitrosotenuis uzonensis	202101_JZ-2	1302	14.8259	Carbon metabolism	pmm-pgm	phosphomannomutase / phosphoglucomutase
DRTY-16_202007_bins_37_scaffold_3_13	d__Archaea;p__Thermoplasmatota;c__Thermoplasmata;o__Thermoplasmatales;f__Thermoplasmataceae;g__UBA447;s__	202207_DRTY-16	1740	14.7546	Carbon metabolism	korA, oorA, oforA	2-oxoglutarate/2-oxoacid ferredoxin oxidoreductase subunit alpha
GMQS_201709_bins_8_scaffold_5_3	d__Archaea;p__Thermoproteota;c__Thermoproteia;o__Sulfolobales;f__Acidilobaceae;g__DSZV01;s__DSZV01 sp011367065	202207_JZ-3	1164	14.7496	Carbon metabolism	K01622	fructose 1,6-bisphosphate aldolase/phosphatase
DRTY-8_201705_bins_31_scaffold_33_22	d__Archaea;p__Thermoproteota;c__Thermoproteia;o__Thermofilales;f__Thermofilaceae;g__Thermofilum_C;s__Thermofilum_C sp011364825	202207_JZ-3	1239	14.7228	Carbon metabolism	PGK, pgk	phosphoglycerate kinase
DRTY-3_201901_bins_12_scaffold_1_47	d__Archaea;p__Thermoplasmatota;c__Thermoplasmata;o__ARK-15;f__ARK-15;g__ARK-15;s__	202207_DRTY-16	306	14.6976	Carbon metabolism	porD	pyruvate ferredoxin oxidoreductase delta subunit
BF4_201808_bins_124_scaffold_18_7	d__Archaea;p__Thermoproteota;c__Nitrososphaeria;o__Nitrososphaerales;f__Nitrosocaldaceae;g__Nitrosocaldus;s__Nitrosocaldus sp013538805	202101_JZ-2	1023	14.6761	Carbon metabolism	korD, oorD	2-oxoglutarate ferredoxin oxidoreductase subunit delta
BF3_201808_bins_33_scaffold_1_228	d__Archaea;p__Thermoproteota;c__Nitrososphaeria_A;o__Caldarchaeales;f__Caldarchaeaceae;g__Caldarchaeum;s__Caldarchaeum subterraneum_D	202207_JZ-3	951	14.6682	Carbon metabolism	korB, oorB, oforB	2-oxoglutarate/2-oxoacid ferredoxin oxidoreductase subunit beta
QQ_201709_bins_134_scaffold_8_3	d__Archaea;p__Thermoproteota;c__Nitrososphaeria_A;o__Caldarchaeales;f__Caldarchaeaceae;g__Caldarchaeum;s__	202207_JZ-3	951	14.6682	Carbon metabolism	korB, oorB, oforB	2-oxoglutarate/2-oxoacid ferredoxin oxidoreductase subunit beta
DRTY-8_201803_bins_4_scaffold_74_2	d__Archaea;p__Thermoproteota;c__Thermoproteia;o__Thermoproteales;f__Thermoproteaceae;g__Pyrobaculum;s__Pyrobaculum arsenaticum	202207_JZ-3	1248	14.6166	Carbon metabolism	aksD	methanogen homoaconitase large subunit
DRTY-3_201901_bins_12_scaffold_13_16	d__Archaea;p__Thermoplasmatota;c__Thermoplasmata;o__ARK-15;f__ARK-15;g__ARK-15;s__	202207_DRTY-16	552	14.5977	Carbon metabolism	vorG, porG	2-oxoisovalerate/pyruvate ferredoxin oxidoreductase gamma subunit
DRTY-9_201709_bins_2_scaffold_5_20	d__Archaea;p__Micrarchaeota;c__Micrarchaeia;o__Micrarchaeales;f__Micrarchaeaceae;g__;s__	202207_DRTY-16	861	14.5824	Nitrogen metabolism	arcC	carbamate kinase
BF3_201808_bins_33_scaffold_18_12	d__Archaea;p__Thermoproteota;c__Nitrososphaeria_A;o__Caldarchaeales;f__Caldarchaeaceae;g__Caldarchaeum;s__Caldarchaeum subterraneum_D	202207_QQ	2205	14.5502	Carbon metabolism	exaA	alcohol dehydrogenase (cytochrome c)
ZZQ_201803_bins_25_scaffold_98_5	d__Archaea;p__Thermoproteota;c__Thermoproteia;o__Thermofilales;f__Thermofilaceae;g__Thermofilum_C;s__Thermofilum_C sp011364825	202207_JZ-3	813	14.5183	Carbon metabolism	fbaB	fructose-bisphosphate aldolase, class I
JZ-4_201803_bins_274_scaffold_41_1	d__Archaea;p__Thermoproteota;c__Nitrososphaeria;o__Nitrososphaerales;f__Nitrosopumilaceae;g__Nitrosotenuis;s__Nitrosotenuis uzonensis	202101_JZ-2	1578	14.4981	Sulfur metabolism	sir	sulfite reductase (ferredoxin) [EC:1.8.7.1]
DPZ-5_202101_bins_146_scaffold_1_1617	d__Archaea;p__Thermoproteota;c__Nitrososphaeria_A;o__Caldarchaeales;f__Caldarchaeaceae;g__Caldarchaeum;s__Caldarchaeum subterraneum_B	202207_QQ	1572	14.4893	Carbon metabolism	aceB, glcB	malate synthase
JZ-1_201705_bins_99_scaffold_5_33	d__Archaea;p__Thermoproteota;c__Thermoproteia;o__Sulfolobales;f__NBVN01;g__Zestosphaera;s__Zestosphaera sp011364565	202207_JZ-3	1266	14.4088	Nitrogen metabolism	gudB, rocG	glutamate dehydrogenase
BF4_201808_bins_124_scaffold_8_20	d__Archaea;p__Thermoproteota;c__Nitrososphaeria;o__Nitrososphaerales;f__Nitrosocaldaceae;g__Nitrosocaldus;s__Nitrosocaldus sp013538805	202207_JZ-3	2607	14.4059	Carbon metabolism	ACO, acnA	aconitate hydratase
DRC_201705_bins_77_scaffold_3_67	d__Archaea;p__Thermoproteota;c__Thermoproteia;o__Thermoproteales;f__Thermoproteaceae;g__Pyrobaculum;s__	202207_JZ-3	2688	14.371	Nitrogen metabolism	narB	ferredoxin-nitrate reductase
BF3_201808_bins_33_scaffold_8_22	d__Archaea;p__Thermoproteota;c__Nitrososphaeria_A;o__Caldarchaeales;f__Caldarchaeaceae;g__Caldarchaeum;s__Caldarchaeum subterraneum_D	202207_QQ	1458	14.3278	Nitrogen metabolism	nirK	nitrite reductase (NO-forming)
DRTY-3_201901_bins_12_scaffold_6_28	d__Archaea;p__Thermoplasmatota;c__Thermoplasmata;o__ARK-15;f__ARK-15;g__ARK-15;s__	202207_DRTY-16	1113	14.3113	Carbon metabolism	K01622	fructose 1,6-bisphosphate aldolase/phosphatase
DRTY-8_201705_bins_31_scaffold_16_7	d__Archaea;p__Thermoproteota;c__Thermoproteia;o__Thermofilales;f__Thermofilaceae;g__Thermofilum_C;s__Thermofilum_C sp011364825	202207_JZ-3	1275	14.3071	Carbon metabolism	apgM	2,3-bisphosphoglycerate-independent phosphoglycerate mutase
JZ-1_201705_bins_112_scaffold_1_37	d__Archaea;p__Thermoproteota;c__Nitrososphaeria;o__Nitrososphaerales;f__Nitrosocaldaceae;g__Nitrosocaldus;s__Nitrosocaldus sp013538805	202207_JZ-3	825	14.3071	Sulfur metabolism	TST, MPST, sseA	thiosulfate/3-mercaptopyruvate sulfurtransferase [EC:2.8.1.1 2.8.1.2]
JZ-1_201907_bins_42_scaffold_24_5	d__Archaea;p__Thermoproteota;c__Thermoproteia;o__Sulfolobales;f__AG1;g__AG1;s__	202207_JZ-3	1131	14.2312	Sulfur metabolism	ttrC	tetrathionate reductase subunit C
DRTY-8_201803_bins_4_scaffold_5_11	d__Archaea;p__Thermoproteota;c__Thermoproteia;o__Thermoproteales;f__Thermoproteaceae;g__Pyrobaculum;s__Pyrobaculum arsenaticum	202207_JZ-3	1209	14.2006	Carbon metabolism	porA	pyruvate ferredoxin oxidoreductase alpha subunit
BF4_201808_bins_124_scaffold_7_2	d__Archaea;p__Thermoproteota;c__Nitrososphaeria;o__Nitrososphaerales;f__Nitrosocaldaceae;g__Nitrosocaldus;s__Nitrosocaldus sp013538805	202207_JZ-3	684	14.1189	Carbon metabolism	E2.2.1.2, talA, talB	transaldolase
DRTY-3_201901_bins_12_scaffold_63_4	d__Archaea;p__Thermoplasmatota;c__Thermoplasmata;o__ARK-15;f__ARK-15;g__ARK-15;s__	202207_DRTY-16	1182	14.11	Sulfur metabolism	dsrA	dissimilatory sulfite reductase alpha subunit [EC:1.8.99.5]
DRTY-8_201803_bins_4_scaffold_12_10	d__Archaea;p__Thermoproteota;c__Thermoproteia;o__Thermoproteales;f__Thermoproteaceae;g__Pyrobaculum;s__Pyrobaculum arsenaticum	202207_JZ-3	1827	14.0957	Carbon metabolism	aor	aldehyde:ferredoxin oxidoreductase
DPZ-5_202101_bins_146_scaffold_1_1281	d__Archaea;p__Thermoproteota;c__Nitrososphaeria_A;o__Caldarchaeales;f__Caldarchaeaceae;g__Caldarchaeum;s__Caldarchaeum subterraneum_B	202207_QQ	471	14.0932	Carbon metabolism	sdhC, frdC	succinate dehydrogenase cytochrome b subunit
JZ-1_201705_bins_112_scaffold_1_225	d__Archaea;p__Thermoproteota;c__Nitrososphaeria;o__Nitrososphaerales;f__Nitrosocaldaceae;g__Nitrosocaldus;s__Nitrosocaldus sp013538805	202207_QQ	1236	14.058	Carbon metabolism	PGK, pgk	phosphoglycerate kinase
JZ-4_201803_bins_274_scaffold_115_1	d__Archaea;p__Thermoproteota;c__Nitrososphaeria;o__Nitrososphaerales;f__Nitrosopumilaceae;g__Nitrosotenuis;s__Nitrosotenuis uzonensis	202101_JZ-2	714	14.0184	Carbon metabolism	cofD	LPPG:FO 2-phospho-L-lactate transferase
BF3_201808_bins_33_scaffold_17_22	d__Archaea;p__Thermoproteota;c__Nitrososphaeria_A;o__Caldarchaeales;f__Caldarchaeaceae;g__Caldarchaeum;s__Caldarchaeum subterraneum_D	202207_JZ-3	921	13.9809	Carbon metabolism	mdh	malate dehydrogenase
BF4_201808_bins_124_scaffold_18_1	d__Archaea;p__Thermoproteota;c__Nitrososphaeria;o__Nitrososphaerales;f__Nitrosocaldaceae;g__Nitrosocaldus;s__Nitrosocaldus sp013538805	202207_QQ	717	13.9776	Carbon metabolism	cofE	coenzyme F420-0:L-glutamate ligase / coenzyme F420-1:gamma-L-glutamate lig
JZ-2_201907_bins_166_scaffold_11_15	d__Archaea;p__Thermoproteota;c__Nitrososphaeria;o__Nitrososphaerales;f__Nitrosocaldaceae;g__JACAFH01;s__JACAFH01 sp013538715	202207_QQ	1161	13.9572	Carbon metabolism	AGXT	alanine-glyoxylate transaminase / serine-glyoxylate transaminase / serine-
JZ-2_201901_bins_28_scaffold_7_7	d__Archaea;p__Thermoproteota;c__Nitrososphaeria_A;o__Caldarchaeales;f__Caldarchaeaceae;g__Caldarchaeum;s__	202101_JZ-2	3450	13.9533	Sulfur metabolism	ttrA	tetrathionate reductase subunit A
DRTY-8_201803_bins_4_scaffold_6_54	d__Archaea;p__Thermoproteota;c__Thermoproteia;o__Thermoproteales;f__Thermoproteaceae;g__Pyrobaculum;s__Pyrobaculum arsenaticum	202207_JZ-3	2625	13.8983	Carbon metabolism	ACO, acnA	aconitate hydratase
DRTY-2_201901_bins_66_scaffold_86_4	d__Archaea;p__Thermoproteota;c__Bathyarchaeia;o__B26-1;f__B26-1;g__DTEX01;s__DTEX01 sp018396405	202207_DRTY-16	243	13.881	Carbon metabolism	fdhB	formate dehydrogenase (NADP+) beta subunit
JZ-4_201803_bins_274_scaffold_66_2	d__Archaea;p__Thermoproteota;c__Nitrososphaeria;o__Nitrososphaerales;f__Nitrosopumilaceae;g__Nitrosotenuis;s__Nitrosotenuis uzonensis	202101_JZ-2	1170	13.8506	Carbon metabolism	fbiC	FO synthase
DRTY-16_202007_bins_50_scaffold_4_29	d__Archaea;p__Thermoplasmatota;c__Thermoplasmata;o__Thermoplasmatales;f__Thermoplasmataceae;g__UBA509;s__	202207_DRTY-16	840	13.8315	Carbon metabolism	folD	methylenetetrahydrofolate dehydrogenase (NADP+) / methenyltetrahydrofolate
DRC_201705_bins_77_scaffold_3_6	d__Archaea;p__Thermoproteota;c__Thermoproteia;o__Thermoproteales;f__Thermoproteaceae;g__Pyrobaculum;s__	202207_JZ-3	1863	13.8233	Sulfur metabolism	phsA, psrA	thiosulfate reductase / polysulfide reductase chain A [EC:1.8.5.5]
DRTY-3_201901_bins_12_scaffold_14_6	d__Archaea;p__Thermoplasmatota;c__Thermoplasmata;o__ARK-15;f__ARK-15;g__ARK-15;s__	202207_DRTY-16	723	13.7371	Carbon metabolism	frdB	succinate dehydrogenase iron-sulfur subunit
DPZ-5_202101_bins_146_scaffold_1_1260	d__Archaea;p__Thermoproteota;c__Nitrososphaeria_A;o__Caldarchaeales;f__Caldarchaeaceae;g__Caldarchaeum;s__Caldarchaeum subterraneum_B	202207_QQ	1014	13.7343	Nitrogen metabolism	nirK	nitrite reductase (NO-forming)
DRTY-8_201803_bins_4_scaffold_76_4	d__Archaea;p__Thermoproteota;c__Thermoproteia;o__Thermoproteales;f__Thermoproteaceae;g__Pyrobaculum;s__Pyrobaculum arsenaticum	202207_JZ-3	939	13.7129	Carbon metabolism	korB, oorB, oforB	2-oxoglutarate/2-oxoacid ferredoxin oxidoreductase subunit beta
JZ-1_201705_bins_112_scaffold_3_33	d__Archaea;p__Thermoproteota;c__Nitrososphaeria;o__Nitrososphaerales;f__Nitrosocaldaceae;g__Nitrosocaldus;s__Nitrosocaldus sp013538805	202207_JZ-3	1254	13.691	Nitrogen metabolism	gudB, rocG	glutamate dehydrogenase
JZ-2_201705_bins_214_scaffold_2_20	d__Archaea;p__Thermoproteota;c__Nitrososphaeria;o__Nitrososphaerales;f__Nitrosocaldaceae;g__Nitrosocaldus;s__Nitrosocaldus sp013538805	202207_QQ	1194	13.626	Sulfur metabolism	sat, met3	sulfate adenylyltransferase [EC:2.7.7.4]
DRTY-3_202007_bins_5_scaffold_3_13	d__Archaea;p__Micrarchaeota;c__Micrarchaeia;o__Micrarchaeales;f__Micrarchaeaceae;g__;s__	202207_DRTY-16	1293	13.6234	Carbon metabolism	rbcL, cbbL	ribulose-bisphosphate carboxylase large chain
JZ-3_201705_bins_62_scaffold_8_51	d__Archaea;p__Micrarchaeota;c__Micrarchaeia;o__Anstonellales;f__J096;g__JAADEL01;s__JAADEL01 sp011380495	202207_JZ-3	552	13.6073	Nitrogen metabolism	cynT, can	carbonic anhydrase
JZ-2_201705_bins_214_scaffold_55_5	d__Archaea;p__Thermoproteota;c__Nitrososphaeria;o__Nitrososphaerales;f__Nitrosocaldaceae;g__Nitrosocaldus;s__Nitrosocaldus sp013538805	202207_QQ	891	13.5852	Sulfur metabolism	TST, MPST, sseA	thiosulfate/3-mercaptopyruvate sulfurtransferase [EC:2.8.1.1 2.8.1.2]
BF3_201808_bins_33_scaffold_2_82	d__Archaea;p__Thermoproteota;c__Nitrososphaeria_A;o__Caldarchaeales;f__Caldarchaeaceae;g__Caldarchaeum;s__Caldarchaeum subterraneum_D	202207_JZ-3	1977	13.569	Carbon metabolism	K15016	enoyl-CoA hydratase / 3-hydroxyacyl-CoA dehydrogenase
DRTY-8_201803_bins_4_scaffold_11_51	d__Archaea;p__Thermoproteota;c__Thermoproteia;o__Thermoproteales;f__Thermoproteaceae;g__Pyrobaculum;s__Pyrobaculum arsenaticum	202207_JZ-3	1662	13.5582	Carbon metabolism	mgsB	methylamine---glutamate N-methyltransferase subunit B
DRTY-8_201705_bins_31_scaffold_7_37	d__Archaea;p__Thermoproteota;c__Thermoproteia;o__Thermofilales;f__Thermofilaceae;g__Thermofilum_C;s__Thermofilum_C sp011364825	202207_JZ-3	396	13.5484	Carbon metabolism	cooF	anaerobic carbon-monoxide dehydrogenase iron sulfur subunit
DPZ-5_202101_bins_146_scaffold_1_55	d__Archaea;p__Thermoproteota;c__Nitrososphaeria_A;o__Caldarchaeales;f__Caldarchaeaceae;g__Caldarchaeum;s__Caldarchaeum subterraneum_B	202207_QQ	2664	13.5334	Carbon metabolism	ppdK	pyruvate, orthophosphate dikinase
DRTY-16_202007_bins_23_scaffold_6_32	d__Archaea;p__Thermoplasmatota;c__Thermoplasmata;o__UBA184;f__UBA184;g__;s__	202207_DRTY-16	888	13.5059	Carbon metabolism	folD	methylenetetrahydrofolate dehydrogenase (NADP+) / methenyltetrahydrofolate
JZ-2_201705_bins_214_scaffold_2_20	d__Archaea;p__Thermoproteota;c__Nitrososphaeria;o__Nitrososphaerales;f__Nitrosocaldaceae;g__Nitrosocaldus;s__Nitrosocaldus sp013538805	202207_JZ-3	1194	13.4803	Sulfur metabolism	sat, met3	sulfate adenylyltransferase [EC:2.7.7.4]
BF3_201808_bins_33_scaffold_15_3	d__Archaea;p__Thermoproteota;c__Nitrososphaeria_A;o__Caldarchaeales;f__Caldarchaeaceae;g__Caldarchaeum;s__Caldarchaeum subterraneum_D	202207_JZ-3	1038	13.4388	Carbon metabolism	IDH3	isocitrate dehydrogenase (NAD+)
DRTY-9_201901_bins_12_scaffold_36_15	d__Archaea;p__Thermoproteota;c__Nitrososphaeria;o__Conexivisphaerales;f__UBA164;g__;s__	202207_DRTY-16	462	13.3853	Carbon metabolism	glk	glucokinase
SRBZ-1_201803_bins_26_scaffold_76_3	d__Archaea;p__Thermoproteota;c__Thermoproteia;o__Sulfolobales;f__Desulfurococcaceae;g__UBA285;s__	202101_JZ-2	1641	13.3606	Carbon metabolism	ACSS1_2, acs	acetyl-CoA synthetase
DRTY-9_201901_bins_12_scaffold_70_9	d__Archaea;p__Thermoproteota;c__Nitrososphaeria;o__Conexivisphaerales;f__UBA164;g__;s__	202207_DRTY-16	954	13.3572	Carbon metabolism	porB	pyruvate ferredoxin oxidoreductase beta subunit
DPZ-5_202101_bins_146_scaffold_1_963	d__Archaea;p__Thermoproteota;c__Nitrososphaeria_A;o__Caldarchaeales;f__Caldarchaeaceae;g__Caldarchaeum;s__Caldarchaeum subterraneum_B	202207_JZ-3	1206	13.3462	Carbon metabolism	aksA	methanogen homocitrate synthase
DRC_201705_bins_77_scaffold_3_78	d__Archaea;p__Thermoproteota;c__Thermoproteia;o__Thermoproteales;f__Thermoproteaceae;g__Pyrobaculum;s__	202207_JZ-3	885	13.3371	Carbon metabolism	sucD	succinyl-CoA synthetase alpha subunit
JZ-4_201803_bins_274_scaffold_1_42	d__Archaea;p__Thermoproteota;c__Nitrososphaeria;o__Nitrososphaerales;f__Nitrosopumilaceae;g__Nitrosotenuis;s__Nitrosotenuis uzonensis	202101_JZ-2	825	13.2877	Sulfur metabolism	cysQ, MET22, BPNT1	3'(2'), 5'-bisphosphate nucleotidase [EC:3.1.3.7]
DRTY-3_202007_bins_5_scaffold_3_16	d__Archaea;p__Micrarchaeota;c__Micrarchaeia;o__Micrarchaeales;f__Micrarchaeaceae;g__;s__	202207_DRTY-16	2088	13.2827	Carbon metabolism	ppdK	pyruvate, orthophosphate dikinase
JZ-2_201907_bins_166_scaffold_5_65	d__Archaea;p__Thermoproteota;c__Nitrososphaeria;o__Nitrososphaerales;f__Nitrosocaldaceae;g__JACAFH01;s__JACAFH01 sp013538715	202207_QQ	999	13.224	Nitrogen metabolism	nirK	nitrite reductase (NO-forming)
DRTY-19_202007_bins_24_scaffold_10_4	d__Archaea;p__Thermoplasmatota;c__Thermoplasmata;o__Thermoplasmatales;f__GCA-001856825;g__;s__	202207_DRTY-16	1248	13.2137	Carbon metabolism	PGK, pgk	phosphoglycerate kinase
DRTY-8_201705_bins_31_scaffold_14_6	d__Archaea;p__Thermoproteota;c__Thermoproteia;o__Thermofilales;f__Thermofilaceae;g__Thermofilum_C;s__Thermofilum_C sp011364825	202207_JZ-3	813	13.1984	Carbon metabolism	fbaB	fructose-bisphosphate aldolase, class I
BF3_201808_bins_33_scaffold_55_1	d__Archaea;p__Thermoproteota;c__Nitrososphaeria_A;o__Caldarchaeales;f__Caldarchaeaceae;g__Caldarchaeum;s__Caldarchaeum subterraneum_D	202207_QQ	666	13.1914	Carbon metabolism	exaA	alcohol dehydrogenase (cytochrome c)
DPZ-5_202101_bins_146_scaffold_1_1517	d__Archaea;p__Thermoproteota;c__Nitrososphaeria_A;o__Caldarchaeales;f__Caldarchaeaceae;g__Caldarchaeum;s__Caldarchaeum subterraneum_B	202207_QQ	1623	13.1518	Carbon metabolism	leuA, IMS	2-isopropylmalate synthase
DPZ-5_202101_bins_146_scaffold_1_432	d__Archaea;p__Thermoproteota;c__Nitrososphaeria_A;o__Caldarchaeales;f__Caldarchaeaceae;g__Caldarchaeum;s__Caldarchaeum subterraneum_B	202207_QQ	969	13.0961	Carbon metabolism	korB, oorB, oforB	2-oxoglutarate/2-oxoacid ferredoxin oxidoreductase subunit beta
DPZ-5_202101_bins_146_scaffold_1_1280	d__Archaea;p__Thermoproteota;c__Nitrososphaeria_A;o__Caldarchaeales;f__Caldarchaeaceae;g__Caldarchaeum;s__Caldarchaeum subterraneum_B	202207_QQ	1716	13.0838	Carbon metabolism	sdhA, frdA	succinate dehydrogenase flavoprotein subunit
DRTY-8_201803_bins_4_scaffold_8_73	d__Archaea;p__Thermoproteota;c__Thermoproteia;o__Thermoproteales;f__Thermoproteaceae;g__Pyrobaculum;s__Pyrobaculum arsenaticum	202207_JZ-3	903	13.0713	Carbon metabolism	pgi-pmi	glucose/mannose-6-phosphate isomerase
DRTY-16_202007_bins_50_scaffold_3_23	d__Archaea;p__Thermoplasmatota;c__Thermoplasmata;o__Thermoplasmatales;f__Thermoplasmataceae;g__UBA509;s__	202207_DRTY-16	660	13.0608	Carbon metabolism	serB, PSPH	phosphoserine phosphatase
ZZQ_201803_bins_25_scaffold_68_5	d__Archaea;p__Thermoproteota;c__Thermoproteia;o__Thermofilales;f__Thermofilaceae;g__Thermofilum_C;s__Thermofilum_C sp011364825	202207_JZ-3	576	13.0403	Carbon metabolism	porC, porG	pyruvate ferredoxin oxidoreductase gamma subunit
DRTY-9_201901_bins_12_scaffold_38_10	d__Archaea;p__Thermoproteota;c__Nitrososphaeria;o__Conexivisphaerales;f__UBA164;g__;s__	202207_DRTY-16	1368	13.0135	Carbon metabolism	gck, gckA, GLYCTK	glycerate 2-kinase
GXS_201709_bins_78_scaffold_8_43	d__Archaea;p__Thermoproteota;c__Nitrososphaeria_A;o__Caldarchaeales;f__Caldarchaeaceae;g__Caldarchaeum;s__Caldarchaeum subterraneum_C	202101_JZ-2	642	12.9921	Sulfur metabolism	ttrB	tetrathionate reductase subunit B
JZ-2_201907_bins_187_scaffold_11_55	d__Archaea;p__Thermoproteota;c__Nitrososphaeria;o__Nitrososphaerales;f__Nitrosopumilaceae;g__Nitrosotenuis;s__	202101_JZ-2	789	12.9879	Carbon metabolism	K16306	fructose-bisphosphate aldolase / 2-amino-3,7-dideoxy-D-threo-hept-6-uloson
JZ-1_201705_bins_112_scaffold_1_128	d__Archaea;p__Thermoproteota;c__Nitrososphaeria;o__Nitrososphaerales;f__Nitrosocaldaceae;g__Nitrosocaldus;s__Nitrosocaldus sp013538805	202207_QQ	537	12.967	Carbon metabolism	korD, oorD	2-oxoglutarate ferredoxin oxidoreductase subunit delta
DRTY-9_201709_bins_2_scaffold_3_44	d__Archaea;p__Micrarchaeota;c__Micrarchaeia;o__Micrarchaeales;f__Micrarchaeaceae;g__;s__	202207_DRTY-16	1779	12.9564	Carbon metabolism	E4.1.1.32, pckA, PCK	phosphoenolpyruvate carboxykinase (GTP)
DRTY-16_202007_bins_26_scaffold_1_48	d__Archaea;p__Thermoplasmatota;c__Thermoplasmata;o__Thermoplasmatales;f__Thermoplasmataceae;g__B-DKE;s__	202207_DRTY-16	1434	12.9372	Nitrogen metabolism	gltD	glutamate synthase (NADPH) small chain
JZ-2_201907_bins_187_scaffold_1_204	d__Archaea;p__Thermoproteota;c__Nitrososphaeria;o__Nitrososphaerales;f__Nitrosopumilaceae;g__Nitrosotenuis;s__	202101_JZ-2	1050	12.9369	Carbon metabolism	gap2, gapB	glyceraldehyde-3-phosphate dehydrogenase (NAD(P)+) (phosphorylating)
BF3_201808_bins_33_scaffold_26_2	d__Archaea;p__Thermoproteota;c__Nitrososphaeria_A;o__Caldarchaeales;f__Caldarchaeaceae;g__Caldarchaeum;s__Caldarchaeum subterraneum_D	202207_JZ-3	1167	12.8727	Carbon metabolism	hxlB	6-phospho-3-hexuloisomerase
DRC_201705_bins_77_scaffold_18_2	d__Archaea;p__Thermoproteota;c__Thermoproteia;o__Thermoproteales;f__Thermoproteaceae;g__Pyrobaculum;s__	202207_JZ-3	2004	12.8507	Carbon metabolism	ACSS1_2, acs	acetyl-CoA synthetase
DPZ-5_202101_bins_146_scaffold_1_810	d__Archaea;p__Thermoproteota;c__Nitrososphaeria_A;o__Caldarchaeales;f__Caldarchaeaceae;g__Caldarchaeum;s__Caldarchaeum subterraneum_B	202207_QQ	1218	12.8232	Carbon metabolism	porA	pyruvate ferredoxin oxidoreductase alpha subunit
BF4_201808_bins_124_scaffold_10_9	d__Archaea;p__Thermoproteota;c__Nitrososphaeria;o__Nitrososphaerales;f__Nitrosocaldaceae;g__Nitrosocaldus;s__Nitrosocaldus sp013538805	202207_QQ	960	12.8121	Carbon metabolism	cofD	LPPG:FO 2-phospho-L-lactate transferase
DRTY-3_201803_bins_9_scaffold_10_3	d__Archaea;p__Micrarchaeota;c__Micrarchaeia;o__Micrarchaeales;f__Micrarchaeaceae;g__;s__	202207_DRTY-16	879	12.7914	Carbon metabolism	porB	pyruvate ferredoxin oxidoreductase beta subunit
JZ-2_201912_bins_104_scaffold_2_38	d__Archaea;p__Thermoproteota;c__Nitrososphaeria;o__Nitrososphaerales;f__Nitrosopumilaceae;g__Nitrosotenuis;s__Nitrosotenuis uzonensis	202101_JZ-2	969	12.7887	Carbon metabolism	pgi-pmi	glucose/mannose-6-phosphate isomerase
HHBFW-2_201709_bins_73_scaffold_61_5	d__Archaea;p__Thermoproteota;c__Nitrososphaeria;o__Nitrososphaerales;f__Nitrosocaldaceae;g__Nitrosocaldus;s__Nitrosocaldus sp013538675	202101_JZ-2	1047	12.7464	Carbon metabolism	gap2, gapB	glyceraldehyde-3-phosphate dehydrogenase (NAD(P)+) (phosphorylating)
DPZ-5_202101_bins_146_scaffold_1_352	d__Archaea;p__Thermoproteota;c__Nitrososphaeria_A;o__Caldarchaeales;f__Caldarchaeaceae;g__Caldarchaeum;s__Caldarchaeum subterraneum_B	202207_QQ	1200	12.7444	Carbon metabolism	frhB	coenzyme F420 hydrogenase subunit beta
DPZ-5_202101_bins_146_scaffold_1_1236	d__Archaea;p__Thermoproteota;c__Nitrososphaeria_A;o__Caldarchaeales;f__Caldarchaeaceae;g__Caldarchaeum;s__Caldarchaeum subterraneum_B	202207_QQ	261	12.7163	Carbon metabolism	porD	pyruvate ferredoxin oxidoreductase delta subunit
DRC_201705_bins_77_scaffold_2_49	d__Archaea;p__Thermoproteota;c__Thermoproteia;o__Thermoproteales;f__Thermoproteaceae;g__Pyrobaculum;s__	202207_JZ-3	591	12.7094	Carbon metabolism	E4.2.1.2AB, fumB	fumarate hydratase subunit beta
DRC_201705_bins_77_scaffold_6_12	d__Archaea;p__Thermoproteota;c__Thermoproteia;o__Thermoproteales;f__Thermoproteaceae;g__Pyrobaculum;s__	202207_JZ-3	507	12.6986	Nitrogen metabolism	cynT, can	carbonic anhydrase
BF3_201808_bins_33_scaffold_1_135	d__Archaea;p__Thermoproteota;c__Nitrososphaeria_A;o__Caldarchaeales;f__Caldarchaeaceae;g__Caldarchaeum;s__Caldarchaeum subterraneum_D	202207_JZ-3	846	12.6836	Sulfur metabolism	TST, MPST, sseA	thiosulfate/3-mercaptopyruvate sulfurtransferase [EC:2.8.1.1 2.8.1.2]
QQ_201709_bins_135_scaffold_6_16	d__Archaea;p__Thermoproteota;c__Nitrososphaeria_A;o__Caldarchaeales;f__Caldarchaeaceae;g__Caldarchaeum;s__	202207_JZ-3	846	12.6836	Sulfur metabolism	TST, MPST, sseA	thiosulfate/3-mercaptopyruvate sulfurtransferase [EC:2.8.1.1 2.8.1.2]
ZZQ_201901_bins_20_scaffold_31_15	d__Archaea;p__Thermoproteota;c__Thermoproteia;o__Thermoproteales;f__Thermoproteaceae;g__Pyrobaculum;s__Pyrobaculum arsenaticum	202207_JZ-3	423	12.6836	Carbon metabolism	sdhC, frdC	succinate dehydrogenase cytochrome b subunit
DPZ-5_202101_bins_146_scaffold_1_1235	d__Archaea;p__Thermoproteota;c__Nitrososphaeria_A;o__Caldarchaeales;f__Caldarchaeaceae;g__Caldarchaeum;s__Caldarchaeum subterraneum_B	202207_QQ	1173	12.6494	Carbon metabolism	porA	pyruvate ferredoxin oxidoreductase alpha subunit
DRTY-3_201901_bins_12_scaffold_26_17	d__Archaea;p__Thermoplasmatota;c__Thermoplasmata;o__ARK-15;f__ARK-15;g__ARK-15;s__	202207_DRTY-16	1290	12.6382	Carbon metabolism	glyA, SHMT	glycine hydroxymethyltransferase
DRTY-8_201705_bins_31_scaffold_18_6	d__Archaea;p__Thermoproteota;c__Thermoproteia;o__Thermofilales;f__Thermofilaceae;g__Thermofilum_C;s__Thermofilum_C sp011364825	202207_JZ-3	936	12.6104	Carbon metabolism	korB, oorB, oforB	2-oxoglutarate/2-oxoacid ferredoxin oxidoreductase subunit beta
JZ-1_201705_bins_37_scaffold_1_47	d__Archaea;p__Thermoproteota;c__Nitrososphaeria_A;o__Caldarchaeales;f__HR02;g__JGI-OTU-1;s__JGI-OTU-1 sp011364265	202207_JZ-3	1023	12.5869	Carbon metabolism	gap2, gapB	glyceraldehyde-3-phosphate dehydrogenase (NAD(P)+) (phosphorylating)
DPZ-5_202101_bins_146_scaffold_1_1517	d__Archaea;p__Thermoproteota;c__Nitrososphaeria_A;o__Caldarchaeales;f__Caldarchaeaceae;g__Caldarchaeum;s__Caldarchaeum subterraneum_B	202207_JZ-3	1623	12.5617	Carbon metabolism	leuA, IMS	2-isopropylmalate synthase
DRTY-3_201901_bins_12_scaffold_53_3	d__Archaea;p__Thermoplasmatota;c__Thermoplasmata;o__ARK-15;f__ARK-15;g__ARK-15;s__	202207_DRTY-16	852	12.5369	Carbon metabolism	korB, oorB, oforB	2-oxoglutarate/2-oxoacid ferredoxin oxidoreductase subunit beta
DRTY-8_201803_bins_4_scaffold_6_84	d__Archaea;p__Thermoproteota;c__Thermoproteia;o__Thermoproteales;f__Thermoproteaceae;g__Pyrobaculum;s__Pyrobaculum arsenaticum	202207_JZ-3	600	12.5187	Carbon metabolism	mxaG	cytochrome c-L
DPZ-5_202101_bins_146_scaffold_1_1280	d__Archaea;p__Thermoproteota;c__Nitrososphaeria_A;o__Caldarchaeales;f__Caldarchaeaceae;g__Caldarchaeum;s__Caldarchaeum subterraneum_B	202207_JZ-3	1716	12.5062	Carbon metabolism	sdhA, frdA	succinate dehydrogenase flavoprotein subunit
BF2_201808_bins_85_scaffold_20_6	d__Archaea;p__Thermoproteota;c__Thermoproteia;o__Sulfolobales;f__AG1;g__AG1;s__AG1 sp003116855	202207_JZ-3	1203	12.4875	Carbon metabolism	ACAT, atoB	acetyl-CoA C-acetyltransferase
GMQS_201709_bins_8_scaffold_1_161	d__Archaea;p__Thermoproteota;c__Thermoproteia;o__Sulfolobales;f__Acidilobaceae;g__DSZV01;s__DSZV01 sp011367065	202101_JZ-2	612	12.4608	Carbon metabolism	porC, porG	pyruvate ferredoxin oxidoreductase gamma subunit
DRTY-16_202007_bins_50_scaffold_29_6	d__Archaea;p__Thermoplasmatota;c__Thermoplasmata;o__Thermoplasmatales;f__Thermoplasmataceae;g__UBA509;s__	202207_DRTY-16	1641	12.4473	Carbon metabolism	fhs	formate--tetrahydrofolate ligase
DRTY-3_201901_bins_12_scaffold_82_3	d__Archaea;p__Thermoplasmatota;c__Thermoplasmata;o__ARK-15;f__ARK-15;g__ARK-15;s__	202207_DRTY-16	648	12.4351	Carbon metabolism	acdB	acetate---CoA ligase (ADP-forming) subunit beta
DRTY-16_202007_bins_50_scaffold_16_8	d__Archaea;p__Thermoplasmatota;c__Thermoplasmata;o__Thermoplasmatales;f__Thermoplasmataceae;g__UBA509;s__	202207_DRTY-16	876	12.4074	Carbon metabolism	serA, PHGDH	D-3-phosphoglycerate dehydrogenase / 2-oxoglutarate reductase
DRTY-8_201803_bins_4_scaffold_1_212	d__Archaea;p__Thermoproteota;c__Thermoproteia;o__Thermoproteales;f__Thermoproteaceae;g__Pyrobaculum;s__Pyrobaculum arsenaticum	202207_JZ-3	606	12.3948	Carbon metabolism	E4.2.1.2AB, fumB	fumarate hydratase subunit beta
DPZ-5_202101_bins_146_scaffold_1_1234	d__Archaea;p__Thermoproteota;c__Nitrososphaeria_A;o__Caldarchaeales;f__Caldarchaeaceae;g__Caldarchaeum;s__Caldarchaeum subterraneum_B	202207_QQ	936	12.3759	Carbon metabolism	porB	pyruvate ferredoxin oxidoreductase beta subunit
JZ-2_201907_bins_166_scaffold_5_12	d__Archaea;p__Thermoproteota;c__Nitrososphaeria;o__Nitrososphaerales;f__Nitrosocaldaceae;g__JACAFH01;s__JACAFH01 sp013538715	202207_QQ	939	12.3363	Carbon metabolism	korD, oorD	2-oxoglutarate ferredoxin oxidoreductase subunit delta
JZ-2_201907_bins_187_scaffold_10_36	d__Archaea;p__Thermoproteota;c__Nitrososphaeria;o__Nitrososphaerales;f__Nitrosopumilaceae;g__Nitrosotenuis;s__	202101_JZ-2	348	12.3265	Carbon metabolism	sdhD, frdD	succinate dehydrogenase membrane anchor subunit
HHBFW-2_201709_bins_73_scaffold_55_7	d__Archaea;p__Thermoproteota;c__Nitrososphaeria;o__Nitrososphaerales;f__Nitrosocaldaceae;g__Nitrosocaldus;s__Nitrosocaldus sp013538675	202207_QQ	984	12.3013	Carbon metabolism	mer	5,10-methylenetetrahydromethanopterin reductase
JZ-2_201901_bins_28_scaffold_14_6	d__Archaea;p__Thermoproteota;c__Nitrososphaeria_A;o__Caldarchaeales;f__Caldarchaeaceae;g__Caldarchaeum;s__	202207_JZ-3	1572	12.2866	Carbon metabolism	leuA, IMS	2-isopropylmalate synthase
DPZ-5_202101_bins_146_scaffold_1_522	d__Archaea;p__Thermoproteota;c__Nitrososphaeria_A;o__Caldarchaeales;f__Caldarchaeaceae;g__Caldarchaeum;s__Caldarchaeum subterraneum_B	202207_QQ	1389	12.2753	Carbon metabolism	nifV	homocitrate synthase NifV
JZ-2_202007_bins_128_scaffold_51_4	d__Archaea;p__Thermoproteota;c__Nitrososphaeria;o__Nitrososphaerales;f__Nitrosopumilaceae;g__Nitrosotenuis;s__	202101_JZ-2	762	12.1971	Carbon metabolism	K15019	3-hydroxypropionyl-coenzyme A dehydratase
DRC_201705_bins_77_scaffold_8_9	d__Archaea;p__Thermoproteota;c__Thermoproteia;o__Thermoproteales;f__Thermoproteaceae;g__Pyrobaculum;s__	202207_JZ-3	969	12.181	Carbon metabolism	adhP	alcohol dehydrogenase, propanol-preferring
BF2_201808_bins_85_scaffold_1_143	d__Archaea;p__Thermoproteota;c__Thermoproteia;o__Sulfolobales;f__AG1;g__AG1;s__AG1 sp003116855	202207_JZ-3	795	12.1475	Carbon metabolism	E2.2.1.1, tktA, tktB	transketolase
DPZ-5_202101_bins_146_scaffold_1_668	d__Archaea;p__Thermoproteota;c__Nitrososphaeria_A;o__Caldarchaeales;f__Caldarchaeaceae;g__Caldarchaeum;s__Caldarchaeum subterraneum_B	202207_QQ	1158	12.1388	Carbon metabolism	hxlB	6-phospho-3-hexuloisomerase
DPZ-5_202101_bins_146_scaffold_1_1282	d__Archaea;p__Thermoproteota;c__Nitrososphaeria_A;o__Caldarchaeales;f__Caldarchaeaceae;g__Caldarchaeum;s__Caldarchaeum subterraneum_B	202207_JZ-3	354	12.1247	Carbon metabolism	sdhD, frdD	succinate dehydrogenase membrane anchor subunit
DRTY-16_202007_bins_50_scaffold_11_15	d__Archaea;p__Thermoplasmatota;c__Thermoplasmata;o__Thermoplasmatales;f__Thermoplasmataceae;g__UBA509;s__	202207_DRTY-16	651	12.0899	Carbon metabolism	rpe, RPE	ribulose-phosphate 3-epimerase
DPZ-5_202101_bins_146_scaffold_1_1333	d__Archaea;p__Thermoproteota;c__Nitrososphaeria_A;o__Caldarchaeales;f__Caldarchaeaceae;g__Caldarchaeum;s__Caldarchaeum subterraneum_B	202207_QQ	1194	12.0453	Sulfur metabolism	sqr	sulfide:quinone oxidoreductase [EC:1.8.5.4]
JZ-2_201705_bins_214_scaffold_7_15	d__Archaea;p__Thermoproteota;c__Nitrososphaeria;o__Nitrososphaerales;f__Nitrosocaldaceae;g__Nitrosocaldus;s__Nitrosocaldus sp013538805	202207_QQ	654	12.0403	Nitrogen metabolism	amoA	ammonia monooxygenase subunit A
DRTY-8_201803_bins_4_scaffold_18_1	d__Archaea;p__Thermoproteota;c__Thermoproteia;o__Thermoproteales;f__Thermoproteaceae;g__Pyrobaculum;s__Pyrobaculum arsenaticum	202207_JZ-3	624	12.0372	Sulfur metabolism	aprA	adenylylsulfate reductase, subunit A [EC:1.8.99.2]
JZ-2_201705_bins_214_scaffold_7_15	d__Archaea;p__Thermoproteota;c__Nitrososphaeria;o__Nitrososphaerales;f__Nitrosocaldaceae;g__Nitrosocaldus;s__Nitrosocaldus sp013538805	202101_JZ-2	654	12.0249	Nitrogen metabolism	amoA	ammonia monooxygenase subunit A
JZ-2_202007_bins_128_scaffold_51_8	d__Archaea;p__Thermoproteota;c__Nitrososphaeria;o__Nitrososphaerales;f__Nitrosopumilaceae;g__Nitrosotenuis;s__	202101_JZ-2	714	12.0157	Nitrogen metabolism	gudB, rocG	glutamate dehydrogenase
DPZ-5_202101_bins_146_scaffold_1_1278	d__Archaea;p__Thermoproteota;c__Nitrososphaeria_A;o__Caldarchaeales;f__Caldarchaeaceae;g__Caldarchaeum;s__Caldarchaeum subterraneum_B	202207_QQ	1038	11.9748	Carbon metabolism	IDH3	isocitrate dehydrogenase (NAD+)
DPZ-5_202101_bins_146_scaffold_1_1425	d__Archaea;p__Thermoproteota;c__Nitrososphaeria_A;o__Caldarchaeales;f__Caldarchaeaceae;g__Caldarchaeum;s__Caldarchaeum subterraneum_B	202207_QQ	789	11.9598	Carbon metabolism	K16306	fructose-bisphosphate aldolase / 2-amino-3,7-dideoxy-D-threo-hept-6-uloson
DRTY-16_202007_bins_56_scaffold_59_3	d__Archaea;p__Micrarchaeota;c__Micrarchaeia;o__Micrarchaeales;f__Micrarchaeaceae;g__;s__	202207_DRTY-16	864	11.929	Carbon metabolism	korB, oorB, oforB	2-oxoglutarate/2-oxoacid ferredoxin oxidoreductase subunit beta
DRTY-3_202007_bins_5_scaffold_61_3	d__Archaea;p__Micrarchaeota;c__Micrarchaeia;o__Micrarchaeales;f__Micrarchaeaceae;g__;s__	202207_DRTY-16	1371	11.8915	Carbon metabolism	DLD, lpd, pdhD	dihydrolipoamide dehydrogenase
DPZ-5_202101_bins_146_scaffold_1_792	d__Archaea;p__Thermoproteota;c__Nitrososphaeria_A;o__Caldarchaeales;f__Caldarchaeaceae;g__Caldarchaeum;s__Caldarchaeum subterraneum_B	202207_QQ	1527	11.8904	Carbon metabolism	gapN	glyceraldehyde-3-phosphate dehydrogenase [NAD(P)+]
JZ-4_201803_bins_274_scaffold_74_17	d__Archaea;p__Thermoproteota;c__Nitrososphaeria;o__Nitrososphaerales;f__Nitrosopumilaceae;g__Nitrosotenuis;s__Nitrosotenuis uzonensis	202101_JZ-2	441	11.8886	Carbon metabolism	ACSS1_2, acs	acetyl-CoA synthetase
JZ-2_201907_bins_187_scaffold_6_69	d__Archaea;p__Thermoproteota;c__Nitrososphaeria;o__Nitrososphaerales;f__Nitrosopumilaceae;g__Nitrosotenuis;s__	202101_JZ-2	1905	11.8843	Carbon metabolism	korA, oorA, oforA	2-oxoglutarate/2-oxoacid ferredoxin oxidoreductase subunit alpha
BF4_201808_bins_124_scaffold_7_9	d__Archaea;p__Thermoproteota;c__Nitrososphaeria;o__Nitrososphaerales;f__Nitrosocaldaceae;g__Nitrosocaldus;s__Nitrosocaldus sp013538805	202207_QQ	609	11.8614	Sulfur metabolism	sdo	sulfur dioxygenase
DRC_201705_bins_77_scaffold_9_71	d__Archaea;p__Thermoproteota;c__Thermoproteia;o__Thermoproteales;f__Thermoproteaceae;g__Pyrobaculum;s__	202207_JZ-3	1086	11.8567	Carbon metabolism	K14465	succinate semialdehyde reductase (NADPH)
DPZ-5_202101_bins_146_scaffold_1_886	d__Archaea;p__Thermoproteota;c__Nitrososphaeria_A;o__Caldarchaeales;f__Caldarchaeaceae;g__Caldarchaeum;s__Caldarchaeum subterraneum_B	202207_QQ	1974	11.8353	Carbon metabolism	K15016	enoyl-CoA hydratase / 3-hydroxyacyl-CoA dehydrogenase
DRTY-3_201803_bins_9_scaffold_12_1	d__Archaea;p__Micrarchaeota;c__Micrarchaeia;o__Micrarchaeales;f__Micrarchaeaceae;g__;s__	202207_DRTY-16	2331	11.8176	Carbon metabolism	ppdK	pyruvate, orthophosphate dikinase
DRTY-3_202007_bins_5_scaffold_11_13	d__Archaea;p__Micrarchaeota;c__Micrarchaeia;o__Micrarchaeales;f__Micrarchaeaceae;g__;s__	202207_DRTY-16	1206	11.8092	Sulfur metabolism	cysN	sulfate adenylyltransferase subunit 1 [EC:2.7.7.4]
JZ-2_201907_bins_187_scaffold_6_7	d__Archaea;p__Thermoproteota;c__Nitrososphaeria;o__Nitrososphaerales;f__Nitrosopumilaceae;g__Nitrosotenuis;s__	202101_JZ-2	909	11.7976	Carbon metabolism	mdh	malate dehydrogenase
DPZ-5_202101_bins_146_scaffold_1_1325	d__Archaea;p__Thermoproteota;c__Nitrososphaeria_A;o__Caldarchaeales;f__Caldarchaeaceae;g__Caldarchaeum;s__Caldarchaeum subterraneum_B	202207_QQ	498	11.761	Nitrogen metabolism	nirK	nitrite reductase (NO-forming)
DPZ-5_202101_bins_146_scaffold_1_261	d__Archaea;p__Thermoproteota;c__Nitrososphaeria_A;o__Caldarchaeales;f__Caldarchaeaceae;g__Caldarchaeum;s__Caldarchaeum subterraneum_B	202101_JZ-2	876	11.698	Sulfur metabolism	TST, MPST, sseA	thiosulfate/3-mercaptopyruvate sulfurtransferase [EC:2.8.1.1 2.8.1.2]
DPZ-5_202101_bins_146_scaffold_1_287	d__Archaea;p__Thermoproteota;c__Nitrososphaeria_A;o__Caldarchaeales;f__Caldarchaeaceae;g__Caldarchaeum;s__Caldarchaeum subterraneum_B	202207_JZ-3	1011	11.6749	Carbon metabolism	gap2, gapB	glyceraldehyde-3-phosphate dehydrogenase (NAD(P)+) (phosphorylating)
GXS_201709_bins_78_scaffold_8_45	d__Archaea;p__Thermoproteota;c__Nitrososphaeria_A;o__Caldarchaeales;f__Caldarchaeaceae;g__Caldarchaeum;s__Caldarchaeum subterraneum_C	202101_JZ-2	756	11.6634	Sulfur metabolism	ttrA	tetrathionate reductase subunit A
DRTY-7_201912_bins_8_scaffold_84_2	d__Archaea;p__Thermoproteota;c__Nitrososphaeria;o__Nitrososphaerales;f__Nitrosocaldaceae;g__Nitrosocaldus;s__Nitrosocaldus sp013538675	202101_JZ-2	1005	11.6192	Carbon metabolism	korD, oorD	2-oxoglutarate ferredoxin oxidoreductase subunit delta
DRTY-8_201803_bins_4_scaffold_5_18	d__Archaea;p__Thermoproteota;c__Thermoproteia;o__Thermoproteales;f__Thermoproteaceae;g__Pyrobaculum;s__Pyrobaculum arsenaticum	202207_JZ-3	1848	11.6129	Carbon metabolism	aor	aldehyde:ferredoxin oxidoreductase
DRTY-3_201803_bins_9_scaffold_27_4	d__Archaea;p__Micrarchaeota;c__Micrarchaeia;o__Micrarchaeales;f__Micrarchaeaceae;g__;s__	202207_DRTY-16	1734	11.5635	Carbon metabolism	korA, oorA, oforA	2-oxoglutarate/2-oxoacid ferredoxin oxidoreductase subunit alpha
DRTY-3_201901_bins_12_scaffold_14_7	d__Archaea;p__Thermoplasmatota;c__Thermoplasmata;o__ARK-15;f__ARK-15;g__ARK-15;s__	202207_DRTY-16	390	11.5319	Carbon metabolism	sdhC, frdC	succinate dehydrogenase cytochrome b subunit
DPZ-5_202101_bins_146_scaffold_1_738	d__Archaea;p__Thermoproteota;c__Nitrososphaeria_A;o__Caldarchaeales;f__Caldarchaeaceae;g__Caldarchaeum;s__Caldarchaeum subterraneum_B	202207_JZ-3	1029	11.4707	Sulfur metabolism	cysK	cysteine synthase [EC:2.5.1.47]
DRTY-3_201901_bins_12_scaffold_43_3	d__Archaea;p__Thermoplasmatota;c__Thermoplasmata;o__ARK-15;f__ARK-15;g__ARK-15;s__	202207_DRTY-16	2667	11.453	Carbon metabolism	ppdK	pyruvate, orthophosphate dikinase
JZ-4_201803_bins_274_scaffold_58_2	d__Archaea;p__Thermoproteota;c__Nitrososphaeria;o__Nitrososphaerales;f__Nitrosopumilaceae;g__Nitrosotenuis;s__Nitrosotenuis uzonensis	202101_JZ-2	396	11.4342	Carbon metabolism	MCEE, epi	methylmalonyl-CoA/ethylmalonyl-CoA epimerase
DRTY-7_201912_bins_8_scaffold_5_11	d__Archaea;p__Thermoproteota;c__Nitrososphaeria;o__Nitrososphaerales;f__Nitrosocaldaceae;g__Nitrosocaldus;s__Nitrosocaldus sp013538675	202207_QQ	399	11.4171	Carbon metabolism	MCEE, epi	methylmalonyl-CoA/ethylmalonyl-CoA epimerase
DRTY-16_202007_bins_37_scaffold_2_10	d__Archaea;p__Thermoplasmatota;c__Thermoplasmata;o__Thermoplasmatales;f__Thermoplasmataceae;g__UBA447;s__	202207_DRTY-16	888	11.3956	Carbon metabolism	serB, PSPH	phosphoserine phosphatase
DRTY-3_201901_bins_12_scaffold_83_3	d__Archaea;p__Thermoplasmatota;c__Thermoplasmata;o__ARK-15;f__ARK-15;g__ARK-15;s__	202207_DRTY-16	921	11.3942	Carbon metabolism	serA, PHGDH	D-3-phosphoglycerate dehydrogenase / 2-oxoglutarate reductase
BF3_201808_bins_33_scaffold_26_17	d__Archaea;p__Thermoproteota;c__Nitrososphaeria_A;o__Caldarchaeales;f__Caldarchaeaceae;g__Caldarchaeum;s__Caldarchaeum subterraneum_D	202207_JZ-3	1140	11.2951	Carbon metabolism	K01622	fructose 1,6-bisphosphate aldolase/phosphatase
ZZQ_201901_bins_20_scaffold_10_66	d__Archaea;p__Thermoproteota;c__Thermoproteia;o__Thermoproteales;f__Thermoproteaceae;g__Pyrobaculum;s__Pyrobaculum arsenaticum	202207_JZ-3	855	11.2951	Carbon metabolism	PRPS, prsA	ribose-phosphate pyrophosphokinase
DRTY-9_201901_bins_12_scaffold_2_6	d__Archaea;p__Thermoproteota;c__Nitrososphaeria;o__Conexivisphaerales;f__UBA164;g__;s__	202207_DRTY-16	798	11.2718	Carbon metabolism	K16306	fructose-bisphosphate aldolase / 2-amino-3,7-dideoxy-D-threo-hept-6-uloson
JZ-2_201705_bins_214_scaffold_66_1	d__Archaea;p__Thermoproteota;c__Nitrososphaeria;o__Nitrososphaerales;f__Nitrosocaldaceae;g__Nitrosocaldus;s__Nitrosocaldus sp013538805	202207_QQ	1167	11.2645	Carbon metabolism	abfD	4-hydroxybutyryl-CoA dehydratase / vinylacetyl-CoA-Delta-isomerase
DPZ-5_202101_bins_146_scaffold_1_735	d__Archaea;p__Thermoproteota;c__Nitrososphaeria_A;o__Caldarchaeales;f__Caldarchaeaceae;g__Caldarchaeum;s__Caldarchaeum subterraneum_B	202207_JZ-3	957	11.2125	Nitrogen metabolism	arcC	carbamate kinase
GMQS_201709_bins_8_scaffold_5_61	d__Archaea;p__Thermoproteota;c__Thermoproteia;o__Sulfolobales;f__Acidilobaceae;g__DSZV01;s__DSZV01 sp011367065	202207_JZ-3	1341	11.2024	Carbon metabolism	E4.2.1.2B, fumC, FH	fumarate hydratase, class II
DRTY-8_201705_bins_31_scaffold_5_43	d__Archaea;p__Thermoproteota;c__Thermoproteia;o__Thermofilales;f__Thermofilaceae;g__Thermofilum_C;s__Thermofilum_C sp011364825	202207_JZ-3	288	11.1774	Carbon metabolism	porD	pyruvate ferredoxin oxidoreductase delta subunit
DRTY-8_201803_bins_4_scaffold_59_4	d__Archaea;p__Thermoproteota;c__Thermoproteia;o__Thermoproteales;f__Thermoproteaceae;g__Pyrobaculum;s__Pyrobaculum arsenaticum	202207_JZ-3	768	11.1774	Nitrogen metabolism	narI, narV	nitrate reductase gamma subunit
ZZQ_201803_bins_25_scaffold_68_4	d__Archaea;p__Thermoproteota;c__Thermoproteia;o__Thermofilales;f__Thermofilaceae;g__Thermofilum_C;s__Thermofilum_C sp011364825	202207_JZ-3	288	11.1774	Carbon metabolism	porD	pyruvate ferredoxin oxidoreductase delta subunit
JZ-4_201803_bins_274_scaffold_92_7	d__Archaea;p__Thermoproteota;c__Nitrososphaeria;o__Nitrososphaerales;f__Nitrosopumilaceae;g__Nitrosotenuis;s__Nitrosotenuis uzonensis	202101_JZ-2	1050	11.1212	Carbon metabolism	adhP	alcohol dehydrogenase, propanol-preferring
DRTY-16_202007_bins_26_scaffold_1_165	d__Archaea;p__Thermoplasmatota;c__Thermoplasmata;o__Thermoplasmatales;f__Thermoplasmataceae;g__B-DKE;s__	202207_DRTY-16	927	11.1183	Carbon metabolism	korB, oorB, oforB	2-oxoglutarate/2-oxoacid ferredoxin oxidoreductase subunit beta
JZ-2_201907_bins_36_scaffold_2_265	d__Archaea;p__Halobacteriota;c__Syntropharchaeia;o__JACQPP01;f__JACQPP01;g__;s__	202207_JZ-3	1641	11.1161	Carbon metabolism	E5.4.99.2A, mcmA1	methylmalonyl-CoA mutase, N-terminal domain
DRTY-16_202007_bins_37_scaffold_48_5	d__Archaea;p__Thermoplasmatota;c__Thermoplasmata;o__Thermoplasmatales;f__Thermoplasmataceae;g__UBA447;s__	202207_DRTY-16	1014	11.0884	Carbon metabolism	K15020	acryloyl-coenzyme A reductase
ZZQ_201901_bins_20_scaffold_28_8	d__Archaea;p__Thermoproteota;c__Thermoproteia;o__Thermoproteales;f__Thermoproteaceae;g__Pyrobaculum;s__Pyrobaculum arsenaticum	202207_JZ-3	969	11.0736	Carbon metabolism	adhP	alcohol dehydrogenase, propanol-preferring
JZ-1_201705_bins_112_scaffold_3_62	d__Archaea;p__Thermoproteota;c__Nitrososphaeria;o__Nitrososphaerales;f__Nitrosocaldaceae;g__Nitrosocaldus;s__Nitrosocaldus sp013538805	202207_JZ-3	1260	11.071	Carbon metabolism	ENO, eno	enolase
HNT-4_202101_bins_24_scaffold_4_27	d__Archaea;p__Thermoproteota;c__Nitrososphaeria;o__Nitrososphaerales;f__Nitrososphaeraceae;g__Nitrososphaera;s__Nitrososphaera sp013388945	202101_JZ-2	1056	11.058	Nitrogen metabolism	nirK	nitrite reductase (NO-forming)
DPZ-5_202101_bins_146_scaffold_1_674	d__Archaea;p__Thermoproteota;c__Nitrososphaeria_A;o__Caldarchaeales;f__Caldarchaeaceae;g__Caldarchaeum;s__Caldarchaeum subterraneum_B	202207_QQ	1236	11.0569	Nitrogen metabolism	GLUD1_2, gdhA	glutamate dehydrogenase (NAD(P)+)
DRTY-6_201709_bins_1_scaffold_34_2	d__Archaea;p__Nanoarchaeota;c__Nanoarchaeia;o__DTBS01;f__;g__;s__	202207_DRTY-16	678	11.0557	Carbon metabolism	aor	aldehyde:ferredoxin oxidoreductase
DRTY-3_201901_bins_12_scaffold_36_3	d__Archaea;p__Thermoplasmatota;c__Thermoplasmata;o__ARK-15;f__ARK-15;g__ARK-15;s__	202207_DRTY-16	1035	11.0445	Carbon metabolism	gntK	gluconokinase
DRTY-16_202007_bins_50_scaffold_33_7	d__Archaea;p__Thermoplasmatota;c__Thermoplasmata;o__Thermoplasmatales;f__Thermoplasmataceae;g__UBA509;s__	202207_DRTY-16	1020	11.0232	Carbon metabolism	K15020	acryloyl-coenzyme A reductase
DRTY-18_202007_bins_11_scaffold_51_5	d__Archaea;p__Micrarchaeota;c__Micrarchaeia;o__Micrarchaeales;f__Micrarchaeaceae;g__;s__	202207_DRTY-16	1020	11.0232	Carbon metabolism	nifV	homocitrate synthase NifV
DRTY-7_201912_bins_8_scaffold_84_2	d__Archaea;p__Thermoproteota;c__Nitrososphaeria;o__Nitrososphaerales;f__Nitrosocaldaceae;g__Nitrosocaldus;s__Nitrosocaldus sp013538675	202207_QQ	1005	11.0081	Carbon metabolism	korD, oorD	2-oxoglutarate ferredoxin oxidoreductase subunit delta
DRTY-3_202007_bins_5_scaffold_38_6	d__Archaea;p__Micrarchaeota;c__Micrarchaeia;o__Micrarchaeales;f__Micrarchaeaceae;g__;s__	202207_DRTY-16	630	11.0057	Carbon metabolism	acdB	acetate---CoA ligase (ADP-forming) subunit beta
DPZ-5_202101_bins_146_scaffold_1_471	d__Archaea;p__Thermoproteota;c__Nitrososphaeria_A;o__Caldarchaeales;f__Caldarchaeaceae;g__Caldarchaeum;s__Caldarchaeum subterraneum_B	202207_QQ	765	10.9739	Carbon metabolism	cofE	coenzyme F420-0:L-glutamate ligase / coenzyme F420-1:gamma-L-glutamate lig
BF4_201808_bins_124_scaffold_3_10	d__Archaea;p__Thermoproteota;c__Nitrososphaeria;o__Nitrososphaerales;f__Nitrosocaldaceae;g__Nitrosocaldus;s__Nitrosocaldus sp013538805	202207_JZ-3	786	10.9215	Carbon metabolism	K16306	fructose-bisphosphate aldolase / 2-amino-3,7-dideoxy-D-threo-hept-6-uloson
ZZQ_201901_bins_20_scaffold_22_39	d__Archaea;p__Thermoproteota;c__Thermoproteia;o__Thermoproteales;f__Thermoproteaceae;g__Pyrobaculum;s__Pyrobaculum arsenaticum	202207_JZ-3	1179	10.9215	Carbon metabolism	ACAT, atoB	acetyl-CoA C-acetyltransferase
JZ-2_201907_bins_187_scaffold_4_122	d__Archaea;p__Thermoproteota;c__Nitrososphaeria;o__Nitrososphaerales;f__Nitrosopumilaceae;g__Nitrosotenuis;s__	202101_JZ-2	1113	10.92	Carbon metabolism	sucC	succinyl-CoA synthetase beta subunit
DRTY-16_202007_bins_50_scaffold_20_10	d__Archaea;p__Thermoplasmatota;c__Thermoplasmata;o__Thermoplasmatales;f__Thermoplasmataceae;g__UBA509;s__	202207_DRTY-16	738	10.9186	Nitrogen metabolism	narI, narV	nitrate reductase gamma subunit
DPZ-5_202101_bins_146_scaffold_1_966	d__Archaea;p__Thermoproteota;c__Nitrososphaeria_A;o__Caldarchaeales;f__Caldarchaeaceae;g__Caldarchaeum;s__Caldarchaeum subterraneum_B	202207_QQ	948	10.9149	Carbon metabolism	serA, PHGDH	D-3-phosphoglycerate dehydrogenase / 2-oxoglutarate reductase
DRTY-3_201901_bins_12_scaffold_7_23	d__Archaea;p__Thermoplasmatota;c__Thermoplasmata;o__ARK-15;f__ARK-15;g__ARK-15;s__	202207_DRTY-16	843	10.8924	Carbon metabolism	korB, oorB, oforB	2-oxoglutarate/2-oxoacid ferredoxin oxidoreductase subunit beta
DRC_201705_bins_77_scaffold_12_48	d__Archaea;p__Thermoproteota;c__Thermoproteia;o__Thermoproteales;f__Thermoproteaceae;g__Pyrobaculum;s__	202207_JZ-3	990	10.8387	Carbon metabolism	K15020	acryloyl-coenzyme A reductase
DRTY-8_201705_bins_31_scaffold_65_2	d__Archaea;p__Thermoproteota;c__Thermoproteia;o__Thermofilales;f__Thermofilaceae;g__Thermofilum_C;s__Thermofilum_C sp011364825	202207_JZ-3	1983	10.8223	Carbon metabolism	ACSS1_2, acs	acetyl-CoA synthetase
DRTY-3_201803_bins_9_scaffold_1_35	d__Archaea;p__Micrarchaeota;c__Micrarchaeia;o__Micrarchaeales;f__Micrarchaeaceae;g__;s__	202207_DRTY-16	573	10.7923	Carbon metabolism	PGAM, gpmA	2,3-bisphosphoglycerate-dependent phosphoglycerate mutase
DPZ-5_202101_bins_146_scaffold_1_1333	d__Archaea;p__Thermoproteota;c__Nitrososphaeria_A;o__Caldarchaeales;f__Caldarchaeaceae;g__Caldarchaeum;s__Caldarchaeum subterraneum_B	202101_JZ-2	1194	10.7779	Sulfur metabolism	sqr	sulfide:quinone oxidoreductase [EC:1.8.5.4]
QQ_201901_bins_130_scaffold_15_23	d__Archaea;p__Thermoproteota;c__Nitrososphaeria_A;o__Caldarchaeales;f__Caldarchaeaceae;g__Caldarchaeum;s__	202207_QQ	363	10.7566	Carbon metabolism	sdhD, frdD	succinate dehydrogenase membrane anchor subunit
QQ_201709_bins_135_scaffold_11_22	d__Archaea;p__Thermoproteota;c__Nitrososphaeria_A;o__Caldarchaeales;f__Caldarchaeaceae;g__Caldarchaeum;s__	202207_JZ-3	699	10.7457	Carbon metabolism	DLD, lpd, pdhD	dihydrolipoamide dehydrogenase
DPZ-5_202101_bins_146_scaffold_1_735	d__Archaea;p__Thermoproteota;c__Nitrososphaeria_A;o__Caldarchaeales;f__Caldarchaeaceae;g__Caldarchaeum;s__Caldarchaeum subterraneum_B	202207_QQ	957	10.7443	Nitrogen metabolism	arcC	carbamate kinase
BF4_201808_bins_124_scaffold_33_10	d__Archaea;p__Thermoproteota;c__Nitrososphaeria;o__Nitrososphaerales;f__Nitrosocaldaceae;g__Nitrosocaldus;s__Nitrosocaldus sp013538805	202207_QQ	618	10.741	Carbon metabolism	ACSS1_2, acs	acetyl-CoA synthetase
DRTY-16_202007_bins_37_scaffold_40_5	d__Archaea;p__Thermoplasmatota;c__Thermoplasmata;o__Thermoplasmatales;f__Thermoplasmataceae;g__UBA447;s__	202207_DRTY-16	2706	10.734	Carbon metabolism	ACO, acnA	aconitate hydratase
JZ-1_201705_bins_112_scaffold_6_25	d__Archaea;p__Thermoproteota;c__Nitrososphaeria;o__Nitrososphaerales;f__Nitrosocaldaceae;g__Nitrosocaldus;s__Nitrosocaldus sp013538805	202207_JZ-3	900	10.7303	Carbon metabolism	metF, MTHFR	methylenetetrahydrofolate reductase (NADH)
DRTY-16_202007_bins_56_scaffold_140_4	d__Archaea;p__Micrarchaeota;c__Micrarchaeia;o__Micrarchaeales;f__Micrarchaeaceae;g__;s__	202207_DRTY-16	996	10.7244	Sulfur metabolism	nrnA	bifunctional oligoribonuclease and PAP phosphatase NrnA [EC:3.1.3.7 3.1.13.3]
DRTY-3_201901_bins_12_scaffold_65_4	d__Archaea;p__Thermoplasmatota;c__Thermoplasmata;o__ARK-15;f__ARK-15;g__ARK-15;s__	202207_DRTY-16	1110	10.6359	Carbon metabolism	sucC	succinyl-CoA synthetase beta subunit
DRTY-9_201901_bins_12_scaffold_19_8	d__Archaea;p__Thermoproteota;c__Nitrososphaeria;o__Conexivisphaerales;f__UBA164;g__;s__	202207_DRTY-16	1359	10.6176	Carbon metabolism	PK, pyk	pyruvate kinase
DRTY-16_202007_bins_50_scaffold_22_14	d__Archaea;p__Thermoplasmatota;c__Thermoplasmata;o__Thermoplasmatales;f__Thermoplasmataceae;g__UBA509;s__	202207_DRTY-16	1995	10.6143	Carbon metabolism	K15016	enoyl-CoA hydratase / 3-hydroxyacyl-CoA dehydrogenase
DPZ-5_202101_bins_146_scaffold_1_1297	d__Archaea;p__Thermoproteota;c__Nitrososphaeria_A;o__Caldarchaeales;f__Caldarchaeaceae;g__Caldarchaeum;s__Caldarchaeum subterraneum_B	202207_JZ-3	2730	10.6124	Carbon metabolism	ACO, acnA	aconitate hydratase
DRTY-7_201912_bins_8_scaffold_60_5	d__Archaea;p__Thermoproteota;c__Nitrososphaeria;o__Nitrososphaerales;f__Nitrosocaldaceae;g__Nitrosocaldus;s__Nitrosocaldus sp013538675	202207_JZ-3	2634	10.5918	Carbon metabolism	ppdK	pyruvate, orthophosphate dikinase
DPZ-5_202101_bins_146_scaffold_1_1260	d__Archaea;p__Thermoproteota;c__Nitrososphaeria_A;o__Caldarchaeales;f__Caldarchaeaceae;g__Caldarchaeum;s__Caldarchaeum subterraneum_B	202207_JZ-3	1014	10.5822	Nitrogen metabolism	nirK	nitrite reductase (NO-forming)
DRTY-16_202007_bins_50_scaffold_26_13	d__Archaea;p__Thermoplasmatota;c__Thermoplasmata;o__Thermoplasmatales;f__Thermoplasmataceae;g__UBA509;s__	202207_DRTY-16	1814	10.574	Carbon metabolism	PGK, pgk	phosphoglycerate kinase
JZ-4_201803_bins_274_scaffold_34_15	d__Archaea;p__Thermoproteota;c__Nitrososphaeria;o__Nitrososphaerales;f__Nitrosopumilaceae;g__Nitrosotenuis;s__Nitrosotenuis uzonensis	202101_JZ-2	678	10.5448	Carbon metabolism	rpiA	ribose 5-phosphate isomerase A
JZ-2_201907_bins_187_scaffold_18_17	d__Archaea;p__Thermoproteota;c__Nitrososphaeria;o__Nitrososphaerales;f__Nitrosopumilaceae;g__Nitrosotenuis;s__	202101_JZ-2	633	10.5414	Carbon metabolism	psp	phosphoserine phosphatase
DRTY-16_202007_bins_23_scaffold_10_13	d__Archaea;p__Thermoplasmatota;c__Thermoplasmata;o__UBA184;f__UBA184;g__;s__	202207_DRTY-16	1140	10.5204	Carbon metabolism	AGXT	alanine-glyoxylate transaminase / serine-glyoxylate transaminase / serine-
JZ-2_201901_bins_28_scaffold_20_2	d__Archaea;p__Thermoproteota;c__Nitrososphaeria_A;o__Caldarchaeales;f__Caldarchaeaceae;g__Caldarchaeum;s__	202207_JZ-3	714	10.5199	Carbon metabolism	frdB	succinate dehydrogenase iron-sulfur subunit
BF3_201808_bins_33_scaffold_1_85	d__Archaea;p__Thermoproteota;c__Nitrososphaeria_A;o__Caldarchaeales;f__Caldarchaeaceae;g__Caldarchaeum;s__Caldarchaeum subterraneum_D	202207_QQ	1203	10.4946	Carbon metabolism	frhB	coenzyme F420 hydrogenase subunit beta
JZ-2_201901_bins_28_scaffold_15_18	d__Archaea;p__Thermoproteota;c__Nitrososphaeria_A;o__Caldarchaeales;f__Caldarchaeaceae;g__Caldarchaeum;s__	202207_JZ-3	927	10.4178	Carbon metabolism	ACO, acnA	aconitate hydratase
DRTY-19_202007_bins_24_scaffold_1_96	d__Archaea;p__Thermoplasmatota;c__Thermoplasmata;o__Thermoplasmatales;f__GCA-001856825;g__;s__	202207_DRTY-16	828	10.4108	Carbon metabolism	galM, GALM	aldose 1-epimerase
DRTY-2_201901_bins_36_scaffold_1_5	d__Archaea;p__Thermoplasmatota;c__Thermoplasmata;o__Thermoplasmatales;f__GCA-001856825;g__;s__	202207_DRTY-16	414	10.4108	Carbon metabolism	sdhC, frdC	succinate dehydrogenase cytochrome b subunit
JZ-1_201705_bins_112_scaffold_13_44	d__Archaea;p__Thermoproteota;c__Nitrososphaeria;o__Nitrososphaerales;f__Nitrosocaldaceae;g__Nitrosocaldus;s__Nitrosocaldus sp013538805	202207_JZ-3	723	10.389	Sulfur metabolism	cysH	phosphoadenosine phosphosulfate reductase [EC:1.8.4.8 1.8.4.10]
DRTY-7_201912_bins_8_scaffold_76_7	d__Archaea;p__Thermoproteota;c__Nitrososphaeria;o__Nitrososphaerales;f__Nitrosocaldaceae;g__Nitrosocaldus;s__Nitrosocaldus sp013538675	202207_JZ-3	1137	10.3811	Carbon metabolism	K01622	fructose 1,6-bisphosphate aldolase/phosphatase
DRTY-16_202007_bins_56_scaffold_53_3	d__Archaea;p__Micrarchaeota;c__Micrarchaeia;o__Micrarchaeales;f__Micrarchaeaceae;g__;s__	202207_DRTY-16	1446	10.3676	Carbon metabolism	acdAB	acetate---CoA ligase (ADP-forming)
DPZ-5_202101_bins_146_scaffold_1_1278	d__Archaea;p__Thermoproteota;c__Nitrososphaeria_A;o__Caldarchaeales;f__Caldarchaeaceae;g__Caldarchaeum;s__Caldarchaeum subterraneum_B	202207_JZ-3	1038	10.3375	Carbon metabolism	IDH3	isocitrate dehydrogenase (NAD+)
DPZ-5_202101_bins_146_scaffold_1_371	d__Archaea;p__Thermoproteota;c__Nitrososphaeria_A;o__Caldarchaeales;f__Caldarchaeaceae;g__Caldarchaeum;s__Caldarchaeum subterraneum_B	202207_QQ	945	10.3298	Carbon metabolism	serA, PHGDH	D-3-phosphoglycerate dehydrogenase / 2-oxoglutarate reductase
ZZQ_201803_bins_25_scaffold_41_1	d__Archaea;p__Thermoproteota;c__Thermoproteia;o__Thermofilales;f__Thermofilaceae;g__Thermofilum_C;s__Thermofilum_C sp011364825	202207_JZ-3	936	10.3176	Carbon metabolism	hdrD	heterodisulfide reductase subunit D
DRTY-9_201901_bins_12_scaffold_40_5	d__Archaea;p__Thermoproteota;c__Nitrososphaeria;o__Conexivisphaerales;f__UBA164;g__;s__	202207_DRTY-16	873	10.3035	Carbon metabolism	sucD	succinyl-CoA synthetase alpha subunit
BF4_201808_bins_124_scaffold_1_17	d__Archaea;p__Thermoproteota;c__Nitrososphaeria;o__Nitrososphaerales;f__Nitrosocaldaceae;g__Nitrosocaldus;s__Nitrosocaldus sp013538805	202207_JZ-3	2085	10.2929	Carbon metabolism	korB, oorB, oforB	2-oxoglutarate/2-oxoacid ferredoxin oxidoreductase subunit beta
DRTY-9_201709_bins_2_scaffold_17_16	d__Archaea;p__Micrarchaeota;c__Micrarchaeia;o__Micrarchaeales;f__Micrarchaeaceae;g__;s__	202207_DRTY-16	930	10.2765	Carbon metabolism	korB, oorB, oforB	2-oxoglutarate/2-oxoacid ferredoxin oxidoreductase subunit beta
DRC_201705_bins_77_scaffold_4_133	d__Archaea;p__Thermoproteota;c__Thermoproteia;o__Thermoproteales;f__Thermoproteaceae;g__Pyrobaculum;s__	202207_JZ-3	1254	10.2683	Carbon metabolism	ENO, eno	enolase
GMQS_201709_bins_8_scaffold_5_36	d__Archaea;p__Thermoproteota;c__Thermoproteia;o__Sulfolobales;f__Acidilobaceae;g__DSZV01;s__DSZV01 sp011367065	202101_JZ-2	930	10.25	Carbon metabolism	mdh	malate dehydrogenase
JZ-4_201803_bins_274_scaffold_6_25	d__Archaea;p__Thermoproteota;c__Nitrososphaeria;o__Nitrososphaerales;f__Nitrosopumilaceae;g__Nitrosotenuis;s__Nitrosotenuis uzonensis	202101_JZ-2	279	10.25	Carbon metabolism	acyP	acylphosphatase
JZ-4_201803_bins_274_scaffold_81_10	d__Archaea;p__Thermoproteota;c__Nitrososphaeria;o__Nitrososphaerales;f__Nitrosopumilaceae;g__Nitrosotenuis;s__Nitrosotenuis uzonensis	202101_JZ-2	465	10.25	Carbon metabolism	serA, PHGDH	D-3-phosphoglycerate dehydrogenase / 2-oxoglutarate reductase
DRTY-16_202007_bins_50_scaffold_31_5	d__Archaea;p__Thermoplasmatota;c__Thermoplasmata;o__Thermoplasmatales;f__Thermoplasmataceae;g__UBA509;s__	202207_DRTY-16	1554	10.25	Carbon metabolism	ALDH7A1	aldehyde dehydrogenase family 7 member A1
BF3_201808_bins_33_scaffold_28_8	d__Archaea;p__Thermoproteota;c__Nitrososphaeria_A;o__Caldarchaeales;f__Caldarchaeaceae;g__Caldarchaeum;s__Caldarchaeum subterraneum_D	202207_JZ-3	1572	10.2389	Carbon metabolism	leuA, IMS	2-isopropylmalate synthase
DRTY-3_202007_bins_5_scaffold_11_12	d__Archaea;p__Micrarchaeota;c__Micrarchaeia;o__Micrarchaeales;f__Micrarchaeaceae;g__;s__	202207_DRTY-16	789	10.2129	Sulfur metabolism	cysD	sulfate adenylyltransferase subunit 2 [EC:2.7.7.4]
DRTY-3_201901_bins_12_scaffold_5_10	d__Archaea;p__Thermoplasmatota;c__Thermoplasmata;o__ARK-15;f__ARK-15;g__ARK-15;s__	202207_DRTY-16	846	10.1893	Carbon metabolism	E2.2.1.1, tktA, tktB	transketolase
DRTY-16_202007_bins_37_scaffold_37_11	d__Archaea;p__Thermoplasmatota;c__Thermoplasmata;o__Thermoplasmatales;f__Thermoplasmataceae;g__UBA447;s__	202207_DRTY-16	1143	10.1649	Sulfur metabolism	sqr	sulfide:quinone oxidoreductase [EC:1.8.5.4]
DRTY-3_201901_bins_12_scaffold_112_3	d__Archaea;p__Thermoplasmatota;c__Thermoplasmata;o__ARK-15;f__ARK-15;g__ARK-15;s__	202207_DRTY-16	1143	10.1649	Carbon metabolism	korA, oorA, oforA	2-oxoglutarate/2-oxoacid ferredoxin oxidoreductase subunit alpha
DRTY-3_202007_bins_5_scaffold_3_11	d__Archaea;p__Micrarchaeota;c__Micrarchaeia;o__Micrarchaeales;f__Micrarchaeaceae;g__;s__	202207_DRTY-16	1254	10.1617	Carbon metabolism	apgM	2,3-bisphosphoglycerate-independent phosphoglycerate mutase
DPZ-5_202101_bins_146_scaffold_1_1297	d__Archaea;p__Thermoproteota;c__Nitrososphaeria_A;o__Caldarchaeales;f__Caldarchaeaceae;g__Caldarchaeum;s__Caldarchaeum subterraneum_B	202207_QQ	2730	10.155	Carbon metabolism	ACO, acnA	aconitate hydratase
DPZ-5_202101_bins_146_scaffold_1_1520	d__Archaea;p__Thermoproteota;c__Nitrososphaeria_A;o__Caldarchaeales;f__Caldarchaeaceae;g__Caldarchaeum;s__Caldarchaeum subterraneum_B	202207_QQ	1122	10.1502	Carbon metabolism	sucC	succinyl-CoA synthetase beta subunit
DRTY-6_201709_bins_1_scaffold_12_4	d__Archaea;p__Nanoarchaeota;c__Nanoarchaeia;o__DTBS01;f__;g__;s__	202207_DRTY-16	1020	10.1046	Carbon metabolism	gap2, gapB	glyceraldehyde-3-phosphate dehydrogenase (NAD(P)+) (phosphorylating)
BF3_201808_bins_33_scaffold_8_42	d__Archaea;p__Thermoproteota;c__Nitrososphaeria_A;o__Caldarchaeales;f__Caldarchaeaceae;g__Caldarchaeum;s__Caldarchaeum subterraneum_D	202207_JZ-3	2655	10.1039	Carbon metabolism	ppdK	pyruvate, orthophosphate dikinase
BF2_201808_bins_85_scaffold_5_61	d__Archaea;p__Thermoproteota;c__Thermoproteia;o__Sulfolobales;f__AG1;g__AG1;s__AG1 sp003116855	202207_JZ-3	744	10.0957	Carbon metabolism	fdoI, fdsG	formate dehydrogenase subunit gamma
DPZ-5_202101_bins_146_scaffold_1_432	d__Archaea;p__Thermoproteota;c__Nitrososphaeria_A;o__Caldarchaeales;f__Caldarchaeaceae;g__Caldarchaeum;s__Caldarchaeum subterraneum_B	202101_JZ-2	969	10.0834	Carbon metabolism	korB, oorB, oforB	2-oxoglutarate/2-oxoacid ferredoxin oxidoreductase subunit beta
GMQS_201709_bins_8_scaffold_10_7	d__Archaea;p__Thermoproteota;c__Thermoproteia;o__Sulfolobales;f__Acidilobaceae;g__DSZV01;s__DSZV01 sp011367065	202207_JZ-3	852	10.0754	Carbon metabolism	korB, oorB, oforB	2-oxoglutarate/2-oxoacid ferredoxin oxidoreductase subunit beta
DRTY-3_201901_bins_12_scaffold_32_10	d__Archaea;p__Thermoplasmatota;c__Thermoplasmata;o__ARK-15;f__ARK-15;g__ARK-15;s__	202207_DRTY-16	1116	10.075	Carbon metabolism	korA, oorA, oforA	2-oxoglutarate/2-oxoacid ferredoxin oxidoreductase subunit alpha
DPZ-5_202101_bins_146_scaffold_1_809	d__Archaea;p__Thermoproteota;c__Nitrososphaeria_A;o__Caldarchaeales;f__Caldarchaeaceae;g__Caldarchaeum;s__Caldarchaeum subterraneum_B	202207_QQ	912	10.0613	Carbon metabolism	porB	pyruvate ferredoxin oxidoreductase beta subunit
DRTY-16_202007_bins_21_scaffold_1_103	d__Archaea;p__Thermoplasmatota;c__Thermoplasmata;o__ARK-15;f__ARK-15;g__;s__	202207_DRTY-16	951	10.0495	Carbon metabolism	glk	glucokinase
DPZ-5_202101_bins_146_scaffold_1_839	d__Archaea;p__Thermoproteota;c__Nitrososphaeria_A;o__Caldarchaeales;f__Caldarchaeaceae;g__Caldarchaeum;s__Caldarchaeum subterraneum_B	202207_QQ	1140	10.0471	Carbon metabolism	AGXT	alanine-glyoxylate transaminase / serine-glyoxylate transaminase / serine-
DRTY-16_202007_bins_56_scaffold_136_4	d__Archaea;p__Micrarchaeota;c__Micrarchaeia;o__Micrarchaeales;f__Micrarchaeaceae;g__;s__	202207_DRTY-16	1083	10.0359	Carbon metabolism	lldD	L-lactate dehydrogenase (cytochrome)
DRTY-3_201901_bins_12_scaffold_14_5	d__Archaea;p__Thermoplasmatota;c__Thermoplasmata;o__ARK-15;f__ARK-15;g__ARK-15;s__	202207_DRTY-16	1701	10.0252	Carbon metabolism	sdhA, frdA	succinate dehydrogenase flavoprotein subunit
