# Supplementary material for: Analysis of nearly 3000 archaeal genomes from terrestrial geothermal springs sheds light on interconnected biogeochemical processes
Source: Nat Commun. 2024 May 14;15:4066. doi: 10.1038/s41467-024-48498-5 (PMC11094006; doi:10.1038/s41467-024-48498-5)
Supplement: Supplementary file 12 — Supplementary Data 9 [file 41467_2024_48498_MOESM12_ESM.xlsx]

## Sheet: SD9
Supplementary Data 9. Expressed genes associated with CAZymes in Archaea.
Sequence	Sampling site	Length	FPKM	Family	Enzyme	Substrate	Class of Substrate	Classification
BF2_201808_bins_85_scaffold_56_4	202207_JZ-3	444	676.687	GH023	lysozyme	peptidoglycan	amino sugar	d__Archaea;p__Thermoproteota;c__Thermoproteia;o__Sulfolobales;f__AG1;g__AG1;s__AG1 sp003116855
DRC_201705_bins_79_scaffold_63_3	202207_JZ-3	1941	222.236	GH103	peptidoglycan lytic transglycosylase	peptidoglycan	amino sugar	d__Archaea;p__Thermoproteota;c__Thermoproteia;o__Sulfolobales;f__Desulfurococcaceae;g__UBA285;s__
DRTY-6_201709_bins_1_scaffold_17_9	202207_DRTY-16	1062	140.987	GH109	α-N-acetylgalactosaminidase	galactosaminide	amino sugar	d__Archaea;p__Nanoarchaeota;c__Nanoarchaeia;o__DTBS01;f__;g__;s__
DRTY-6_201709_bins_1_scaffold_17_1	202207_DRTY-16	807	124.465	GH078	α-rhamnosidase	rhamnoside	pectin	d__Archaea;p__Nanoarchaeota;c__Nanoarchaeia;o__DTBS01;f__;g__;s__
DRTY-16_202007_bins_2_scaffold_3_14	202207_DRTY-16	1785	114.116	GH015	glucoamylase	starch	starch	d__Archaea;p__Thermoplasmatota;c__Thermoplasmata;o__Thermoplasmatales;f__GCA-001856825;g__;s__
DRTY-16_202007_bins_21_scaffold_3_23	202207_DRTY-16	1836	80.5305	GH015	glucoamylase	starch	starch	d__Archaea;p__Thermoplasmatota;c__Thermoplasmata;o__ARK-15;f__ARK-15;g__;s__
DRTY-16_202007_bins_21_scaffold_3_16	202207_DRTY-16	1899	70.6552	GH015	glucoamylase	starch	starch	d__Archaea;p__Thermoplasmatota;c__Thermoplasmata;o__ARK-15;f__ARK-15;g__;s__
DRTY-16_202007_bins_21_scaffold_3_17	202207_DRTY-16	1803	68.4929	GH133	amylo-1,6-glucosidase	limit dextrin	starch	d__Archaea;p__Thermoplasmatota;c__Thermoplasmata;o__ARK-15;f__ARK-15;g__;s__
DRTY-6_201709_bins_1_scaffold_23_7	202207_DRTY-16	1113	60.1075	GH109	α-N-acetylgalactosaminidase	galactosaminide	amino sugar	d__Archaea;p__Nanoarchaeota;c__Nanoarchaeia;o__DTBS01;f__;g__;s__
DRC_201705_bins_77_scaffold_10_54	202207_JZ-3	1401	48.252	GH077	amylomaltase	maltose	starch	d__Archaea;p__Thermoproteota;c__Thermoproteia;o__Thermoproteales;f__Thermoproteaceae;g__Pyrobaculum;s__
BF2_201808_bins_60_scaffold_2_10	202207_JZ-3	2055	41.2504	GH031	α-glucosidase; α-xylosidase	starch; xyloglucan	starch	d__Archaea;p__Thermoproteota;c__Thermoproteia;o__Thermoproteales;f__Thermoproteaceae;g__Pyrobaculum;s__Pyrobaculum aerophilum
DRTY-16_202007_bins_2_scaffold_16_7	202207_DRTY-16	1899	40.9524	GH015	glucoamylase	starch	starch	d__Archaea;p__Thermoplasmatota;c__Thermoplasmata;o__Thermoplasmatales;f__GCA-001856825;g__;s__
DRC_201705_bins_77_scaffold_8_12	202207_JZ-3	1383	39.5695	GH057	α-amylase; endoamylase; α-galactosidase	starch; melibiose	starch; hemicellulose	d__Archaea;p__Thermoproteota;c__Thermoproteia;o__Thermoproteales;f__Thermoproteaceae;g__Pyrobaculum;s__
DRTY-16_202007_bins_2_scaffold_16_8	202207_DRTY-16	1848	39.4461	GH133	amylo-1,6-glucosidase	limit dextrin	starch	d__Archaea;p__Thermoplasmatota;c__Thermoplasmata;o__Thermoplasmatales;f__GCA-001856825;g__;s__
DRTY-2_201901_bins_36_scaffold_16_2	202207_DRTY-16	1881	37.8574	GH013	α-amylase; endoamylase	starch; pullulan	starch; pullulan	d__Archaea;p__Thermoplasmatota;c__Thermoplasmata;o__Thermoplasmatales;f__GCA-001856825;g__;s__
DRTY-6_201709_bins_1_scaffold_35_5	202207_DRTY-16	1446	37.5825	GH005	chitosanase; β-mannosidase; cellulase; β-endomannanase; β-mannanase; β-1,4-endoxylanase; cellobiohydrolase; β-1,4-xylosidase	cellulose; xylan; mannan	cellulose; hemicellulose; chitin	d__Archaea;p__Nanoarchaeota;c__Nanoarchaeia;o__DTBS01;f__;g__;s__
DRTY-6_201912_bins_78_scaffold_79_4	202207_DRTY-16	951	33.8925	GH130	β-1,4-mannooligosaccharide phosphorylase	mannooligosaccharide	hemicellulose	d__Archaea;p__Micrarchaeota;c__Micrarchaeia;o__CABMEP01;f__CABMEP01;g__DTQF01;s__
DRTY-16_202007_bins_2_scaffold_16_10	202207_DRTY-16	1134	31.8934	GH057	α-amylase; endoamylase; α-galactosidase	starch; melibiose	starch; hemicellulose	d__Archaea;p__Thermoplasmatota;c__Thermoplasmata;o__Thermoplasmatales;f__GCA-001856825;g__;s__
DRC_201705_bins_77_scaffold_19_26	202207_JZ-3	1440	31.2968	GH057	α-amylase; endoamylase; α-galactosidase	starch; melibiose	starch; hemicellulose	d__Archaea;p__Thermoproteota;c__Thermoproteia;o__Thermoproteales;f__Thermoproteaceae;g__Pyrobaculum;s__
DRTY-16_202007_bins_50_scaffold_24_16	202207_DRTY-16	1125	29.3168	GH057	α-amylase; endoamylase; α-galactosidase	starch; melibiose	starch; hemicellulose	d__Archaea;p__Thermoplasmatota;c__Thermoplasmata;o__Thermoplasmatales;f__Thermoplasmataceae;g__UBA509;s__
DRTY-16_202007_bins_21_scaffold_3_19	202207_DRTY-16	1131	28.3328	GH057	α-amylase; endoamylase; α-galactosidase	starch; melibiose	starch; hemicellulose	d__Archaea;p__Thermoplasmatota;c__Thermoplasmata;o__ARK-15;f__ARK-15;g__;s__
DRTY-6_201709_bins_1_scaffold_21_2	202207_DRTY-16	1470	28.3003	GH005	chitosanase; β-mannosidase; cellulase; β-endomannanase; β-mannanase; β-1,4-endoxylanase; cellobiohydrolase; β-1,4-xylosidase	cellulose; xylan; mannan	cellulose; hemicellulose; chitin	d__Archaea;p__Nanoarchaeota;c__Nanoarchaeia;o__DTBS01;f__;g__;s__
DRTY-6_201709_bins_1_scaffold_35_6	202207_DRTY-16	954	26.1252	GH043	β-1,4-xylosidase; β-1,3-xylosidase; β-galactosidase; α-arabinofuranosidase; arabinase; β-1,4-endoxylanase	xylan; arabinan; xylo-oligosaccharide; AG-oligosaccharide; L-arabinofuranoside	hemicellulose	d__Archaea;p__Nanoarchaeota;c__Nanoarchaeia;o__DTBS01;f__;g__;s__
DRC_201705_bins_77_scaffold_14_34	202207_JZ-3	1101	25.3396	GH001	β-glucosidase; β-mannosidase; α-fucosidase; α-galactosidase; α-glucuronidase	oligosaccharide-chain	cellulose; hemicellulose	d__Archaea;p__Thermoproteota;c__Thermoproteia;o__Thermoproteales;f__Thermoproteaceae;g__Pyrobaculum;s__
DRC_201705_bins_77_scaffold_12_20	202207_JZ-3	2055	19.3198	GH031	α-glucosidase; α-xylosidase	starch; xyloglucan	starch	d__Archaea;p__Thermoproteota;c__Thermoproteia;o__Thermoproteales;f__Thermoproteaceae;g__Pyrobaculum;s__
DRTY-6_201709_bins_1_scaffold_27_4	202207_DRTY-16	1881	18.4306	GH053	β-1,4-endogalactanase	arabinogalactan	hemicellulose	d__Archaea;p__Nanoarchaeota;c__Nanoarchaeia;o__DTBS01;f__;g__;s__
BF2_201808_bins_85_scaffold_56_4	202101_JZ-2	444	17.7124	GH023	lysozyme	peptidoglycan	amino sugar	d__Archaea;p__Thermoproteota;c__Thermoproteia;o__Sulfolobales;f__AG1;g__AG1;s__AG1 sp003116855
DRTY-6_201709_bins_1_scaffold_21_3	202207_DRTY-16	2070	17.0194	GH002	β-glucosaminidase; β-mannosidase; β-galactosidase; β-glucuronidase	oligosaccharide-chain; peptidoglycan	hemicellulose; chitin; amino sugar	d__Archaea;p__Nanoarchaeota;c__Nanoarchaeia;o__DTBS01;f__;g__;s__
ZZQ_201803_bins_25_scaffold_73_1	202207_JZ-3	2403	16.5219	GH057	α-amylase; endoamylase; α-galactosidase	starch; melibiose	starch; hemicellulose	d__Archaea;p__Thermoproteota;c__Thermoproteia;o__Thermofilales;f__Thermofilaceae;g__Thermofilum_C;s__Thermofilum_C sp011364825
JZ-2_201907_bins_166_scaffold_1_104	202207_QQ	2424	16.4036	GH005	chitosanase; β-mannosidase; cellulase; β-endomannanase; β-mannanase; β-1,4-endoxylanase; cellobiohydrolase; β-1,4-xylosidase	cellulose; xylan; mannan	cellulose; hemicellulose; chitin	d__Archaea;p__Thermoproteota;c__Nitrososphaeria;o__Nitrososphaerales;f__Nitrosocaldaceae;g__JACAFH01;s__JACAFH01 sp013538715
ZZQ_201901_bins_20_scaffold_6_32	202207_JZ-3	1416	15.9136	GH057	α-amylase; endoamylase; α-galactosidase	starch; melibiose	starch; hemicellulose	d__Archaea;p__Thermoproteota;c__Thermoproteia;o__Thermoproteales;f__Thermoproteaceae;g__Pyrobaculum;s__Pyrobaculum arsenaticum
DRTY-3_201803_bins_9_scaffold_22_6	202207_DRTY-16	993	14.1536	GH039	β-1,4-xylosidase	xylo-oligosaccharide	hemicellulose	d__Archaea;p__Micrarchaeota;c__Micrarchaeia;o__Micrarchaeales;f__Micrarchaeaceae;g__;s__
DRTY-6_201709_bins_1_scaffold_19_4	202207_DRTY-16	1311	13.0075	GH028	polygalacturonase; exo-polygalacturonase; exo-polygalacturonosidase; rhamnogalacturonase; endo-xylogalacturonan hydrolase; rhamnogalacturonan α-L-rhamnopyranohydrolase	pectin	pectin	d__Archaea;p__Nanoarchaeota;c__Nanoarchaeia;o__DTBS01;f__;g__;s__
DRTY-16_202007_bins_50_scaffold_10_11	202207_DRTY-16	2406	12.306	GH015	glucoamylase	starch	starch	d__Archaea;p__Thermoplasmatota;c__Thermoplasmata;o__Thermoplasmatales;f__Thermoplasmataceae;g__UBA509;s__
DRTY-6_201803_bins_32_scaffold_64_2	202207_DRTY-16	2826	12.2675	GH038	α-mannosidase	mannooligosaccharide	hemicellulose	d__Archaea;p__Micrarchaeota;c__Micrarchaeia;o__CABMEP01;f__CABMEP01;g__DTQF01;s__
DPZ-5_202101_bins_146_scaffold_1_785	202207_QQ	987	11.6045	GH109	α-N-acetylgalactosaminidase	galactosaminide	amino sugar	d__Archaea;p__Thermoproteota;c__Nitrososphaeria_A;o__Caldarchaeales;f__Caldarchaeaceae;g__Caldarchaeum;s__Caldarchaeum subterraneum_B
DRTY-8_201705_bins_31_scaffold_18_5	202207_JZ-3	1371	10.9573	GH004	α-glucosidase; α-galactosidase; α-glucuronidase	starch; AG-oligosaccharide; glucuronoside	starch; hemicellulose	d__Archaea;p__Thermoproteota;c__Thermoproteia;o__Thermofilales;f__Thermofilaceae;g__Thermofilum_C;s__Thermofilum_C sp011364825
DRTY-8_201705_bins_31_scaffold_64_1	202207_JZ-3	1785	10.8205	GH057	α-amylase; endoamylase; α-galactosidase	starch; melibiose	starch; hemicellulose	d__Archaea;p__Thermoproteota;c__Thermoproteia;o__Thermofilales;f__Thermofilaceae;g__Thermofilum_C;s__Thermofilum_C sp011364825
DRTY-16_202007_bins_50_scaffold_101_1	202207_DRTY-16	1200	10.619	GH013	α-amylase; endoamylase	starch; pullulan	starch; pullulan	d__Archaea;p__Thermoplasmatota;c__Thermoplasmata;o__Thermoplasmatales;f__Thermoplasmataceae;g__UBA509;s__
DRTY-3_202007_bins_5_scaffold_11_5	202207_DRTY-16	978	9.7721	GH039	β-1,4-xylosidase	xylo-oligosaccharide	hemicellulose	d__Archaea;p__Micrarchaeota;c__Micrarchaeia;o__Micrarchaeales;f__Micrarchaeaceae;g__;s__
