# Supplementary material for: Analysis of nearly 3000 archaeal genomes from terrestrial geothermal springs sheds light on interconnected biogeochemical processes
Source: Nat Commun. 2024 May 14;15:4066. doi: 10.1038/s41467-024-48498-5 (PMC11094006; doi:10.1038/s41467-024-48498-5)
Supplement: Supplementary file 13 — Supplementary Data 10 [file 41467_2024_48498_MOESM13_ESM.xlsx]

## Sheet: SD10
Supplementary Data 10. Classification and function for hydrogenase encoded by Archaea.
Hydrogenase gene	Group	Function	Bin	Classification
SRBZ-1_201901_bins_35_scaffold_13_21	[Fe]	Hydrogen oxidation	SRBZ-1_201901_bins_35	d__Archaea;p__Methanobacteriota;c__Methanobacteria;o__Methanobacteriales;f__Methanothermobacteraceae_A;g__Methanothermobacter_A;s__
DRTY-6_201705_bins_86_scaffold_3_18	[FeFe] Group A	Hydrogen generation	DRTY-6_201705_bins_86	d__Archaea;p__Micrarchaeota;c__Micrarchaeia;o__DRTY-6_201705_bins_86;f__;g__;s__
QQ_201907_bins_8_scaffold_29_4	[FeFe] Group A	Hydrogen generation	QQ_201907_bins_8	d__Archaea;p__Micrarchaeota;c__Micrarchaeia;o__Anstonellales;f__UBA8471;g__;s__
JZ-4_201808_bins_5_scaffold_67_2	[FeFe] Group A	Hydrogen generation	JZ-4_201808_bins_5	d__Archaea;p__Nanoarchaeota;c__Nanoarchaeia;o__UBA10117;f__UBA10117;g__;s__
SZTDM-2_201709_bins_212_scaffold_13_18	[FeFe] Group A	Hydrogen generation	SZTDM-2_201709_bins_212	d__Archaea;p__Nanoarchaeota;c__Nanoarchaeia;o__Woesearchaeales;f__UBA9642;g__;s__
SZTDM-2_201709_bins_42_scaffold_22_2	[FeFe] Group A	Hydrogen generation	SZTDM-2_201709_bins_42	d__Archaea;p__Nanoarchaeota;c__Nanoarchaeia;o__Woesearchaeales;f__WALR01;g__;s__
JZ-4_201709_bins_48_scaffold_47_2	[NiFe] Group 1a	Hydrogen oxidation	JZ-4_201709_bins_48	d__Archaea;p__Thermoproteota;c__Bathyarchaeia;o__40CM-2-53-6;f__DTGE01;g__;s__
JZ-2_201705_bins_25_scaffold_55_2	[NiFe] Group 1a	Hydrogen oxidation	JZ-2_201705_bins_25	d__Archaea;p__Thermoproteota;c__Bathyarchaeia;o__40CM-2-53-6;f__RBG-13-38-9;g__JAGTQV01;s__
DRTY-6_201705_bins_12_scaffold_3_5	[NiFe] Group 1g	Hydrogen oxidation	DRTY-6_201705_bins_12	d__Archaea;p__Thermoproteota;c__Korarchaeia;o__Korarchaeales;f__Korarchaeaceae;g__Korarchaeum;s__
DRTY-6_201803_bins_43_scaffold_1_1804	[NiFe] Group 1g	Hydrogen oxidation	DRTY-6_201803_bins_43	d__Archaea;p__Thermoproteota;c__Thermoproteia;o__Thermofilales;f__Thermofilaceae;g__Thermofilum_B;s__Thermofilum_B adornatum
DRTY-6_201705_bins_81_scaffold_11_6	[NiFe] Group 1j	Hydrogen oxidation	DRTY-6_201705_bins_81	d__Archaea;p__Thermoproteota;c__Nitrososphaeria;o__Nitrososphaerales;f__JACAEJ01;g__JACAEJ01;s__
DRTY-4_201912_bins_2_scaffold_1_2277	[NiFe] Group 2e	Hydrogen oxidation	DRTY-4_201912_bins_2	d__Archaea;p__Thermoproteota;c__Thermoproteia;o__Sulfolobales;f__Sulfolobaceae;g__Metallosphaera;s__Metallosphaera sedula
JZ-2_201907_bins_166_scaffold_1_86	[NiFe] Group 3b	Bidirectional	JZ-2_201907_bins_166	d__Archaea;p__Thermoproteota;c__Nitrososphaeria;o__Nitrososphaerales;f__Nitrosocaldaceae;g__JACAFH01;s__JACAFH01 sp013538715
DRTY-7_201912_bins_8_scaffold_13_4	[NiFe] Group 3b	Bidirectional	DRTY-7_201912_bins_8	d__Archaea;p__Thermoproteota;c__Nitrososphaeria;o__Nitrososphaerales;f__Nitrosocaldaceae;g__Nitrosocaldus;s__Nitrosocaldus sp013538675
BF4_201808_bins_124_scaffold_37_2	[NiFe] Group 3b	Bidirectional	BF4_201808_bins_124	d__Archaea;p__Thermoproteota;c__Nitrososphaeria;o__Nitrososphaerales;f__Nitrosocaldaceae;g__Nitrosocaldus;s__Nitrosocaldus sp013538805
JZ-1_201705_bins_112_scaffold_5_4	[NiFe] Group 3b	Bidirectional	JZ-1_201705_bins_112	d__Archaea;p__Thermoproteota;c__Nitrososphaeria;o__Nitrososphaerales;f__Nitrosocaldaceae;g__Nitrosocaldus;s__Nitrosocaldus sp013538805
JZ-3_201901_bins_56_scaffold_13_13	[NiFe] Group 3b	Bidirectional	JZ-3_201901_bins_56	d__Archaea;p__Thermoproteota;c__Nitrososphaeria_A;o__Caldarchaeales;f__HR02;g__HRBIN02;s__HRBIN02 sp011373385
JZ-2_201705_bins_250_scaffold_6_74	[NiFe] Group 3b	Bidirectional	JZ-2_201705_bins_250	d__Archaea;p__Thermoproteota;c__Nitrososphaeria_A;o__Caldarchaeales;f__NZ13-MGT;g__NZ13-MG1;s__
JZ-2_201705_bins_146_scaffold_4_67	[NiFe] Group 3c	Electron bifurcation	JZ-2_201705_bins_146	d__Archaea;p__Hadarchaeota;c__Hadarchaeia;o__Hadarchaeales;f__WYZ-LMO6;g__WYZ-LMO6;s__
DPZ-5_202101_bins_17_scaffold_1_172	[NiFe] Group 3c	Electron bifurcation	DPZ-5_202101_bins_17	d__Archaea;p__Hadarchaeota;c__Hadarchaeia;o__Hadarchaeales;f__WYZ-LMO6;g__WYZ-LMO6;s__WYZ-LMO6 sp011367165
SRBZ-1_201901_bins_28_scaffold_9_35	[NiFe] Group 3c	Electron bifurcation	SRBZ-1_201901_bins_28	d__Archaea;p__Halobacteriota;c__Archaeoglobi;o__Archaeoglobales;f__Archaeoglobaceae;g__;s__
DRTY-1_201901_bins_37_scaffold_44_7	[NiFe] Group 3c	Electron bifurcation	DRTY-1_201901_bins_37	d__Archaea;p__Halobacteriota;c__Archaeoglobi;o__Archaeoglobales;f__Archaeoglobaceae;g__WYZ-LMO2;s__
HHBFW-2_201803_bins_10_scaffold_6_10	[NiFe] Group 3c	Electron bifurcation	HHBFW-2_201803_bins_10	d__Archaea;p__Halobacteriota;c__Archaeoglobi;o__Archaeoglobales;f__Archaeoglobaceae;g__WYZ-LMO2;s__
SZTDM-1c_201709_bins_50_scaffold_9_40	[NiFe] Group 3c	Electron bifurcation	SZTDM-1c_201709_bins_50	d__Archaea;p__Halobacteriota;c__Archaeoglobi;o__Archaeoglobales;f__Archaeoglobaceae;g__WYZ-LMO2;s__
SRBZ-1_201901_bins_35_scaffold_13_17	[NiFe] Group 3c	Electron bifurcation	SRBZ-1_201901_bins_35	d__Archaea;p__Methanobacteriota;c__Methanobacteria;o__Methanobacteriales;f__Methanothermobacteraceae_A;g__Methanothermobacter_A;s__
DPZ-2_202101_bins_122_scaffold_5_17	[NiFe] Group 3c	Electron bifurcation	DPZ-2_202101_bins_122	d__Archaea;p__Thermoplasmatota;c__E2;o__DHVEG-1;f__DHVEG-1;g__;s__
DPZ-2_202101_bins_26_scaffold_4_8	[NiFe] Group 3c	Electron bifurcation	DPZ-2_202101_bins_26	d__Archaea;p__Thermoplasmatota;c__E2;o__DHVEG-1;f__DHVEG-1;g__;s__
JZ-4_201808_bins_219_scaffold_5_18	[NiFe] Group 3c	Electron bifurcation	JZ-4_201808_bins_219	d__Archaea;p__Thermoplasmatota;c__E2;o__DHVEG-1;f__DHVEG-1;g__;s__
JZ-1_201705_bins_90_scaffold_2_24	[NiFe] Group 3c	Electron bifurcation	JZ-1_201705_bins_90	d__Archaea;p__Thermoplasmatota;c__E2;o__UBA202;f__JdFR-43;g__JACIWB01;s__
JZ-2_201705_bins_192_scaffold_4_31	[NiFe] Group 3c	Electron bifurcation	JZ-2_201705_bins_192	d__Archaea;p__Thermoplasmatota;c__Thermoplasmata;o__DTKX01;f__VGTL01;g__;s__
SZTDM-2_201709_bins_49_scaffold_16_14	[NiFe] Group 3c	Electron bifurcation	SZTDM-2_201709_bins_49	d__Archaea;p__Thermoplasmatota;c__Thermoplasmata;o__DTKX01;f__VGTL01;g__;s__
JZ-2_201705_bins_22_scaffold_1_255	[NiFe] Group 3c	Electron bifurcation	JZ-2_201705_bins_22	d__Archaea;p__Thermoplasmatota;c__Thermoplasmata;o__Methanomassiliicoccales;f__JACIVX01;g__JACIVX01;s__
DPZ-2_202101_bins_52_scaffold_8_24	[NiFe] Group 3c	Electron bifurcation	DPZ-2_202101_bins_52	d__Archaea;p__Thermoplasmatota;c__Thermoplasmata;o__Methanomassiliicoccales;f__UBA472;g__;s__
JZ-2_201705_bins_135_scaffold_1_89	[NiFe] Group 3c	Electron bifurcation	JZ-2_201705_bins_135	d__Archaea;p__Thermoplasmatota;c__Thermoplasmata;o__UBA10834;f__DTMW01;g__DTMW01;s__
JZ-2_201705_bins_126_scaffold_7_48	[NiFe] Group 3c	Electron bifurcation	JZ-2_201705_bins_126	d__Archaea;p__Thermoplasmatota;c__Thermoplasmata;o__UBA10834;f__UBA10834;g__;s__
DRTY-6_201709_bins_105_scaffold_46_7	[NiFe] Group 3c	Electron bifurcation	DRTY-6_201709_bins_105	d__Archaea;p__Thermoplasmatota;c__Thermoplasmata;o__UBA184;f__DTFW01;g__;s__
QQ_201709_bins_14_scaffold_119_4	[NiFe] Group 3c	Electron bifurcation	QQ_201709_bins_14	d__Archaea;p__Thermoplasmatota;c__Thermoplasmata;o__UBA184;f__DTFW01;g__;s__
DRTY-6_201709_bins_91_scaffold_73_2	[NiFe] Group 3c	Electron bifurcation	DRTY-6_201709_bins_91	d__Archaea;p__Thermoproteota;c__Bathyarchaeia;o__40CM-2-53-6;f__;g__;s__
JZ-1_201912_bins_120_scaffold_14_11	[NiFe] Group 3c	Electron bifurcation	JZ-1_201912_bins_120	d__Archaea;p__Thermoproteota;c__Bathyarchaeia;o__40CM-2-53-6;f__;g__;s__
JZ-2_201705_bins_145_scaffold_13_17	[NiFe] Group 3c	Electron bifurcation	JZ-2_201705_bins_145	d__Archaea;p__Thermoproteota;c__Bathyarchaeia;o__40CM-2-53-6;f__;g__;s__
DRTY-6_201907_bins_97_scaffold_1_210	[NiFe] Group 3c	Electron bifurcation	DRTY-6_201907_bins_97	d__Archaea;p__Thermoproteota;c__Bathyarchaeia;o__B25;f__;g__;s__
JZ-2_201808_bins_115_scaffold_11_10	[NiFe] Group 3c	Electron bifurcation	JZ-2_201808_bins_115	d__Archaea;p__Thermoproteota;c__Bathyarchaeia;o__B26-1;f__;g__;s__
HHBFW-2_201803_bins_227_scaffold_6_18	[NiFe] Group 3c	Electron bifurcation	HHBFW-2_201803_bins_227	d__Archaea;p__Thermoproteota;c__Bathyarchaeia;o__B26-1;f__B26-1;g__;s__
JZ-1_201803_bins_87_scaffold_28_3	[NiFe] Group 3c	Electron bifurcation	JZ-1_201803_bins_87	d__Archaea;p__Thermoproteota;c__Bathyarchaeia;o__B26-1;f__B26-1;g__DTEX01;s__
JZ-1_201901_bins_52_scaffold_9_32	[NiFe] Group 3c	Electron bifurcation	JZ-1_201901_bins_52	d__Archaea;p__Thermoproteota;c__Bathyarchaeia;o__B26-1;f__B26-1;g__DTEX01;s__
JZ-1_201912_bins_83_scaffold_16_11	[NiFe] Group 3c	Electron bifurcation	JZ-1_201912_bins_83	d__Archaea;p__Thermoproteota;c__Bathyarchaeia;o__B26-1;f__B26-1;g__DTEX01;s__
JZ-1_202007_bins_49_scaffold_16_3	[NiFe] Group 3c	Electron bifurcation	JZ-1_202007_bins_49	d__Archaea;p__Thermoproteota;c__Bathyarchaeia;o__B26-1;f__B26-1;g__DTEX01;s__
JZ-1_202007_bins_49_scaffold_63_6	[NiFe] Group 3c	Electron bifurcation	JZ-1_202007_bins_49	d__Archaea;p__Thermoproteota;c__Bathyarchaeia;o__B26-1;f__B26-1;g__DTEX01;s__
JZ-2_201705_bins_28_scaffold_18_15	[NiFe] Group 3c	Electron bifurcation	JZ-2_201705_bins_28	d__Archaea;p__Thermoproteota;c__Bathyarchaeia;o__B26-1;f__B26-1;g__DTEX01;s__
JZ-1_201901_bins_53_scaffold_2_53	[NiFe] Group 3c	Electron bifurcation	JZ-1_201901_bins_53	d__Archaea;p__Thermoproteota;c__Bathyarchaeia;o__B26-1;f__B26-1;g__DTEX01;s__DTEX01 sp011364715
DRTY-2_201901_bins_66_scaffold_25_11	[NiFe] Group 3c	Electron bifurcation	DRTY-2_201901_bins_66	d__Archaea;p__Thermoproteota;c__Bathyarchaeia;o__B26-1;f__B26-1;g__DTEX01;s__DTEX01 sp018396405
ZZQ_201803_bins_113_scaffold_38_6	[NiFe] Group 3c	Electron bifurcation	ZZQ_201803_bins_113	d__Archaea;p__Thermoproteota;c__Bathyarchaeia;o__B26-1;f__B26-1;g__DTEX01;s__DTEX01 sp018396405
ZZQ_201803_bins_79_scaffold_5_18	[NiFe] Group 3c	Electron bifurcation	ZZQ_201803_bins_79	d__Archaea;p__Thermoproteota;c__Bathyarchaeia;o__B26-1;f__B26-1;g__DTEX01;s__DTEX01 sp018396635
JZ-1_201912_bins_75_scaffold_16_21	[NiFe] Group 3c	Electron bifurcation	JZ-1_201912_bins_75	d__Archaea;p__Thermoproteota;c__Bathyarchaeia;o__B26-1;f__B26-1;g__DTEX01;s__DTEX01 sp018396995
HHBFW-2_201803_bins_9_scaffold_25_8	[NiFe] Group 3c	Electron bifurcation	HHBFW-2_201803_bins_9	d__Archaea;p__Thermoproteota;c__Bathyarchaeia;o__B26-1;f__B26-1;g__PIYB01;s__
JZ-2_201808_bins_113_scaffold_35_5	[NiFe] Group 3c	Electron bifurcation	JZ-2_201808_bins_113	d__Archaea;p__Thermoproteota;c__Bathyarchaeia;o__B26-1;f__B26-1;g__PIYB01;s__PIYB01 sp018397065
HHBFW-2_201803_bins_189_scaffold_138_2	[NiFe] Group 3c	Electron bifurcation	HHBFW-2_201803_bins_189	d__Archaea;p__Thermoproteota;c__Bathyarchaeia;o__B26-1;f__SOJC01;g__;s__
DRTY-6_201803_bins_132_scaffold_121_2	[NiFe] Group 3c	Electron bifurcation	DRTY-6_201803_bins_132	d__Archaea;p__Thermoproteota;c__Bathyarchaeia;o__B26-1;f__UBA233;g__;s__
DRTY-6_201803_bins_132_scaffold_56_2	[NiFe] Group 3c	Electron bifurcation	DRTY-6_201803_bins_132	d__Archaea;p__Thermoproteota;c__Bathyarchaeia;o__B26-1;f__UBA233;g__;s__
DRTY-6_201803_bins_132_scaffold_95_4	[NiFe] Group 3c	Electron bifurcation	DRTY-6_201803_bins_132	d__Archaea;p__Thermoproteota;c__Bathyarchaeia;o__B26-1;f__UBA233;g__;s__
DRTY-6_201808_bins_63_scaffold_13_3	[NiFe] Group 3c	Electron bifurcation	DRTY-6_201808_bins_63	d__Archaea;p__Thermoproteota;c__Bathyarchaeia;o__B26-1;f__UBA233;g__;s__
DRTY-6_201808_bins_98_scaffold_10_15	[NiFe] Group 3c	Electron bifurcation	DRTY-6_201808_bins_98	d__Archaea;p__Thermoproteota;c__Bathyarchaeia;o__B26-1;f__UBA233;g__;s__
DRTY-6_201808_bins_98_scaffold_54_2	[NiFe] Group 3c	Electron bifurcation	DRTY-6_201808_bins_98	d__Archaea;p__Thermoproteota;c__Bathyarchaeia;o__B26-1;f__UBA233;g__;s__
DRTY-6_201901_bins_51_scaffold_5_41	[NiFe] Group 3c	Electron bifurcation	DRTY-6_201901_bins_51	d__Archaea;p__Thermoproteota;c__Bathyarchaeia;o__B26-1;f__UBA233;g__;s__
DRTY-6_201907_bins_103_scaffold_4_82	[NiFe] Group 3c	Electron bifurcation	DRTY-6_201907_bins_103	d__Archaea;p__Thermoproteota;c__Bathyarchaeia;o__B26-1;f__UBA233;g__;s__
DRTY-6_201907_bins_46_scaffold_27_14	[NiFe] Group 3c	Electron bifurcation	DRTY-6_201907_bins_46	d__Archaea;p__Thermoproteota;c__Bathyarchaeia;o__B26-1;f__UBA233;g__;s__
DRTY-6_201907_bins_46_scaffold_5_45	[NiFe] Group 3c	Electron bifurcation	DRTY-6_201907_bins_46	d__Archaea;p__Thermoproteota;c__Bathyarchaeia;o__B26-1;f__UBA233;g__;s__
DRTY-6_201907_bins_47_scaffold_4_48	[NiFe] Group 3c	Electron bifurcation	DRTY-6_201907_bins_47	d__Archaea;p__Thermoproteota;c__Bathyarchaeia;o__B26-1;f__UBA233;g__;s__
DRTY-6_201907_bins_47_scaffold_4_63	[NiFe] Group 3c	Electron bifurcation	DRTY-6_201907_bins_47	d__Archaea;p__Thermoproteota;c__Bathyarchaeia;o__B26-1;f__UBA233;g__;s__
DRTY-6_201907_bins_50_scaffold_5_67	[NiFe] Group 3c	Electron bifurcation	DRTY-6_201907_bins_50	d__Archaea;p__Thermoproteota;c__Bathyarchaeia;o__B26-1;f__UBA233;g__;s__
DRTY-6_201907_bins_50_scaffold_5_83	[NiFe] Group 3c	Electron bifurcation	DRTY-6_201907_bins_50	d__Archaea;p__Thermoproteota;c__Bathyarchaeia;o__B26-1;f__UBA233;g__;s__
DRTY-6_201907_bins_54_scaffold_4_100	[NiFe] Group 3c	Electron bifurcation	DRTY-6_201907_bins_54	d__Archaea;p__Thermoproteota;c__Bathyarchaeia;o__B26-1;f__UBA233;g__;s__
DRTY-6_201907_bins_54_scaffold_4_84	[NiFe] Group 3c	Electron bifurcation	DRTY-6_201907_bins_54	d__Archaea;p__Thermoproteota;c__Bathyarchaeia;o__B26-1;f__UBA233;g__;s__
DRTY-6_201907_bins_62_scaffold_18_2	[NiFe] Group 3c	Electron bifurcation	DRTY-6_201907_bins_62	d__Archaea;p__Thermoproteota;c__Bathyarchaeia;o__B26-1;f__UBA233;g__;s__
DRTY-6_201907_bins_62_scaffold_4_68	[NiFe] Group 3c	Electron bifurcation	DRTY-6_201907_bins_62	d__Archaea;p__Thermoproteota;c__Bathyarchaeia;o__B26-1;f__UBA233;g__;s__
DRTY-6_201907_bins_62_scaffold_4_84	[NiFe] Group 3c	Electron bifurcation	DRTY-6_201907_bins_62	d__Archaea;p__Thermoproteota;c__Bathyarchaeia;o__B26-1;f__UBA233;g__;s__
DRTY-6_201907_bins_62_scaffold_6_9	[NiFe] Group 3c	Electron bifurcation	DRTY-6_201907_bins_62	d__Archaea;p__Thermoproteota;c__Bathyarchaeia;o__B26-1;f__UBA233;g__;s__
DRTY-6_201907_bins_79_scaffold_7_49	[NiFe] Group 3c	Electron bifurcation	DRTY-6_201907_bins_79	d__Archaea;p__Thermoproteota;c__Bathyarchaeia;o__B26-1;f__UBA233;g__;s__
DRTY-6_201912_bins_40_scaffold_1_172	[NiFe] Group 3c	Electron bifurcation	DRTY-6_201912_bins_40	d__Archaea;p__Thermoproteota;c__Bathyarchaeia;o__B26-1;f__UBA233;g__;s__
DRTY-6_201912_bins_40_scaffold_1_188	[NiFe] Group 3c	Electron bifurcation	DRTY-6_201912_bins_40	d__Archaea;p__Thermoproteota;c__Bathyarchaeia;o__B26-1;f__UBA233;g__;s__
DRTY-6_201912_bins_75_scaffold_11_2	[NiFe] Group 3c	Electron bifurcation	DRTY-6_201912_bins_75	d__Archaea;p__Thermoproteota;c__Bathyarchaeia;o__B26-1;f__UBA233;g__;s__
HHBFW-2_201803_bins_186_scaffold_2_42	[NiFe] Group 3c	Electron bifurcation	HHBFW-2_201803_bins_186	d__Archaea;p__Thermoproteota;c__Bathyarchaeia;o__B26-1;f__UBA233;g__;s__
HHBFW-2_201803_bins_195_scaffold_19_6	[NiFe] Group 3c	Electron bifurcation	HHBFW-2_201803_bins_195	d__Archaea;p__Thermoproteota;c__Bathyarchaeia;o__B26-1;f__UBA233;g__;s__
HHBFW-2_201803_bins_206_scaffold_2_8	[NiFe] Group 3c	Electron bifurcation	HHBFW-2_201803_bins_206	d__Archaea;p__Thermoproteota;c__Bathyarchaeia;o__B26-1;f__UBA233;g__;s__
JZ-1_201901_bins_74_scaffold_5_55	[NiFe] Group 3c	Electron bifurcation	JZ-1_201901_bins_74	d__Archaea;p__Thermoproteota;c__Bathyarchaeia;o__B26-1;f__UBA233;g__;s__
JZ-1_201912_bins_86_scaffold_15_15	[NiFe] Group 3c	Electron bifurcation	JZ-1_201912_bins_86	d__Archaea;p__Thermoproteota;c__Bathyarchaeia;o__B26-1;f__UBA233;g__;s__
JZ-1_201912_bins_86_scaffold_21_5	[NiFe] Group 3c	Electron bifurcation	JZ-1_201912_bins_86	d__Archaea;p__Thermoproteota;c__Bathyarchaeia;o__B26-1;f__UBA233;g__;s__
JZ-1_201912_bins_86_scaffold_29_2	[NiFe] Group 3c	Electron bifurcation	JZ-1_201912_bins_86	d__Archaea;p__Thermoproteota;c__Bathyarchaeia;o__B26-1;f__UBA233;g__;s__
JZ-1_201912_bins_86_scaffold_3_6	[NiFe] Group 3c	Electron bifurcation	JZ-1_201912_bins_86	d__Archaea;p__Thermoproteota;c__Bathyarchaeia;o__B26-1;f__UBA233;g__;s__
JZ-1_202007_bins_91_scaffold_21_9	[NiFe] Group 3c	Electron bifurcation	JZ-1_202007_bins_91	d__Archaea;p__Thermoproteota;c__Bathyarchaeia;o__B26-1;f__UBA233;g__;s__
JZ-1_202007_bins_91_scaffold_32_6	[NiFe] Group 3c	Electron bifurcation	JZ-1_202007_bins_91	d__Archaea;p__Thermoproteota;c__Bathyarchaeia;o__B26-1;f__UBA233;g__;s__
JZ-2_201709_bins_178_scaffold_3_71	[NiFe] Group 3c	Electron bifurcation	JZ-2_201709_bins_178	d__Archaea;p__Thermoproteota;c__Bathyarchaeia;o__B26-1;f__UBA233;g__;s__
JZ-2_201709_bins_77_scaffold_2_99	[NiFe] Group 3c	Electron bifurcation	JZ-2_201709_bins_77	d__Archaea;p__Thermoproteota;c__Bathyarchaeia;o__B26-1;f__UBA233;g__;s__
SZTDM-2_201709_bins_164_scaffold_12_4	[NiFe] Group 3c	Electron bifurcation	SZTDM-2_201709_bins_164	d__Archaea;p__Thermoproteota;c__Bathyarchaeia;o__B26-1;f__UBA233;g__;s__
SZTDM-2_201709_bins_164_scaffold_66_2	[NiFe] Group 3c	Electron bifurcation	SZTDM-2_201709_bins_164	d__Archaea;p__Thermoproteota;c__Bathyarchaeia;o__B26-1;f__UBA233;g__;s__
JZ-1_201705_bins_87_scaffold_11_2	[NiFe] Group 3c	Electron bifurcation	JZ-1_201705_bins_87	d__Archaea;p__Thermoproteota;c__Bathyarchaeia;o__B26-1;f__UBA233;g__DRVP01;s__
JZ-1_201705_bins_87_scaffold_43_10	[NiFe] Group 3c	Electron bifurcation	JZ-1_201705_bins_87	d__Archaea;p__Thermoproteota;c__Bathyarchaeia;o__B26-1;f__UBA233;g__DRVP01;s__
JZ-1_201803_bins_80_scaffold_23_6	[NiFe] Group 3c	Electron bifurcation	JZ-1_201803_bins_80	d__Archaea;p__Thermoproteota;c__Bathyarchaeia;o__B26-1;f__UBA233;g__DRVP01;s__
ZZQ_201803_bins_67_scaffold_6_47	[NiFe] Group 3c	Electron bifurcation	ZZQ_201803_bins_67	d__Archaea;p__Thermoproteota;c__Bathyarchaeia;o__B26-1;f__UBA233;g__DRVP01;s__
ZZQ_201803_bins_67_scaffold_7_11	[NiFe] Group 3c	Electron bifurcation	ZZQ_201803_bins_67	d__Archaea;p__Thermoproteota;c__Bathyarchaeia;o__B26-1;f__UBA233;g__DRVP01;s__
DRTY-2_201901_bins_70_scaffold_1_630	[NiFe] Group 3c	Electron bifurcation	DRTY-2_201901_bins_70	d__Archaea;p__Thermoproteota;c__Bathyarchaeia;o__B26-1;f__UBA233;g__DRVP01;s__DRVP01 sp011364585
DRTY-2_201901_bins_70_scaffold_1_645	[NiFe] Group 3c	Electron bifurcation	DRTY-2_201901_bins_70	d__Archaea;p__Thermoproteota;c__Bathyarchaeia;o__B26-1;f__UBA233;g__DRVP01;s__DRVP01 sp011364585
DRTY-6_202007_bins_30_scaffold_10_16	[NiFe] Group 3c	Electron bifurcation	DRTY-6_202007_bins_30	d__Archaea;p__Thermoproteota;c__Bathyarchaeia;o__B26-1;f__UBA233;g__DRVP01;s__DRVP01 sp018396705
JZ-2_201601_bins_33_scaffold_23_11	[NiFe] Group 3c	Electron bifurcation	JZ-2_201601_bins_33	d__Archaea;p__Thermoproteota;c__Bathyarchaeia;o__B26-1;f__UBA233;g__DRVP01;s__DRVP01 sp018396875
SZTDM-2_201709_bins_104_scaffold_117_2	[NiFe] Group 3c	Electron bifurcation	SZTDM-2_201709_bins_104	d__Archaea;p__Thermoproteota;c__Bathyarchaeia;o__B26-1;f__UBA233;g__DRVP01;s__DRVP01 sp018396875
SZTDM-2_201709_bins_104_scaffold_39_2	[NiFe] Group 3c	Electron bifurcation	SZTDM-2_201709_bins_104	d__Archaea;p__Thermoproteota;c__Bathyarchaeia;o__B26-1;f__UBA233;g__DRVP01;s__DRVP01 sp018396875
DRTY-1_201705_bins_9_scaffold_25_2	[NiFe] Group 3c	Electron bifurcation	DRTY-1_201705_bins_9	d__Archaea;p__Thermoproteota;c__Bathyarchaeia;o__B26-1;f__UBA233;g__DRVV01;s__
DRTY-1_201705_bins_9_scaffold_47_8	[NiFe] Group 3c	Electron bifurcation	DRTY-1_201705_bins_9	d__Archaea;p__Thermoproteota;c__Bathyarchaeia;o__B26-1;f__UBA233;g__DRVV01;s__
JZ-1_202101_bins_46_scaffold_22_8	[NiFe] Group 3c	Electron bifurcation	JZ-1_202101_bins_46	d__Archaea;p__Thermoproteota;c__Bathyarchaeia;o__B26-1;f__UBA233;g__DRVV01;s__
JZ-2_201705_bins_71_scaffold_27_15	[NiFe] Group 3c	Electron bifurcation	JZ-2_201705_bins_71	d__Archaea;p__Thermoproteota;c__Bathyarchaeia;o__B26-1;f__UBA233;g__DSLF01;s__
DRTY-6_201803_bins_14_scaffold_1_1012	[NiFe] Group 3c	Electron bifurcation	DRTY-6_201803_bins_14	d__Archaea;p__Thermoproteota;c__Bathyarchaeia;o__B26-1;f__UBA233;g__DSLH01;s__
DRTY-6_201803_bins_14_scaffold_1_697	[NiFe] Group 3c	Electron bifurcation	DRTY-6_201803_bins_14	d__Archaea;p__Thermoproteota;c__Bathyarchaeia;o__B26-1;f__UBA233;g__DSLH01;s__
DRTY-6_201803_bins_14_scaffold_1_713	[NiFe] Group 3c	Electron bifurcation	DRTY-6_201803_bins_14	d__Archaea;p__Thermoproteota;c__Bathyarchaeia;o__B26-1;f__UBA233;g__DSLH01;s__
HHBFW-2_201803_bins_262_scaffold_8_52	[NiFe] Group 3c	Electron bifurcation	HHBFW-2_201803_bins_262	d__Archaea;p__Thermoproteota;c__Bathyarchaeia;o__B26-1;f__UBA233;g__DSLH01;s__
DRTY-2_202007_bins_32_scaffold_1_32	[NiFe] Group 3c	Electron bifurcation	DRTY-2_202007_bins_32	d__Archaea;p__Thermoproteota;c__Bathyarchaeia;o__B26-1;f__UBA233;g__JAGTQI01;s__
DRTY-2_202007_bins_32_scaffold_1_49	[NiFe] Group 3c	Electron bifurcation	DRTY-2_202007_bins_32	d__Archaea;p__Thermoproteota;c__Bathyarchaeia;o__B26-1;f__UBA233;g__JAGTQI01;s__
DRTY-6_201901_bins_99_scaffold_5_58	[NiFe] Group 3c	Electron bifurcation	DRTY-6_201901_bins_99	d__Archaea;p__Thermoproteota;c__Bathyarchaeia;o__B26-1;f__UBA233;g__JAGTQI01;s__
DRTY-6_201901_bins_99_scaffold_5_73	[NiFe] Group 3c	Electron bifurcation	DRTY-6_201901_bins_99	d__Archaea;p__Thermoproteota;c__Bathyarchaeia;o__B26-1;f__UBA233;g__JAGTQI01;s__
DRTY-6_201912_bins_43_scaffold_15_4	[NiFe] Group 3c	Electron bifurcation	DRTY-6_201912_bins_43	d__Archaea;p__Thermoproteota;c__Bathyarchaeia;o__B26-1;f__UBA233;g__JAGTQI01;s__
DRTY-6_201912_bins_43_scaffold_5_94	[NiFe] Group 3c	Electron bifurcation	DRTY-6_201912_bins_43	d__Archaea;p__Thermoproteota;c__Bathyarchaeia;o__B26-1;f__UBA233;g__JAGTQI01;s__
DRTY-6_201912_bins_68_scaffold_11_20	[NiFe] Group 3c	Electron bifurcation	DRTY-6_201912_bins_68	d__Archaea;p__Thermoproteota;c__Bathyarchaeia;o__B26-1;f__UBA233;g__JAGTQI01;s__
DRTY-6_201912_bins_68_scaffold_22_8	[NiFe] Group 3c	Electron bifurcation	DRTY-6_201912_bins_68	d__Archaea;p__Thermoproteota;c__Bathyarchaeia;o__B26-1;f__UBA233;g__JAGTQI01;s__
DRTY-6_201912_bins_72_scaffold_15_2	[NiFe] Group 3c	Electron bifurcation	DRTY-6_201912_bins_72	d__Archaea;p__Thermoproteota;c__Bathyarchaeia;o__B26-1;f__UBA233;g__JAGTQI01;s__
DRTY-6_201912_bins_76_scaffold_94_3	[NiFe] Group 3c	Electron bifurcation	DRTY-6_201912_bins_76	d__Archaea;p__Thermoproteota;c__Bathyarchaeia;o__B26-1;f__UBA233;g__JAGTQI01;s__
DRTY-7_201803_bins_84_scaffold_1_111	[NiFe] Group 3c	Electron bifurcation	DRTY-7_201803_bins_84	d__Archaea;p__Thermoproteota;c__Bathyarchaeia;o__B26-1;f__UBA233;g__JAGTQI01;s__
DRTY-7_201803_bins_84_scaffold_1_96	[NiFe] Group 3c	Electron bifurcation	DRTY-7_201803_bins_84	d__Archaea;p__Thermoproteota;c__Bathyarchaeia;o__B26-1;f__UBA233;g__JAGTQI01;s__
JZ-1_201803_bins_76_scaffold_2_4	[NiFe] Group 3c	Electron bifurcation	JZ-1_201803_bins_76	d__Archaea;p__Thermoproteota;c__Bathyarchaeia;o__B26-1;f__UBA233;g__JAGTQI01;s__
JZ-1_201803_bins_76_scaffold_23_6	[NiFe] Group 3c	Electron bifurcation	JZ-1_201803_bins_76	d__Archaea;p__Thermoproteota;c__Bathyarchaeia;o__B26-1;f__UBA233;g__JAGTQI01;s__
JZ-1_201901_bins_86_scaffold_30_4	[NiFe] Group 3c	Electron bifurcation	JZ-1_201901_bins_86	d__Archaea;p__Thermoproteota;c__Bathyarchaeia;o__B26-1;f__UBA233;g__JAGTQI01;s__
JZ-1_201901_bins_86_scaffold_35_5	[NiFe] Group 3c	Electron bifurcation	JZ-1_201901_bins_86	d__Archaea;p__Thermoproteota;c__Bathyarchaeia;o__B26-1;f__UBA233;g__JAGTQI01;s__
JZ-1_201901_bins_86_scaffold_5_11	[NiFe] Group 3c	Electron bifurcation	JZ-1_201901_bins_86	d__Archaea;p__Thermoproteota;c__Bathyarchaeia;o__B26-1;f__UBA233;g__JAGTQI01;s__
JZ-2_201705_bins_209_scaffold_2_5	[NiFe] Group 3c	Electron bifurcation	JZ-2_201705_bins_209	d__Archaea;p__Thermoproteota;c__Bathyarchaeia;o__B26-1;f__UBA233;g__JAGTQI01;s__
JZ-2_201705_bins_209_scaffold_43_6	[NiFe] Group 3c	Electron bifurcation	JZ-2_201705_bins_209	d__Archaea;p__Thermoproteota;c__Bathyarchaeia;o__B26-1;f__UBA233;g__JAGTQI01;s__
JZ-2_201803_bins_4_scaffold_52_3	[NiFe] Group 3c	Electron bifurcation	JZ-2_201803_bins_4	d__Archaea;p__Thermoproteota;c__Bathyarchaeia;o__B26-1;f__UBA233;g__JAGTQI01;s__
ZZQ_201803_bins_50_scaffold_6_20	[NiFe] Group 3c	Electron bifurcation	ZZQ_201803_bins_50	d__Archaea;p__Thermoproteota;c__Bathyarchaeia;o__B26-1;f__UBA233;g__JAGTQI01;s__
ZZQ_201803_bins_50_scaffold_6_3	[NiFe] Group 3c	Electron bifurcation	ZZQ_201803_bins_50	d__Archaea;p__Thermoproteota;c__Bathyarchaeia;o__B26-1;f__UBA233;g__JAGTQI01;s__
ZZQ_201803_bins_84_scaffold_4_17	[NiFe] Group 3c	Electron bifurcation	ZZQ_201803_bins_84	d__Archaea;p__Thermoproteota;c__Bathyarchaeia;o__B26-1;f__UBA233;g__JAGTQI01;s__
ZZQ_201803_bins_84_scaffold_4_2	[NiFe] Group 3c	Electron bifurcation	ZZQ_201803_bins_84	d__Archaea;p__Thermoproteota;c__Bathyarchaeia;o__B26-1;f__UBA233;g__JAGTQI01;s__
HHBFW-2_201803_bins_91_scaffold_3_4	[NiFe] Group 3c	Electron bifurcation	HHBFW-2_201803_bins_91	d__Archaea;p__Thermoproteota;c__Bathyarchaeia;o__B26-1;f__UBA233;g__JAGTQX01;s__JAGTQX01 sp018396675
JZ-2_201705_bins_169_scaffold_11_15	[NiFe] Group 3c	Electron bifurcation	JZ-2_201705_bins_169	d__Archaea;p__Thermoproteota;c__Bathyarchaeia;o__B26-1;f__UBA233;g__WUQU01;s__
JZ-2_201705_bins_169_scaffold_11_31	[NiFe] Group 3c	Electron bifurcation	JZ-2_201705_bins_169	d__Archaea;p__Thermoproteota;c__Bathyarchaeia;o__B26-1;f__UBA233;g__WUQU01;s__
JZ-2_201705_bins_169_scaffold_19_6	[NiFe] Group 3c	Electron bifurcation	JZ-2_201705_bins_169	d__Archaea;p__Thermoproteota;c__Bathyarchaeia;o__B26-1;f__UBA233;g__WUQU01;s__
JZ-2_201705_bins_231_scaffold_11_12	[NiFe] Group 3c	Electron bifurcation	JZ-2_201705_bins_231	d__Archaea;p__Thermoproteota;c__Bathyarchaeia;o__B26-1;f__UBA233;g__WUQU01;s__
JZ-2_201907_bins_88_scaffold_116_4	[NiFe] Group 3c	Electron bifurcation	JZ-2_201907_bins_88	d__Archaea;p__Thermoproteota;c__Bathyarchaeia;o__B26-1;f__UBA233;g__WUQU01;s__
JZ-2_201705_bins_124_scaffold_26_14	[NiFe] Group 3c	Electron bifurcation	JZ-2_201705_bins_124	d__Archaea;p__Thermoproteota;c__Bathyarchaeia;o__TCS64;f__TCS64;g__JAGTRB01;s__JAGTRB01 sp018396865
JZ-1_201705_bins_86_scaffold_5_16	[NiFe] Group 3c	Electron bifurcation	JZ-1_201705_bins_86	d__Archaea;p__Thermoproteota;c__Korarchaeia;o__JZ-1_201705_bins_86;f__;g__;s__
SRBZ-1_201808_bins_67_scaffold_3_52	[NiFe] Group 3c	Electron bifurcation	SRBZ-1_201808_bins_67	d__Archaea;p__Thermoproteota;c__Korarchaeia;o__JZ-1_201705_bins_86;f__;g__;s__
GXS_201912_bins_25_scaffold_34_7	[NiFe] Group 3c	Electron bifurcation	GXS_201912_bins_25	d__Archaea;p__Thermoproteota;c__Korarchaeia;o__Korarchaeales;f__Korarchaeaceae;g__Korarchaeum;s__
SRBZ-1_201808_bins_4_scaffold_1_647	[NiFe] Group 3c	Electron bifurcation	SRBZ-1_201808_bins_4	d__Archaea;p__Thermoproteota;c__Korarchaeia;o__Korarchaeales;f__Korarchaeaceae;g__Korarchaeum;s__
JZ-1_201705_bins_35_scaffold_6_89	[NiFe] Group 3c	Electron bifurcation	JZ-1_201705_bins_35	d__Archaea;p__Thermoproteota;c__Nitrososphaeria_A;o__Caldarchaeales;f__HR02;g__DTDI01;s__DTDI01 sp011362255
JZ-1_201907_bins_23_scaffold_69_2	[NiFe] Group 3c	Electron bifurcation	JZ-1_201907_bins_23	d__Archaea;p__Thermoproteota;c__Nitrososphaeria_A;o__Caldarchaeales;f__HR02;g__DTDI01;s__DTDI01 sp011362255
JZ-1_202007_bins_54_scaffold_4_36	[NiFe] Group 3c	Electron bifurcation	JZ-1_202007_bins_54	d__Archaea;p__Thermoproteota;c__Nitrososphaeria_A;o__Caldarchaeales;f__NZ13-MGT;g__JGI-0000106-J15;s__JGI-0000106-J15 sp011363825
SRBZ-1_202007_bins_17_scaffold_3_190	[NiFe] Group 3c	Electron bifurcation	SRBZ-1_202007_bins_17	d__Archaea;p__Thermoproteota;c__Nitrososphaeria_A;o__Caldarchaeales;f__NZ13-MGT;g__JGI-0000106-J15;s__JGI-0000106-J15 sp011364615
JZ-2_201705_bins_250_scaffold_4_103	[NiFe] Group 3c	Electron bifurcation	JZ-2_201705_bins_250	d__Archaea;p__Thermoproteota;c__Nitrososphaeria_A;o__Caldarchaeales;f__NZ13-MGT;g__NZ13-MG1;s__
DRTY-6_201901_bins_59_scaffold_1_321	[NiFe] Group 3c	Electron bifurcation	DRTY-6_201901_bins_59	d__Archaea;p__Thermoproteota;c__Nitrososphaeria_A;o__Caldarchaeales;f__NZ13-MGT;g__NZ13-MG1;s__NZ13-MG1 sp011364235
DRTY-6_202007_bins_28_scaffold_1_568	[NiFe] Group 3c	Electron bifurcation	DRTY-6_202007_bins_28	d__Archaea;p__Thermoproteota;c__Thermoproteia;o__Gearchaeales;f__WAQG01;g__;s__
GMQS_201709_bins_8_scaffold_1_73	[NiFe] Group 3c	Electron bifurcation	GMQS_201709_bins_8	d__Archaea;p__Thermoproteota;c__Thermoproteia;o__Sulfolobales;f__Acidilobaceae;g__DSZV01;s__DSZV01 sp011367065
DRTY-1_201705_bins_2_scaffold_1_362	[NiFe] Group 3c	Electron bifurcation	DRTY-1_201705_bins_2	d__Archaea;p__Thermoproteota;c__Thermoproteia;o__Sulfolobales;f__Fervidicoccaceae;g__ARK-14;s__
DRTY-8_201705_bins_34_scaffold_1_101	[NiFe] Group 3c	Electron bifurcation	DRTY-8_201705_bins_34	d__Archaea;p__Thermoproteota;c__Thermoproteia;o__Sulfolobales;f__NBVN01;g__DTCV01;s__
GXS_201912_bins_22_scaffold_9_2	[NiFe] Group 3c	Electron bifurcation	GXS_201912_bins_22	d__Archaea;p__Thermoproteota;c__Thermoproteia;o__Sulfolobales;f__NBVN01;g__DTCV01;s__
JZ-1_201705_bins_57_scaffold_1_183	[NiFe] Group 3c	Electron bifurcation	JZ-1_201705_bins_57	d__Archaea;p__Thermoproteota;c__Thermoproteia;o__Sulfolobales;f__NBVN01;g__DTCV01;s__DTCV01 sp011366425
DRTY-6_201912_bins_78_scaffold_31_11	[NiFe] Group 3d	Bidirectional	DRTY-6_201912_bins_78	d__Archaea;p__Micrarchaeota;c__Micrarchaeia;o__CABMEP01;f__CABMEP01;g__DTQF01;s__
HHBFW-2_201803_bins_227_scaffold_6_26	[NiFe] Group 3d	Bidirectional	HHBFW-2_201803_bins_227	d__Archaea;p__Thermoproteota;c__Bathyarchaeia;o__B26-1;f__B26-1;g__;s__
GXS_202007_bins_81_scaffold_103_3	[NiFe] Group 3d	Bidirectional	GXS_202007_bins_81	d__Archaea;p__Thermoproteota;c__Bathyarchaeia;o__B26-1;f__B26-1;g__DTEX01;s__
GXS_202007_bins_81_scaffold_6_9	[NiFe] Group 3d	Bidirectional	GXS_202007_bins_81	d__Archaea;p__Thermoproteota;c__Bathyarchaeia;o__B26-1;f__B26-1;g__DTEX01;s__
JZ-1_201901_bins_52_scaffold_3_86	[NiFe] Group 3d	Bidirectional	JZ-1_201901_bins_52	d__Archaea;p__Thermoproteota;c__Bathyarchaeia;o__B26-1;f__B26-1;g__DTEX01;s__
JZ-1_201912_bins_83_scaffold_9_27	[NiFe] Group 3d	Bidirectional	JZ-1_201912_bins_83	d__Archaea;p__Thermoproteota;c__Bathyarchaeia;o__B26-1;f__B26-1;g__DTEX01;s__
JZ-2_201705_bins_271_scaffold_26_4	[NiFe] Group 3d	Bidirectional	JZ-2_201705_bins_271	d__Archaea;p__Thermoproteota;c__Bathyarchaeia;o__B26-1;f__B26-1;g__DTEX01;s__
JZ-1_201901_bins_53_scaffold_29_11	[NiFe] Group 3d	Bidirectional	JZ-1_201901_bins_53	d__Archaea;p__Thermoproteota;c__Bathyarchaeia;o__B26-1;f__B26-1;g__DTEX01;s__DTEX01 sp011364715
JZ-1_201803_bins_77_scaffold_7_32	[NiFe] Group 3d	Bidirectional	JZ-1_201803_bins_77	d__Archaea;p__Thermoproteota;c__Bathyarchaeia;o__B26-1;f__B26-1;g__DTEX01;s__DTEX01 sp011366945
JZ-2_201705_bins_260_scaffold_16_6	[NiFe] Group 3d	Bidirectional	JZ-2_201705_bins_260	d__Archaea;p__Thermoproteota;c__Bathyarchaeia;o__B26-1;f__B26-1;g__DTEX01;s__DTEX01 sp018396435
ZZQ_201803_bins_79_scaffold_1_32	[NiFe] Group 3d	Bidirectional	ZZQ_201803_bins_79	d__Archaea;p__Thermoproteota;c__Bathyarchaeia;o__B26-1;f__B26-1;g__DTEX01;s__DTEX01 sp018396635
JZ-1_201901_bins_65_scaffold_33_9	[NiFe] Group 3d	Bidirectional	JZ-1_201901_bins_65	d__Archaea;p__Thermoproteota;c__Bathyarchaeia;o__B26-1;f__B26-1;g__DTEX01;s__DTEX01 sp018396975
JZ-2_201808_bins_113_scaffold_51_2	[NiFe] Group 3d	Bidirectional	JZ-2_201808_bins_113	d__Archaea;p__Thermoproteota;c__Bathyarchaeia;o__B26-1;f__B26-1;g__PIYB01;s__PIYB01 sp018397065
HHBFW-2_201803_bins_186_scaffold_17_20	[NiFe] Group 3d	Bidirectional	HHBFW-2_201803_bins_186	d__Archaea;p__Thermoproteota;c__Bathyarchaeia;o__B26-1;f__UBA233;g__;s__
DRTY-6_201709_bins_18_scaffold_78_1	[NiFe] Group 3d	Bidirectional	DRTY-6_201709_bins_18	d__Archaea;p__Thermoproteota;c__Bathyarchaeia;o__B26-1;f__UBA233;g__DSLF01;s__
HHBFW-2_201803_bins_21_scaffold_41_1	[NiFe] Group 3d	Bidirectional	HHBFW-2_201803_bins_21	d__Archaea;p__Thermoproteota;c__Bathyarchaeia;o__B26-1;f__UBA233;g__DSLF01;s__
JZ-2_201705_bins_71_scaffold_28_7	[NiFe] Group 3d	Bidirectional	JZ-2_201705_bins_71	d__Archaea;p__Thermoproteota;c__Bathyarchaeia;o__B26-1;f__UBA233;g__DSLF01;s__
SZTDM-2_201709_bins_60_scaffold_114_4	[NiFe] Group 3d	Bidirectional	SZTDM-2_201709_bins_60	d__Archaea;p__Thermoproteota;c__Bathyarchaeia;o__B26-1;f__UBA233;g__DSLF01;s__
DRTY-6_201907_bins_82_scaffold_1_58	[NiFe] Group 3d	Bidirectional	DRTY-6_201907_bins_82	d__Archaea;p__Thermoproteota;c__EX4484-205;o__EX4484-205;f__JAAOZP01;g__JAAOZP01;s__
HHBFW-2_201803_bins_135_scaffold_14_29	[NiFe] Group 3d	Bidirectional	HHBFW-2_201803_bins_135	d__Archaea;p__Thermoproteota;c__EX4484-205;o__EX4484-205;f__JAAOZP01;g__JAAOZP01;s__
HHBFW-2_201803_bins_135_scaffold_3_88	[NiFe] Group 3d	Bidirectional	HHBFW-2_201803_bins_135	d__Archaea;p__Thermoproteota;c__EX4484-205;o__EX4484-205;f__JAAOZP01;g__JAAOZP01;s__
JZ-1_201912_bins_38_scaffold_4_25	[NiFe] Group 3d	Bidirectional	JZ-1_201912_bins_38	d__Archaea;p__Thermoproteota;c__EX4484-205;o__EX4484-205;f__JAAOZP01;g__JAAOZP01;s__
JZ-2_201705_bins_26_scaffold_1_23	[NiFe] Group 3d	Bidirectional	JZ-2_201705_bins_26	d__Archaea;p__Thermoproteota;c__EX4484-205;o__EX4484-205;f__JAAOZP01;g__JAAOZP01;s__
JZ-2_201709_bins_51_scaffold_3_3	[NiFe] Group 3d	Bidirectional	JZ-2_201709_bins_51	d__Archaea;p__Thermoproteota;c__EX4484-205;o__EX4484-205;f__JAAOZP01;g__JAAOZP01;s__
JZ-2_202101_bins_141_scaffold_6_69	[NiFe] Group 3d	Bidirectional	JZ-2_202101_bins_141	d__Archaea;p__Thermoproteota;c__EX4484-205;o__EX4484-205;f__JAAOZP01;g__JAAOZP01;s__JAAOZP01 sp011363915
DRTY-6_201912_bins_16_scaffold_14_10	[NiFe] Group 3d	Bidirectional	DRTY-6_201912_bins_16	d__Archaea;p__Thermoproteota;c__EX4484-205;o__EX4484-205;f__JAAOZP01;g__JAAOZP01;s__JAAOZP01 sp017601225
DRTY-7_201803_bins_97_scaffold_7_47	[NiFe] Group 3d	Bidirectional	DRTY-7_201803_bins_97	d__Archaea;p__Thermoproteota;c__EX4484-205;o__EX4484-205;f__JAAOZP01;g__JAAOZP01;s__JAAOZP01 sp017601225
JZ-1_201912_bins_104_scaffold_7_24	[NiFe] Group 3d	Bidirectional	JZ-1_201912_bins_104	d__Archaea;p__Thermoproteota;c__EX4484-205;o__EX4484-205;f__JAAOZP01;g__JAAOZP01;s__JAAOZP01 sp017601225
SRBZ-1_202007_bins_94_scaffold_13_7	[NiFe] Group 3d	Bidirectional	SRBZ-1_202007_bins_94	d__Archaea;p__Thermoproteota;c__EX4484-205;o__EX4484-205;f__JAAOZP01;g__JAAOZP01;s__JAAOZP01 sp017601225
DRTY-2_201901_bins_59_scaffold_2_79	[NiFe] Group 3d	Bidirectional	DRTY-2_201901_bins_59	d__Archaea;p__Thermoproteota;c__Nitrososphaeria;o__JACIWG01;f__JACIWG01;g__JACIWG01;s__
DRTY-6_201901_bins_27_scaffold_40_8	[NiFe] Group 3d	Bidirectional	DRTY-6_201901_bins_27	d__Archaea;p__Thermoproteota;c__Nitrososphaeria;o__JACIWG01;f__JACIWG01;g__JACIWG01;s__
DRTY-6_201901_bins_27_scaffold_59_3	[NiFe] Group 3d	Bidirectional	DRTY-6_201901_bins_27	d__Archaea;p__Thermoproteota;c__Nitrososphaeria;o__JACIWG01;f__JACIWG01;g__JACIWG01;s__
DRTY-6_202007_bins_29_scaffold_84_3	[NiFe] Group 3d	Bidirectional	DRTY-6_202007_bins_29	d__Archaea;p__Thermoproteota;c__Nitrososphaeria;o__JACIWG01;f__JACIWG01;g__JACIWG01;s__
DRTY-7_201803_bins_5_scaffold_152_1	[NiFe] Group 3d	Bidirectional	DRTY-7_201803_bins_5	d__Archaea;p__Thermoproteota;c__Nitrososphaeria;o__JACIWG01;f__JACIWG01;g__JACIWG01;s__
GXS_201912_bins_44_scaffold_10_32	[NiFe] Group 3d	Bidirectional	GXS_201912_bins_44	d__Archaea;p__Thermoproteota;c__Nitrososphaeria;o__JACIWG01;f__JACIWG01;g__JACIWG01;s__
HHBFW-2_201803_bins_58_scaffold_11_24	[NiFe] Group 3d	Bidirectional	HHBFW-2_201803_bins_58	d__Archaea;p__Thermoproteota;c__Nitrososphaeria;o__JACIWG01;f__JACIWG01;g__JACIWG01;s__
SRBZ-1_201808_bins_8_scaffold_19_5	[NiFe] Group 3d	Bidirectional	SRBZ-1_201808_bins_8	d__Archaea;p__Thermoproteota;c__Nitrososphaeria;o__JACIWG01;f__JACIWG01;g__JACIWG01;s__
HHBFW-2_201803_bins_221_scaffold_21_4	[NiFe] Group 4b	Hydrogen generation	HHBFW-2_201803_bins_221	d__Archaea;p__Asgardarchaeota;c__Odinarchaeia;o__Odinarchaeales;f__LCB-4;g__;s__
JZ-1_201709_bins_109_scaffold_10_26	[NiFe] Group 4b	Hydrogen generation	JZ-1_201709_bins_109	d__Archaea;p__Hadarchaeota;c__Hadarchaeia;o__Hadarchaeales;f__DSZJ01;g__DSZJ01;s__DSZJ01 sp011367145
DPZ-2_202101_bins_52_scaffold_2_36	[NiFe] Group 4b	Hydrogen generation	DPZ-2_202101_bins_52	d__Archaea;p__Thermoplasmatota;c__Thermoplasmata;o__Methanomassiliicoccales;f__UBA472;g__;s__
DRTY-6_201803_bins_58_scaffold_58_9	[NiFe] Group 4b	Hydrogen generation	DRTY-6_201803_bins_58	d__Archaea;p__Thermoproteota;c__Bathyarchaeia;o__40CM-2-53-6;f__;g__;s__
JZ-2_201705_bins_134_scaffold_65_9	[NiFe] Group 4b	Hydrogen generation	JZ-2_201705_bins_134	d__Archaea;p__Thermoproteota;c__Bathyarchaeia;o__40CM-2-53-6;f__;g__;s__
JZ-2_201705_bins_138_scaffold_4_48	[NiFe] Group 4b	Hydrogen generation	JZ-2_201705_bins_138	d__Archaea;p__Thermoproteota;c__Bathyarchaeia;o__40CM-2-53-6;f__DTDX01;g__DTDX01;s__DTDX01 sp018396775
JZ-4_201709_bins_48_scaffold_14_7	[NiFe] Group 4b	Hydrogen generation	JZ-4_201709_bins_48	d__Archaea;p__Thermoproteota;c__Bathyarchaeia;o__40CM-2-53-6;f__DTGE01;g__;s__
DRTY-6_201705_bins_77_scaffold_86_4	[NiFe] Group 4b	Hydrogen generation	DRTY-6_201705_bins_77	d__Archaea;p__Thermoproteota;c__Bathyarchaeia;o__40CM-2-53-6;f__RBG-13-38-9;g__DTMT01;s__DTMT01 sp018396915
JZ-2_201705_bins_131_scaffold_5_79	[NiFe] Group 4b	Hydrogen generation	JZ-2_201705_bins_131	d__Archaea;p__Thermoproteota;c__Bathyarchaeia;o__40CM-2-53-6;f__RBG-13-38-9;g__DTMT01;s__DTMT01 sp018396915
JZ-2_201705_bins_25_scaffold_76_3	[NiFe] Group 4b	Hydrogen generation	JZ-2_201705_bins_25	d__Archaea;p__Thermoproteota;c__Bathyarchaeia;o__40CM-2-53-6;f__RBG-13-38-9;g__JAGTQV01;s__
HHBFW-2_201803_bins_56_scaffold_139_2	[NiFe] Group 4b	Hydrogen generation	HHBFW-2_201803_bins_56	d__Archaea;p__Thermoproteota;c__Methanomethylicia;o__B29-G17;f__DSZF01;g__;s__
DRTY-6_201907_bins_107_scaffold_210_3	[NiFe] Group 4b	Hydrogen generation	DRTY-6_201907_bins_107	d__Archaea;p__Thermoproteota;c__Methanomethylicia;o__B29-G17;f__DSZF01;g__DSZF01;s__
DRTY-6_201907_bins_107_scaffold_32_9	[NiFe] Group 4b	Hydrogen generation	DRTY-6_201907_bins_107	d__Archaea;p__Thermoproteota;c__Methanomethylicia;o__B29-G17;f__DSZF01;g__DSZF01;s__
DRTY-8_201705_bins_36_scaffold_1_1156	[NiFe] Group 4b	Hydrogen generation	DRTY-8_201705_bins_36	d__Archaea;p__Thermoproteota;c__Methanomethylicia;o__B29-G17;f__DSZF01;g__DSZF01;s__DSZF01 sp011367155
GMQP_201705_bins_26_scaffold_2_345	[NiFe] Group 4b	Hydrogen generation	GMQP_201705_bins_26	d__Archaea;p__Thermoproteota;c__Methanomethylicia;o__Methanomethylicales;f__Methanomethylicaceae;g__;s__
SRBZ-2_201901_bins_75_scaffold_20_22	[NiFe] Group 4b	Hydrogen generation	SRBZ-2_201901_bins_75	d__Archaea;p__Thermoproteota;c__Methanomethylicia;o__Methanomethylicales;f__Methanomethylicaceae;g__Methanosuratus;s__
ZMQR_201912_bins_9_scaffold_2_37	[NiFe] Group 4b	Hydrogen generation	ZMQR_201912_bins_9	d__Archaea;p__Thermoproteota;c__Methanomethylicia;o__Nezhaarchaeales;f__WYZ-LMO8;g__WYZ-LMO8;s__
JZ-1_201705_bins_75_scaffold_1_267	[NiFe] Group 4b	Hydrogen generation	JZ-1_201705_bins_75	d__Archaea;p__Thermoproteota;c__Methanomethylicia;o__Nezhaarchaeales;f__WYZ-LMO8;g__WYZ-LMO8;s__WYZ-LMO8 sp004347965
HHBFW-2_201803_bins_156_scaffold_87_6	[NiFe] Group 4b	Hydrogen generation	HHBFW-2_201803_bins_156	d__Archaea;p__Thermoproteota;c__Nitrososphaeria_A;o__Caldarchaeales;f__;g__;s__
JZ-2_201705_bins_218_scaffold_1_38	[NiFe] Group 4b	Hydrogen generation	JZ-2_201705_bins_218	d__Archaea;p__Thermoproteota;c__Nitrososphaeria_A;o__Caldarchaeales;f__;g__;s__
ZZQ_201803_bins_81_scaffold_13_31	[NiFe] Group 4b	Hydrogen generation	ZZQ_201803_bins_81	d__Archaea;p__Thermoproteota;c__Nitrososphaeria_A;o__Caldarchaeales;f__;g__;s__
DRTY-8_201705_bins_7_scaffold_12_36	[NiFe] Group 4b	Hydrogen generation	DRTY-8_201705_bins_7	d__Archaea;p__Thermoproteota;c__Thermoproteia;o__Sulfolobales;f__Desulfurococcaceae;g__;s__
GMQP_201808_bins_1_scaffold_8_14	[NiFe] Group 4b	Hydrogen generation	GMQP_201808_bins_1	d__Archaea;p__Thermoproteota;c__Thermoproteia;o__Sulfolobales;f__Desulfurococcaceae;g__;s__
DRTY-7_201601_bins_7_scaffold_2_18	[NiFe] Group 4b	Hydrogen generation	DRTY-7_201601_bins_7	d__Archaea;p__Thermoproteota;c__Thermoproteia;o__Sulfolobales;f__Desulfurococcaceae;g__Desulfurococcus;s__
ZMQR_201912_bins_1_scaffold_4_129	[NiFe] Group 4b	Hydrogen generation	ZMQR_201912_bins_1	d__Archaea;p__Thermoproteota;c__Thermoproteia;o__Sulfolobales;f__Desulfurococcaceae;g__DTBJ01;s__DTBJ01 sp011364225
GMQP_201705_bins_42_scaffold_1_124	[NiFe] Group 4b	Hydrogen generation	GMQP_201705_bins_42	d__Archaea;p__Thermoproteota;c__Thermoproteia;o__Sulfolobales;f__Desulfurococcaceae;g__DTBP01;s__DTBP01 sp011366735
GMQP_201803_bins_10_scaffold_1_390	[NiFe] Group 4b	Hydrogen generation	GMQP_201803_bins_10	d__Archaea;p__Thermoproteota;c__Thermoproteia;o__Sulfolobales;f__Desulfurococcaceae;g__Thermosphaera;s__
DRC_201705_bins_79_scaffold_27_9	[NiFe] Group 4b	Hydrogen generation	DRC_201705_bins_79	d__Archaea;p__Thermoproteota;c__Thermoproteia;o__Sulfolobales;f__Desulfurococcaceae;g__UBA285;s__
DRTY-8_201705_bins_19_scaffold_8_10	[NiFe] Group 4b	Hydrogen generation	DRTY-8_201705_bins_19	d__Archaea;p__Thermoproteota;c__Thermoproteia;o__Sulfolobales;f__Desulfurococcaceae;g__UBA285;s__
GMQP_202101_bins_51_scaffold_61_3	[NiFe] Group 4b	Hydrogen generation	GMQP_202101_bins_51	d__Archaea;p__Thermoproteota;c__Thermoproteia;o__Sulfolobales;f__Desulfurococcaceae;g__UBA285;s__
SRBZ-1_201808_bins_9_scaffold_4_9	[NiFe] Group 4b	Hydrogen generation	SRBZ-1_201808_bins_9	d__Archaea;p__Thermoproteota;c__Thermoproteia;o__Sulfolobales;f__Desulfurococcaceae;g__UBA285;s__
SZTDM-1c_201709_bins_76_scaffold_37_3	[NiFe] Group 4b	Hydrogen generation	SZTDM-1c_201709_bins_76	d__Archaea;p__Thermoproteota;c__Thermoproteia;o__Sulfolobales;f__Desulfurococcaceae;g__UBA285;s__
ZMQR_201808_bins_2_scaffold_7_1	[NiFe] Group 4b	Hydrogen generation	ZMQR_201808_bins_2	d__Archaea;p__Thermoproteota;c__Thermoproteia;o__Sulfolobales;f__Desulfurococcaceae;g__UBA285;s__
ZZQ_201901_bins_23_scaffold_2_12	[NiFe] Group 4b	Hydrogen generation	ZZQ_201901_bins_23	d__Archaea;p__Thermoproteota;c__Thermoproteia;o__Sulfolobales;f__Desulfurococcaceae;g__UBA285;s__
JZ-1_201705_bins_2_scaffold_1_423	[NiFe] Group 4b	Hydrogen generation	JZ-1_201705_bins_2	d__Archaea;p__Thermoproteota;c__Thermoproteia;o__Sulfolobales;f__Desulfurococcaceae;g__UBA285;s__UBA285 sp011364525
ZMQR_201705_bins_30_scaffold_2_23	[NiFe] Group 4b	Hydrogen generation	ZMQR_201705_bins_30	d__Archaea;p__Thermoproteota;c__Thermoproteia;o__Sulfolobales;f__Ignisphaeraceae;g__Ignisphaera;s__
ZZQ_201901_bins_24_scaffold_13_40	[NiFe] Group 4b	Hydrogen generation	ZZQ_201901_bins_24	d__Archaea;p__Thermoproteota;c__Thermoproteia;o__Sulfolobales;f__Ignisphaeraceae;g__Ignisphaera;s__
JZ-1_201705_bins_61_scaffold_24_10	[NiFe] Group 4b	Hydrogen generation	JZ-1_201705_bins_61	d__Archaea;p__Thermoproteota;c__Thermoproteia;o__Sulfolobales;f__Ignisphaeraceae;g__Ignisphaera;s__Ignisphaera aggregans_B
GXS_201912_bins_28_scaffold_5_55	[NiFe] Group 4b	Hydrogen generation	GXS_201912_bins_28	d__Archaea;p__Thermoproteota;c__Thermoproteia;o__Sulfolobales;f__Ignisphaeraceae;g__Ignisphaera;s__Ignisphaera aggregans_C
GMQP_201705_bins_52_scaffold_4_45	[NiFe] Group 4b	Hydrogen generation	GMQP_201705_bins_52	d__Archaea;p__Thermoproteota;c__Thermoproteia;o__Sulfolobales;f__Ignisphaeraceae;g__Ignisphaera;s__Ignisphaera aggregans_D
GMQP_201803_bins_8_scaffold_12_25	[NiFe] Group 4b	Hydrogen generation	GMQP_201803_bins_8	d__Archaea;p__Thermoproteota;c__Thermoproteia;o__Sulfolobales;f__Ignisphaeraceae;g__Ignisphaera;s__Ignisphaera aggregans_G
JZ-1_201709_bins_45_scaffold_2_68	[NiFe] Group 4b	Hydrogen generation	JZ-1_201709_bins_45	d__Archaea;p__Thermoproteota;c__Thermoproteia;o__Sulfolobales;f__NBVN01;g__DRZP01;s__
SZTDM-1b_201709_bins_17_scaffold_3_49	[NiFe] Group 4b	Hydrogen generation	SZTDM-1b_201709_bins_17	d__Archaea;p__Thermoproteota;c__Thermoproteia;o__Sulfolobales;f__NBVN01;g__DRZP01;s__
ZZQ_201901_bins_29_scaffold_15_44	[NiFe] Group 4b	Hydrogen generation	ZZQ_201901_bins_29	d__Archaea;p__Thermoproteota;c__Thermoproteia;o__Sulfolobales;f__NBVN01;g__DRZP01;s__
ZZQ_201901_bins_6_scaffold_17_29	[NiFe] Group 4b	Hydrogen generation	ZZQ_201901_bins_6	d__Archaea;p__Thermoproteota;c__Thermoproteia;o__Sulfolobales;f__NBVN01;g__DRZP01;s__
DRTY-8_201705_bins_34_scaffold_1_566	[NiFe] Group 4b	Hydrogen generation	DRTY-8_201705_bins_34	d__Archaea;p__Thermoproteota;c__Thermoproteia;o__Sulfolobales;f__NBVN01;g__DTCV01;s__
GXS_201912_bins_22_scaffold_4_26	[NiFe] Group 4b	Hydrogen generation	GXS_201912_bins_22	d__Archaea;p__Thermoproteota;c__Thermoproteia;o__Sulfolobales;f__NBVN01;g__DTCV01;s__
JZ-1_201705_bins_57_scaffold_22_8	[NiFe] Group 4b	Hydrogen generation	JZ-1_201705_bins_57	d__Archaea;p__Thermoproteota;c__Thermoproteia;o__Sulfolobales;f__NBVN01;g__DTCV01;s__DTCV01 sp011366425
GXS_201912_bins_69_scaffold_5_16	[NiFe] Group 4b	Hydrogen generation	GXS_201912_bins_69	d__Archaea;p__Thermoproteota;c__Thermoproteia;o__Sulfolobales;f__NBVN01;g__Zestosphaera;s__
GXS_202101_bins_14_scaffold_1_114	[NiFe] Group 4b	Hydrogen generation	GXS_202101_bins_14	d__Archaea;p__Thermoproteota;c__Thermoproteia;o__Sulfolobales;f__NBVN01;g__Zestosphaera;s__
GXS_202101_bins_14_scaffold_2_28	[NiFe] Group 4b	Hydrogen generation	GXS_202101_bins_14	d__Archaea;p__Thermoproteota;c__Thermoproteia;o__Sulfolobales;f__NBVN01;g__Zestosphaera;s__
JZ-1_201705_bins_99_scaffold_2_169	[NiFe] Group 4b	Hydrogen generation	JZ-1_201705_bins_99	d__Archaea;p__Thermoproteota;c__Thermoproteia;o__Sulfolobales;f__NBVN01;g__Zestosphaera;s__Zestosphaera sp011364565
JZ-2_201705_bins_233_scaffold_3_44	[NiFe] Group 4d	Hydrogen generation	JZ-2_201705_bins_233	d__Archaea;p__Altiarchaeota;c__Altiarchaeia;o__IMC4;f__QMZM01;g__;s__
DPZ-2_202101_bins_90_scaffold_4_29	[NiFe] Group 4d	Hydrogen generation	DPZ-2_202101_bins_90	d__Archaea;p__Iainarchaeota;c__Iainarchaeia;o__Iainarchaeales;f__DTGL01;g__;s__
SRBZ-1_202007_bins_46_scaffold_16_7	[NiFe] Group 4d	Hydrogen generation	SRBZ-1_202007_bins_46	d__Archaea;p__Iainarchaeota;c__Iainarchaeia;o__Iainarchaeales;f__DTGL01;g__DTGL01;s__
SRBZ-2_201901_bins_199_scaffold_32_17	[NiFe] Group 4d	Hydrogen generation	SRBZ-2_201901_bins_199	d__Archaea;p__Iainarchaeota;c__Iainarchaeia;o__Iainarchaeales;f__DTGL01;g__DTGL01;s__
DPZ-2_202101_bins_122_scaffold_79_4	[NiFe] Group 4d	Hydrogen generation	DPZ-2_202101_bins_122	d__Archaea;p__Thermoplasmatota;c__E2;o__DHVEG-1;f__DHVEG-1;g__;s__
DPZ-2_202101_bins_26_scaffold_13_19	[NiFe] Group 4d	Hydrogen generation	DPZ-2_202101_bins_26	d__Archaea;p__Thermoplasmatota;c__E2;o__DHVEG-1;f__DHVEG-1;g__;s__
JZ-4_201808_bins_219_scaffold_3_27	[NiFe] Group 4d	Hydrogen generation	JZ-4_201808_bins_219	d__Archaea;p__Thermoplasmatota;c__E2;o__DHVEG-1;f__DHVEG-1;g__;s__
JZ-1_201705_bins_90_scaffold_8_37	[NiFe] Group 4d	Hydrogen generation	JZ-1_201705_bins_90	d__Archaea;p__Thermoplasmatota;c__E2;o__UBA202;f__JdFR-43;g__JACIWB01;s__
JZ-2_201705_bins_37_scaffold_5_5	[NiFe] Group 4d	Hydrogen generation	JZ-2_201705_bins_37	d__Archaea;p__Thermoplasmatota;c__E2;o__UBA202;f__JdFR-43;g__JACIWB01;s__
HHBFW-2_201803_bins_90_scaffold_17_5	[NiFe] Group 4e	Hydrogen generation	HHBFW-2_201803_bins_90	d__Archaea;p__Aenigmatarchaeota;c__Aenigmatarchaeia;o__QMZP01;f__QMZT01;g__;s__
HHBFW-2_201803_bins_286_scaffold_16_3	[NiFe] Group 4e	Hydrogen generation	HHBFW-2_201803_bins_286	d__Archaea;p__Halobacteriota;c__Methanomicrobia;o__Methanomicrobiales;f__Methanoregulaceae;g__Methanolinea_A;s__
JZ-2_201705_bins_135_scaffold_2_156	[NiFe] Group 4e	Hydrogen generation	JZ-2_201705_bins_135	d__Archaea;p__Thermoplasmatota;c__Thermoplasmata;o__UBA10834;f__DTMW01;g__DTMW01;s__
JZ-2_201705_bins_126_scaffold_11_8	[NiFe] Group 4e	Hydrogen generation	JZ-2_201705_bins_126	d__Archaea;p__Thermoplasmatota;c__Thermoplasmata;o__UBA10834;f__UBA10834;g__;s__
DRTY-6_201709_bins_105_scaffold_32_8	[NiFe] Group 4e	Hydrogen generation	DRTY-6_201709_bins_105	d__Archaea;p__Thermoplasmatota;c__Thermoplasmata;o__UBA184;f__DTFW01;g__;s__
JZ-2_202101_bins_68_scaffold_12_5	[NiFe] Group 4g	Hydrogen generation	JZ-2_202101_bins_68	d__Archaea;p__Asgardarchaeota;c__Jordarchaeia;o__Jordarchaeales;f__DTBI01;g__DTBI01;s__DTBI01 sp011364305
HHBFW-2_201803_bins_36_scaffold_60_15	[NiFe] Group 4g	Hydrogen generation	HHBFW-2_201803_bins_36	d__Archaea;p__Asgardarchaeota;c__Jordarchaeia;o__Jordarchaeales;f__Jordarchaeaceae;g__;s__
HHBFW-2_201803_bins_221_scaffold_21_14	[NiFe] Group 4g	Hydrogen generation	HHBFW-2_201803_bins_221	d__Archaea;p__Asgardarchaeota;c__Odinarchaeia;o__Odinarchaeales;f__LCB-4;g__;s__
HHBFW-2_201803_bins_221_scaffold_73_4	[NiFe] Group 4g	Hydrogen generation	HHBFW-2_201803_bins_221	d__Archaea;p__Asgardarchaeota;c__Odinarchaeia;o__Odinarchaeales;f__LCB-4;g__;s__
SZTDM-2_201709_bins_98_scaffold_65_6	[NiFe] Group 4g	Hydrogen generation	SZTDM-2_201709_bins_98	d__Archaea;p__Asgardarchaeota;c__Thorarchaeia;o__Thorarchaeales;f__Thorarchaeaceae;g__JACAEL01;s__
DPZ-2_202101_bins_94_scaffold_36_5	[NiFe] Group 4g	Hydrogen generation	DPZ-2_202101_bins_94	d__Archaea;p__B1Sed10-29;c__B1Sed10-29;o__B1Sed10-29;f__;g__;s__
JZ-2_201705_bins_157_scaffold_24_14	[NiFe] Group 4g	Hydrogen generation	JZ-2_201705_bins_157	d__Archaea;p__Hadarchaeota;c__Hadarchaeia;o__Hadarchaeales;f__;g__;s__
JZ-2_201705_bins_17_scaffold_8_17	[NiFe] Group 4g	Hydrogen generation	JZ-2_201705_bins_17	d__Archaea;p__Hadarchaeota;c__Hadarchaeia;o__Hadarchaeales;f__;g__;s__
DRTY-6_201808_bins_36_scaffold_1_14	[NiFe] Group 4g	Hydrogen generation	DRTY-6_201808_bins_36	d__Archaea;p__Hadarchaeota;c__Hadarchaeia;o__Hadarchaeales;f__DTKF01;g__;s__
DRTY-6_201808_bins_36_scaffold_1_6	[NiFe] Group 4g	Hydrogen generation	DRTY-6_201808_bins_36	d__Archaea;p__Hadarchaeota;c__Hadarchaeia;o__Hadarchaeales;f__DTKF01;g__;s__
JZ-1_201705_bins_44_scaffold_100_5	[NiFe] Group 4g	Hydrogen generation	JZ-1_201705_bins_44	d__Archaea;p__Hadarchaeota;c__Hadarchaeia;o__Hadarchaeales;f__DTKF01;g__;s__
JZ-1_201705_bins_44_scaffold_37_1	[NiFe] Group 4g	Hydrogen generation	JZ-1_201705_bins_44	d__Archaea;p__Hadarchaeota;c__Hadarchaeia;o__Hadarchaeales;f__DTKF01;g__;s__
DRTY-6_201709_bins_4_scaffold_79_1	[NiFe] Group 4g	Hydrogen generation	DRTY-6_201709_bins_4	d__Archaea;p__Hadarchaeota;c__Hadarchaeia;o__Hadarchaeales;f__Hadarchaeaceae;g__Hadarchaeum;s__
SZTDM-2_201709_bins_75_scaffold_31_6	[NiFe] Group 4g	Hydrogen generation	SZTDM-2_201709_bins_75	d__Archaea;p__Hadarchaeota;c__Hadarchaeia;o__Hadarchaeales;f__Hadarchaeaceae;g__Hadarchaeum;s__
JZ-2_201709_bins_202_scaffold_11_12	[NiFe] Group 4g	Hydrogen generation	JZ-2_201709_bins_202	d__Archaea;p__Halobacteriota;c__UBA148;o__UBA148;f__;g__;s__
DRTY-7_201803_bins_16_scaffold_28_10	[NiFe] Group 4g	Hydrogen generation	DRTY-7_201803_bins_16	d__Archaea;p__Micrarchaeota;c__Micrarchaeia;o__CABMEP01;f__CABMEP01;g__DTQF01;s__
JZ-2_201705_bins_109_scaffold_95_5	[NiFe] Group 4g	Hydrogen generation	JZ-2_201705_bins_109	d__Archaea;p__Thermoplasmatota;c__Thermoplasmata;o__DTKX01;f__DTKX01;g__DTKX01;s__
DRTY-6_201709_bins_91_scaffold_58_6	[NiFe] Group 4g	Hydrogen generation	DRTY-6_201709_bins_91	d__Archaea;p__Thermoproteota;c__Bathyarchaeia;o__40CM-2-53-6;f__;g__;s__
DRTY-6_201709_bins_91_scaffold_70_12	[NiFe] Group 4g	Hydrogen generation	DRTY-6_201709_bins_91	d__Archaea;p__Thermoproteota;c__Bathyarchaeia;o__40CM-2-53-6;f__;g__;s__
DRTY-6_201803_bins_10_scaffold_54_9	[NiFe] Group 4g	Hydrogen generation	DRTY-6_201803_bins_10	d__Archaea;p__Thermoproteota;c__Bathyarchaeia;o__40CM-2-53-6;f__;g__;s__
DRTY-6_201803_bins_58_scaffold_10_16	[NiFe] Group 4g	Hydrogen generation	DRTY-6_201803_bins_58	d__Archaea;p__Thermoproteota;c__Bathyarchaeia;o__40CM-2-53-6;f__;g__;s__
DRTY-6_201803_bins_58_scaffold_135_5	[NiFe] Group 4g	Hydrogen generation	DRTY-6_201803_bins_58	d__Archaea;p__Thermoproteota;c__Bathyarchaeia;o__40CM-2-53-6;f__;g__;s__
DRTY-6_201803_bins_58_scaffold_63_2	[NiFe] Group 4g	Hydrogen generation	DRTY-6_201803_bins_58	d__Archaea;p__Thermoproteota;c__Bathyarchaeia;o__40CM-2-53-6;f__;g__;s__
DRTY-6_201901_bins_43_scaffold_46_6	[NiFe] Group 4g	Hydrogen generation	DRTY-6_201901_bins_43	d__Archaea;p__Thermoproteota;c__Bathyarchaeia;o__40CM-2-53-6;f__;g__;s__
JZ-1_201912_bins_120_scaffold_28_3	[NiFe] Group 4g	Hydrogen generation	JZ-1_201912_bins_120	d__Archaea;p__Thermoproteota;c__Bathyarchaeia;o__40CM-2-53-6;f__;g__;s__
JZ-2_201705_bins_134_scaffold_3_44	[NiFe] Group 4g	Hydrogen generation	JZ-2_201705_bins_134	d__Archaea;p__Thermoproteota;c__Bathyarchaeia;o__40CM-2-53-6;f__;g__;s__
JZ-2_201705_bins_145_scaffold_30_7	[NiFe] Group 4g	Hydrogen generation	JZ-2_201705_bins_145	d__Archaea;p__Thermoproteota;c__Bathyarchaeia;o__40CM-2-53-6;f__;g__;s__
JZ-2_201705_bins_138_scaffold_6_18	[NiFe] Group 4g	Hydrogen generation	JZ-2_201705_bins_138	d__Archaea;p__Thermoproteota;c__Bathyarchaeia;o__40CM-2-53-6;f__DTDX01;g__DTDX01;s__DTDX01 sp018396775
JZ-2_201705_bins_138_scaffold_7_48	[NiFe] Group 4g	Hydrogen generation	JZ-2_201705_bins_138	d__Archaea;p__Thermoproteota;c__Bathyarchaeia;o__40CM-2-53-6;f__DTDX01;g__DTDX01;s__DTDX01 sp018396775
DRTY-6_201705_bins_42_scaffold_1_224	[NiFe] Group 4g	Hydrogen generation	DRTY-6_201705_bins_42	d__Archaea;p__Thermoproteota;c__Bathyarchaeia;o__40CM-2-53-6;f__DTDX01;g__DTDX01;s__DTDX01 sp018396815
JZ-4_201709_bins_48_scaffold_149_1	[NiFe] Group 4g	Hydrogen generation	JZ-4_201709_bins_48	d__Archaea;p__Thermoproteota;c__Bathyarchaeia;o__40CM-2-53-6;f__DTGE01;g__;s__
HHBFW-2_201803_bins_83_scaffold_98_12	[NiFe] Group 4g	Hydrogen generation	HHBFW-2_201803_bins_83	d__Archaea;p__Thermoproteota;c__Bathyarchaeia;o__40CM-2-53-6;f__DTGE01;g__DTGE01;s__
JZ-2_201808_bins_76_scaffold_5_51	[NiFe] Group 4g	Hydrogen generation	JZ-2_201808_bins_76	d__Archaea;p__Thermoproteota;c__Bathyarchaeia;o__40CM-2-53-6;f__DTGE01;g__DTGE01;s__DTGE01 sp018396725
JZ-2_201705_bins_129_scaffold_2_79	[NiFe] Group 4g	Hydrogen generation	JZ-2_201705_bins_129	d__Archaea;p__Thermoproteota;c__Bathyarchaeia;o__40CM-2-53-6;f__DTGE01;g__DTOY01;s__
DRTY-6_201705_bins_77_scaffold_5_44	[NiFe] Group 4g	Hydrogen generation	DRTY-6_201705_bins_77	d__Archaea;p__Thermoproteota;c__Bathyarchaeia;o__40CM-2-53-6;f__RBG-13-38-9;g__DTMT01;s__DTMT01 sp018396915
JZ-2_201705_bins_131_scaffold_18_34	[NiFe] Group 4g	Hydrogen generation	JZ-2_201705_bins_131	d__Archaea;p__Thermoproteota;c__Bathyarchaeia;o__40CM-2-53-6;f__RBG-13-38-9;g__DTMT01;s__DTMT01 sp018396915
JZ-2_201705_bins_131_scaffold_2_105	[NiFe] Group 4g	Hydrogen generation	JZ-2_201705_bins_131	d__Archaea;p__Thermoproteota;c__Bathyarchaeia;o__40CM-2-53-6;f__RBG-13-38-9;g__DTMT01;s__DTMT01 sp018396915
JZ-2_201705_bins_25_scaffold_26_16	[NiFe] Group 4g	Hydrogen generation	JZ-2_201705_bins_25	d__Archaea;p__Thermoproteota;c__Bathyarchaeia;o__40CM-2-53-6;f__RBG-13-38-9;g__JAGTQV01;s__
JZ-2_201705_bins_25_scaffold_33_7	[NiFe] Group 4g	Hydrogen generation	JZ-2_201705_bins_25	d__Archaea;p__Thermoproteota;c__Bathyarchaeia;o__40CM-2-53-6;f__RBG-13-38-9;g__JAGTQV01;s__
JZ-2_201808_bins_182_scaffold_4_16	[NiFe] Group 4g	Hydrogen generation	JZ-2_201808_bins_182	d__Archaea;p__Thermoproteota;c__Bathyarchaeia;o__B24;f__;g__;s__
JZ-2_201705_bins_140_scaffold_152_3	[NiFe] Group 4g	Hydrogen generation	JZ-2_201705_bins_140	d__Archaea;p__Thermoproteota;c__Bathyarchaeia;o__B24;f__B24;g__DTBU01;s__
JZ-2_201705_bins_140_scaffold_42_8	[NiFe] Group 4g	Hydrogen generation	JZ-2_201705_bins_140	d__Archaea;p__Thermoproteota;c__Bathyarchaeia;o__B24;f__B24;g__DTBU01;s__
JZ-1_201901_bins_21_scaffold_12_17	[NiFe] Group 4g	Hydrogen generation	JZ-1_201901_bins_21	d__Archaea;p__Thermoproteota;c__Bathyarchaeia;o__B24;f__B24;g__DTBU01;s__DTBU01 sp011366665
JZ-1_201901_bins_21_scaffold_60_4	[NiFe] Group 4g	Hydrogen generation	JZ-1_201901_bins_21	d__Archaea;p__Thermoproteota;c__Bathyarchaeia;o__B24;f__B24;g__DTBU01;s__DTBU01 sp011366665
JZ-1_201709_bins_77_scaffold_5_13	[NiFe] Group 4g	Hydrogen generation	JZ-1_201709_bins_77	d__Archaea;p__Thermoproteota;c__Bathyarchaeia;o__B24;f__DRYS01;g__DRYS01;s__DRYS01 sp011367275
DRTY-6_201907_bins_8_scaffold_1_257	[NiFe] Group 4g	Hydrogen generation	DRTY-6_201907_bins_8	d__Archaea;p__Thermoproteota;c__Bathyarchaeia;o__B24;f__JAGTQN01;g__JAGTQN01;s__
DRTY-6_201907_bins_8_scaffold_6_110	[NiFe] Group 4g	Hydrogen generation	DRTY-6_201907_bins_8	d__Archaea;p__Thermoproteota;c__Bathyarchaeia;o__B24;f__JAGTQN01;g__JAGTQN01;s__
JZ-2_201808_bins_204_scaffold_3_14	[NiFe] Group 4g	Hydrogen generation	JZ-2_201808_bins_204	d__Archaea;p__Thermoproteota;c__Bathyarchaeia;o__B24;f__JAGTQN01;g__JAGTQN01;s__
JZ-2_201705_bins_276_scaffold_127_6	[NiFe] Group 4g	Hydrogen generation	JZ-2_201705_bins_276	d__Archaea;p__Thermoproteota;c__Bathyarchaeia;o__B26-1;f__B26-1;g__;s__
GXS_202007_bins_81_scaffold_26_3	[NiFe] Group 4g	Hydrogen generation	GXS_202007_bins_81	d__Archaea;p__Thermoproteota;c__Bathyarchaeia;o__B26-1;f__B26-1;g__DTEX01;s__
JZ-1_201803_bins_87_scaffold_19_20	[NiFe] Group 4g	Hydrogen generation	JZ-1_201803_bins_87	d__Archaea;p__Thermoproteota;c__Bathyarchaeia;o__B26-1;f__B26-1;g__DTEX01;s__
JZ-1_201803_bins_90_scaffold_15_30	[NiFe] Group 4g	Hydrogen generation	JZ-1_201803_bins_90	d__Archaea;p__Thermoproteota;c__Bathyarchaeia;o__B26-1;f__B26-1;g__DTEX01;s__
JZ-1_201803_bins_90_scaffold_6_74	[NiFe] Group 4g	Hydrogen generation	JZ-1_201803_bins_90	d__Archaea;p__Thermoproteota;c__Bathyarchaeia;o__B26-1;f__B26-1;g__DTEX01;s__
JZ-1_201901_bins_52_scaffold_12_5	[NiFe] Group 4g	Hydrogen generation	JZ-1_201901_bins_52	d__Archaea;p__Thermoproteota;c__Bathyarchaeia;o__B26-1;f__B26-1;g__DTEX01;s__
JZ-1_201901_bins_52_scaffold_20_2	[NiFe] Group 4g	Hydrogen generation	JZ-1_201901_bins_52	d__Archaea;p__Thermoproteota;c__Bathyarchaeia;o__B26-1;f__B26-1;g__DTEX01;s__
JZ-1_201912_bins_83_scaffold_11_26	[NiFe] Group 4g	Hydrogen generation	JZ-1_201912_bins_83	d__Archaea;p__Thermoproteota;c__Bathyarchaeia;o__B26-1;f__B26-1;g__DTEX01;s__
JZ-1_201912_bins_83_scaffold_9_13	[NiFe] Group 4g	Hydrogen generation	JZ-1_201912_bins_83	d__Archaea;p__Thermoproteota;c__Bathyarchaeia;o__B26-1;f__B26-1;g__DTEX01;s__
JZ-1_202007_bins_49_scaffold_20_8	[NiFe] Group 4g	Hydrogen generation	JZ-1_202007_bins_49	d__Archaea;p__Thermoproteota;c__Bathyarchaeia;o__B26-1;f__B26-1;g__DTEX01;s__
JZ-1_202007_bins_49_scaffold_25_4	[NiFe] Group 4g	Hydrogen generation	JZ-1_202007_bins_49	d__Archaea;p__Thermoproteota;c__Bathyarchaeia;o__B26-1;f__B26-1;g__DTEX01;s__
JZ-2_201705_bins_28_scaffold_12_8	[NiFe] Group 4g	Hydrogen generation	JZ-2_201705_bins_28	d__Archaea;p__Thermoproteota;c__Bathyarchaeia;o__B26-1;f__B26-1;g__DTEX01;s__
ZZQ_201803_bins_111_scaffold_2_46	[NiFe] Group 4g	Hydrogen generation	ZZQ_201803_bins_111	d__Archaea;p__Thermoproteota;c__Bathyarchaeia;o__B26-1;f__B26-1;g__DTEX01;s__
JZ-1_201901_bins_53_scaffold_10_15	[NiFe] Group 4g	Hydrogen generation	JZ-1_201901_bins_53	d__Archaea;p__Thermoproteota;c__Bathyarchaeia;o__B26-1;f__B26-1;g__DTEX01;s__DTEX01 sp011364715
JZ-1_201803_bins_77_scaffold_7_57	[NiFe] Group 4g	Hydrogen generation	JZ-1_201803_bins_77	d__Archaea;p__Thermoproteota;c__Bathyarchaeia;o__B26-1;f__B26-1;g__DTEX01;s__DTEX01 sp011366945
DRTY-2_201901_bins_66_scaffold_31_16	[NiFe] Group 4g	Hydrogen generation	DRTY-2_201901_bins_66	d__Archaea;p__Thermoproteota;c__Bathyarchaeia;o__B26-1;f__B26-1;g__DTEX01;s__DTEX01 sp018396405
DRTY-2_201901_bins_66_scaffold_4_16	[NiFe] Group 4g	Hydrogen generation	DRTY-2_201901_bins_66	d__Archaea;p__Thermoproteota;c__Bathyarchaeia;o__B26-1;f__B26-1;g__DTEX01;s__DTEX01 sp018396405
ZZQ_201803_bins_113_scaffold_21_2	[NiFe] Group 4g	Hydrogen generation	ZZQ_201803_bins_113	d__Archaea;p__Thermoproteota;c__Bathyarchaeia;o__B26-1;f__B26-1;g__DTEX01;s__DTEX01 sp018396405
ZZQ_201803_bins_113_scaffold_4_62	[NiFe] Group 4g	Hydrogen generation	ZZQ_201803_bins_113	d__Archaea;p__Thermoproteota;c__Bathyarchaeia;o__B26-1;f__B26-1;g__DTEX01;s__DTEX01 sp018396405
JZ-2_201705_bins_260_scaffold_16_14	[NiFe] Group 4g	Hydrogen generation	JZ-2_201705_bins_260	d__Archaea;p__Thermoproteota;c__Bathyarchaeia;o__B26-1;f__B26-1;g__DTEX01;s__DTEX01 sp018396435
ZZQ_201803_bins_79_scaffold_14_16	[NiFe] Group 4g	Hydrogen generation	ZZQ_201803_bins_79	d__Archaea;p__Thermoproteota;c__Bathyarchaeia;o__B26-1;f__B26-1;g__DTEX01;s__DTEX01 sp018396635
ZZQ_201803_bins_79_scaffold_19_17	[NiFe] Group 4g	Hydrogen generation	ZZQ_201803_bins_79	d__Archaea;p__Thermoproteota;c__Bathyarchaeia;o__B26-1;f__B26-1;g__DTEX01;s__DTEX01 sp018396635
JZ-1_201901_bins_28_scaffold_7_12	[NiFe] Group 4g	Hydrogen generation	JZ-1_201901_bins_28	d__Archaea;p__Thermoproteota;c__Bathyarchaeia;o__B26-1;f__B26-1;g__DTEX01;s__DTEX01 sp018396655
JZ-1_201901_bins_65_scaffold_21_5	[NiFe] Group 4g	Hydrogen generation	JZ-1_201901_bins_65	d__Archaea;p__Thermoproteota;c__Bathyarchaeia;o__B26-1;f__B26-1;g__DTEX01;s__DTEX01 sp018396975
JZ-1_201912_bins_75_scaffold_3_65	[NiFe] Group 4g	Hydrogen generation	JZ-1_201912_bins_75	d__Archaea;p__Thermoproteota;c__Bathyarchaeia;o__B26-1;f__B26-1;g__DTEX01;s__DTEX01 sp018396995
HHBFW-2_201803_bins_189_scaffold_73_4	[NiFe] Group 4g	Hydrogen generation	HHBFW-2_201803_bins_189	d__Archaea;p__Thermoproteota;c__Bathyarchaeia;o__B26-1;f__SOJC01;g__;s__
DRTY-6_201907_bins_103_scaffold_22_17	[NiFe] Group 4g	Hydrogen generation	DRTY-6_201907_bins_103	d__Archaea;p__Thermoproteota;c__Bathyarchaeia;o__B26-1;f__UBA233;g__;s__
DRTY-6_201912_bins_40_scaffold_5_117	[NiFe] Group 4g	Hydrogen generation	DRTY-6_201912_bins_40	d__Archaea;p__Thermoproteota;c__Bathyarchaeia;o__B26-1;f__UBA233;g__;s__
HHBFW-2_201803_bins_186_scaffold_1_138	[NiFe] Group 4g	Hydrogen generation	HHBFW-2_201803_bins_186	d__Archaea;p__Thermoproteota;c__Bathyarchaeia;o__B26-1;f__UBA233;g__;s__
HHBFW-2_201803_bins_195_scaffold_31_5	[NiFe] Group 4g	Hydrogen generation	HHBFW-2_201803_bins_195	d__Archaea;p__Thermoproteota;c__Bathyarchaeia;o__B26-1;f__UBA233;g__;s__
JZ-2_201709_bins_178_scaffold_3_58	[NiFe] Group 4g	Hydrogen generation	JZ-2_201709_bins_178	d__Archaea;p__Thermoproteota;c__Bathyarchaeia;o__B26-1;f__UBA233;g__;s__
JZ-2_201709_bins_77_scaffold_2_112	[NiFe] Group 4g	Hydrogen generation	JZ-2_201709_bins_77	d__Archaea;p__Thermoproteota;c__Bathyarchaeia;o__B26-1;f__UBA233;g__;s__
DRTY-2_201901_bins_70_scaffold_8_6	[NiFe] Group 4g	Hydrogen generation	DRTY-2_201901_bins_70	d__Archaea;p__Thermoproteota;c__Bathyarchaeia;o__B26-1;f__UBA233;g__DRVP01;s__DRVP01 sp011364585
DRTY-6_202007_bins_30_scaffold_33_16	[NiFe] Group 4g	Hydrogen generation	DRTY-6_202007_bins_30	d__Archaea;p__Thermoproteota;c__Bathyarchaeia;o__B26-1;f__UBA233;g__DRVP01;s__DRVP01 sp018396705
DRTY-1_201705_bins_9_scaffold_22_2	[NiFe] Group 4g	Hydrogen generation	DRTY-1_201705_bins_9	d__Archaea;p__Thermoproteota;c__Bathyarchaeia;o__B26-1;f__UBA233;g__DRVV01;s__
DRTY-1_201705_bins_9_scaffold_66_3	[NiFe] Group 4g	Hydrogen generation	DRTY-1_201705_bins_9	d__Archaea;p__Thermoproteota;c__Bathyarchaeia;o__B26-1;f__UBA233;g__DRVV01;s__
JZ-1_202101_bins_46_scaffold_51_5	[NiFe] Group 4g	Hydrogen generation	JZ-1_202101_bins_46	d__Archaea;p__Thermoproteota;c__Bathyarchaeia;o__B26-1;f__UBA233;g__DRVV01;s__
DRTY-6_201709_bins_18_scaffold_188_2	[NiFe] Group 4g	Hydrogen generation	DRTY-6_201709_bins_18	d__Archaea;p__Thermoproteota;c__Bathyarchaeia;o__B26-1;f__UBA233;g__DSLF01;s__
HHBFW-2_201803_bins_21_scaffold_14_7	[NiFe] Group 4g	Hydrogen generation	HHBFW-2_201803_bins_21	d__Archaea;p__Thermoproteota;c__Bathyarchaeia;o__B26-1;f__UBA233;g__DSLF01;s__
JZ-2_201705_bins_71_scaffold_11_33	[NiFe] Group 4g	Hydrogen generation	JZ-2_201705_bins_71	d__Archaea;p__Thermoproteota;c__Bathyarchaeia;o__B26-1;f__UBA233;g__DSLF01;s__
DRTY-6_201803_bins_14_scaffold_1_1593	[NiFe] Group 4g	Hydrogen generation	DRTY-6_201803_bins_14	d__Archaea;p__Thermoproteota;c__Bathyarchaeia;o__B26-1;f__UBA233;g__DSLH01;s__
DRTY-7_201803_bins_84_scaffold_1_1361	[NiFe] Group 4g	Hydrogen generation	DRTY-7_201803_bins_84	d__Archaea;p__Thermoproteota;c__Bathyarchaeia;o__B26-1;f__UBA233;g__JAGTQI01;s__
DRTY-7_201803_bins_84_scaffold_2_302	[NiFe] Group 4g	Hydrogen generation	DRTY-7_201803_bins_84	d__Archaea;p__Thermoproteota;c__Bathyarchaeia;o__B26-1;f__UBA233;g__JAGTQI01;s__
JZ-1_201907_bins_88_scaffold_10_3	[NiFe] Group 4g	Hydrogen generation	JZ-1_201907_bins_88	d__Archaea;p__Thermoproteota;c__Bathyarchaeia;o__B26-1;f__UBA233;g__JAGTQI01;s__
JZ-2_201705_bins_144_scaffold_14_3	[NiFe] Group 4g	Hydrogen generation	JZ-2_201705_bins_144	d__Archaea;p__Thermoproteota;c__Bathyarchaeia;o__RBG-16-48-13;f__JAGTRE01;g__JAGTRE01;s__JAGTRE01 sp018396415
JZ-2_201705_bins_144_scaffold_3_182	[NiFe] Group 4g	Hydrogen generation	JZ-2_201705_bins_144	d__Archaea;p__Thermoproteota;c__Bathyarchaeia;o__RBG-16-48-13;f__JAGTRE01;g__JAGTRE01;s__JAGTRE01 sp018396415
JZ-2_201705_bins_144_scaffold_6_5	[NiFe] Group 4g	Hydrogen generation	JZ-2_201705_bins_144	d__Archaea;p__Thermoproteota;c__Bathyarchaeia;o__RBG-16-48-13;f__JAGTRE01;g__JAGTRE01;s__JAGTRE01 sp018396415
JZ-2_201705_bins_113_scaffold_1_2	[NiFe] Group 4g	Hydrogen generation	JZ-2_201705_bins_113	d__Archaea;p__Thermoproteota;c__EX4484-205;o__EX4484-205;f__DTQO01;g__DTQO01;s__DTQO01 sp017601265
JZ-2_201705_bins_113_scaffold_81_3	[NiFe] Group 4g	Hydrogen generation	JZ-2_201705_bins_113	d__Archaea;p__Thermoproteota;c__EX4484-205;o__EX4484-205;f__DTQO01;g__DTQO01;s__DTQO01 sp017601265
DRTY-3_201803_bins_16_scaffold_52_9	[NiFe] Group 4g	Hydrogen generation	DRTY-3_201803_bins_16	d__Archaea;p__Thermoproteota;c__EX4484-205;o__EX4484-205;f__JAAOZO01;g__JAAOZO01;s__JAAOZO01 sp017601145
DRTY-6_201907_bins_107_scaffold_4_17	[NiFe] Group 4g	Hydrogen generation	DRTY-6_201907_bins_107	d__Archaea;p__Thermoproteota;c__Methanomethylicia;o__B29-G17;f__DSZF01;g__DSZF01;s__
DRTY-6_201907_bins_107_scaffold_89_3	[NiFe] Group 4g	Hydrogen generation	DRTY-6_201907_bins_107	d__Archaea;p__Thermoproteota;c__Methanomethylicia;o__B29-G17;f__DSZF01;g__DSZF01;s__
DRTY-8_201705_bins_36_scaffold_1_1428	[NiFe] Group 4g	Hydrogen generation	DRTY-8_201705_bins_36	d__Archaea;p__Thermoproteota;c__Methanomethylicia;o__B29-G17;f__DSZF01;g__DSZF01;s__DSZF01 sp011367155
DRTY-8_201705_bins_36_scaffold_1_951	[NiFe] Group 4g	Hydrogen generation	DRTY-8_201705_bins_36	d__Archaea;p__Thermoproteota;c__Methanomethylicia;o__B29-G17;f__DSZF01;g__DSZF01;s__DSZF01 sp011367155
GMQP_201705_bins_26_scaffold_2_6	[NiFe] Group 4g	Hydrogen generation	GMQP_201705_bins_26	d__Archaea;p__Thermoproteota;c__Methanomethylicia;o__Methanomethylicales;f__Methanomethylicaceae;g__;s__
SRBZ-2_201901_bins_75_scaffold_13_14	[NiFe] Group 4g	Hydrogen generation	SRBZ-2_201901_bins_75	d__Archaea;p__Thermoproteota;c__Methanomethylicia;o__Methanomethylicales;f__Methanomethylicaceae;g__Methanosuratus;s__
DRTY-7_201803_bins_22_scaffold_2_157	[NiFe] Group 4g	Hydrogen generation	DRTY-7_201803_bins_22	d__Archaea;p__Thermoproteota;c__Methanomethylicia;o__Methanomethylicales;f__Methanomethylicaceae;g__WYZ-LMO10;s__
HHBFW-2_201803_bins_73_scaffold_20_10	[NiFe] Group 4g	Hydrogen generation	HHBFW-2_201803_bins_73	d__Archaea;p__Thermoproteota;c__Methanomethylicia;o__Methanomethylicales;f__Methanomethylicaceae;g__WYZ-LMO10;s__
JZ-2_201705_bins_147_scaffold_9_38	[NiFe] Group 4g	Hydrogen generation	JZ-2_201705_bins_147	d__Archaea;p__Thermoproteota;c__Methanomethylicia;o__Methanomethylicales;f__Methanomethylicaceae;g__WYZ-LMO10;s__
SZTDM-1b_201709_bins_4_scaffold_14_11	[NiFe] Group 4g	Hydrogen generation	SZTDM-1b_201709_bins_4	d__Archaea;p__Thermoproteota;c__Methanomethylicia;o__Nezhaarchaeales;f__B40-G2;g__DRYY01;s__
SZTDM-1b_201709_bins_4_scaffold_5_40	[NiFe] Group 4g	Hydrogen generation	SZTDM-1b_201709_bins_4	d__Archaea;p__Thermoproteota;c__Methanomethylicia;o__Nezhaarchaeales;f__B40-G2;g__DRYY01;s__
DRTY-1_201901_bins_49_scaffold_13_11	[NiFe] Group 4g	Hydrogen generation	DRTY-1_201901_bins_49	d__Archaea;p__Thermoproteota;c__Methanomethylicia;o__Nezhaarchaeales;f__WYZ-LMO8;g__WYZ-LMO8;s__
DRTY-2_201901_bins_75_scaffold_174_3	[NiFe] Group 4g	Hydrogen generation	DRTY-2_201901_bins_75	d__Archaea;p__Thermoproteota;c__Methanomethylicia;o__Nezhaarchaeales;f__WYZ-LMO8;g__WYZ-LMO8;s__
SRBZ-1_201901_bins_7_scaffold_1_727	[NiFe] Group 4g	Hydrogen generation	SRBZ-1_201901_bins_7	d__Archaea;p__Thermoproteota;c__Methanomethylicia;o__Nezhaarchaeales;f__WYZ-LMO8;g__WYZ-LMO8;s__
SRBZ-1_201901_bins_7_scaffold_1_788	[NiFe] Group 4g	Hydrogen generation	SRBZ-1_201901_bins_7	d__Archaea;p__Thermoproteota;c__Methanomethylicia;o__Nezhaarchaeales;f__WYZ-LMO8;g__WYZ-LMO8;s__
ZMQR_201912_bins_9_scaffold_4_22	[NiFe] Group 4g	Hydrogen generation	ZMQR_201912_bins_9	d__Archaea;p__Thermoproteota;c__Methanomethylicia;o__Nezhaarchaeales;f__WYZ-LMO8;g__WYZ-LMO8;s__
ZMQR_201912_bins_9_scaffold_4_78	[NiFe] Group 4g	Hydrogen generation	ZMQR_201912_bins_9	d__Archaea;p__Thermoproteota;c__Methanomethylicia;o__Nezhaarchaeales;f__WYZ-LMO8;g__WYZ-LMO8;s__
DRTY-1_201901_bins_5_scaffold_19_7	[NiFe] Group 4g	Hydrogen generation	DRTY-1_201901_bins_5	d__Archaea;p__Thermoproteota;c__Methanomethylicia;o__Nezhaarchaeales;f__WYZ-LMO8;g__WYZ-LMO8;s__WYZ-LMO8 sp004347965
JZ-1_201705_bins_75_scaffold_2_148	[NiFe] Group 4g	Hydrogen generation	JZ-1_201705_bins_75	d__Archaea;p__Thermoproteota;c__Methanomethylicia;o__Nezhaarchaeales;f__WYZ-LMO8;g__WYZ-LMO8;s__WYZ-LMO8 sp004347965
JZ-1_201705_bins_75_scaffold_2_94	[NiFe] Group 4g	Hydrogen generation	JZ-1_201705_bins_75	d__Archaea;p__Thermoproteota;c__Methanomethylicia;o__Nezhaarchaeales;f__WYZ-LMO8;g__WYZ-LMO8;s__WYZ-LMO8 sp004347965
DRTY-2_201901_bins_28_scaffold_9_49	[NiFe] Group 4g	Hydrogen generation	DRTY-2_201901_bins_28	d__Archaea;p__Thermoproteota;c__Nitrososphaeria;o__Conexivisphaerales;f__DTJL01;g__;s__
DRTY-2_201901_bins_59_scaffold_16_1	[NiFe] Group 4g	Hydrogen generation	DRTY-2_201901_bins_59	d__Archaea;p__Thermoproteota;c__Nitrososphaeria;o__JACIWG01;f__JACIWG01;g__JACIWG01;s__
DRTY-6_201705_bins_76_scaffold_3_129	[NiFe] Group 4g	Hydrogen generation	DRTY-6_201705_bins_76	d__Archaea;p__Thermoproteota;c__Nitrososphaeria;o__JACIWG01;f__JACIWG01;g__JACIWG01;s__
DRTY-6_201901_bins_27_scaffold_23_16	[NiFe] Group 4g	Hydrogen generation	DRTY-6_201901_bins_27	d__Archaea;p__Thermoproteota;c__Nitrososphaeria;o__JACIWG01;f__JACIWG01;g__JACIWG01;s__
DRTY-7_201803_bins_5_scaffold_53_4	[NiFe] Group 4g	Hydrogen generation	DRTY-7_201803_bins_5	d__Archaea;p__Thermoproteota;c__Nitrososphaeria;o__JACIWG01;f__JACIWG01;g__JACIWG01;s__
GXS_201912_bins_44_scaffold_26_6	[NiFe] Group 4g	Hydrogen generation	GXS_201912_bins_44	d__Archaea;p__Thermoproteota;c__Nitrososphaeria;o__JACIWG01;f__JACIWG01;g__JACIWG01;s__
HHBFW-2_201803_bins_58_scaffold_10_32	[NiFe] Group 4g	Hydrogen generation	HHBFW-2_201803_bins_58	d__Archaea;p__Thermoproteota;c__Nitrososphaeria;o__JACIWG01;f__JACIWG01;g__JACIWG01;s__
SRBZ-1_201808_bins_8_scaffold_84_6	[NiFe] Group 4g	Hydrogen generation	SRBZ-1_201808_bins_8	d__Archaea;p__Thermoproteota;c__Nitrososphaeria;o__JACIWG01;f__JACIWG01;g__JACIWG01;s__
JZ-2_201705_bins_139_scaffold_5_40	[NiFe] Group 4g	Hydrogen generation	JZ-2_201705_bins_139	d__Archaea;p__Thermoproteota;c__Nitrososphaeria;o__Nitrososphaerales;f__JAAOZN01;g__JAAOZN01;s__
DRTY-6_201705_bins_81_scaffold_2_93	[NiFe] Group 4g	Hydrogen generation	DRTY-6_201705_bins_81	d__Archaea;p__Thermoproteota;c__Nitrososphaeria;o__Nitrososphaerales;f__JACAEJ01;g__JACAEJ01;s__
DRTY-6_201808_bins_61_scaffold_3_7	[NiFe] Group 4g	Hydrogen generation	DRTY-6_201808_bins_61	d__Archaea;p__Thermoproteota;c__Nitrososphaeria;o__Nitrososphaerales;f__JACAEJ01;g__JACAEJ01;s__
JZ-2_201705_bins_149_scaffold_3_48	[NiFe] Group 4g	Hydrogen generation	JZ-2_201705_bins_149	d__Archaea;p__Thermoproteota;c__Nitrososphaeria;o__Nitrososphaerales;f__JACAEJ01;g__JACAEJ01;s__
DRTY-6_201803_bins_75_scaffold_20_25	[NiFe] Group 4g	Hydrogen generation	DRTY-6_201803_bins_75	d__Archaea;p__Thermoproteota;c__Nitrososphaeria_A;o__Caldarchaeales;f__;g__;s__
HHBFW-2_201803_bins_156_scaffold_52_8	[NiFe] Group 4g	Hydrogen generation	HHBFW-2_201803_bins_156	d__Archaea;p__Thermoproteota;c__Nitrososphaeria_A;o__Caldarchaeales;f__;g__;s__
ZZQ_201803_bins_81_scaffold_6_27	[NiFe] Group 4g	Hydrogen generation	ZZQ_201803_bins_81	d__Archaea;p__Thermoproteota;c__Nitrososphaeria_A;o__Caldarchaeales;f__;g__;s__
JZ-1_201705_bins_35_scaffold_8_57	[NiFe] Group 4g	Hydrogen generation	JZ-1_201705_bins_35	d__Archaea;p__Thermoproteota;c__Nitrososphaeria_A;o__Caldarchaeales;f__HR02;g__DTDI01;s__DTDI01 sp011362255
JZ-1_201907_bins_23_scaffold_165_5	[NiFe] Group 4g	Hydrogen generation	JZ-1_201907_bins_23	d__Archaea;p__Thermoproteota;c__Nitrososphaeria_A;o__Caldarchaeales;f__HR02;g__DTDI01;s__DTDI01 sp011362255
DRTY-7_201803_bins_34_scaffold_70_6	[NiFe] Group 4g	Hydrogen generation	DRTY-7_201803_bins_34	d__Archaea;p__Thermoproteota;c__Nitrososphaeria_A;o__Caldarchaeales;f__NZ13-MGT;g__EX4484-121;s__
DRTY-8_201705_bins_2_scaffold_6_17	[NiFe] Group 4g	Hydrogen generation	DRTY-8_201705_bins_2	d__Archaea;p__Thermoproteota;c__Nitrososphaeria_A;o__Caldarchaeales;f__NZ13-MGT;g__EX4484-121;s__
DRTY-8_201808_bins_35_scaffold_21_9	[NiFe] Group 4g	Hydrogen generation	DRTY-8_201808_bins_35	d__Archaea;p__Thermoproteota;c__Nitrososphaeria_A;o__Caldarchaeales;f__NZ13-MGT;g__EX4484-121;s__
GMQP_201907_bins_15_scaffold_17_12	[NiFe] Group 4g	Hydrogen generation	GMQP_201907_bins_15	d__Archaea;p__Thermoproteota;c__Nitrososphaeria_A;o__Caldarchaeales;f__NZ13-MGT;g__EX4484-121;s__
GXS_201912_bins_2_scaffold_4_2	[NiFe] Group 4g	Hydrogen generation	GXS_201912_bins_2	d__Archaea;p__Thermoproteota;c__Nitrososphaeria_A;o__Caldarchaeales;f__NZ13-MGT;g__EX4484-121;s__
JZ-2_201601_bins_15_scaffold_5_8	[NiFe] Group 4g	Hydrogen generation	JZ-2_201601_bins_15	d__Archaea;p__Thermoproteota;c__Nitrososphaeria_A;o__Caldarchaeales;f__NZ13-MGT;g__EX4484-121;s__
JZ-1_202007_bins_54_scaffold_4_131	[NiFe] Group 4g	Hydrogen generation	JZ-1_202007_bins_54	d__Archaea;p__Thermoproteota;c__Nitrososphaeria_A;o__Caldarchaeales;f__NZ13-MGT;g__JGI-0000106-J15;s__JGI-0000106-J15 sp011363825
ZMQR_201912_bins_8_scaffold_1_1203	[NiFe] Group 4g	Hydrogen generation	ZMQR_201912_bins_8	d__Archaea;p__Thermoproteota;c__Thermoproteia;o__Sulfolobales;f__Acidilobaceae;g__DSZV01;s__
ZZQ_201601_bins_2_scaffold_8_27	[NiFe] Group 4g	Hydrogen generation	ZZQ_201601_bins_2	d__Archaea;p__Thermoproteota;c__Thermoproteia;o__Sulfolobales;f__AG1;g__WYEN01;s__
GMQP_201808_bins_1_scaffold_14_2	[NiFe] Group 4g	Hydrogen generation	GMQP_201808_bins_1	d__Archaea;p__Thermoproteota;c__Thermoproteia;o__Sulfolobales;f__Desulfurococcaceae;g__;s__
GMQP_201803_bins_10_scaffold_2_157	[NiFe] Group 4g	Hydrogen generation	GMQP_201803_bins_10	d__Archaea;p__Thermoproteota;c__Thermoproteia;o__Sulfolobales;f__Desulfurococcaceae;g__Thermosphaera;s__
DRC_201705_bins_79_scaffold_35_5	[NiFe] Group 4g	Hydrogen generation	DRC_201705_bins_79	d__Archaea;p__Thermoproteota;c__Thermoproteia;o__Sulfolobales;f__Desulfurococcaceae;g__UBA285;s__
DRTY-2_202007_bins_25_scaffold_7_6	[NiFe] Group 4g	Hydrogen generation	DRTY-2_202007_bins_25	d__Archaea;p__Thermoproteota;c__Thermoproteia;o__Sulfolobales;f__Desulfurococcaceae;g__UBA285;s__
DRTY-8_201705_bins_19_scaffold_7_55	[NiFe] Group 4g	Hydrogen generation	DRTY-8_201705_bins_19	d__Archaea;p__Thermoproteota;c__Thermoproteia;o__Sulfolobales;f__Desulfurococcaceae;g__UBA285;s__
GXS_201912_bins_26_scaffold_235_3	[NiFe] Group 4g	Hydrogen generation	GXS_201912_bins_26	d__Archaea;p__Thermoproteota;c__Thermoproteia;o__Sulfolobales;f__Desulfurococcaceae;g__UBA285;s__
SRBZ-1_201907_bins_9_scaffold_101_3	[NiFe] Group 4g	Hydrogen generation	SRBZ-1_201907_bins_9	d__Archaea;p__Thermoproteota;c__Thermoproteia;o__Sulfolobales;f__Desulfurococcaceae;g__UBA285;s__
ZMQR_201808_bins_2_scaffold_14_14	[NiFe] Group 4g	Hydrogen generation	ZMQR_201808_bins_2	d__Archaea;p__Thermoproteota;c__Thermoproteia;o__Sulfolobales;f__Desulfurococcaceae;g__UBA285;s__
DRTY-8_201808_bins_4_scaffold_2_202	[NiFe] Group 4g	Hydrogen generation	DRTY-8_201808_bins_4	d__Archaea;p__Thermoproteota;c__Thermoproteia;o__Sulfolobales;f__Fervidicoccaceae;g__;s__
DRTY-1_201705_bins_2_scaffold_3_65	[NiFe] Group 4g	Hydrogen generation	DRTY-1_201705_bins_2	d__Archaea;p__Thermoproteota;c__Thermoproteia;o__Sulfolobales;f__Fervidicoccaceae;g__ARK-14;s__
SZTDM-1c_201709_bins_8_scaffold_3_223	[NiFe] Group 4g	Hydrogen generation	SZTDM-1c_201709_bins_8	d__Archaea;p__Thermoproteota;c__Thermoproteia;o__Sulfolobales;f__Fervidicoccaceae;g__WYEQ01;s__WYEQ01 sp009904015
DRTY-1_201901_bins_6_scaffold_7_74	[NiFe] Group 4g	Hydrogen generation	DRTY-1_201901_bins_6	d__Archaea;p__Thermoproteota;c__Thermoproteia;o__Sulfolobales;f__Ignisphaeraceae;g__Ignisphaera;s__
DRTY-1_201901_bins_6_scaffold_8_88	[NiFe] Group 4g	Hydrogen generation	DRTY-1_201901_bins_6	d__Archaea;p__Thermoproteota;c__Thermoproteia;o__Sulfolobales;f__Ignisphaeraceae;g__Ignisphaera;s__
DRTY-2_201901_bins_65_scaffold_1_121	[NiFe] Group 4g	Hydrogen generation	DRTY-2_201901_bins_65	d__Archaea;p__Thermoproteota;c__Thermoproteia;o__Sulfolobales;f__Ignisphaeraceae;g__Ignisphaera;s__
DRTY-2_201901_bins_65_scaffold_18_2	[NiFe] Group 4g	Hydrogen generation	DRTY-2_201901_bins_65	d__Archaea;p__Thermoproteota;c__Thermoproteia;o__Sulfolobales;f__Ignisphaeraceae;g__Ignisphaera;s__
ZZQ_201901_bins_24_scaffold_10_41	[NiFe] Group 4g	Hydrogen generation	ZZQ_201901_bins_24	d__Archaea;p__Thermoproteota;c__Thermoproteia;o__Sulfolobales;f__Ignisphaeraceae;g__Ignisphaera;s__
ZZQ_201901_bins_24_scaffold_5_8	[NiFe] Group 4g	Hydrogen generation	ZZQ_201901_bins_24	d__Archaea;p__Thermoproteota;c__Thermoproteia;o__Sulfolobales;f__Ignisphaeraceae;g__Ignisphaera;s__
JZ-1_201709_bins_45_scaffold_13_35	[NiFe] Group 4g	Hydrogen generation	JZ-1_201709_bins_45	d__Archaea;p__Thermoproteota;c__Thermoproteia;o__Sulfolobales;f__NBVN01;g__DRZP01;s__
SZTDM-1b_201709_bins_17_scaffold_1_125	[NiFe] Group 4g	Hydrogen generation	SZTDM-1b_201709_bins_17	d__Archaea;p__Thermoproteota;c__Thermoproteia;o__Sulfolobales;f__NBVN01;g__DRZP01;s__
ZZQ_201901_bins_29_scaffold_5_63	[NiFe] Group 4g	Hydrogen generation	ZZQ_201901_bins_29	d__Archaea;p__Thermoproteota;c__Thermoproteia;o__Sulfolobales;f__NBVN01;g__DRZP01;s__
ZZQ_201901_bins_6_scaffold_1_229	[NiFe] Group 4g	Hydrogen generation	ZZQ_201901_bins_6	d__Archaea;p__Thermoproteota;c__Thermoproteia;o__Sulfolobales;f__NBVN01;g__DRZP01;s__
DRTY-8_201705_bins_34_scaffold_1_31	[NiFe] Group 4g	Hydrogen generation	DRTY-8_201705_bins_34	d__Archaea;p__Thermoproteota;c__Thermoproteia;o__Sulfolobales;f__NBVN01;g__DTCV01;s__
GXS_201912_bins_22_scaffold_12_29	[NiFe] Group 4g	Hydrogen generation	GXS_201912_bins_22	d__Archaea;p__Thermoproteota;c__Thermoproteia;o__Sulfolobales;f__NBVN01;g__DTCV01;s__
JZ-1_201705_bins_57_scaffold_15_5	[NiFe] Group 4g	Hydrogen generation	JZ-1_201705_bins_57	d__Archaea;p__Thermoproteota;c__Thermoproteia;o__Sulfolobales;f__NBVN01;g__DTCV01;s__DTCV01 sp011366425
GXS_202101_bins_14_scaffold_1_74	[NiFe] Group 4g	Hydrogen generation	GXS_202101_bins_14	d__Archaea;p__Thermoproteota;c__Thermoproteia;o__Sulfolobales;f__NBVN01;g__Zestosphaera;s__
DRTY-2_202007_bins_31_scaffold_6_70	[NiFe] Group 4g	Hydrogen generation	DRTY-2_202007_bins_31	d__Archaea;p__Thermoproteota;c__Thermoproteia;o__Thermofilales;f__Thermofilaceae;g__;s__
DRTY-8_201705_bins_14_scaffold_9_6	[NiFe] Group 4g	Hydrogen generation	DRTY-8_201705_bins_14	d__Archaea;p__Thermoproteota;c__Thermoproteia;o__Thermofilales;f__Thermofilaceae;g__;s__
JZ-1_201709_bins_5_scaffold_5_41	[NiFe] Group 4g	Hydrogen generation	JZ-1_201709_bins_5	d__Archaea;p__Thermoproteota;c__Thermoproteia;o__Thermofilales;f__Thermofilaceae;g__;s__
JZ-1_201709_bins_5_scaffold_65_5	[NiFe] Group 4g	Hydrogen generation	JZ-1_201709_bins_5	d__Archaea;p__Thermoproteota;c__Thermoproteia;o__Thermofilales;f__Thermofilaceae;g__;s__
JZ-1_201912_bins_31_scaffold_1_525	[NiFe] Group 4g	Hydrogen generation	JZ-1_201912_bins_31	d__Archaea;p__Thermoproteota;c__Thermoproteia;o__Thermofilales;f__Thermofilaceae;g__;s__
JZ-1_201912_bins_31_scaffold_4_89	[NiFe] Group 4g	Hydrogen generation	JZ-1_201912_bins_31	d__Archaea;p__Thermoproteota;c__Thermoproteia;o__Thermofilales;f__Thermofilaceae;g__;s__
ZZQ_201901_bins_14_scaffold_24_20	[NiFe] Group 4g	Hydrogen generation	ZZQ_201901_bins_14	d__Archaea;p__Thermoproteota;c__Thermoproteia;o__Thermofilales;f__Thermofilaceae;g__;s__
ZZQ_201901_bins_14_scaffold_9_10	[NiFe] Group 4g	Hydrogen generation	ZZQ_201901_bins_14	d__Archaea;p__Thermoproteota;c__Thermoproteia;o__Thermofilales;f__Thermofilaceae;g__;s__
DRTY-6_201803_bins_43_scaffold_1_407	[NiFe] Group 4g	Hydrogen generation	DRTY-6_201803_bins_43	d__Archaea;p__Thermoproteota;c__Thermoproteia;o__Thermofilales;f__Thermofilaceae;g__Thermofilum_B;s__Thermofilum_B adornatum
DPZ-5_202101_bins_54_scaffold_30_5	[NiFe] Group 4g	Hydrogen generation	DPZ-5_202101_bins_54	d__Archaea;p__Thermoproteota;c__Thermoproteia;o__Thermofilales;f__Thermofilaceae;g__Thermofilum_C;s__Thermofilum_C sp011364825
DRTY-8_201705_bins_31_scaffold_22_24	[NiFe] Group 4g	Hydrogen generation	DRTY-8_201705_bins_31	d__Archaea;p__Thermoproteota;c__Thermoproteia;o__Thermofilales;f__Thermofilaceae;g__Thermofilum_C;s__Thermofilum_C sp011364825
ZZQ_201803_bins_25_scaffold_26_16	[NiFe] Group 4g	Hydrogen generation	ZZQ_201803_bins_25	d__Archaea;p__Thermoproteota;c__Thermoproteia;o__Thermofilales;f__Thermofilaceae;g__Thermofilum_C;s__Thermofilum_C sp011364825
ZZQ_201803_bins_25_scaffold_71_6	[NiFe] Group 4g	Hydrogen generation	ZZQ_201803_bins_25	d__Archaea;p__Thermoproteota;c__Thermoproteia;o__Thermofilales;f__Thermofilaceae;g__Thermofilum_C;s__Thermofilum_C sp011364825
SRBZ-1_201901_bins_35_scaffold_2_21	[NiFe] Group 4h	Hydrogen generation	SRBZ-1_201901_bins_35	d__Archaea;p__Methanobacteriota;c__Methanobacteria;o__Methanobacteriales;f__Methanothermobacteraceae_A;g__Methanothermobacter_A;s__
JZ-3_201901_bins_73_scaffold_6_12	[NiFe] Group 4i	Hydrogen generation	JZ-3_201901_bins_73	d__Archaea;p__Methanobacteriota;c__Methanobacteria;o__Methanobacteriales;f__Methanothermobacteraceae;g__Methanothermobacter;s__
SRBZ-1_201901_bins_35_scaffold_16_6	[NiFe] Group 4i	Hydrogen generation	SRBZ-1_201901_bins_35	d__Archaea;p__Methanobacteriota;c__Methanobacteria;o__Methanobacteriales;f__Methanothermobacteraceae_A;g__Methanothermobacter_A;s__
GMQP_201705_bins_26_scaffold_1_274	[NiFe] Group 4i	Hydrogen generation	GMQP_201705_bins_26	d__Archaea;p__Thermoproteota;c__Methanomethylicia;o__Methanomethylicales;f__Methanomethylicaceae;g__;s__
SRBZ-2_201901_bins_75_scaffold_5_20	[NiFe] Group 4i	Hydrogen generation	SRBZ-2_201901_bins_75	d__Archaea;p__Thermoproteota;c__Methanomethylicia;o__Methanomethylicales;f__Methanomethylicaceae;g__Methanosuratus;s__
DRTY-7_201803_bins_22_scaffold_9_22	[NiFe] Group 4i	Hydrogen generation	DRTY-7_201803_bins_22	d__Archaea;p__Thermoproteota;c__Methanomethylicia;o__Methanomethylicales;f__Methanomethylicaceae;g__WYZ-LMO10;s__
