# Supplementary material for: Analysis of nearly 3000 archaeal genomes from terrestrial geothermal springs sheds light on interconnected biogeochemical processes
Source: Nat Commun. 2024 May 14;15:4066. doi: 10.1038/s41467-024-48498-5 (PMC11094006; doi:10.1038/s41467-024-48498-5)
Supplement: Supplementary file 14 — Supplementary Data 11 [file 41467_2024_48498_MOESM14_ESM.xlsx]

## Sheet: SD11
Supplementary Data 11. Expressed genes associated with carbohydrate-metabolizing enzymes, peptidases and transporters in Asgardarchaeota and small Archaea.
Sequence	Classification	Sampling site	Length	FPKM	Function annotation
JZ-1_202007_bins_103_scaffold_55_1	d__Archaea;p__Aenigmatarchaeota;c__Aenigmatarchaeia;o__CG10238-14;f__SCSR01;g__SpSt-971;s__	202207_JZ-3	1395	1895.31	putative transposase
DRTY-3_201803_bins_9_scaffold_31_1	d__Archaea;p__Micrarchaeota;c__Micrarchaeia;o__Micrarchaeales;f__Micrarchaeaceae;g__;s__	202207_DRTY-16	417	1717.11	putative transposase
JZ-3_201705_bins_117_scaffold_39_4	d__Archaea;p__Micrarchaeota;c__Micrarchaeia;o__CABMEP01;f__CABMEP01;g__DTQF01;s__	202207_JZ-3	570	1681.08	dTDP-4-dehydrorhamnose 3,5-epimerase [EC:5.1.3.13]
JZ-3_201705_bins_117_scaffold_39_5	d__Archaea;p__Micrarchaeota;c__Micrarchaeia;o__CABMEP01;f__CABMEP01;g__DTQF01;s__	202207_JZ-3	927	1516.37	CDP-paratose synthetase [EC:1.1.1.342]
DRTY-6_201709_bins_1_scaffold_29_6	d__Archaea;p__Nanoarchaeota;c__Nanoarchaeia;o__DTBS01;f__;g__;s__	202207_DRTY-16	1278	1340.94	multiple sugar transport system substrate-binding protein
HHBFW-2_201803_bins_36_scaffold_86_1	d__Archaea;p__Asgardarchaeota;c__Jordarchaeia;o__Jordarchaeales;f__Jordarchaeaceae;g__;s__	202207_JZ-3	1203	1214.86	urea transport system substrate-binding protein
JZ-3_201705_bins_117_scaffold_39_6	d__Archaea;p__Micrarchaeota;c__Micrarchaeia;o__CABMEP01;f__CABMEP01;g__DTQF01;s__	202207_JZ-3	1029	1073.03	alpha-1,3-rhamnosyltransferase [EC:2.4.1.-]
HHBFW-2_201803_bins_36_scaffold_86_3	d__Archaea;p__Asgardarchaeota;c__Jordarchaeia;o__Jordarchaeales;f__Jordarchaeaceae;g__;s__	202207_JZ-3	1059	1037.57	urea transport system permease protein
SRBZ-1_201901_bins_22_scaffold_67_6	d__Archaea;p__Aenigmatarchaeota;c__Aenigmatarchaeia;o__CG10238-14;f__EX4484-224;g__;s__	202207_JZ-3	303	1005.75	glycosyltransferase
HHBFW-2_201803_bins_36_scaffold_86_2	d__Archaea;p__Asgardarchaeota;c__Jordarchaeia;o__Jordarchaeales;f__Jordarchaeaceae;g__;s__	202207_JZ-3	903	802.101	urea transport system permease protein
JZ-3_201705_bins_117_scaffold_39_2	d__Archaea;p__Micrarchaeota;c__Micrarchaeia;o__CABMEP01;f__CABMEP01;g__DTQF01;s__	202207_JZ-3	1128	801.921	CDP-glucose 4,6-dehydratase [EC:4.2.1.45]
JZ-3_201705_bins_117_scaffold_39_1	d__Archaea;p__Micrarchaeota;c__Micrarchaeia;o__CABMEP01;f__CABMEP01;g__DTQF01;s__	202207_JZ-3	168	785.613	glucose-1-phosphate cytidylyltransferase [EC:2.7.7.33]
JZ-3_201705_bins_117_scaffold_39_3	d__Archaea;p__Micrarchaeota;c__Micrarchaeia;o__CABMEP01;f__CABMEP01;g__DTQF01;s__	202207_JZ-3	1359	718.513	CDP-4-dehydro-6-deoxyglucose reductase, E1 [EC:1.17.1.1]
HHBFW-2_201803_bins_36_scaffold_86_10	d__Archaea;p__Asgardarchaeota;c__Jordarchaeia;o__Jordarchaeales;f__Jordarchaeaceae;g__;s__	202207_JZ-3	714	700.327	urease accessory protein
SRBZ-1_201901_bins_22_scaffold_67_5	d__Archaea;p__Aenigmatarchaeota;c__Aenigmatarchaeia;o__CG10238-14;f__EX4484-224;g__;s__	202207_JZ-3	975	668.032	poly-beta-1,6-N-acetyl-D-glucosamine N-deacetylase [EC:3.5.1.-]
SRBZ-1_201901_bins_26_scaffold_33_6	d__Archaea;p__Aenigmatarchaeota;c__Aenigmatarchaeia;o__GW2011-AR5;f__JAHLMP01;g__JAHLMP01;s__	202207_JZ-3	1236	664.134	polysaccharide biosynthesis protein PslH
JZ-3_201705_bins_117_scaffold_21_9	d__Archaea;p__Micrarchaeota;c__Micrarchaeia;o__CABMEP01;f__CABMEP01;g__DTQF01;s__	202207_JZ-3	276	660.926	transposase, IS5 family
HHBFW-2_201803_bins_36_scaffold_86_12	d__Archaea;p__Asgardarchaeota;c__Jordarchaeia;o__Jordarchaeales;f__Jordarchaeaceae;g__;s__	202207_JZ-3	822	634.421	urease accessory protein
SRBZ-1_201901_bins_26_scaffold_33_3	d__Archaea;p__Aenigmatarchaeota;c__Aenigmatarchaeia;o__GW2011-AR5;f__JAHLMP01;g__JAHLMP01;s__	202207_JZ-3	1224	610.156	L-malate glycosyltransferase [EC:2.4.1.-]
DRTY-6_201709_bins_1_scaffold_23_1	d__Archaea;p__Nanoarchaeota;c__Nanoarchaeia;o__DTBS01;f__;g__;s__	202207_DRTY-16	333	600.449	beta-mannosidase [EC:3.2.1.25]
SRBZ-1_201901_bins_22_scaffold_118_4	d__Archaea;p__Aenigmatarchaeota;c__Aenigmatarchaeia;o__CG10238-14;f__EX4484-224;g__;s__	202207_JZ-3	699	587.942	putative transposase
DRTY-6_201709_bins_1_scaffold_40_1	d__Archaea;p__Nanoarchaeota;c__Nanoarchaeia;o__DTBS01;f__;g__;s__	202207_DRTY-16	1461	558.078	glutamate:GABA antiporter
SRBZ-1_201901_bins_26_scaffold_33_4	d__Archaea;p__Aenigmatarchaeota;c__Aenigmatarchaeia;o__GW2011-AR5;f__JAHLMP01;g__JAHLMP01;s__	202207_JZ-3	780	554.4	transposase, IS5 family
DRTY-6_201709_bins_1_scaffold_35_2	d__Archaea;p__Nanoarchaeota;c__Nanoarchaeia;o__DTBS01;f__;g__;s__	202207_DRTY-16	1257	550.107	multiple sugar transport system substrate-binding protein
HHBFW-2_201803_bins_36_scaffold_86_11	d__Archaea;p__Asgardarchaeota;c__Jordarchaeia;o__Jordarchaeales;f__Jordarchaeaceae;g__;s__	202207_JZ-3	618	465.328	urease accessory protein
HHBFW-2_201803_bins_36_scaffold_86_9	d__Archaea;p__Asgardarchaeota;c__Jordarchaeia;o__Jordarchaeales;f__Jordarchaeaceae;g__;s__	202207_JZ-3	444	451.93	urease accessory protein
HHBFW-2_201803_bins_36_scaffold_86_8	d__Archaea;p__Asgardarchaeota;c__Jordarchaeia;o__Jordarchaeales;f__Jordarchaeaceae;g__;s__	202207_JZ-3	1719	433.832	urease [EC:3.5.1.5]
SRBZ-1_201901_bins_26_scaffold_33_5	d__Archaea;p__Aenigmatarchaeota;c__Aenigmatarchaeia;o__GW2011-AR5;f__JAHLMP01;g__JAHLMP01;s__	202207_JZ-3	1272	409.136	putative inorganic carbon (hco3(-)) transporter
HHBFW-2_201803_bins_36_scaffold_86_5	d__Archaea;p__Asgardarchaeota;c__Jordarchaeia;o__Jordarchaeales;f__Jordarchaeaceae;g__;s__	202207_JZ-3	687	398.287	branched-chain amino acid transport system ATP-binding protein
SRBZ-1_201901_bins_26_scaffold_98_3	d__Archaea;p__Aenigmatarchaeota;c__Aenigmatarchaeia;o__GW2011-AR5;f__JAHLMP01;g__JAHLMP01;s__	202207_JZ-3	996	386.766	putative colanic acid biosynthesis glycosyltransferase [EC:2.4.-.-]
DRTY-6_201803_bins_32_scaffold_25_7	d__Archaea;p__Micrarchaeota;c__Micrarchaeia;o__CABMEP01;f__CABMEP01;g__DTQF01;s__	202207_DRTY-16	645	372.464	putative peptide zinc metalloprotease protein
SRBZ_201705_bins_105_scaffold_25_2	d__Archaea;p__Nanoarchaeota;c__Nanoarchaeia;o__Woesearchaeales;f__;g__;s__	202207_JZ-3	1149	301.644	capsular polysaccharide transport system permease protein
HHBFW-2_201803_bins_36_scaffold_86_7	d__Archaea;p__Asgardarchaeota;c__Jordarchaeia;o__Jordarchaeales;f__Jordarchaeaceae;g__;s__	202207_JZ-3	369	290.795	urease subunit beta [EC:3.5.1.5]
HHBFW-2_201803_bins_36_scaffold_86_6	d__Archaea;p__Asgardarchaeota;c__Jordarchaeia;o__Jordarchaeales;f__Jordarchaeaceae;g__;s__	202207_JZ-3	303	283.309	urease subunit gamma [EC:3.5.1.5]
DRTY-18_202007_bins_11_scaffold_60_1	d__Archaea;p__Micrarchaeota;c__Micrarchaeia;o__Micrarchaeales;f__Micrarchaeaceae;g__;s__	202207_DRTY-16	2817	262.365	basement membrane-specific heparan sulfate proteoglycan core protein
DRTY-6_201912_bins_78_scaffold_32_1	d__Archaea;p__Micrarchaeota;c__Micrarchaeia;o__CABMEP01;f__CABMEP01;g__DTQF01;s__	202207_DRTY-16	1524	248.629	polysaccharide transporter, PST family
DRTY-6_201709_bins_1_scaffold_34_6	d__Archaea;p__Nanoarchaeota;c__Nanoarchaeia;o__DTBS01;f__;g__;s__	202207_DRTY-16	1320	224.447	sn-glycerol 3-phosphate transport system substrate-binding protein
QQ_201907_bins_54_scaffold_64_5	d__Archaea;p__Micrarchaeota;c__Micrarchaeia;o__Anstonellales;f__Bilamarchaeaceae;g__DTNT01;s__	202207_JZ-3	1323	209.254	raffinose/stachyose/melibiose transport system substrate-binding protein
SRBZ_201705_bins_105_scaffold_25_1	d__Archaea;p__Nanoarchaeota;c__Nanoarchaeia;o__Woesearchaeales;f__;g__;s__	202207_JZ-3	327	196.887	polysaccharide biosynthesis/export protein
DRTY-18_202007_bins_11_scaffold_57_2	d__Archaea;p__Micrarchaeota;c__Micrarchaeia;o__Micrarchaeales;f__Micrarchaeaceae;g__;s__	202207_DRTY-16	1392	196.144	MFS transporter, putative metabolite transport protein
DRTY-6_201709_bins_1_scaffold_21_7	d__Archaea;p__Nanoarchaeota;c__Nanoarchaeia;o__DTBS01;f__;g__;s__	202207_DRTY-16	1281	189.296	multiple sugar transport system substrate-binding protein
JZ-3_202101_bins_73_scaffold_33_1	d__Archaea;p__Aenigmatarchaeota;c__Aenigmatarchaeia;o__CG10238-14;f__CG10238-14;g__;s__	202207_JZ-3	216	183.806	putative transposase
DRTY-6_201709_bins_1_scaffold_36_6	d__Archaea;p__Nanoarchaeota;c__Nanoarchaeia;o__DTBS01;f__;g__;s__	202207_DRTY-16	1872	160.366	peptide/nickel transport system substrate-binding protein
HHBFW-2_201803_bins_36_scaffold_86_4	d__Archaea;p__Asgardarchaeota;c__Jordarchaeia;o__Jordarchaeales;f__Jordarchaeaceae;g__;s__	202207_JZ-3	774	144.18	urea transport system ATP-binding protein
SRBZ_201705_bins_105_scaffold_25_5	d__Archaea;p__Nanoarchaeota;c__Nanoarchaeia;o__Woesearchaeales;f__;g__;s__	202207_JZ-3	894	142.831	N-acetylglucosaminyl-diphospho-decaprenol L-rhamnosyltransferase [EC:2.4.1.289]
DRTY-3_201803_bins_9_scaffold_61_9	d__Archaea;p__Micrarchaeota;c__Micrarchaeia;o__Micrarchaeales;f__Micrarchaeaceae;g__;s__	202207_DRTY-16	360	140.025	outer membrane protein, multidrug efflux system
QQ_201907_bins_54_scaffold_64_2	d__Archaea;p__Micrarchaeota;c__Micrarchaeia;o__Anstonellales;f__Bilamarchaeaceae;g__DTNT01;s__	202207_JZ-3	1008	136.258	1,5-anhydro-D-fructose reductase (1,5-anhydro-D-mannitol-forming) [EC:1.1.1.292]
DRTY-6_201709_bins_37_scaffold_70_3	d__Archaea;p__Micrarchaeota;c__Micrarchaeia;o__CABMEP01;f__CABMEP01;g__DTQF01;s__	202207_DRTY-16	996	136.03	putative transposase
SRBZ_201705_bins_105_scaffold_25_4	d__Archaea;p__Nanoarchaeota;c__Nanoarchaeia;o__Woesearchaeales;f__;g__;s__	202207_JZ-3	1383	133.45	polysaccharide transporter, PST family
QQ_201907_bins_54_scaffold_41_8	d__Archaea;p__Micrarchaeota;c__Micrarchaeia;o__Anstonellales;f__Bilamarchaeaceae;g__DTNT01;s__	202207_JZ-3	1029	129.306	N-acetylglucosaminyl-diphospho-decaprenol L-rhamnosyltransferase [EC:2.4.1.289]
DRTY-6_201912_bins_78_scaffold_55_4	d__Archaea;p__Micrarchaeota;c__Micrarchaeia;o__CABMEP01;f__CABMEP01;g__DTQF01;s__	202207_DRTY-16	786	127.79	dolichyl-phosphate beta-glucosyltransferase [EC:2.4.1.117]
DRTY-6_201709_bins_1_scaffold_17_1	d__Archaea;p__Nanoarchaeota;c__Nanoarchaeia;o__DTBS01;f__;g__;s__	202207_DRTY-16	807	124.465	alpha-L-rhamnosidase [EC:3.2.1.40]
DRTY-6_201901_bins_5_scaffold_15_19	d__Archaea;p__Micrarchaeota;c__Micrarchaeia;o__CABMEP01;f__CABMEP01;g__DTQF01;s__	202207_DRTY-16	1950	123.872	peptide/nickel transport system substrate-binding protein
DRTY-6_201709_bins_1_scaffold_17_2	d__Archaea;p__Nanoarchaeota;c__Nanoarchaeia;o__DTBS01;f__;g__;s__	202207_DRTY-16	1464	120.705	raffinose/stachyose/melibiose transport system substrate-binding protein
DRTY-6_201912_bins_78_scaffold_47_4	d__Archaea;p__Micrarchaeota;c__Micrarchaeia;o__CABMEP01;f__CABMEP01;g__DTQF01;s__	202207_DRTY-16	1227	119.126	multiple sugar transport system substrat
DRTY-6_201912_bins_78_scaffold_34_9	d__Archaea;p__Micrarchaeota;c__Micrarchaeia;o__CABMEP01;f__CABMEP01;g__DTQF01;s__	202207_DRTY-16	342	118.902	transposase
DRTY-6_201803_bins_32_scaffold_18_13	d__Archaea;p__Micrarchaeota;c__Micrarchaeia;o__CABMEP01;f__CABMEP01;g__DTQF01;s__	202207_DRTY-16	918	118.397	UDP-N-acetylglucosamine/UDP-N-acetylgalactosamine 4-epimerase [EC:5.1.3.7 5.1.3.-]
DRTY-6_201709_bins_1_scaffold_27_5	d__Archaea;p__Nanoarchaeota;c__Nanoarchaeia;o__DTBS01;f__;g__;s__	202207_DRTY-16	1707	115.818	peptide/nickel transport system substrate-binding protein
SRBZ_201705_bins_105_scaffold_25_3	d__Archaea;p__Nanoarchaeota;c__Nanoarchaeia;o__Woesearchaeales;f__;g__;s__	202207_JZ-3	1410	109.586	putative inorganic carbon (hco3(-)) transporter
SRBZ-1_201901_bins_22_scaffold_53_2	d__Archaea;p__Aenigmatarchaeota;c__Aenigmatarchaeia;o__CG10238-14;f__EX4484-224;g__;s__	202207_JZ-3	1260	108.155	N-acetylgalactosamine-N,N'-diacetylbacillosaminyl-diphospho-undecaprenol 4-alpha-N-acetylgalactosaminyltransferase [EC:2.4.1.291]
DRTY-18_202007_bins_11_scaffold_47_6	d__Archaea;p__Micrarchaeota;c__Micrarchaeia;o__Micrarchaeales;f__Micrarchaeaceae;g__;s__	202207_DRTY-16	1392	105.409	MFS transporter, putative metabolite transport protein
DRTY-18_202007_bins_11_scaffold_123_2	d__Archaea;p__Micrarchaeota;c__Micrarchaeia;o__Micrarchaeales;f__Micrarchaeaceae;g__;s__	202207_DRTY-16	936	104.108	ABC-2 type transport system ATP-binding protein
DRTY-6_201709_bins_1_scaffold_40_4	d__Archaea;p__Nanoarchaeota;c__Nanoarchaeia;o__DTBS01;f__;g__;s__	202207_DRTY-16	1419	100.762	MFS transporter, PHS family, inorganic phosphate transporter
DRTY-6_201709_bins_1_scaffold_12_9	d__Archaea;p__Nanoarchaeota;c__Nanoarchaeia;o__DTBS01;f__;g__;s__	202207_DRTY-16	1323	99.292	multiple sugar transport system substrate-binding protein
DRTY-6_201709_bins_1_scaffold_26_3	d__Archaea;p__Nanoarchaeota;c__Nanoarchaeia;o__DTBS01;f__;g__;s__	202207_DRTY-16	1014	99.0564	D-xylulose reductase [EC:1.1.1.9]
DRTY-6_201709_bins_1_scaffold_12_16	d__Archaea;p__Nanoarchaeota;c__Nanoarchaeia;o__DTBS01;f__;g__;s__	202207_DRTY-16	945	93.7962	simple sugar transport system substrate-binding protein
DRTY-6_201709_bins_1_scaffold_29_1	d__Archaea;p__Nanoarchaeota;c__Nanoarchaeia;o__DTBS01;f__;g__;s__	202207_DRTY-16	225	89.1163	beta-mannosidase [EC:3.2.1.25]
QQ_201907_bins_54_scaffold_64_3	d__Archaea;p__Micrarchaeota;c__Micrarchaeia;o__Anstonellales;f__Bilamarchaeaceae;g__DTNT01;s__	202207_JZ-3	849	87.2076	raffinose/stachyose/melibiose transport system permease protein
SRBZ-1_201901_bins_22_scaffold_118_1	d__Archaea;p__Aenigmatarchaeota;c__Aenigmatarchaeia;o__CG10238-14;f__EX4484-224;g__;s__	202207_JZ-3	513	83.6673	mannosyltransferase [EC:2.4.1.-]
DRTY-6_201709_bins_1_scaffold_17_11	d__Archaea;p__Nanoarchaeota;c__Nanoarchaeia;o__DTBS01;f__;g__;s__	202207_DRTY-16	1137	82.7369	MFS transporter, PPP family, 3-phenylpropionic acid transporter
DRTY-18_202007_bins_11_scaffold_111_1	d__Archaea;p__Micrarchaeota;c__Micrarchaeia;o__Micrarchaeales;f__Micrarchaeaceae;g__;s__	202207_DRTY-16	1413	82.3579	basic amino acid/polyamine antiporter, APA family
DRTY-9_201709_bins_2_scaffold_11_27	d__Archaea;p__Micrarchaeota;c__Micrarchaeia;o__Micrarchaeales;f__Micrarchaeaceae;g__;s__	202207_DRTY-16	3063	76.7196	dolichyl-phosphooligosaccharide-protein glycotransferase [EC:2.4.99.21]
DRTY-6_201912_bins_78_scaffold_49_5	d__Archaea;p__Micrarchaeota;c__Micrarchaeia;o__CABMEP01;f__CABMEP01;g__DTQF01;s__	202207_DRTY-16	786	75.8159	dolichyl-phosphate beta-glucosyltransferase [EC:2.4.1.117]
DRTY-6_201709_bins_1_scaffold_26_10	d__Archaea;p__Nanoarchaeota;c__Nanoarchaeia;o__DTBS01;f__;g__;s__	202207_DRTY-16	372	72.0359	L-fucose/D-arabinose isomerase [EC:5.3.1.25 5.3.1.3]
QQ_201907_bins_54_scaffold_64_1	d__Archaea;p__Micrarchaeota;c__Micrarchaeia;o__Anstonellales;f__Bilamarchaeaceae;g__DTNT01;s__	202207_JZ-3	1005	70.4678	1,5-anhydro-D-fructose reductase (1,5-anhydro-D-mannitol-forming) [EC:1.1.1.292]
DRTY-6_201912_bins_78_scaffold_47_1	d__Archaea;p__Micrarchaeota;c__Micrarchaeia;o__CABMEP01;f__CABMEP01;g__DTQF01;s__	202207_DRTY-16	189	70.3967	fructose-bisphosphate aldolase, class I [EC:4.1.2.13]
DRTY-6_201709_bins_1_scaffold_35_7	d__Archaea;p__Nanoarchaeota;c__Nanoarchaeia;o__DTBS01;f__;g__;s__	202207_DRTY-16	423	68.2239	beta-galactosidase [EC:3.2.1.23]
DRTY-3_201803_bins_9_scaffold_65_1	d__Archaea;p__Micrarchaeota;c__Micrarchaeia;o__Micrarchaeales;f__Micrarchaeaceae;g__;s__	202207_DRTY-16	813	67.5356	putative transposase
SRBZ_201705_bins_105_scaffold_22_1	d__Archaea;p__Nanoarchaeota;c__Nanoarchaeia;o__Woesearchaeales;f__;g__;s__	202207_JZ-3	462	67.3549	L-malate glycosyltransferase [EC:2.4.1.-]
DRTY-6_201709_bins_1_scaffold_26_9	d__Archaea;p__Nanoarchaeota;c__Nanoarchaeia;o__DTBS01;f__;g__;s__	202207_DRTY-16	1326	65.5738	polyol transport system substrate-binding protein
DRTY-18_202007_bins_11_scaffold_91_4	d__Archaea;p__Micrarchaeota;c__Micrarchaeia;o__Micrarchaeales;f__Micrarchaeaceae;g__;s__	202207_DRTY-16	336	63.5801	putative transposase
DRTY-18_202007_bins_11_scaffold_25_3	d__Archaea;p__Micrarchaeota;c__Micrarchaeia;o__Micrarchaeales;f__Micrarchaeaceae;g__;s__	202207_DRTY-16	2751	61.8516	peptide/nickel transport system substrate-binding protein
DRTY-6_201709_bins_37_scaffold_44_6	d__Archaea;p__Micrarchaeota;c__Micrarchaeia;o__CABMEP01;f__CABMEP01;g__DTQF01;s__	202207_DRTY-16	657	61.609	UDP-N-acetylglucosamine/UDP-N-acetylgalactosamine 4-epimerase [EC:5.1.3.7 5.1.3.-]
DRTY-6_201709_bins_37_scaffold_28_8	d__Archaea;p__Micrarchaeota;c__Micrarchaeia;o__CABMEP01;f__CABMEP01;g__DTQF01;s__	202207_DRTY-16	864	60.9465	putative transposase
SRBZ-1_201901_bins_22_scaffold_67_2	d__Archaea;p__Aenigmatarchaeota;c__Aenigmatarchaeia;o__CG10238-14;f__EX4484-224;g__;s__	202207_JZ-3	969	60.9048	colanic acid/amylovoran biosynthesis protein
DRTY-6_201709_bins_1_scaffold_19_9	d__Archaea;p__Nanoarchaeota;c__Nanoarchaeia;o__DTBS01;f__;g__;s__	202207_DRTY-16	1293	58.9864	alpha-1,4-digalacturonate transport system substrate-binding protein
DRTY-18_202007_bins_11_scaffold_70_1	d__Archaea;p__Micrarchaeota;c__Micrarchaeia;o__Micrarchaeales;f__Micrarchaeaceae;g__;s__	202207_DRTY-16	2724	58.681	peptide/nickel transport system substrate-binding protein
SRBZ-1_201901_bins_22_scaffold_65_6	d__Archaea;p__Aenigmatarchaeota;c__Aenigmatarchaeia;o__CG10238-14;f__EX4484-224;g__;s__	202207_JZ-3	384	55.8871	multidrug resistance protein, MATE family
QQ_201907_bins_54_scaffold_64_4	d__Archaea;p__Micrarchaeota;c__Micrarchaeia;o__Anstonellales;f__Bilamarchaeaceae;g__DTNT01;s__	202207_JZ-3	912	55.2988	raffinose/stachyose/melibiose transport system permease protein
DRTY-3_201803_bins_9_scaffold_3_25	d__Archaea;p__Micrarchaeota;c__Micrarchaeia;o__Micrarchaeales;f__Micrarchaeaceae;g__;s__	202207_DRTY-16	450	54.9689	REP-associated tyrosine transposase
DRTY-6_201803_bins_32_scaffold_50_1	d__Archaea;p__Micrarchaeota;c__Micrarchaeia;o__CABMEP01;f__CABMEP01;g__DTQF01;s__	202207_DRTY-16	1749	52.8218	glutamine---fructose-6-phosphate transaminase (isomerizing) [EC:2.6.1.16]
DRTY-3_202007_bins_5_scaffold_20_9	d__Archaea;p__Micrarchaeota;c__Micrarchaeia;o__Micrarchaeales;f__Micrarchaeaceae;g__;s__	202207_DRTY-16	696	52.2334	dolichol-phosphate mannosyltransferase [EC:2.4.1.83]
DRTY-16_202007_bins_56_scaffold_33_5	d__Archaea;p__Micrarchaeota;c__Micrarchaeia;o__Micrarchaeales;f__Micrarchaeaceae;g__;s__	202207_DRTY-16	906	49.8477	ornithine carbamoyltransferase [EC:2.1.3.3]
DRTY-18_202007_bins_11_scaffold_100_1	d__Archaea;p__Micrarchaeota;c__Micrarchaeia;o__Micrarchaeales;f__Micrarchaeaceae;g__;s__	202207_DRTY-16	369	49.2608	MFS transporter, putative metabolite:H+ symporter
DRTY-6_201709_bins_1_scaffold_19_2	d__Archaea;p__Nanoarchaeota;c__Nanoarchaeia;o__DTBS01;f__;g__;s__	202207_DRTY-16	1560	49.0108	peptide/nickel transport system substrate-binding protein
DRTY-9_201709_bins_2_scaffold_22_5	d__Archaea;p__Micrarchaeota;c__Micrarchaeia;o__Micrarchaeales;f__Micrarchaeaceae;g__;s__	202207_DRTY-16	1266	48.8468	MFS transporter, putative metabolite:H+ symporter
DRTY-3_201803_bins_9_scaffold_61_1	d__Archaea;p__Micrarchaeota;c__Micrarchaeia;o__Micrarchaeales;f__Micrarchaeaceae;g__;s__	202207_DRTY-16	426	48.828	teichoic acid glycerol-phosphate transferase [EC:2.7.8.45]
DRTY-16_202007_bins_56_scaffold_93_1	d__Archaea;p__Micrarchaeota;c__Micrarchaeia;o__Micrarchaeales;f__Micrarchaeaceae;g__;s__	202207_DRTY-16	522	48.823	daunorubicin/doxorubicin transport system ATP-binding protein
QQ_201907_bins_54_scaffold_41_2	d__Archaea;p__Micrarchaeota;c__Micrarchaeia;o__Anstonellales;f__Bilamarchaeaceae;g__DTNT01;s__	202207_JZ-3	1308	45.9402	lipopolysaccharide transport system ATP-binding protein
DRTY-3_202007_bins_5_scaffold_76_1	d__Archaea;p__Micrarchaeota;c__Micrarchaeia;o__Micrarchaeales;f__Micrarchaeaceae;g__;s__	202207_DRTY-16	867	45.8219	MFS transporter, DHA1 family, purine base/nucleoside efflux pump
DRTY-6_201709_bins_1_scaffold_29_7	d__Archaea;p__Nanoarchaeota;c__Nanoarchaeia;o__DTBS01;f__;g__;s__	202207_DRTY-16	510	45.5625	beta-glucosidase [EC:3.2.1.21]
DRTY-18_202007_bins_11_scaffold_16_16	d__Archaea;p__Micrarchaeota;c__Micrarchaeia;o__Micrarchaeales;f__Micrarchaeaceae;g__;s__	202207_DRTY-16	255	44.0927	transposase
DRTY-6_201803_bins_32_scaffold_33_1	d__Archaea;p__Micrarchaeota;c__Micrarchaeia;o__CABMEP01;f__CABMEP01;g__DTQF01;s__	202207_DRTY-16	405	43.9566	dTDP-4-dehydrorhamnose 3,5-epimerase [EC:5.1.3.13]
DRTY-18_202007_bins_11_scaffold_128_3	d__Archaea;p__Micrarchaeota;c__Micrarchaeia;o__Micrarchaeales;f__Micrarchaeaceae;g__;s__	202207_DRTY-16	1149	42.8935	MFS transporter, putative metabolite:H+ symporter
DRTY-6_201709_bins_1_scaffold_19_5	d__Archaea;p__Nanoarchaeota;c__Nanoarchaeia;o__DTBS01;f__;g__;s__	202207_DRTY-16	1014	42.6904	UDP-N-acetyl-2-amino-2-deoxyglucuronate dehydrogenase [EC:1.1.1.335]
DRTY-18_202007_bins_11_scaffold_14_12	d__Archaea;p__Micrarchaeota;c__Micrarchaeia;o__Micrarchaeales;f__Micrarchaeaceae;g__;s__	202207_DRTY-16	384	42.4565	transposase related protein
DRTY-9_201709_bins_2_scaffold_30_2	d__Archaea;p__Micrarchaeota;c__Micrarchaeia;o__Micrarchaeales;f__Micrarchaeaceae;g__;s__	202207_DRTY-16	1353	41.6893	phosphoglucosamine mutase [EC:5.4.2.10]
DRTY-6_201803_bins_32_scaffold_33_2	d__Archaea;p__Micrarchaeota;c__Micrarchaeia;o__CABMEP01;f__CABMEP01;g__DTQF01;s__	202207_DRTY-16	945	41.0482	dTDP-glucose 4,6-dehydratase [EC:4.2.1.46]
DRTY-18_202007_bins_11_scaffold_16_17	d__Archaea;p__Micrarchaeota;c__Micrarchaeia;o__Micrarchaeales;f__Micrarchaeaceae;g__;s__	202207_DRTY-16	504	40.8995	transposase
DRTY-18_202007_bins_11_scaffold_89_4	d__Archaea;p__Micrarchaeota;c__Micrarchaeia;o__Micrarchaeales;f__Micrarchaeaceae;g__;s__	202207_DRTY-16	345	40.7378	MFS transporter, ACS family, glucarate transporter
DRTY-6_201709_bins_1_scaffold_26_1	d__Archaea;p__Nanoarchaeota;c__Nanoarchaeia;o__DTBS01;f__;g__;s__	202207_DRTY-16	333	39.9549	L-fucose mutarotase [EC:5.1.3.29]
DRTY-6_201901_bins_5_scaffold_15_21	d__Archaea;p__Micrarchaeota;c__Micrarchaeia;o__CABMEP01;f__CABMEP01;g__DTQF01;s__	202207_DRTY-16	1029	39.8827	2,5-dihydroxypyridine 5,6-dioxygenase [EC:1.13.11.9]
DRTY-18_202007_bins_11_scaffold_123_3	d__Archaea;p__Micrarchaeota;c__Micrarchaeia;o__Micrarchaeales;f__Micrarchaeaceae;g__;s__	202207_DRTY-16	738	39.8657	sodium transport system permease protein
DRTY-6_201912_bins_78_scaffold_79_5	d__Archaea;p__Micrarchaeota;c__Micrarchaeia;o__CABMEP01;f__CABMEP01;g__DTQF01;s__	202207_DRTY-16	954	39.0895	peptide/nickel transport system substrate-binding protein
DRTY-16_202007_bins_56_scaffold_113_4	d__Archaea;p__Micrarchaeota;c__Micrarchaeia;o__Micrarchaeales;f__Micrarchaeaceae;g__;s__	202207_DRTY-16	933	38.5634	ABC-2 type transport system ATP-binding protein
DRTY-18_202007_bins_11_scaffold_14_1	d__Archaea;p__Micrarchaeota;c__Micrarchaeia;o__Micrarchaeales;f__Micrarchaeaceae;g__;s__	202207_DRTY-16	1491	38.4592	basic amino acid/polyamine antiporter, APA family
SRBZ-1_201901_bins_22_scaffold_67_1	d__Archaea;p__Aenigmatarchaeota;c__Aenigmatarchaeia;o__CG10238-14;f__EX4484-224;g__;s__	202207_JZ-3	684	37.6503	polysaccharide transporter, PST family
DRTY-6_201709_bins_1_scaffold_35_5	d__Archaea;p__Nanoarchaeota;c__Nanoarchaeia;o__DTBS01;f__;g__;s__	202207_DRTY-16	1446	37.5825	mannan endo-1,4-beta-mannosidase [EC:3.2.1.78]
DRTY-6_201709_bins_37_scaffold_51_4	d__Archaea;p__Micrarchaeota;c__Micrarchaeia;o__CABMEP01;f__CABMEP01;g__DTQF01;s__	202207_DRTY-16	1392	36.7519	branched-chain amino acid transport system substrate-binding protein
DRTY-3_201803_bins_9_scaffold_53_1	d__Archaea;p__Micrarchaeota;c__Micrarchaeia;o__Micrarchaeales;f__Micrarchaeaceae;g__;s__	202207_DRTY-16	1347	36.4493	putative transposase
DRTY-9_201709_bins_2_scaffold_30_3	d__Archaea;p__Micrarchaeota;c__Micrarchaeia;o__Micrarchaeales;f__Micrarchaeaceae;g__;s__	202207_DRTY-16	921	35.8104	UDP-N-acetylglucosamine/UDP-N-acetylgalactosamine 4-epimerase [EC:5.1.3.7 5.1.3.-]
DRTY-18_202007_bins_11_scaffold_110_3	d__Archaea;p__Micrarchaeota;c__Micrarchaeia;o__Micrarchaeales;f__Micrarchaeaceae;g__;s__	202207_DRTY-16	597	35.7838	putative transposase
DRTY-18_202007_bins_11_scaffold_110_4	d__Archaea;p__Micrarchaeota;c__Micrarchaeia;o__Micrarchaeales;f__Micrarchaeaceae;g__;s__	202207_DRTY-16	207	35.3061	putative transposase
DRTY-3_202007_bins_5_scaffold_4_13	d__Archaea;p__Micrarchaeota;c__Micrarchaeia;o__Micrarchaeales;f__Micrarchaeaceae;g__;s__	202207_DRTY-16	900	35.1884	ornithine carbamoyltransferase [EC:2.1.3.3]
DRTY-3_202007_bins_5_scaffold_94_3	d__Archaea;p__Micrarchaeota;c__Micrarchaeia;o__Micrarchaeales;f__Micrarchaeaceae;g__;s__	202207_DRTY-16	1545	34.9317	cellulose synthase (UDP-forming) [EC:2.4.1.12]
DRTY-9_201709_bins_2_scaffold_37_3	d__Archaea;p__Micrarchaeota;c__Micrarchaeia;o__Micrarchaeales;f__Micrarchaeaceae;g__;s__	202207_DRTY-16	2385	34.0217	dolichyl-phosphooligosaccharide-protein glycotransferase [EC:2.4.99.21]
DRTY-6_201912_bins_78_scaffold_79_4	d__Archaea;p__Micrarchaeota;c__Micrarchaeia;o__CABMEP01;f__CABMEP01;g__DTQF01;s__	202207_DRTY-16	951	33.8925	beta-1,2-mannosidase [EC:3.2.1.197]
DRTY-6_201803_bins_32_scaffold_50_2	d__Archaea;p__Micrarchaeota;c__Micrarchaeia;o__CABMEP01;f__CABMEP01;g__DTQF01;s__	202207_DRTY-16	1353	33.7946	phosphomannomutase / phosphoglucomutase [EC:5.4.2.8 5.4.2.2]
DRTY-6_201803_bins_32_scaffold_18_17	d__Archaea;p__Micrarchaeota;c__Micrarchaeia;o__CABMEP01;f__CABMEP01;g__DTQF01;s__	202207_DRTY-16	771	32.3261	UDP-N-acetylglucosamine/UDP-N-acetylgalactosamine 4-epimerase [EC:5.1.3.7 5.1.3.-]
DRTY-18_202007_bins_11_scaffold_60_3	d__Archaea;p__Micrarchaeota;c__Micrarchaeia;o__Micrarchaeales;f__Micrarchaeaceae;g__;s__	202207_DRTY-16	384	32.2084	transposase
DRTY-6_201803_bins_32_scaffold_50_3	d__Archaea;p__Micrarchaeota;c__Micrarchaeia;o__CABMEP01;f__CABMEP01;g__DTQF01;s__	202207_DRTY-16	1035	32.0471	glucose-1-phosphate thymidylyltransferase [EC:2.7.7.24]
DRTY-3_202007_bins_5_scaffold_30_8	d__Archaea;p__Micrarchaeota;c__Micrarchaeia;o__Micrarchaeales;f__Micrarchaeaceae;g__;s__	202207_DRTY-16	1254	31.8301	putative membrane protein
DRTY-9_201709_bins_2_scaffold_35_5	d__Archaea;p__Micrarchaeota;c__Micrarchaeia;o__Micrarchaeales;f__Micrarchaeaceae;g__;s__	202207_DRTY-16	1044	30.6939	UDP-N-acetylglucosamine--dolichyl-phosphate N-acetylglucosaminephosphotransferase [EC:2.7.8.15]
DRTY-6_201709_bins_37_scaffold_69_2	d__Archaea;p__Micrarchaeota;c__Micrarchaeia;o__CABMEP01;f__CABMEP01;g__DTQF01;s__	202207_DRTY-16	159	30.6431	transposase
QQ_201907_bins_54_scaffold_70_6	d__Archaea;p__Micrarchaeota;c__Micrarchaeia;o__Anstonellales;f__Bilamarchaeaceae;g__DTNT01;s__	202207_JZ-3	780	30.265	aminopeptidase [EC:3.4.11.-]
DRTY-6_201901_bins_5_scaffold_12_7	d__Archaea;p__Micrarchaeota;c__Micrarchaeia;o__CABMEP01;f__CABMEP01;g__DTQF01;s__	202207_DRTY-16	1014	29.9387	GDPmannose 4,6-dehydratase [EC:4.2.1.47]
QQ_201907_bins_54_scaffold_41_5	d__Archaea;p__Micrarchaeota;c__Micrarchaeia;o__Anstonellales;f__Bilamarchaeaceae;g__DTNT01;s__	202207_JZ-3	1086	29.6418	mycofactocin glycosyltransferase
DRTY-6_201803_bins_32_scaffold_33_3	d__Archaea;p__Micrarchaeota;c__Micrarchaeia;o__CABMEP01;f__CABMEP01;g__DTQF01;s__	202207_DRTY-16	921	29.0959	dTDP-4-dehydrorhamnose reductase [EC:1.1.1.133]
DRTY-6_201709_bins_1_scaffold_35_4	d__Archaea;p__Nanoarchaeota;c__Nanoarchaeia;o__DTBS01;f__;g__;s__	202207_DRTY-16	825	29.0745	multiple sugar transport system permease protein
DRTY-6_201901_bins_5_scaffold_57_5	d__Archaea;p__Micrarchaeota;c__Micrarchaeia;o__CABMEP01;f__CABMEP01;g__DTQF01;s__	202207_DRTY-16	1302	29.0734	putative transposase
DRTY-18_202007_bins_11_scaffold_91_3	d__Archaea;p__Micrarchaeota;c__Micrarchaeia;o__Micrarchaeales;f__Micrarchaeaceae;g__;s__	202207_DRTY-16	471	29.0441	putative transposase
DRTY-6_201709_bins_37_scaffold_65_4	d__Archaea;p__Micrarchaeota;c__Micrarchaeia;o__CABMEP01;f__CABMEP01;g__DTQF01;s__	202207_DRTY-16	252	29.0015	glycosyltransferase
DRTY-18_202007_bins_11_scaffold_14_13	d__Archaea;p__Micrarchaeota;c__Micrarchaeia;o__Micrarchaeales;f__Micrarchaeaceae;g__;s__	202207_DRTY-16	564	28.9065	putative transposase
DRTY-6_201709_bins_1_scaffold_21_2	d__Archaea;p__Nanoarchaeota;c__Nanoarchaeia;o__DTBS01;f__;g__;s__	202207_DRTY-16	1470	28.3003	mannan endo-1,4-beta-mannosidase [EC:3.2.1.78]
DRTY-9_201709_bins_2_scaffold_21_2	d__Archaea;p__Micrarchaeota;c__Micrarchaeia;o__Micrarchaeales;f__Micrarchaeaceae;g__;s__	202207_DRTY-16	921	28.2821	branched-chain amino acid aminotransferase [EC:2.6.1.42]
DRTY-6_201912_bins_78_scaffold_24_16	d__Archaea;p__Micrarchaeota;c__Micrarchaeia;o__CABMEP01;f__CABMEP01;g__DTQF01;s__	202207_DRTY-16	1869	27.8735	basic amino acid/polyamine antiporter, APA family
DRTY-6_201709_bins_1_scaffold_34_5	d__Archaea;p__Nanoarchaeota;c__Nanoarchaeia;o__DTBS01;f__;g__;s__	202207_DRTY-16	876	27.8096	sn-glycerol 3-phosphate transport system permease protein
DRTY-16_202007_bins_56_scaffold_12_1	d__Archaea;p__Micrarchaeota;c__Micrarchaeia;o__Micrarchaeales;f__Micrarchaeaceae;g__;s__	202207_DRTY-16	723	27.7333	1,2-diacylglycerol 3-beta-glucosyltransferase [EC:2.4.1.336]
DRTY-16_202007_bins_56_scaffold_92_1	d__Archaea;p__Micrarchaeota;c__Micrarchaeia;o__Micrarchaeales;f__Micrarchaeaceae;g__;s__	202207_DRTY-16	864	27.3283	MFS transporter, DHA2 family, methylenomycin A resistance protein
DRTY-6_201709_bins_37_scaffold_72_1	d__Archaea;p__Micrarchaeota;c__Micrarchaeia;o__CABMEP01;f__CABMEP01;g__DTQF01;s__	202207_DRTY-16	420	27.2168	glucosyl-dolichyl phosphate glucuronosyltransferase [EC:2.4.1.356]
DRTY-6_201709_bins_1_scaffold_19_1	d__Archaea;p__Nanoarchaeota;c__Nanoarchaeia;o__DTBS01;f__;g__;s__	202207_DRTY-16	942	27.0548	D-apiose dehydrogenase [EC:1.1.1.420]
JZ-1_201705_bins_109_scaffold_33_3	d__Archaea;p__Aenigmatarchaeota;c__Aenigmatarchaeia;o__CG10238-14;f__SCSR01;g__SpSt-971;s__	202207_JZ-3	999	26.8527	dTDP-glucose 4,6-dehydratase [EC:4.2.1.46]
DRTY-6_201803_bins_32_scaffold_55_5	d__Archaea;p__Micrarchaeota;c__Micrarchaeia;o__CABMEP01;f__CABMEP01;g__DTQF01;s__	202207_DRTY-16	450	26.6516	transposase, IS5 family
DRTY-3_201803_bins_9_scaffold_7_28	d__Archaea;p__Micrarchaeota;c__Micrarchaeia;o__Micrarchaeales;f__Micrarchaeaceae;g__;s__	202207_DRTY-16	408	26.6394	REP-associated tyrosine transposase
DRTY-6_201709_bins_1_scaffold_35_6	d__Archaea;p__Nanoarchaeota;c__Nanoarchaeia;o__DTBS01;f__;g__;s__	202207_DRTY-16	954	26.1252	arabinan endo-1,5-alpha-L-arabinosidase [EC:3.2.1.99]
DRTY-6_201709_bins_37_scaffold_72_4	d__Archaea;p__Micrarchaeota;c__Micrarchaeia;o__CABMEP01;f__CABMEP01;g__DTQF01;s__	202207_DRTY-16	1116	24.8515	teichuronic acid biosynthesis glycosyltransferase TuaC [EC:2.4.-.-]
DRTY-6_201709_bins_1_scaffold_38_5	d__Archaea;p__Nanoarchaeota;c__Nanoarchaeia;o__DTBS01;f__;g__;s__	202207_DRTY-16	1104	24.7822	peptide/nickel transport system substrate-binding protein
DRTY-16_202007_bins_56_scaffold_86_3	d__Archaea;p__Micrarchaeota;c__Micrarchaeia;o__Micrarchaeales;f__Micrarchaeaceae;g__;s__	202207_DRTY-16	1884	24.6676	MFS transporter, PHS family, inorganic phosphate transporter
DRTY-18_202007_bins_11_scaffold_51_1	d__Archaea;p__Micrarchaeota;c__Micrarchaeia;o__Micrarchaeales;f__Micrarchaeaceae;g__;s__	202207_DRTY-16	291	24.4707	transposase
DRTY-16_202007_bins_56_scaffold_143_1	d__Archaea;p__Micrarchaeota;c__Micrarchaeia;o__Micrarchaeales;f__Micrarchaeaceae;g__;s__	202207_DRTY-16	2385	24.043	dolichyl-phosphooligosaccharide-protein glycotransferase [EC:2.4.99.21]
DRTY-18_202007_bins_11_scaffold_115_1	d__Archaea;p__Micrarchaeota;c__Micrarchaeia;o__Micrarchaeales;f__Micrarchaeaceae;g__;s__	202207_DRTY-16	549	23.8936	putative transposase
DRTY-6_201803_bins_32_scaffold_78_5	d__Archaea;p__Micrarchaeota;c__Micrarchaeia;o__CABMEP01;f__CABMEP01;g__DTQF01;s__	202207_DRTY-16	288	23.4243	GlcNAc-P-P-Und epimerase [EC:5.1.3.26]
DRTY-6_201709_bins_1_scaffold_21_4	d__Archaea;p__Nanoarchaeota;c__Nanoarchaeia;o__DTBS01;f__;g__;s__	202207_DRTY-16	2112	23.1581	alpha-L-rhamnosidase [EC:3.2.1.40]
DRTY-16_202007_bins_56_scaffold_93_2	d__Archaea;p__Micrarchaeota;c__Micrarchaeia;o__Micrarchaeales;f__Micrarchaeaceae;g__;s__	202207_DRTY-16	1122	22.8815	linearmycin/streptolysin S transport system permease protein
DRTY-18_202007_bins_11_scaffold_11_4	d__Archaea;p__Micrarchaeota;c__Micrarchaeia;o__Micrarchaeales;f__Micrarchaeaceae;g__;s__	202207_DRTY-16	987	22.2139	ABC-2 type transport system ATP-binding protein
DRTY-6_201709_bins_37_scaffold_57_1	d__Archaea;p__Micrarchaeota;c__Micrarchaeia;o__CABMEP01;f__CABMEP01;g__DTQF01;s__	202207_DRTY-16	204	22.0464	transposase
QQ_201907_bins_54_scaffold_41_3	d__Archaea;p__Micrarchaeota;c__Micrarchaeia;o__Anstonellales;f__Bilamarchaeaceae;g__DTNT01;s__	202207_JZ-3	3165	22.037	alpha-maltose-1-phosphate synthase [EC:2.4.1.342]
DRTY-3_201803_bins_9_scaffold_2_27	d__Archaea;p__Micrarchaeota;c__Micrarchaeia;o__Micrarchaeales;f__Micrarchaeaceae;g__;s__	202207_DRTY-16	1194	21.6586	putative membrane protein
DRTY-6_201803_bins_32_scaffold_40_7	d__Archaea;p__Micrarchaeota;c__Micrarchaeia;o__CABMEP01;f__CABMEP01;g__DTQF01;s__	202207_DRTY-16	525	21.4165	dTDP-4-dehydrorhamnose 3,5-epimerase [EC:5.1.3.13]
JZ-1_201705_bins_109_scaffold_42_8	d__Archaea;p__Aenigmatarchaeota;c__Aenigmatarchaeia;o__CG10238-14;f__SCSR01;g__SpSt-971;s__	202207_JZ-3	201	21.3539	transposase
QQ_201907_bins_54_scaffold_41_4	d__Archaea;p__Micrarchaeota;c__Micrarchaeia;o__Anstonellales;f__Bilamarchaeaceae;g__DTNT01;s__	202207_JZ-3	1062	21.2182	alpha-1,3-rhamnosyltransferase [EC:2.4.1.-]
DRTY-6_201709_bins_37_scaffold_75_4	d__Archaea;p__Micrarchaeota;c__Micrarchaeia;o__CABMEP01;f__CABMEP01;g__DTQF01;s__	202207_DRTY-16	471	21.0868	putative transposase
DRTY-3_201803_bins_9_scaffold_1_2	d__Archaea;p__Micrarchaeota;c__Micrarchaeia;o__Micrarchaeales;f__Micrarchaeaceae;g__;s__	202207_DRTY-16	747	20.8216	mannose-1-phosphate guanylyltransferase [EC:2.7.7.13]
SRBZ-1_201901_bins_26_scaffold_98_1	d__Archaea;p__Aenigmatarchaeota;c__Aenigmatarchaeia;o__GW2011-AR5;f__JAHLMP01;g__JAHLMP01;s__	202207_JZ-3	576	20.4919	mannosyltransferase [EC:2.4.1.-]
